# Supplementary material for: Renal FGF23 signaling depends on redox protein Memo1 and promotes orthovanadate-sensitive protein phosphotyrosyl phosphatase activity
Source: J Cell Commun Signal. 2022 Nov 25;17(3):705–22. doi: 10.1007/s12079-022-00710-1 (PMC10409928; doi:10.1007/s12079-022-00710-1)
Supplement: Supplementary file 1 — Supplementary file1 (XLSX 12 KB) [file 12079_2022_710_MOESM1_ESM.xlsx]

## Sheet: Feuil1
		qPCR primers	5'-sequence-3'
		beta-actin forward	GTC CAC CTT CCA GCA GAT GT
		beta-actin reverse	AGT CCG CCT AGA AGC ACT TGC
		SEF forward	GCCTGACTGGTTTGAGAAGC
		SEF reverse	CCTCGACTTTCCGACAGAAG
		Cyp24a1 q-pcr F	GAA GAT GTG AGG AAT ATG CCC TAT TT
		Cyp24a1 q-pcr R	CCG AGT TGT GAA TGG CAC ACT
		egr1 forward	AGCCGAGCGAACAACCCTAT
		egr1 reverse	CGCCTTCTCATTATTCAGAGCG
		c-Fos forward	ACAGATACACTCCAAGCGGAGAC
		c-Fos reverse	TGGCAATCTCAGTCTGCAACGC
