# Supplementary material for: Renal FGF23 signaling depends on redox protein Memo1 and promotes orthovanadate-sensitive protein phosphotyrosyl phosphatase activity
Source: J Cell Commun Signal. 2022 Nov 25;17(3):705–22. doi: 10.1007/s12079-022-00710-1 (PMC10409928; doi:10.1007/s12079-022-00710-1)
Supplement: Supplementary file 2 — Supplementary file2 (XLSX 4800 KB) [file 12079_2022_710_MOESM2_ESM.xlsx]

## Sheet: genes
Supplemental Table 1 genes.list1_KOFGF_vs_KOV_globaladj_all
ID	logFC	FoldChange	AveExp	AveExp_KOFGF	AveExp_KOV	t	P.Value	adj.P.Val	Strand	Gene_type	Associated_Gene_Name	Description	Chromosome_Name	Gene_Start_.bp.	Gene_End_.bp.	Transcript_count	Source_.gene.	Status_.gene.	KOFGF_1	KOFGF_2	KOFGF_3	KOV_1	KOV_2	KOV_3	WTFGF_1	WTFGF_2	WTFGF_3	WTV_1	WTV_2	WTV_3
ENSMUSG00000038418	4.23309	18.8056	11.5146	13.3541	9.12106	8.0549	8.53021e-06	0.0107127	1	protein_coding	Egr1	early growth response 1 [Source:MGI Symbol;Acc:MGI:95295]	chr18	34859823	34864984	2	ensembl_havana	KNOWN	14.7185	12.4316	12.9124	9.30117	9.77862	8.28339	14.2968	14.1121	14.0927	9.72208	9.33344	9.19292
ENSMUSG00000053560	1.47815	2.78591	10.0504	10.5964	9.11827	5.34453	0.000282336	0.0710213	-1	protein_coding	Ier2	immediate early response 2 [Source:MGI Symbol;Acc:MGI:104815]	chr8	84661331	84662852	1	ensembl	KNOWN	11.2671	10.134	10.3882	8.89372	9.49746	8.96363	11.4331	10.9424	11.2669	9.47969	9.24155	9.09671
ENSMUSG00000025402	0.720861	1.64817	10.4458	10.4252	9.7043	5.29659	0.000303002	0.0730814	-1	protein_coding	Nab2	Ngfi-A binding protein 2 [Source:MGI Symbol;Acc:MGI:107563]	chr10	127660918	127668568	4	ensembl_havana	KNOWN	10.5337	10.1955	10.5462	9.68221	9.67893	9.75175	11.5395	11.9125	11.4561	10.0728	9.91228	10.0682
ENSMUSG00000022528	0.977922	1.96963	11.2396	11.7105	10.7325	5.20458	0.000347318	0.0759692	1	protein_coding	Hes1	hairy and enhancer of split 1 (Drosophila) [Source:MGI Symbol;Acc:MGI:104853]	chr16	30064384	30067796	4	ensembl_havana	KNOWN	11.993	11.4157	11.7227	10.4809	10.9267	10.79	11.7314	11.652	11.9493	10.5718	11.0659	10.5762
ENSMUSG00000052837	1.28139	2.43073	10.4325	10.8649	9.58351	4.80274	0.000639405	0.10496	-1	protein_coding	Junb	jun B proto-oncogene [Source:MGI Symbol;Acc:MGI:96647]	chr8	84976909	84978748	1	ensembl	KNOWN	11.5565	10.277	10.7612	9.3801	9.81583	9.55461	11.8047	11.4579	11.7247	9.78497	9.57847	9.49423
ENSMUSG00000070661	0.848756	1.80095	10.8497	11.1706	10.3218	4.5069	0.00101689	0.13865	1	protein_coding	Rnf186	ring finger protein 186 [Source:MGI Symbol;Acc:MGI:1914075]	chr4	138967112	138968360	1	ensembl_havana	KNOWN	11.6753	10.845	10.9914	10.3024	10.2884	10.3746	11.7982	11.7833	11.5817	10.0993	10.3785	10.0783
ENSMUSG00000032719	0.950947	1.93314	7.75146	7.9378	6.98685	4.4236	0.00116136	0.147791	-1	protein_coding	Sbspon	somatomedin B and thrombospondin, type 1 domain containing [Source:MGI Symbol;Acc:MGI:2684952]	chr1	15853862	15892722	1	ensembl_havana	KNOWN	7.8806	8.06247	7.87032	6.77824	7.06451	7.1178	8.21926	7.61098	8.30311	8.08317	8.38235	7.64472
ENSMUSG00000027368	1.80302	3.48951	6.23826	7.13378	5.33075	4.24939	0.00153794	0.172	1	protein_coding	Dusp2	dual specificity phosphatase 2 [Source:MGI Symbol;Acc:MGI:101911]	chr2	127336159	127338376	2	ensembl_havana	KNOWN	8.05568	6.28075	7.0649	5.00686	5.70781	5.27759	7.63708	7.75866	7.11278	5.35599	4.31499	5.28603
ENSMUSG00000056498	-0.89054	-1.85387	5.81873	5.5059	6.39644	-4.20755	0.00164625	0.178545	1	protein_coding	Tmem154	transmembrane protein 154 [Source:MGI Symbol;Acc:MGI:2444725]	chr3	84666192	84704575	4	ensembl_havana	KNOWN	4.99679	5.58278	5.93814	6.25741	6.45878	6.47314	5.56	5.9552	5.66868	5.81896	5.6538	5.46112
ENSMUSG00000019960	0.87608	1.83538	12.2322	12.7462	11.8701	4.20141	0.00166281	0.179181	1	protein_coding	Dusp6	dual specificity phosphatase 6 [Source:MGI Symbol;Acc:MGI:1914853]	chr10	99263231	99267488	1	ensembl	KNOWN	13.0723	12.5491	12.6172	11.9042	12.2047	11.5014	12.9297	13.2919	12.8101	11.348	11.4629	11.0942
ENSMUSG00000021614	1.49536	2.81935	8.19606	8.48658	6.99122	4.12077	0.00189721	0.191984	-1	protein_coding	Vcan	versican [Source:MGI Symbol;Acc:MGI:102889]	chr13	89655312	89742509	9	ensembl_havana	KNOWN	8.13585	8.8558	8.46809	6.48873	7.19575	7.28917	8.16245	8.32004	9.3219	9.09782	8.91053	8.10662
ENSMUSG00000044647	0.542837	1.45683	7.90334	8.44159	7.89876	4.11634	0.00191105	0.192194	1	protein_coding	Csrnp3	cysteine-serine-rich nuclear protein 3 [Source:MGI Symbol;Acc:MGI:1925021]	chr2	65845767	66031546	8	ensembl_havana	KNOWN	8.39237	8.44407	8.48834	7.86998	7.62638	8.19991	7.36232	7.21596	7.18493	7.93444	8.04131	8.08003
ENSMUSG00000022595	1.10415	2.14972	8.12136	8.41727	7.31312	4.0716	0.00205691	0.197517	-1	protein_coding	Lypd2	Ly6/Plaur domain containing 2 [Source:MGI Symbol;Acc:MGI:1915561]	chr15	74732247	74734329	2	ensembl_havana	KNOWN	8.19693	8.23559	8.81928	7.40627	6.82599	7.70709	8.21926	7.97547	8.6895	8.45488	8.75501	8.17104
ENSMUSG00000036437	0.675367	1.597	8.68269	8.80429	8.12893	3.95598	0.00249042	0.214884	1	protein_coding	Npy1r	neuropeptide Y receptor Y1 [Source:MGI Symbol;Acc:MGI:104963]	chr8	66697422	66706798	1	ensembl	KNOWN	8.51736	8.88209	9.01343	7.92367	8.11181	8.35129	8.91326	8.65773	9.06578	9.07431	8.97908	8.70252
ENSMUSG00000024118	0.652712	1.57212	7.43802	7.86789	7.21518	3.94972	0.00251647	0.216099	-1	protein_coding	1600002H07Rik	RIKEN cDNA 1600002H07 gene [Source:MGI Symbol;Acc:MGI:1919266]	chr17	24215054	24220851	5	ensembl_havana	KNOWN	7.9532	8.05093	7.59955	7.38729	7.22062	7.03763	7.09727	7.34622	7.11278	7.66224	7.61124	7.17732
ENSMUSG00000024486	1.4083	2.65424	11.0919	11.5152	10.1069	3.85746	0.00293495	0.232327	-1	protein_coding	Hbegf	heparin-binding EGF-like growth factor [Source:MGI Symbol;Acc:MGI:96070]	chr18	36504929	36515805	1	ensembl	KNOWN	12.5857	10.8299	11.13	10.2324	10.0455	10.0428	12.6457	12.6459	12.2762	10.5074	10.1627	9.99895
ENSMUSG00000028967	0.779732	1.71681	15.3357	15.7117	14.932	3.79518	0.00325793	0.246075	1	protein_coding	Errfi1	ERBB receptor feedback inhibitor 1 [Source:MGI Symbol;Acc:MGI:1921405]	chr4	150853919	150868892	3	ensembl_havana	KNOWN	16.1643	15.4614	15.5095	14.9469	15.0171	14.832	15.919	15.9138	15.7778	15.1963	14.4919	14.7989
ENSMUSG00000034765	1.06383	2.09048	7.77265	8.23355	7.16972	3.76097	0.00345089	0.252348	1	protein_coding	Dusp5	dual specificity phosphatase 5 [Source:MGI Symbol;Acc:MGI:2685183]	chr19	53529109	53542431	1	ensembl_havana	KNOWN	8.83809	8.03929	7.82328	7.16011	7.54993	6.79912	9.28726	8.9855	8.53243	6.86078	6.79739	6.59862
ENSMUSG00000040666	0.512187	1.42621	6.01032	6.43491	5.92272	3.7592	0.0034612	0.252348	1	protein_coding	Sh3bgr	SH3-binding domain glutamic acid-rich protein [Source:MGI Symbol;Acc:MGI:1354740]	chr16	96200470	96228933	8	ensembl_havana	KNOWN	6.43736	6.56666	6.30071	5.64074	6.02268	6.10475	6.03534	5.9552	6.2197	5.50409	5.71938	5.61724
ENSMUSG00000035621	0.44255	1.359	12.4682	12.5517	12.1092	3.54326	0.0049914	0.304278	1	protein_coding	Midn	midnolin [Source:MGI Symbol;Acc:MGI:1890222]	chr10	80148272	80158368	7	ensembl_havana	KNOWN	12.7766	12.2946	12.5841	12.0096	12.174	12.144	12.8506	12.7921	13.0096	12.3678	12.2342	12.3813
ENSMUSG00000032470	0.265579	1.20212	10.4927	10.581	10.3155	3.52121	0.00518291	0.308591	-1	protein_coding	Mras	muscle and microspikes RAS [Source:MGI Symbol;Acc:MGI:1100856]	chr9	99385420	99437381	6	ensembl_havana	KNOWN	10.5832	10.5898	10.5702	10.3125	10.3404	10.2935	10.5367	10.5727	10.4844	10.4964	10.6295	10.503
ENSMUSG00000079283	0.435403	1.35229	7.71692	7.9469	7.5115	3.50381	0.00533935	0.3113	-1	protein_coding	2310009B15Rik	RIKEN cDNA 2310009B15 gene [Source:MGI Symbol;Acc:MGI:1916799]	chr1	138851983	138856852	3	ensembl_havana	KNOWN	7.97079	7.83912	8.03079	7.36805	7.53017	7.63627	7.71815	7.61098	8.03032	7.67792	7.67874	7.51174
ENSMUSG00000015134	1.62069	3.07521	10.371	10.5862	8.96547	3.48307	0.00553221	0.317325	-1	protein_coding	Aldh1a3	aldehyde dehydrogenase family 1, subfamily A3 [Source:MGI Symbol;Acc:MGI:1861722]	chr7	66390892	66427517	5	ensembl_havana	KNOWN	9.80169	11.1791	10.7777	8.51957	9.43507	8.94177	11.1056	11.1319	11.5784	11.3033	11.0909	9.58686
ENSMUSG00000022114	0.461036	1.37653	10.4319	10.5529	10.0919	3.48087	0.00555316	0.317325	-1	protein_coding	Spry2	sprouty homolog 2 (Drosophila) [Source:MGI Symbol;Acc:MGI:1345138]	chr14	105891949	105896819	1	ensembl	KNOWN	10.6665	10.3233	10.6688	10.0022	10.2972	9.97623	10.8033	10.8648	11.1151	10.1051	10.1568	10.2037
ENSMUSG00000016918	-0.400214	-1.3197	8.6656	8.42305	8.82326	-3.45735	0.00578148	0.324023	1	protein_coding	Sulf1	sulfatase 1 [Source:MGI Symbol;Acc:MGI:2138563]	chr1	12692277	12861192	10	ensembl_havana	KNOWN	8.37926	8.3717	8.51819	8.62056	9.05416	8.79506	8.73773	8.62388	8.81606	8.65036	8.6496	8.77063
ENSMUSG00000019892	0.691157	1.61458	5.41849	5.90117	5.21001	3.45017	0.0058531	0.325871	-1	protein_coding	Lrriq1	leucine-rich repeats and IQ motif containing 1 [Source:MGI Symbol;Acc:MGI:1922228]	chr10	103063198	103236322	3	ensembl_havana	KNOWN	5.81392	6.28075	5.60883	5.35834	5.30446	4.96724	5.48785	5.27167	5.797	5.00452	5.27193	4.8554
ENSMUSG00000059146	-0.717928	-1.64482	6.2891	5.83796	6.55589	-3.35984	0.00683603	0.349705	-1	protein_coding	Ntrk3	neurotrophic tyrosine kinase, receptor, type 3 [Source:MGI Symbol;Acc:MGI:97385]	chr7	78192362	78578408	6	ensembl_havana	KNOWN	5.46245	6.1133	5.93814	6.65668	6.57908	6.43191	6.83181	6.53106	6.02377	6.48639	6.2499	6.16472
ENSMUSG00000071893	0.788593	1.72739	5.49467	6.13546	5.34687	3.35874	0.00684908	0.350105	1	protein_coding	Vmn1r4	vomeronasal 1 receptor 4 [Source:MGI Symbol;Acc:MGI:2159457]	chr6	56924015	56958100	3	ensembl_havana	KNOWN	5.73375	6.24067	6.43195	5.19328	5.39465	5.45267	5.15665	5.51268	4.63473	5.63839	5.35681	5.18981
ENSMUSG00000034825	0.899732	1.86572	7.82802	8.38071	7.48097	3.31744	0.00735452	0.358392	-1	protein_coding	Nrip3	nuclear receptor interacting protein 3 [Source:MGI Symbol;Acc:MGI:1925843]	chr7	109758055	109782025	2	ensembl_havana	KNOWN	7.91735	8.86242	8.36235	7.53259	7.51013	7.4002	7.55118	7.78952	8.27032	7.88125	7.75891	7.10002
ENSMUSG00000090137	-0.712298	-1.63841	6.35559	5.91497	6.62726	-3.22646	0.00860732	0.385895	-1	protein_coding	Uba52	ubiquitin A-52 residue ribosomal protein fusion product 1 [Source:MGI Symbol;Acc:MGI:98887]	chr8	70508263	70510801	8	ensembl_havana	KNOWN	5.35936	6.28075	6.10479	6.59183	6.45878	6.83118	6.57749	6.60232	6.17315	6.55593	6.37728	6.3542
ENSMUSG00000068323	0.497257	1.41153	7.59742	7.73038	7.23313	3.1936	0.00911173	0.396076	1	protein_coding	Slc4a5	solute carrier family 4, sodium bicarbonate cotransporter, member 5 [Source:MGI Symbol;Acc:MGI:2443220]	chr6	83219828	83304945	6	ensembl_havana	KNOWN	7.47484	7.75626	7.96005	7.42501	7.29277	6.9816	7.42162	7.7111	7.78931	7.79759	7.71135	7.84753
ENSMUSG00000026725	0.943201	1.92279	9.20527	9.34358	8.40038	3.18059	0.00931966	0.400177	-1	protein_coding	Tnn	tenascin N [Source:MGI Symbol;Acc:MGI:2665790]	chr1	160085029	160153580	2	ensembl_havana	KNOWN	9.32215	9.25332	9.45529	8.84585	7.75114	8.60416	9.65983	8.7857	9.37941	10.0669	9.91228	9.42723
ENSMUSG00000044786	1.01667	2.02324	12.3235	12.6577	11.6411	3.18009	0.00932775	0.400177	-1	protein_coding	Zfp36	zinc finger protein 36 [Source:MGI Symbol;Acc:MGI:99180]	chr7	28376784	28379255	1	ensembl_havana	KNOWN	13.36	12.1302	12.483	11.7558	11.7665	11.4009	13.338	13.3376	12.9603	12.384	11.4509	11.5148
ENSMUSG00000007682	1.24533	2.37073	5.67388	6.07952	4.83419	3.17982	0.00933208	0.400177	-1	protein_coding	Dio2	deiodinase, iodothyronine, type II [Source:MGI Symbol;Acc:MGI:1338833]	chr12	90724554	90738438	1	ensembl	KNOWN	6.21918	6.56666	5.45271	4.5412	4.99412	4.96724	6.17973	7.32531	5.73427	5.10073	5.71938	5.28603
ENSMUSG00000060288	0.320691	1.24893	7.76611	7.62146	7.30077	3.13544	0.0100796	0.415774	-1	protein_coding	Ppih	peptidyl prolyl isomerase H [Source:MGI Symbol;Acc:MGI:106499]	chr4	119300010	119320546	6	ensembl_havana	KNOWN	7.59316	7.65317	7.61805	7.36805	7.31604	7.21821	8.10332	8.14017	7.86447	8.24982	8.00232	8.06654
ENSMUSG00000055415	0.659585	1.57963	9.51463	9.71756	9.05797	3.12185	0.0103207	0.419679	1	protein_coding	Atp10b	ATPase, class V, type 10B [Source:MGI Symbol;Acc:MGI:2442688]	chr11	43149877	43262285	3	ensembl_havana	KNOWN	9.33579	10.032	9.78491	8.86656	9.18631	9.12105	9.71618	9.50573	10.061	9.67597	9.69717	9.19292
ENSMUSG00000013338	-1.15942	-2.23368	5.52332	5.00554	6.16496	-3.11623	0.0104219	0.421778	-1	protein_coding	Fer1l4	fer-1-like 4 (C. elegans) [Source:MGI Symbol;Acc:MGI:1921812]	chr2	156019139	156052947	6	ensembl_havana	KNOWN	4.99679	5.44848	4.57136	5.76359	5.96497	6.76633	5.81716	4.87114	5.73427	6.07727	5.18173	5.08672
ENSMUSG00000071984	0.756769	1.6897	7.45224	7.68114	6.92437	3.11406	0.0104614	0.4223	-1	protein_coding	Fndc1	fibronectin type III domain containing 1 [Source:MGI Symbol;Acc:MGI:1915905]	chr17	7738569	7827302	5	ensembl_havana	KNOWN	7.68129	7.2508	8.11133	6.62462	6.97962	7.16888	7.38236	7.34622	7.60874	8.0949	7.34647	7.83168
ENSMUSG00000061603	-0.892982	-1.85701	6.04586	5.45777	6.35076	-3.09981	0.0107238	0.424942	1	protein_coding	Akap6	A kinase (PRKA) anchor protein 6 [Source:MGI Symbol;Acc:MGI:3050566]	chr12	52699383	53151015	1	ensembl	KNOWN	4.8524	6.06821	5.45271	6.25741	6.69011	6.10475	5.87488	6.10992	5.45187	6.71639	6.33606	6.63561
ENSMUSG00000020787	0.456865	1.37256	7.54091	7.83797	7.3811	3.08914	0.0109247	0.428081	1	protein_coding	P2rx1	purinergic receptor P2X, ligand-gated ion channel, 1 [Source:MGI Symbol;Acc:MGI:1098235]	chr11	72999103	73015200	3	ensembl_havana	KNOWN	7.74402	7.69826	8.07162	7.42501	7.38368	7.33462	7.36232	6.94153	7.40229	7.72397	7.54041	7.86322
ENSMUSG00000011658	0.267777	1.20395	10.5585	10.5889	10.3211	3.03636	0.0119763	0.445694	1	protein_coding	Fuz	fuzzy homolog (Drosophila) [Source:MGI Symbol;Acc:MGI:1917550]	chr7	44896079	44902631	13	ensembl_havana	KNOWN	10.6448	10.6174	10.5046	10.4308	10.191	10.3416	10.7172	10.625	10.6676	10.6886	10.6736	10.5998
ENSMUSG00000062073	0.652314	1.57169	5.905	6.09227	5.43995	2.99536	0.0128635	0.461059	-1	protein_coding	Gm10109	predicted gene 10109 [Source:MGI Symbol;Acc:MGI:3647742]	chr7	44221449	44227421	1	ensembl	KNOWN	6.03074	6.43078	5.81528	5.93024	5.20824	5.18137	5.87488	5.78187	6.2197	6.1689	6.15827	6.05975
ENSMUSG00000063535	-0.608632	-1.52481	6.07163	5.64837	6.257	-2.99248	0.0129283	0.461892	-1	protein_coding	Zfp773	zinc finger protein 773 [Source:MGI Symbol;Acc:MGI:1923623]	chr7	7130678	7136755	1	ensembl	KNOWN	5.64886	5.76335	5.53288	6.12616	6.13162	6.51321	6.0851	5.78187	6.68536	6.07727	6.20481	6.30911
ENSMUSG00000027702	0.501442	1.41563	5.46622	6.0039	5.50245	2.98849	0.0130185	0.46235	-1	protein_coding	Lrrc34	leucine rich repeat containing 34 [Source:MGI Symbol;Acc:MGI:1919077]	chr3	30624267	30647869	1	ensembl_havana	KNOWN	6.15906	6.31975	5.53288	5.57515	5.47954	5.45267	4.95734	4.87114	4.9973	5.43194	5.35681	5.46112
ENSMUSG00000003153	-0.531191	-1.44512	6.21628	6.06849	6.59968	-2.96562	0.0135485	0.472055	-1	protein_coding	Slc2a3	solute carrier family 2 (facilitated glucose transporter), member 3 [Source:MGI Symbol;Acc:MGI:95757]	chr6	122727809	122801640	8	ensembl_havana	KNOWN	5.88987	6.50032	5.81528	6.41567	6.61705	6.76633	5.81716	6.00864	5.97034	6.33636	6.06042	6.39792
ENSMUSG00000020672	0.442924	1.35936	7.5793	8.47988	8.03695	2.95687	0.013757	0.474936	-1	protein_coding	Sntg2	syntrophin, gamma 2 [Source:MGI Symbol;Acc:MGI:1919541]	chr12	30174482	30373375	7	ensembl_havana	KNOWN	8.39237	8.64167	8.40558	8.09725	7.80147	8.21213	7.16824	6.73507	6.92892	6.74645	7.04771	6.77478
ENSMUSG00000052981	0.793658	1.73346	6.48564	6.62294	5.82928	2.95466	0.0138102	0.47609	-1	protein_coding	Ube2ql1	ubiquitin-conjugating enzyme E2Q family-like 1 [Source:MGI Symbol;Acc:MGI:1924230]	chr13	69702835	69739897	1	ensembl	KNOWN	6.2769	6.85911	6.73282	5.50643	6.37263	5.60879	6.83181	6.49407	7.16128	6.52158	7.02195	6.44036
ENSMUSG00000022951	-0.684392	-1.60702	12.8187	12.6967	13.3811	-2.93432	0.0143093	0.483808	-1	protein_coding	Rcan1	regulator of calcineurin 1 [Source:MGI Symbol;Acc:MGI:1890564]	chr16	92391953	92466146	2	ensembl	KNOWN	12.7514	12.6438	12.6949	13.4645	13.882	12.7968	13.0876	13.1508	12.7628	11.9948	12.1835	12.4117
ENSMUSG00000072571	0.604149	1.52008	6.07481	6.43274	5.82859	2.87695	0.0158175	0.502744	1	protein_coding	Tmem253	transmembrane protein 253 [Source:MGI Symbol;Acc:MGI:3588246]	chr14	52016865	52019787	1	ensembl	KNOWN	6.713	6.53387	6.05135	5.93024	5.55971	5.99581	5.87488	6.06017	6.43224	5.97943	5.6538	6.11319
ENSMUSG00000053553	-0.452251	-1.36817	7.67811	7.37931	7.83156	-2.86401	0.0161792	0.506528	-1	protein_coding	3110082I17Rik	RIKEN cDNA 3110082I17 gene [Source:MGI Symbol;Acc:MGI:1920462]	chr5	139359739	139460527	4	ensembl_havana	KNOWN	7.29097	7.65317	7.19379	7.64873	8.07136	7.7746	7.79491	7.84933	7.89347	7.70878	7.84958	7.40865
ENSMUSG00000074865	0.634274	1.55216	6.29452	6.64482	6.01054	2.83144	0.0171269	0.517994	-1	protein_coding	Zfp934	zinc finger protein 934 [Source:MGI Symbol;Acc:MGI:1924367]	chr13	62517500	62520544	2	ensembl	KNOWN	6.38583	6.88534	6.66328	6.12616	6.37263	5.53284	6.39228	6.10992	6.12506	6.02918	6.60257	6.30911
ENSMUSG00000014773	0.398878	1.31848	9.16262	9.39353	8.99465	2.8222	0.0174056	0.521658	-1	protein_coding	Dll1	delta-like 1 (Drosophila) [Source:MGI Symbol;Acc:MGI:104659]	chr17	15367354	15376872	6	ensembl_havana	KNOWN	9.25911	9.71846	9.20301	8.97225	9.16083	8.85087	9.32916	9.33319	9.37941	8.79399	9.0381	8.91303
ENSMUSG00000021250	1.42627	2.68751	7.49929	7.99986	6.57359	2.81688	0.0175683	0.523523	1	protein_coding	Fos	FBJ osteosarcoma oncogene [Source:MGI Symbol;Acc:MGI:95574]	chr12	85473890	85477273	4	ensembl_havana	KNOWN	8.80904	7.23048	7.96005	6.03153	7.75114	5.9381	9.32399	8.64091	8.87541	6.91472	6.45635	6.05975
ENSMUSG00000030103	0.709068	1.63475	13.5398	13.8438	13.1348	2.81236	0.0177076	0.526444	1	protein_coding	Bhlhe40	basic helix-loop-helix family, member e40 [Source:MGI Symbol;Acc:MGI:1097714]	chr6	108660629	108666925	4	ensembl_havana	KNOWN	14.5128	13.3319	13.6869	13.2969	13.2092	12.8982	14.0983	14.1354	14.1409	12.817	13.0923	13.2579
ENSMUSG00000035828	0.459644	1.3752	13.8851	14.1024	13.6428	2.81047	0.0177663	0.526614	1	protein_coding	Pim3	proviral integration site 3 [Source:MGI Symbol;Acc:MGI:1355297]	chr15	88862186	88865718	1	ensembl	KNOWN	14.4512	13.9422	13.9139	13.7942	13.6239	13.5103	14.4928	14.2463	14.2142	13.641	13.5295	13.262
ENSMUSG00000031143	0.37872	1.30019	7.5264	7.62607	7.24735	2.75266	0.0196559	0.545807	-1	protein_coding	Ccdc22	coiled-coil domain containing 22 [Source:MGI Symbol;Acc:MGI:1859608]	chrX	7593809	7605517	2	ensembl_havana	KNOWN	7.76434	7.59077	7.5231	7.16011	7.29277	7.28917	7.7023	7.62816	7.59114	7.54742	7.90701	7.32052
ENSMUSG00000029602	1.20834	2.31071	7.64657	7.97914	6.77081	2.74267	0.0200022	0.551104	1	protein_coding	Rasal1	RAS protein activator like 1 (GAP1 like) [Source:MGI Symbol;Acc:MGI:1330842]	chr5	120648812	120679597	5	ensembl_havana	KNOWN	7.44996	8.51299	7.97448	6.59183	6.85805	6.86255	8.19681	7.16979	8.56884	8.40863	8.23316	6.93175
ENSMUSG00000033111	0.256292	1.1944	11.0653	11.1611	10.9048	2.73878	0.0201387	0.552327	1	protein_coding	3830406C13Rik	RIKEN cDNA 3830406C13 gene [Source:MGI Symbol;Acc:MGI:1917937]	chr14	12284209	12303231	2	ensembl	KNOWN	11.1715	11.0704	11.2415	10.79	10.8689	11.0556	11.044	11.0467	11.1724	11.0912	11.0894	11.1416
ENSMUSG00000092164	0.737459	1.66724	6.26058	6.4317	5.69424	2.73393	0.02031	0.554387	-1	protein_coding	Rergl	RERG/RAS-like [Source:MGI Symbol;Acc:MGI:3642998]	chr6	139492973	139501976	1	ensembl_havana	KNOWN	6.2769	6.31975	6.69847	5.98177	6.02268	5.07828	5.98381	6.4171	6.71815	6.48639	6.33606	6.80757
ENSMUSG00000043587	0.340914	1.26656	9.47551	9.80528	9.46436	2.73142	0.0203993	0.555823	-1	protein_coding	Pxylp1	2-phosphoxylose phosphatase 1 [Source:MGI Symbol;Acc:MGI:2442444]	chr9	96823336	96892669	13	ensembl_havana	KNOWN	9.84048	9.85746	9.71789	9.47756	9.56701	9.34853	9.0759	9.37448	9.46883	9.19366	9.2801	9.50426
ENSMUSG00000051124	0.248563	1.18802	9.63903	9.7471	9.49854	2.71362	0.0210444	0.562523	1	protein_coding	Gimap9	GTPase, IMAP family member 9 [Source:MGI Symbol;Acc:MGI:3511744]	chr6	48676129	48679114	2	ensembl_havana	KNOWN	9.76686	9.71846	9.75597	9.53475	9.39192	9.56894	9.70826	9.63879	9.54391	9.71069	9.77635	9.55342
ENSMUSG00000003549	0.247157	1.18687	9.39601	9.49353	9.24637	2.70332	0.0214264	0.568507	1	protein_coding	Ercc1	excision repair cross-complementing rodent repair deficiency, complementation group 1 [Source:MGI Symbol;Acc:MGI:95412]	chr7	19344778	19356524	10	ensembl_havana	KNOWN	9.62961	9.43744	9.41354	9.27042	9.21754	9.25117	9.40947	9.38463	9.58449	9.42499	9.32819	9.40061
ENSMUSG00000042745	0.389818	1.31023	10.9944	11.198	10.8082	2.69682	0.0216715	0.569804	1	protein_coding	Id1	inhibitor of DNA binding 1 [Source:MGI Symbol;Acc:MGI:96396]	chr2	152736251	152737410	2	ensembl_havana	KNOWN	11.0547	11.1015	11.4378	10.8257	10.9659	10.6329	11.5339	11.1061	11.3477	10.5675	10.6058	10.7528
ENSMUSG00000040133	-0.91573	-1.88652	5.75566	5.27929	6.19502	-2.67355	0.022571	0.576883	-1	protein_coding	Gpr176	G protein-coupled receptor 176 [Source:MGI Symbol;Acc:MGI:2685858]	chr2	118277110	118373419	1	ensembl_havana	KNOWN	4.51136	5.44848	5.87802	5.98177	6.7253	5.87798	5.48785	5.51268	6.2197	5.81896	5.71938	5.88642
ENSMUSG00000039873	0.507479	1.42156	6.236	6.40261	5.89513	2.67143	0.0226549	0.577465	-1	protein_coding	Neurl2	neuralized E3 ubiquitin protein ligase 2 [Source:MGI Symbol;Acc:MGI:3043305]	chr2	164830732	164833456	1	ensembl_havana	KNOWN	6.53521	6.24067	6.43195	5.50643	6.18315	5.99581	6.74161	6.20456	6.61745	6.07727	6.29362	6.00426
ENSMUSG00000034607	-0.518272	-1.43224	6.36119	6.25059	6.76886	-2.6644	0.0229349	0.580191	-1	protein_coding	Pof1b	premature ovarian failure 1B [Source:MGI Symbol;Acc:MGI:1916943]	chrX	112638431	112698651	1	ensembl_havana	KNOWN	6.09632	6.77743	5.87802	6.68804	6.7253	6.89324	6.43127	6.37703	6.26478	5.9279	6.06042	6.21448
ENSMUSG00000019464	0.345475	1.27057	10.4909	10.5203	10.1749	2.65667	0.0232466	0.581819	1	protein_coding	Ptger1	prostaglandin E receptor 1 (subtype EP1) [Source:MGI Symbol;Acc:MGI:97793]	chr8	83666833	83672753	2	ensembl_havana	KNOWN	10.4134	10.5798	10.5678	10.2846	9.90677	10.3332	10.6506	10.3681	10.6843	10.7455	10.6422	10.7145
ENSMUSG00000051243	-0.567609	-1.48206	6.71032	6.4924	7.06001	-2.65201	0.0234366	0.58344	-1	protein_coding	Islr2	immunoglobulin superfamily containing leucine-rich repeat 2 [Source:MGI Symbol;Acc:MGI:2444277]	chr9	58196298	58204319	5	ensembl	KNOWN	6.43736	6.24067	6.79916	7.20417	6.85805	7.1178	6.50623	6.53106	7.16128	6.74645	6.2499	6.67168
ENSMUSG00000050270	-0.260122	-1.19758	9.34006	9.21618	9.4763	-2.6512	0.0234701	0.583781	1	protein_coding	Tmem220	transmembrane protein 220 [Source:MGI Symbol;Acc:MGI:2443691]	chr11	67025154	67035312	2	ensembl_havana	KNOWN	9.29447	9.20727	9.1468	9.58142	9.39738	9.45009	9.23863	9.27985	9.48321	9.42499	9.32293	9.25367
ENSMUSG00000035638	0.802532	1.74416	11.1163	11.1819	10.3794	2.62159	0.024716	0.59656	-1	protein_coding	Muc20	mucin 20 [Source:MGI Symbol;Acc:MGI:2385039]	chr16	32777419	32797435	2	ensembl_havana	KNOWN	10.7955	11.2764	11.4738	10.1531	10.4731	10.512	11.5216	10.8318	12.1646	11.4116	11.6946	11.0876
ENSMUSG00000045005	0.278118	1.21261	10.5025	10.5019	10.2238	2.61047	0.0252006	0.602075	-1	protein_coding	Fzd5	frizzled homolog 5 (Drosophila) [Source:MGI Symbol;Acc:MGI:108571]	chr1	64730558	64737751	2	ensembl_havana	KNOWN	10.6746	10.3798	10.4514	10.33	10.143	10.1984	10.7406	10.8846	10.676	10.5591	10.5796	10.4127
ENSMUSG00000005057	-1.07699	-2.10964	5.80041	5.27658	6.35358	-2.59172	0.0260393	0.611076	-1	protein_coding	Sh2b2	SH2B adaptor protein 2 [Source:MGI Symbol;Acc:MGI:1345171]	chr5	136218147	136246556	5	ensembl_havana	KNOWN	4.30491	6.15702	5.36782	6.17125	6.41635	6.47314	6.3522	6.24965	5.19661	5.50409	5.6538	5.7581
ENSMUSG00000004988	0.429082	1.34638	11.2558	11.2892	10.8601	2.57451	0.0268335	0.614791	-1	protein_coding	Fxyd4	FXYD domain-containing ion transport regulator 4 [Source:MGI Symbol;Acc:MGI:1889005]	chr6	117933559	117937692	9	ensembl_havana	KNOWN	11.1053	11.2949	11.4675	10.8502	10.5922	11.138	11.4722	11.242	11.6993	11.3748	11.5612	11.2721
ENSMUSG00000021303	0.332895	1.25954	7.96721	8.16597	7.83308	2.57224	0.02694	0.615548	1	protein_coding	Gng4	guanine nucleotide binding protein (G protein), gamma 4 [Source:MGI Symbol;Acc:MGI:102703]	chr13	13784059	13827897	2	ensembl_havana	KNOWN	8.26981	7.99179	8.23632	7.82836	7.62638	8.04449	7.89594	7.90676	7.94977	7.94744	7.78977	8.11974
ENSMUSG00000035595	0.303909	1.23448	7.65475	7.91583	7.61192	2.56612	0.0272289	0.617922	1	protein_coding	1600002K03Rik	RIKEN cDNA 1600002K03 gene [Source:MGI Symbol;Acc:MGI:1917020]	chr10	80172944	80175146	1	ensembl_havana	KNOWN	7.84288	7.93013	7.97448	7.84237	7.51013	7.48326	7.67006	7.44645	7.34045	7.61414	7.57626	7.62645
ENSMUSG00000038086	0.36727	1.28991	7.16206	7.03463	6.66736	2.56391	0.0273341	0.619257	-1	protein_coding	Hspb2	heat shock protein 2 [Source:MGI Symbol;Acc:MGI:1916503]	chr9	50751072	50752354	1	ensembl	KNOWN	6.87126	7.16774	7.0649	6.65668	6.7932	6.55221	7.63708	7.34622	7.59114	7.64638	7.46594	7.15201
ENSMUSG00000059791	0.410514	1.32916	6.5122	6.46144	6.05092	2.52731	0.0291358	0.633197	1	protein_coding	Nrm	nurim (nuclear envelope membrane protein) [Source:MGI Symbol;Acc:MGI:2146855]	chr17	35861318	35865402	3	ensembl_havana	KNOWN	6.43736	6.31975	6.62721	5.98177	5.96497	6.20603	6.86066	6.60232	6.68536	6.83304	7.14639	6.48158
ENSMUSG00000037738	0.401351	1.32074	6.8073	7.22517	6.82381	2.50569	0.030255	0.642856	-1	protein_coding	Nek5	NIMA (never in mitosis gene a)-related expressed kinase 5 [Source:MGI Symbol;Acc:MGI:2142824]	chr8	22073616	22125053	1	ensembl	KNOWN	7.11227	7.52556	7.03767	6.96906	6.95017	6.55221	6.6454	6.29337	6.58227	6.6857	6.73533	6.59862
ENSMUSG00000035351	0.380826	1.30209	8.26483	8.4627	8.08187	2.50072	0.0305176	0.645216	1	protein_coding	Nup37	nucleoporin 37 [Source:MGI Symbol;Acc:MGI:1919964]	chr10	88146992	88178388	2	ensembl	KNOWN	8.52928	8.61056	8.24824	7.85624	8.22678	8.16259	8.0542	8.12815	8.45673	8.15216	8.46115	8.29184
ENSMUSG00000050796	0.303278	1.23395	8.662	8.74895	8.44567	2.49819	0.0306525	0.64684	-1	protein_coding	B3galt6	UDP-Gal:betaGal beta 1,3-galactosyltransferase, polypeptide 6 [Source:MGI Symbol;Acc:MGI:2152819]	chr4	155989466	155992649	1	ensembl_havana	KNOWN	8.92188	8.53801	8.78695	8.3037	8.51517	8.51815	8.84991	8.58043	8.80847	8.65036	8.78595	8.68498
ENSMUSG00000029211	0.597076	1.51265	5.93063	6.43775	5.84067	2.49508	0.030819	0.648714	-1	protein_coding	Gabra4	gamma-aminobutyric acid (GABA) A receptor, subunit alpha 4 [Source:MGI Symbol;Acc:MGI:95616]	chr5	71569749	71658308	5	ensembl_havana	KNOWN	6.21918	6.43078	6.66328	5.93024	5.84211	5.74965	5.69431	5.35656	6.07531	5.19093	5.95545	6.05975
ENSMUSG00000029844	-0.618744	-1.53554	5.79598	5.45908	6.07782	-2.48304	0.0314719	0.654913	-1	protein_coding	Hoxa1	homeobox A1 [Source:MGI Symbol;Acc:MGI:96170]	chr6	52155590	52158317	2	ensembl_havana	KNOWN	4.8524	6.15702	5.36782	6.21497	6.02268	5.99581	5.81716	5.84199	5.91484	5.76125	5.78212	5.82369
ENSMUSG00000074622	-0.2635	-1.20039	10.241	10.1417	10.4052	-2.47374	0.0319859	0.658749	-1	protein_coding	Mafb	v-maf musculoaponeurotic fibrosarcoma oncogene family, protein B (avian) [Source:MGI Symbol;Acc:MGI:104555]	chr2	160363703	160367065	1	ensembl_havana	KNOWN	10.066	10.1036	10.2556	10.4145	10.4962	10.305	10.1552	10.1565	10.0674	10.3327	10.4406	10.0984
ENSMUSG00000028364	0.522359	1.4363	9.84928	9.88075	9.35839	2.46039	0.0327376	0.664802	-1	protein_coding	Tnc	tenascin C [Source:MGI Symbol;Acc:MGI:101922]	chr4	63959785	64047015	4	ensembl_havana	KNOWN	9.49625	9.76865	10.3774	9.22837	9.48725	9.35956	9.96898	10.0868	9.9618	10.4673	10.1239	9.86516
ENSMUSG00000021615	0.239688	1.18074	9.47368	9.56921	9.32953	2.45158	0.033243	0.666757	-1	protein_coding	Xrcc4	X-ray repair complementing defective repair in Chinese hamster cells 4 [Source:MGI Symbol;Acc:MGI:1333799]	chr13	89774027	90089608	4	ensembl_havana	KNOWN	9.44052	9.7221	9.54502	9.23369	9.44566	9.30923	9.50395	9.38967	9.52086	9.48416	9.56515	9.52413
ENSMUSG00000021579	-0.531177	-1.44511	7.14349	7.22617	7.75735	-2.45068	0.0332956	0.66721	-1	protein_coding	Lrrc14b	leucine rich repeat containing 14B [Source:MGI Symbol;Acc:MGI:2145269]	chr13	74359578	74364005	1	ensembl_havana	KNOWN	7.11227	7.47463	7.09161	7.85624	7.9125	7.5033	6.13319	6.85664	6.65181	6.6857	7.19332	7.2507
ENSMUSG00000042515	0.334291	1.26076	7.53929	7.66644	7.33215	2.44753	0.0334781	0.668204	1	protein_coding	Mum1l1	melanoma associated antigen (mutated) 1-like 1 [Source:MGI Symbol;Acc:MGI:2445062]	chrX	139210042	139238335	8	ensembl_havana	KNOWN	7.49929	7.74198	7.75806	7.0437	7.48981	7.46294	7.68627	7.62816	7.46158	7.51286	7.69514	7.49171
ENSMUSG00000031155	0.2242	1.16813	8.60927	8.63186	8.40766	2.43607	0.0341522	0.672873	1	protein_coding	Pim2	proviral integration site 2 [Source:MGI Symbol;Acc:MGI:97587]	chrX	7878262	7883432	4	ensembl_havana	KNOWN	8.69723	8.51299	8.68537	8.35345	8.464	8.40554	8.94729	8.72313	8.83861	8.49083	8.58948	8.6033
ENSMUSG00000062542	0.284474	1.21797	7.82857	7.85161	7.56714	2.43114	0.0344458	0.676065	1	protein_coding	Syt9	synaptotagmin IX [Source:MGI Symbol;Acc:MGI:1926373]	chr7	107370728	107548656	5	ensembl_havana	KNOWN	7.84288	7.90471	7.80725	7.46177	7.71658	7.52306	7.79491	7.94838	8.08162	7.75387	8.04131	8.06654
ENSMUSG00000021573	-0.379261	-1.30068	8.1788	8.02367	8.40293	-2.42564	0.0347768	0.677712	1	protein_coding	Tppp	tubulin polymerization promoting protein [Source:MGI Symbol;Acc:MGI:1920198]	chr13	74009407	74035753	4	ensembl_havana	KNOWN	7.82364	8.16239	8.08498	8.45722	8.64028	8.11129	8.12726	8.05383	8.06896	7.94744	8.33082	8.33746
ENSMUSG00000038567	1.6421	3.1212	12.8286	13.5631	11.921	2.41554	0.0353924	0.682101	-1	protein_coding	Cyp24a1	cytochrome P450, family 24, subfamily a, polypeptide 1 [Source:MGI Symbol;Acc:MGI:88593]	chr2	170482708	170497145	1	ensembl_havana	KNOWN	13.6707	13.8557	13.1628	12.4598	13.2166	10.0866	13.8683	14.7727	14.7474	11.1654	12.1675	10.7696
ENSMUSG00000049988	-0.59411	-1.50954	5.83098	5.54605	6.14016	-2.41404	0.0354845	0.682684	1	protein_coding	Lrrc25	leucine rich repeat containing 25 [Source:MGI Symbol;Acc:MGI:2445284]	chr8	70616844	70620850	1	ensembl	KNOWN	4.99679	5.76335	5.87802	5.70347	6.41635	6.30067	6.03534	5.65354	5.797	5.63839	5.84224	5.94654
ENSMUSG00000027186	0.81437	1.75853	8.64759	8.83657	8.0222	2.40439	0.0360843	0.686219	1	protein_coding	Elf5	E74-like factor 5 [Source:MGI Symbol;Acc:MGI:1335079]	chr2	103411688	103450989	7	ensembl_havana	KNOWN	8.48099	9.40608	8.62264	8.20958	8.239	7.61801	9.0448	8.72313	9.36912	9.03832	9.0509	7.96846
ENSMUSG00000073424	-1.66889	-3.17971	4.70808	3.86321	5.5321	-2.39982	0.036372	0.687643	1	protein_coding	Cyp4f15	cytochrome P450, family 4, subfamily f, polypeptide 15 [Source:MGI Symbol;Acc:MGI:2146921]	chr17	32685627	32703352	4	ensembl_havana	KNOWN	3.7744	3.79137	4.02387	4.90377	4.99412	6.69843	5.69431	4.31474	5.66868	5.50409	4.47546	2.65376
ENSMUSG00000029455	-0.221832	-1.16621	15.3799	15.4219	15.6438	-2.38394	0.0373883	0.692727	-1	protein_coding	Aldh2	aldehyde dehydrogenase 2, mitochondrial [Source:MGI Symbol;Acc:MGI:99600]	chr5	121566027	121593824	7	ensembl_havana	KNOWN	15.3267	15.586	15.3531	15.7368	15.6514	15.5431	15.2701	15.2763	15.2991	15.1365	15.2128	15.1667
ENSMUSG00000000782	0.476212	1.39109	6.50309	6.62602	6.14981	2.3685	0.0384027	0.698907	-1	protein_coding	Tcf7	transcription factor 7, T cell specific [Source:MGI Symbol;Acc:MGI:98507]	chr11	52252371	52283014	2	ensembl_havana	KNOWN	6.94432	6.77743	6.15632	5.98177	6.41635	6.05131	6.5423	6.60232	6.81227	6.37536	6.67047	6.70687
ENSMUSG00000008384	0.477968	1.39278	10.3988	10.5713	10.0933	2.36646	0.0385386	0.699284	1	protein_coding	Sertad1	SERTA domain containing 1 [Source:MGI Symbol;Acc:MGI:1913438]	chr7	27486910	27490316	2	ensembl_havana	KNOWN	10.9365	10.0349	10.7423	9.92532	10.0524	10.3021	11.0409	10.8648	11.0808	9.98416	9.83301	9.98826
ENSMUSG00000004462	0.185302	1.13706	10.6028	10.6868	10.5015	2.36236	0.0388133	0.701365	-1	protein_coding	Tbccd1	TBCC domain containing 1 [Source:MGI Symbol;Acc:MGI:1917823]	chr16	22813215	22857569	1	ensembl	KNOWN	10.688	10.6407	10.7318	10.5097	10.4705	10.5243	10.5872	10.5991	10.5812	10.5905	10.5685	10.7423
ENSMUSG00000023000	0.538579	1.45254	5.65457	5.84396	5.30538	2.36096	0.0389079	0.702361	-1	protein_coding	Dhh	desert hedgehog [Source:MGI Symbol;Acc:MGI:94891]	chr15	98893031	98898540	1	ensembl	KNOWN	5.46245	6.31975	5.74969	4.90377	5.55971	5.45267	5.87488	5.65354	5.85713	5.50409	5.89996	5.61724
ENSMUSG00000061046	0.322551	1.25054	10.4111	10.504	10.1814	2.32836	0.0411675	0.717159	-1	protein_coding	Haghl	hydroxyacylglutathione hydrolase-like [Source:MGI Symbol;Acc:MGI:1919877]	chr17	25779843	25785673	11	ensembl_havana	KNOWN	10.6906	10.5656	10.2556	10.0987	10.1463	10.2992	10.4539	10.5503	10.6676	10.5697	10.46	10.1758
ENSMUSG00000041605	0.383802	1.30478	9.94278	10.3262	9.9424	2.31555	0.0420899	0.721843	-1	protein_coding	5730559C18Rik	RIKEN cDNA 5730559C18 gene [Source:MGI Symbol;Acc:MGI:1921579]	chr1	136213531	136234264	6	ensembl_havana	KNOWN	10.7012	10.0668	10.2106	10.0331	9.89522	9.89893	10.0836	9.87654	9.85159	9.62429	9.32819	9.74334
ENSMUSG00000042985	0.534908	1.44885	9.15521	9.21638	8.68147	2.30371	0.0429597	0.727368	1	protein_coding	Upk3b	uroplakin 3B [Source:MGI Symbol;Acc:MGI:2140882]	chr5	136038496	136046487	1	ensembl_havana	KNOWN	9.068	9.11052	9.47063	8.3825	8.51517	9.14676	9.4622	8.9855	9.77575	9.25245	9.43942	9.25367
ENSMUSG00000000282	0.316586	1.24538	10.9521	10.9817	10.6652	2.30073	0.0431814	0.728076	1	protein_coding	Mnt	max binding protein [Source:MGI Symbol;Acc:MGI:109150]	chr11	74830920	74845725	3	ensembl_havana	KNOWN	11.242	10.7047	10.9985	10.714	10.5755	10.706	11.2213	11.1938	11.0903	11.0315	10.8078	11.14
ENSMUSG00000024053	0.390918	1.31123	7.16612	7.45287	7.06195	2.29686	0.0434714	0.73028	-1	protein_coding	Emilin2	elastin microfibril interfacer 2 [Source:MGI Symbol;Acc:MGI:2389136]	chr17	71252176	71310965	1	ensembl	KNOWN	7.44996	7.38555	7.5231	6.91707	7.31604	6.95275	6.74161	7.32531	7.03683	7.28609	6.85689	7.2022
ENSMUSG00000038180	-0.426413	-1.34389	5.76577	5.04681	5.47323	-2.29047	0.0439536	0.733769	1	protein_coding	Spag4	sperm associated antigen 4 [Source:MGI Symbol;Acc:MGI:2444120]	chr2	156065175	156070617	8	ensembl_havana	KNOWN	5.12803	5.04512	4.96729	5.43429	5.70781	5.27759	6.43127	5.84199	6.61745	6.37536	6.2499	6.11319
ENSMUSG00000028341	-0.610289	-1.52656	6.0155	5.07703	5.68732	-2.2841	0.0444399	0.736684	1	protein_coding	Nr4a3	nuclear receptor subfamily 4, group A, member 3 [Source:MGI Symbol;Acc:MGI:1352457]	chr4	48045153	48086447	4	ensembl_havana	KNOWN	4.8524	4.84582	5.53288	5.35834	5.70781	5.99581	6.57749	7.2607	6.5462	6.86078	6.2499	6.39792
ENSMUSG00000059042	0.512993	1.42701	7.04502	7.07366	6.56067	2.28242	0.0445691	0.737755	1	protein_coding	Klk1b9	kallikrein 1-related peptidase b9 [Source:MGI Symbol;Acc:MGI:95293]	chr7	43976061	43980376	1	ensembl_havana	KNOWN	7.37266	6.98575	6.86259	6.41567	6.50001	6.76633	7.58616	6.79714	7.64329	7.0169	7.36708	7.22665
ENSMUSG00000035032	-0.387149	-1.30781	5.8444	5.8569	6.24405	-2.28163	0.0446293	0.738074	-1	protein_coding	Nek11	NIMA (never in mitosis gene a)-related expressed kinase 11 [Source:MGI Symbol;Acc:MGI:2442276]	chr9	105162156	105395524	4	ensembl_havana	KNOWN	5.73375	6.02166	5.81528	6.3777	6.41635	5.9381	5.48785	5.71913	5.45187	5.70113	6.00889	5.46112
ENSMUSG00000018486	0.606054	1.52209	9.29844	9.26663	8.66058	2.26872	0.0456345	0.743076	-1	protein_coding	Wnt9b	wingless-type MMTV integration site family, member 9B [Source:MGI Symbol;Acc:MGI:1197020]	chr11	103727364	103749821	1	ensembl_havana	KNOWN	9.11622	9.67024	9.01343	8.62056	8.81378	8.54739	9.50395	9.55146	10.2354	9.5194	9.95375	9.03574
ENSMUSG00000017144	0.31158	1.24107	10.2015	10.4688	10.1573	2.263	0.0460872	0.746445	-1	protein_coding	Rnd3	Rho family GTPase 3 [Source:MGI Symbol;Acc:MGI:1921444]	chr2	51130438	51149111	3	ensembl_havana	KNOWN	10.6692	10.3518	10.3855	10.1699	10.3657	9.93626	10.5479	10.5458	10.4939	9.66421	9.45875	9.82969
ENSMUSG00000048644	0.380349	1.30166	7.79094	8.14228	7.76193	2.25115	0.047038	0.749927	-1	protein_coding	Ctxn1	cortexin 1 [Source:MGI Symbol;Acc:MGI:88566]	chr8	4257648	4259274	1	ensembl	KNOWN	8.1819	7.90471	8.34024	7.58351	7.92769	7.7746	7.88193	7.75866	7.31923	7.51286	7.77443	7.53151
ENSMUSG00000026979	-0.612697	-1.52912	7.00742	6.64742	7.26012	-2.24629	0.0474333	0.752136	1	protein_coding	Psd4	pleckstrin and Sec7 domain containing 4 [Source:MGI Symbol;Acc:MGI:2674093]	chr2	24367580	24414954	10	ensembl_havana	KNOWN	6.48711	7.40381	6.05135	7.28843	7.42708	7.06486	7.32139	7.1221	7.0106	7.0654	6.85689	6.99005
ENSMUSG00000056753	0.523604	1.43754	6.61059	6.77175	6.24815	2.24191	0.0477922	0.754572	-1	protein_coding	C330011M18Rik	RIKEN cDNA C330011M18 gene [Source:MGI Symbol;Acc:MGI:3045248]	chr8	84065236	84067287	1	ensembl	KNOWN	6.83329	6.74914	6.73282	6.03153	6.45878	6.25413	6.77231	6.79714	6.43224	6.58948	7.36708	6.30911
ENSMUSG00000024827	-0.508517	-1.42259	13.3023	13.497	14.0055	-2.23872	0.0480553	0.75632	-1	protein_coding	Gldc	glycine decarboxylase [Source:MGI Symbol;Acc:MGI:1341155]	chr19	30098449	30175418	1	ensembl	KNOWN	13.5866	13.7103	13.194	14.0404	14.5037	13.4723	12.9816	12.9083	12.7108	12.755	12.9364	12.8284
ENSMUSG00000047832	0.294569	1.22652	8.82459	8.89398	8.59941	2.23769	0.0481411	0.7566	-1	protein_coding	Cdca4	cell division cycle associated 4 [Source:MGI Symbol;Acc:MGI:1919213]	chr12	112820237	112829389	1	ensembl	KNOWN	9.068	8.70931	8.90463	8.47531	8.74686	8.57605	9.11235	8.97882	9.22826	8.61821	8.57183	8.90548
ENSMUSG00000050549	0.366873	1.28955	8.93625	9.01007	8.6432	2.23514	0.0483529	0.7572	-1	protein_coding	5730508B09Rik	RIKEN cDNA 5730508B09 gene [Source:MGI Symbol;Acc:MGI:1917867]	chr3	127869058	127896324	2	ensembl_havana	KNOWN	8.67593	9.32694	9.02733	8.55402	8.78071	8.59485	9.05108	9.0759	9.15829	8.93117	9.24712	8.81161
ENSMUSG00000079317	0.215319	1.16096	8.59767	8.71751	8.50219	2.23456	0.0484009	0.7572	1	protein_coding	Trappc2	trafficking protein particle complex 2 [Source:MGI Symbol;Acc:MGI:1913476]	chrX	166440574	166453140	4	ensembl_havana	KNOWN	8.67593	8.83576	8.64084	8.51957	8.41096	8.57605	8.68223	8.50805	8.59556	8.45488	8.64116	8.63104
ENSMUSG00000022123	0.407814	1.32667	9.65025	9.82818	9.42036	2.23428	0.0484242	0.7572	1	protein_coding	Scel	sciellin [Source:MGI Symbol;Acc:MGI:1891228]	chr14	103513341	103613346	1	ensembl	KNOWN	9.63514	10.0083	9.8411	9.49982	9.43507	9.3262	9.52212	9.72513	9.90597	9.25245	10.0138	9.6379
ENSMUSG00000050192	-0.345755	-1.27082	9.19285	8.88761	9.23336	-2.21934	0.0496845	0.764667	1	protein_coding	Eif5a2	eukaryotic translation initiation factor 5A2 [Source:MGI Symbol;Acc:MGI:1933735]	chr3	28781276	28798846	1	ensembl_havana	KNOWN	8.85714	8.97051	8.83518	9.3801	9.47696	8.84302	9.33431	9.19595	9.35355	9.22602	9.31234	9.52905
ENSMUSG00000044749	-0.674673	-1.59623	6.12853	5.78906	6.46374	-2.21773	0.0498223	0.765355	-1	protein_coding	Abca6	ATP-binding cassette, sub-family A (ABC1), member 6 [Source:MGI Symbol;Acc:MGI:1923434]	chr11	110176820	110251776	2	ensembl_havana	KNOWN	5.81392	5.87229	5.68098	6.59183	7.11844	5.68094	6.26854	6.49407	6.26478	6.02918	5.51293	6.21448
ENSMUSG00000049811	0.378508	1.3	8.83676	9.1556	8.77709	2.2116	0.0503502	0.768938	1	protein_coding	Fam161a	family with sequence similarity 161, member A [Source:MGI Symbol;Acc:MGI:1921123]	chr11	23007531	23030788	6	ensembl_havana	KNOWN	9.28747	9.36005	8.81928	8.97861	8.6586	8.69408	8.5556	8.54469	8.85344	8.79399	8.95885	8.5364
ENSMUSG00000041660	-0.429583	-1.34684	7.7455	7.2978	7.72738	-2.20579	0.0508553	0.770209	-1	protein_coding	Bbox1	butyrobetaine (gamma), 2-oxoglutarate dioxygenase 1 (gamma-butyrobetaine hydroxylase) [Source:MGI Symbol;Acc:MGI:1891372]	chr2	110262697	110314560	2	ensembl_havana	KNOWN	7.68129	7.23048	6.98164	7.46177	7.89715	7.82323	7.99035	8.00207	8.13116	7.94744	7.62841	8.17104
ENSMUSG00000030825	0.288809	1.22163	8.91977	9.30919	9.02038	2.19745	0.0515882	0.775561	1	protein_coding	Hsd17b14	hydroxysteroid (17-beta) dehydrogenase 14 [Source:MGI Symbol;Acc:MGI:1913315]	chr7	45554893	45567752	7	ensembl_havana	KNOWN	9.20066	9.30282	9.42409	8.92037	9.02622	9.11455	8.46455	8.81599	8.89705	8.44574	8.73136	8.69378
ENSMUSG00000030017	-3.88632	-14.7876	3.1882	0.339609	4.22593	-2.18641	0.0525746	0.780001	-1	protein_coding	Reg3g	regenerating islet-derived 3 gamma [Source:MGI Symbol;Acc:MGI:109406]	chr6	78466269	78468872	2	ensembl_havana	KNOWN	0.604471	0.0909276	0.323429	1.73385	8.29863	2.64532	7.51534	1.81224	4.32988	2.46846	2.54946	5.88642
ENSMUSG00000047632	0.674885	1.59647	7.61397	7.78757	7.11268	2.18582	0.052628	0.780001	-1	protein_coding	Fgfbp3	fibroblast growth factor binding protein 3 [Source:MGI Symbol;Acc:MGI:1919764]	chr19	36917550	36919615	1	ensembl_havana	KNOWN	7.14363	8.10774	8.11133	6.80709	7.60765	6.9233	7.342	7.62816	8.21396	7.96032	7.78977	7.73271
ENSMUSG00000102758	-0.308389	-1.23832	8.33382	8.13511	8.4435	-2.18446	0.0527514	0.780408	-1	protein_coding	Naaladl2	N-acetylated alpha-linked acidic dipeptidase-like 2 [Source:MGI Symbol;Acc:MGI:2685867]	chr3	23798102	25144261	4	havana	KNOWN	7.89909	8.34359	8.16263	8.24164	8.63103	8.45782	8.20808	8.4609	8.29226	8.34129	8.39244	8.57501
ENSMUSG00000037625	1.2582	2.39197	6.71123	6.63727	5.37907	2.18355	0.0528331	0.780622	1	protein_coding	Cldn11	claudin 11 [Source:MGI Symbol;Acc:MGI:106925]	chr3	31149920	31164324	1	ensembl_havana	KNOWN	6.33239	7.47463	6.10479	5.43429	6.13162	4.57132	7.40212	6.20456	8.22541	8.07135	7.71135	6.87099
ENSMUSG00000033327	-0.513905	-1.42791	9.72445	9.42179	9.9357	-2.18215	0.0529604	0.781251	1	protein_coding	Tnxb	tenascin XB [Source:MGI Symbol;Acc:MGI:1932137]	chr17	34670535	34719815	2	ensembl_havana	KNOWN	9.32215	9.35067	9.59256	10.227	10.156	9.42405	9.84089	9.62174	9.44454	10.0728	9.47783	10.1631
ENSMUSG00000063902	-0.273733	-1.20893	8.51215	8.35653	8.63026	-2.17927	0.0532223	0.782264	1	protein_coding	Gm7964	predicted gene 7964 [Source:MGI Symbol;Acc:MGI:3646150]	chr7	83755904	83757356	2	ensembl	KNOWN	8.41825	8.24575	8.40558	8.57095	8.48469	8.83514	8.7761	8.43185	8.47603	8.3992	8.5083	8.59393
ENSMUSG00000031377	0.688226	1.6113	6.07662	6.30137	5.61315	2.17807	0.0533324	0.782637	-1	protein_coding	Bmx	BMX non-receptor tyrosine kinase [Source:MGI Symbol;Acc:MGI:1101778]	chrX	164192842	164258193	2	ensembl_havana	KNOWN	6.21918	6.43078	6.25417	5.10308	6.45878	5.27759	6.03534	6.53106	6.39216	6.45032	6.00889	5.7581
ENSMUSG00000046865	-0.32608	-1.2536	8.33121	8.13532	8.4614	-2.17719	0.053413	0.782915	1	protein_coding	Fbl	fibrillarin [Source:MGI Symbol;Acc:MGI:95486]	chr7	28169748	28179269	1	ensembl	KNOWN	8.02232	8.18368	8.19995	8.273	8.60292	8.50826	8.0542	8.50805	8.54162	8.418	8.1759	8.48665
ENSMUSG00000009356	-0.700935	-1.62556	6.07715	5.78173	6.48267	-2.1751	0.053604	0.783822	-1	protein_coding	Lpo	lactoperoxidase [Source:MGI Symbol;Acc:MGI:1923363]	chr11	87806428	87828289	3	ensembl_havana	KNOWN	6.21918	5.51719	5.60883	5.98177	7.36149	6.10475	6.13319	5.78187	5.97034	6.07727	5.95545	6.21448
ENSMUSG00000023330	0.210594	1.15716	8.34961	8.38688	8.17629	2.17033	0.0540441	0.786398	1	protein_coding	Dtwd1	DTW domain containing 1 [Source:MGI Symbol;Acc:MGI:1916435]	chr2	126152141	126165279	2	ensembl_havana	KNOWN	8.46866	8.2758	8.41619	8.12043	8.31026	8.09818	8.40702	8.42204	8.42729	8.38971	8.54494	8.31483
ENSMUSG00000022598	0.632645	1.55041	10.2665	10.2967	9.66406	2.17026	0.0540509	0.786398	1	protein_coding	Psca	prostate stem cell antigen [Source:MGI Symbol;Acc:MGI:1919623]	chr15	74714839	74717069	1	ensembl_havana	KNOWN	10.1494	10.0696	10.6711	9.29609	9.57667	10.1194	10.5894	10.0961	11.0441	10.6905	10.7677	10.1279
ENSMUSG00000032011	-0.415116	-1.33341	6.96069	6.70622	7.12134	-2.16444	0.0545921	0.789089	1	protein_coding	Thy1	thymus cell antigen 1, theta [Source:MGI Symbol;Acc:MGI:98747]	chr9	44043384	44048579	1	ensembl_havana	KNOWN	6.48711	6.83239	6.79916	6.71874	7.24508	7.4002	6.83181	7.36683	7.13723	7.04135	6.79739	6.87099
ENSMUSG00000026504	0.175484	1.12934	9.88444	9.95696	9.78148	2.16441	0.0545954	0.789089	1	protein_coding	Sdccag8	serologically defined colon cancer antigen 8 [Source:MGI Symbol;Acc:MGI:1924066]	chr1	176814660	177020437	6	ensembl_havana	KNOWN	10.016	9.89667	9.95824	9.79814	9.75327	9.79303	9.97889	9.8066	9.92716	9.83479	9.94692	9.90359
ENSMUSG00000004880	0.233837	1.17596	11.1392	11.1194	10.8856	2.15353	0.0556211	0.79363	-1	protein_coding	Lbr	lamin B receptor [Source:MGI Symbol;Acc:MGI:2138281]	chr1	181815335	181843046	8	ensembl_havana	KNOWN	11.251	11.0165	11.0908	11.0744	10.7286	10.8538	11.3298	11.3456	11.2002	11.2146	11.338	11.2274
ENSMUSG00000060314	-0.302841	-1.23357	7.02413	7.00747	7.31031	-2.15314	0.0556588	0.79363	-1	protein_coding	Zfp941	zinc finger protein 941 [Source:MGI Symbol;Acc:MGI:3039601]	chr7	140807449	140822178	3	ensembl_havana	KNOWN	7.0802	7.07961	6.86259	7.56674	7.17044	7.19375	6.71025	6.94153	6.81227	7.13522	6.99572	6.74122
ENSMUSG00000022382	0.461045	1.37654	10.2714	10.361	9.89994	2.15084	0.055878	0.79363	-1	protein_coding	Wnt7b	wingless-type MMTV integration site family, member 7B [Source:MGI Symbol;Acc:MGI:98962]	chr15	85535439	85581821	3	ensembl	KNOWN	10.394	10.1476	10.5414	9.60626	9.83206	10.2615	10.4444	10.0427	10.8037	10.2032	10.4671	10.513
ENSMUSG00000042857	0.375005	1.29684	7.44898	7.84209	7.46708	2.14806	0.056144	0.794344	-1	protein_coding	Gm9776	predicted gene 9776 [Source:MGI Symbol;Acc:MGI:3641792]	chr13	94355839	94358818	1	ensembl	KNOWN	7.97079	7.86571	7.68975	7.30875	7.54993	7.54256	7.09727	7.54016	7.25364	7.15776	7.54041	6.87099
ENSMUSG00000044566	0.377535	1.29912	7.42118	8.04893	7.6714	2.14539	0.0564012	0.796147	-1	protein_coding	Cage1	cancer antigen 1 [Source:MGI Symbol;Acc:MGI:1918463]	chr13	38006052	38037069	4	ensembl_havana	KNOWN	8.07208	8.23559	7.83913	7.68026	7.9125	7.42142	6.74161	7.0217	7.27584	6.77589	7.14639	6.93175
ENSMUSG00000004552	-0.976286	-1.96739	7.76549	7.41634	8.39262	-2.13424	0.0574863	0.802814	1	protein_coding	Ctse	cathepsin E [Source:MGI Symbol;Acc:MGI:107361]	chr1	131638306	131675505	3	ensembl_havana	KNOWN	7.78438	6.96129	7.50334	7.54976	8.62172	9.00638	8.57314	6.88549	8.3457	7.24457	7.23876	7.47139
ENSMUSG00000037531	0.203655	1.15161	10.4128	10.5242	10.3205	2.13043	0.0578617	0.80553	-1	protein_coding	Mrpl47	mitochondrial ribosomal protein L47 [Source:MGI Symbol;Acc:MGI:1921850]	chr3	32725397	32737605	3	ensembl_havana	KNOWN	10.6115	10.4714	10.4896	10.2456	10.3117	10.4042	10.3535	10.3553	10.6011	10.3425	10.4309	10.3361
ENSMUSG00000049672	-0.257549	-1.19545	9.6531	9.46133	9.71888	-2.12487	0.0584133	0.808993	1	protein_coding	Zbtb14	zinc finger and BTB domain containing 14 [Source:MGI Symbol;Acc:MGI:1195345]	chr17	69383050	69390750	3	ensembl_havana	KNOWN	9.28747	9.37864	9.71789	9.7691	9.66541	9.72213	9.68828	9.49172	9.65393	9.82777	9.70124	9.9336
ENSMUSG00000056888	0.299938	1.23109	5.96899	6.08307	5.78313	2.12195	0.058705	0.809297	-1	protein_coding	Glipr1	GLI pathogenesis-related 1 (glioma) [Source:MGI Symbol;Acc:MGI:1920940]	chr10	111985448	112002631	5	ensembl_havana	KNOWN	6.09632	6.15702	5.99585	5.50643	5.90485	5.9381	5.87488	6.15802	6.17315	5.9279	5.78212	6.11319
ENSMUSG00000027765	-0.247231	-1.18693	8.61237	8.45825	8.70548	-2.11975	0.058926	0.809297	1	protein_coding	P2ry1	purinergic receptor P2Y, G-protein coupled 1 [Source:MGI Symbol;Acc:MGI:105049]	chr3	61002795	61008982	3	ensembl_havana	KNOWN	8.49321	8.31493	8.5666	8.71494	8.79734	8.60416	8.54675	8.52649	8.67287	8.59362	8.58948	8.92802
ENSMUSG00000049670	0.319092	1.24754	9.83669	9.98145	9.66236	2.11362	0.0595461	0.811893	-1	protein_coding	Morn4	MORN repeat containing 4 [Source:MGI Symbol;Acc:MGI:2449568]	chr19	42074939	42086370	1	ensembl	KNOWN	9.91508	9.9933	10.036	9.52609	9.83609	9.62488	10.1138	9.91902	10.0056	9.5665	10.0557	9.44818
ENSMUSG00000036139	-0.289153	-1.22192	8.34261	8.15908	8.44824	-2.10358	0.0605738	0.814696	1	protein_coding	Hoxc9	homeobox C9 [Source:MGI Symbol;Acc:MGI:96199]	chr15	102976439	102985099	2	ensembl_havana	KNOWN	8.00535	8.00382	8.46809	8.45722	8.52519	8.36231	8.32657	8.36171	8.44699	8.37054	8.56292	8.22058
ENSMUSG00000020423	0.400868	1.3203	10.7643	11.0726	10.6717	2.09838	0.061113	0.816886	-1	protein_coding	Btg2	B cell translocation gene 2, anti-proliferative [Source:MGI Symbol;Acc:MGI:108384]	chr1	134075170	134079120	1	ensembl_havana	KNOWN	11.3718	11.0704	10.7757	10.5866	11.0111	10.4175	10.9764	10.9041	11.0081	10.6414	10.2233	10.1851
ENSMUSG00000068686	0.473974	1.38893	7.50177	7.74869	7.27471	2.09601	0.0613597	0.818646	1	protein_coding	Cd59b	CD59b antigen [Source:MGI Symbol;Acc:MGI:1888996]	chr2	104069849	104091187	5	ensembl_havana	KNOWN	7.54699	7.89183	7.80725	6.80709	7.29277	7.72427	7.12132	7.3041	7.7738	7.67792	7.50366	7.57024
ENSMUSG00000078861	0.267053	1.20335	8.61563	8.73864	8.47159	2.08597	0.0624171	0.825039	-1	protein_coding	Zfp931	zinc finger protein 931 [Source:MGI Symbol;Acc:MGI:2441662]	chr2	178067695	178078476	4	ensembl_havana	KNOWN	8.76938	8.95821	8.48834	8.44809	8.40011	8.56656	8.52888	8.71512	8.71409	8.45488	8.63267	8.71121
ENSMUSG00000028497	0.476845	1.3917	10.1299	10.1783	9.7015	2.08043	0.0630079	0.827205	-1	protein_coding	Hacd4	3-hydroxyacyl-CoA dehydratase 4 [Source:MGI Symbol;Acc:MGI:1914025]	chr4	88396144	88438928	3	ensembl_havana	KNOWN	9.85002	10.2596	10.4254	9.71303	9.87578	9.51568	10.3149	9.92251	10.8799	10.2459	10.4284	10.1279
ENSMUSG00000003410	0.564191	1.47856	5.48623	5.94185	5.37766	2.07551	0.0635378	0.828958	-1	protein_coding	Elavl3	ELAV (embryonic lethal, abnormal vision, Drosophila)-like 3 (Hu antigen C) [Source:MGI Symbol;Acc:MGI:109157]	chr9	22015005	22052023	1	ensembl	KNOWN	5.46245	5.97357	6.38952	5.27817	5.10515	5.74965	5.48785	5.27167	5.3717	4.90142	5.08551	5.7581
ENSMUSG00000030109	0.600694	1.51645	8.00378	8.05196	7.45126	2.06391	0.0648026	0.832275	1	protein_coding	Slc6a12	solute carrier family 6 (neurotransmitter transporter, betaine/GABA), member 12 [Source:MGI Symbol;Acc:MGI:95628]	chr6	121343076	121365775	10	ensembl_havana	KNOWN	8.26981	8.01574	7.87032	7.40627	6.88942	8.0581	8.24137	7.75866	8.59556	8.27066	8.58948	8.08003
ENSMUSG00000025537	0.602054	1.51788	6.30822	6.64464	6.04259	2.0636	0.064836	0.832275	-1	protein_coding	Phkg1	phosphorylase kinase gamma 1 [Source:MGI Symbol;Acc:MGI:97579]	chr5	129863421	129898549	6	ensembl_havana	KNOWN	6.09632	7.49181	6.3458	6.07962	6.2329	5.81524	6.17973	6.4561	6.5092	6.1689	6.15827	6.16472
ENSMUSG00000024176	-0.439917	-1.35653	5.61322	5.63754	6.07746	-2.05801	0.0654552	0.835031	-1	protein_coding	Sox8	SRY (sex determining region Y)-box 8 [Source:MGI Symbol;Acc:MGI:98370]	chr17	25565892	25570686	3	ensembl_havana	KNOWN	5.64886	5.58278	5.68098	5.70347	6.37263	6.15628	5.48785	5.18148	5.59997	5.00452	5.18173	5.7581
ENSMUSG00000055523	0.60622	1.52227	6.71373	6.66619	6.05997	2.04391	0.0670386	0.841296	-1	protein_coding	Gucy2g	guanylate cyclase 2g [Source:MGI Symbol;Acc:MGI:106025]	chr19	55198297	55241236	1	ensembl_havana	KNOWN	6.53521	6.91111	6.55225	6.29863	6.13162	5.74965	7.09727	6.79714	7.2082	7.34621	7.62841	6.30911
ENSMUSG00000061808	0.40821	1.32704	11.7928	11.9059	11.4977	2.0404	0.0674392	0.842784	1	protein_coding	Ttr	transthyretin [Source:MGI Symbol;Acc:MGI:98865]	chr18	20665250	20674324	1	ensembl	KNOWN	12.2002	11.5292	11.9883	11.3759	11.4489	11.6682	11.9561	12.0708	11.7869	12.2062	11.5444	11.7386
ENSMUSG00000041406	0.290527	1.22309	6.31509	6.40859	6.11806	2.03199	0.068406	0.847647	-1	protein_coding	BC055324	cDNA sequence BC055324 [Source:MGI Symbol;Acc:MGI:3590554]	chr1	163945993	163994796	6	ensembl_havana	KNOWN	6.21918	6.66078	6.3458	5.93024	6.37263	6.05131	6.22482	6.29337	6.39216	6.45032	6.53131	6.30911
ENSMUSG00000055963	0.277943	1.21246	8.84219	9.22505	8.94711	2.02866	0.0687933	0.848142	1	protein_coding	Triqk	triple QxxK/R motif containing [Source:MGI Symbol;Acc:MGI:3650048]	chr4	12906838	12983553	3	ensembl_havana	KNOWN	9.35601	9.19159	9.12756	8.81066	8.97597	9.05471	8.52888	8.40221	8.8608	8.54314	8.77828	8.47649
ENSMUSG00000027173	0.229642	1.17254	10.6054	10.8281	10.5984	2.02571	0.0691371	0.849099	-1	protein_coding	Depdc7	DEP domain containing 7 [Source:MGI Symbol;Acc:MGI:2139258]	chr2	104721784	104742878	2	ensembl_havana	KNOWN	10.8512	10.9183	10.7147	10.6987	10.5264	10.5701	10.3861	10.6775	10.2882	10.5549	10.6058	10.4727
ENSMUSG00000061535	-0.426079	-1.34358	8.70001	8.4743	8.90038	-2.01844	0.0699926	0.854112	1	protein_coding	C1qtnf7	C1q and tumor necrosis factor related protein 7 [Source:MGI Symbol;Acc:MGI:1925911]	chr5	43515538	43618803	3	ensembl_havana	KNOWN	8.44367	8.22535	8.75388	8.83888	9.2957	8.56656	8.98053	8.60666	8.64756	8.55168	8.51755	8.97208
ENSMUSG00000060548	0.666501	1.58722	7.15424	7.03202	6.36552	2.01545	0.0703467	0.855438	-1	protein_coding	Tnfrsf19	tumor necrosis factor receptor superfamily, member 19 [Source:MGI Symbol;Acc:MGI:1352474]	chr14	60963834	61046855	2	ensembl	KNOWN	6.53521	7.36705	7.19379	5.98177	6.41635	6.69843	7.19114	7.66191	8.08162	8.07135	7.66216	6.99005
ENSMUSG00000001642	0.623123	1.54021	11.8244	11.9901	11.367	2.01049	0.0709389	0.857961	-1	protein_coding	Akr1b3	aldo-keto reductase family 1, member B3 (aldose reductase) [Source:MGI Symbol;Acc:MGI:1353494]	chr6	34302434	34317478	6	ensembl_havana	KNOWN	12.2169	11.9059	11.8475	11.4198	11.0341	11.647	12.1758	11.4066	12.374	12.4089	12.1333	11.3226
ENSMUSG00000016526	-0.285631	-1.21894	7.0707	7.10258	7.38821	-2.00569	0.0715161	0.861054	-1	protein_coding	Dyrk3	dual-specificity tyrosine-(Y)-phosphorylation regulated kinase 3 [Source:MGI Symbol;Acc:MGI:1330300]	chr1	131127455	131138340	2	ensembl_havana	KNOWN	7.14363	7.27084	6.89328	7.40627	7.4692	7.28917	6.77231	6.79714	6.3085	7.20182	7.17005	7.12625
ENSMUSG00000053310	0.432722	1.34978	6.94977	6.97681	6.54409	2.00536	0.0715565	0.86123	-1	protein_coding	Nrgn	neurogranin [Source:MGI Symbol;Acc:MGI:1927184]	chr9	37544492	37552904	2	ensembl_havana	KNOWN	7.14363	6.74914	7.03767	6.07962	6.88942	6.66324	6.99687	7.04746	7.40229	7.26548	7.28281	6.83963
ENSMUSG00000036432	0.288655	1.2215	10.2944	10.3282	10.0395	2.00241	0.0719133	0.862426	-1	protein_coding	Siah2	seven in absentia 2 [Source:MGI Symbol;Acc:MGI:108062]	chr3	58674938	58692400	2	ensembl_havana	KNOWN	10.4421	10.0782	10.4643	10.0752	9.84811	10.1953	10.4913	10.324	10.4111	10.259	10.6337	10.3105
ENSMUSG00000020918	0.155577	1.11387	10.9432	11.0826	10.927	1.99895	0.0723348	0.863378	-1	protein_coding	Kat2a	K(lysine) acetyltransferase 2A [Source:MGI Symbol;Acc:MGI:1343101]	chr11	100704746	100712465	4	ensembl_havana	KNOWN	11	11.1098	11.138	10.9261	10.8689	10.9861	10.8633	10.7886	10.8283	10.9073	10.9698	10.9327
ENSMUSG00000031379	-0.265585	-1.20212	6.85112	6.9004	7.16599	-1.99598	0.0726981	0.863639	1	protein_coding	Pir	pirin [Source:MGI Symbol;Acc:MGI:1916906]	chrX	164269371	164373011	5	ensembl_havana	KNOWN	6.97951	6.63009	7.09161	7.28843	7.09173	7.1178	6.77231	6.79714	7.03683	6.48639	6.56738	6.3542
ENSMUSG00000032528	-0.925009	-1.8987	6.49017	5.90836	6.83336	-1.99575	0.0727261	0.863639	1	protein_coding	Vipr1	vasoactive intestinal peptide receptor 1 [Source:MGI Symbol;Acc:MGI:109272]	chr9	121642716	121672954	4	ensembl_havana	KNOWN	6.15906	4.73478	6.83122	6.65668	6.95017	6.89324	6.86066	6.10992	6.71815	6.94095	6.00889	7.01833
ENSMUSG00000030994	0.534793	1.44873	6.88226	7.24415	6.70936	1.99372	0.072976	0.864147	-1	protein_coding	D7Ertd443e	DNA segment, Chr 7, ERATO Doi 443, expressed [Source:MGI Symbol;Acc:MGI:1196431]	chr7	134266262	134385661	7	ensembl_havana	KNOWN	7.0802	7.20987	7.44237	6.77824	6.75965	6.59018	6.39228	6.85664	7.25364	6.37536	7.36708	6.48158
ENSMUSG00000029095	-0.261464	-1.19869	7.4649	7.3189	7.58037	-1.9934	0.0730149	0.864303	1	protein_coding	Ablim2	actin-binding LIM protein 2 [Source:MGI Symbol;Acc:MGI:2385758]	chr5	35757880	35884973	17	ensembl_havana	KNOWN	7.20438	7.55853	7.19379	7.42501	7.62638	7.68971	7.23588	7.21596	7.53704	7.69343	7.62841	7.57024
ENSMUSG00000068037	-0.342365	-1.26783	7.3716	7.09089	7.43325	-1.99098	0.0733138	0.865205	-1	protein_coding	Mas1	MAS1 oncogene [Source:MGI Symbol;Acc:MGI:96918]	chr17	12841079	12868143	9	ensembl_havana	KNOWN	7.17433	7.03344	7.0649	7.58351	7.31604	7.4002	7.74935	7.62816	7.2977	7.67792	7.02195	7.51174
ENSMUSG00000060176	0.340329	1.26604	6.70684	7.02283	6.6825	1.99033	0.0733936	0.865412	-1	protein_coding	Kif27	kinesin family member 27 [Source:MGI Symbol;Acc:MGI:1922300]	chr13	58287516	58354862	1	ensembl	KNOWN	6.713	7.2906	7.0649	6.55827	6.82599	6.66324	6.13319	6.56713	6.5092	6.62227	6.60257	6.93175
ENSMUSG00000006154	0.472153	1.38718	8.88173	8.84534	8.37319	1.98564	0.0739759	0.867409	1	protein_coding	Eps8l1	EPS8-like 1 [Source:MGI Symbol;Acc:MGI:1914675]	chr7	4460674	4479404	14	ensembl_havana	KNOWN	8.26981	9.28814	8.97807	8.1878	8.45355	8.47821	9.45275	8.91728	9.02705	9.36812	9.06988	9.09006
ENSMUSG00000029471	0.243078	1.18351	10.64	10.8183	10.5752	1.98465	0.0740998	0.868037	-1	protein_coding	Camkk2	calcium/calmodulin-dependent protein kinase kinase 2, beta [Source:MGI Symbol;Acc:MGI:2444812]	chr5	122731170	122779409	11	ensembl_havana	KNOWN	10.7091	11.012	10.7339	10.7423	10.5634	10.4201	10.4349	10.5046	10.6465	10.7677	10.6231	10.5229
ENSMUSG00000032523	0.492858	1.40723	9.62647	9.60572	9.11286	1.98465	0.0740998	0.868037	-1	protein_coding	Hhatl	hedgehog acyltransferase-like [Source:MGI Symbol;Acc:MGI:1922020]	chr9	121784016	121792507	2	ensembl	KNOWN	9.75168	9.26835	9.79714	8.8734	8.85409	9.6111	9.66802	9.9569	10.2772	9.5538	10.1208	9.7851
ENSMUSG00000036390	0.421836	1.33963	10.2608	10.3512	9.92933	1.98434	0.0741393	0.868037	-1	protein_coding	Gadd45a	growth arrest and DNA-damage-inducible 45 alpha [Source:MGI Symbol;Acc:MGI:107799]	chr6	67035096	67037457	7	ensembl_havana	KNOWN	10.4134	10.4822	10.1579	9.8954	10.3001	9.59252	10.6444	10.6504	10.6011	9.8625	10.5928	9.93731
ENSMUSG00000073423	0.300935	1.23194	8.30939	8.35402	8.05308	1.97979	0.0747086	0.870016	1	protein_coding	Zfp414	zinc finger protein 414 [Source:MGI Symbol;Acc:MGI:1915641]	chr17	33629090	33631779	7	ensembl_havana	KNOWN	8.31183	8.5626	8.18762	8.24164	7.95759	7.96001	8.42645	8.3821	8.3457	8.60186	8.61555	8.11974
ENSMUSG00000034457	-0.456609	-1.37231	7.26549	8.46713	8.92374	-1.97692	0.0750713	0.871661	-1	protein_coding	Eda2r	ectodysplasin A2 receptor [Source:MGI Symbol;Acc:MGI:2442860]	chrX	97333840	97377216	4	ensembl_havana	KNOWN	8.58746	8.40834	8.40558	9.10598	9.06107	8.60416	5.93037	6.20456	5.3717	5.5728	5.71938	6.21448
ENSMUSG00000041649	-1.09757	-2.13994	5.39644	4.84767	5.94524	-1.96807	0.0761976	0.876438	1	protein_coding	Klf8	Kruppel-like factor 8 [Source:MGI Symbol;Acc:MGI:2442430]	chrX	153237466	153396132	3	ensembl_havana	KNOWN	3.7744	6.35771	4.41089	5.93024	6.37263	5.53284	5.06043	5.89971	4.9973	5.87446	5.08551	5.46112
ENSMUSG00000001542	-0.194525	-1.14435	11.8633	11.9539	12.1485	-1.96751	0.076269	0.876438	1	protein_coding	Ell2	elongation factor RNA polymerase II 2 [Source:MGI Symbol;Acc:MGI:2183438]	chr13	75707484	75772356	1	ensembl	KNOWN	11.9604	11.8454	12.056	12.1854	12.1328	12.1271	11.8139	11.6718	11.7003	11.6598	11.457	11.7492
ENSMUSG00000024327	-0.411081	-1.32968	7.64184	7.34097	7.75205	-1.96199	0.0769805	0.878165	-1	protein_coding	Slc39a7	solute carrier family 39 (zinc transporter), member 7 [Source:MGI Symbol;Acc:MGI:95909]	chr17	34028267	34031690	6	ensembl_havana	KNOWN	7.7025	7.10215	7.21825	7.61649	7.88164	7.75802	7.65366	7.89262	7.86447	7.89473	7.19332	7.92429
ENSMUSG00000048960	-0.300398	-1.23148	10.348	10.3966	10.697	-1.95386	0.0780382	0.880976	1	protein_coding	Prex2	phosphatidylinositol-3,4,5-trisphosphate-dependent Rac exchange factor 2 [Source:MGI Symbol;Acc:MGI:1923385]	chr1	10993465	11303681	8	ensembl_havana	KNOWN	10.4947	10.4363	10.2586	10.8946	10.7372	10.4591	10.2939	10.0899	9.9515	10.3051	9.91578	10.3389
ENSMUSG00000019726	-0.398352	-1.318	9.75543	9.7034	10.1017	-1.95357	0.0780767	0.880984	1	protein_coding	Lyst	lysosomal trafficking regulator [Source:MGI Symbol;Acc:MGI:107448]	chr13	13590409	13777440	1	ensembl	KNOWN	9.39563	10.2696	9.44496	10.1219	10.2036	9.97981	9.58831	9.78761	9.47364	9.56228	9.52445	9.71338
ENSMUSG00000034226	-0.421943	-1.33973	8.82932	8.88048	9.30242	-1.95219	0.078258	0.881345	-1	protein_coding	Rhov	ras homolog gene family, member V [Source:MGI Symbol;Acc:MGI:2444227]	chr2	119269201	119271272	1	ensembl_havana	KNOWN	8.52928	8.84915	9.26301	9.54335	9.09509	9.26883	7.97724	8.37194	7.87904	9.28353	9.13742	8.7539
ENSMUSG00000034007	-0.17635	-1.13002	9.9429	9.79959	9.97594	-1.9521	0.0782698	0.881345	-1	protein_coding	Scaper	S phase cyclin A-associated protein in the ER [Source:MGI Symbol;Acc:MGI:1925976]	chr9	55549883	55919605	1	ensembl	KNOWN	9.79182	9.90631	9.70064	9.94492	10.0103	9.97264	9.92184	10.033	10.0957	9.87616	10.0171	10.0444
ENSMUSG00000020598	0.40338	1.3226	6.78412	7.04059	6.63721	1.9517	0.0783221	0.881345	1	protein_coding	Nrcam	neuronal cell adhesion molecule [Source:MGI Symbol;Acc:MGI:104750]	chr12	44328885	44601846	2	ensembl	KNOWN	7.11227	6.72028	7.28921	6.55827	6.69011	6.66324	6.88895	6.70301	7.0106	6.45032	6.2499	7.0733
ENSMUSG00000027947	-0.4473	-1.36349	8.65458	8.32957	8.77687	-1.95077	0.0784445	0.881643	-1	protein_coding	Il6ra	interleukin 6 receptor, alpha [Source:MGI Symbol;Acc:MGI:105304]	chr3	89864059	89913196	2	ensembl_havana	KNOWN	8.00535	8.32455	8.65882	8.69963	8.88553	8.74545	8.94054	8.59797	8.63043	9.03223	8.24434	9.09006
ENSMUSG00000038077	0.371002	1.29325	6.07645	5.94955	5.57854	1.95075	0.0784476	0.881643	-1	protein_coding	Kcna6	potassium voltage-gated channel, shaker-related, subfamily, member 6 [Source:MGI Symbol;Acc:MGI:96663]	chr6	126708329	126740674	4	ensembl_havana	KNOWN	6.03074	6.06821	5.74969	5.50643	5.77652	5.45267	6.39228	6.24965	6.61745	6.77589	6.29362	6.00426
ENSMUSG00000033031	0.424112	1.34175	7.31974	7.42162	6.99751	1.95063	0.0784625	0.881643	1	protein_coding	C330027C09Rik	RIKEN cDNA C330027C09 gene [Source:MGI Symbol;Acc:MGI:2146335]	chr16	48994185	49019709	8	ensembl_havana	KNOWN	7.0802	7.78441	7.40024	6.91707	7.44829	6.62717	7.51534	7.42695	7.36136	7.61414	7.3874	7.27435
ENSMUSG00000020930	0.33768	1.26372	6.96338	7.13262	6.79494	1.94963	0.0785944	0.881762	1	protein_coding	Ccdc103	coiled-coil domain containing 103 [Source:MGI Symbol;Acc:MGI:1920543]	chr11	102881204	102885216	2	ensembl_havana	KNOWN	7.31872	6.96129	7.11785	6.86313	6.54008	6.9816	6.80237	7.14614	7.08791	6.65433	7.21622	6.87099
ENSMUSG00000049287	-0.205703	-1.15325	10.6671	10.3873	10.593	-1.94799	0.0788116	0.882722	-1	protein_coding	Iba57	IBA57, iron-sulfur cluster assembly homolog (S. cerevisiae) [Source:MGI Symbol;Acc:MGI:3041174]	chr11	59155369	59163739	3	ensembl_havana	KNOWN	10.351	10.3065	10.5046	10.4809	10.8087	10.4896	10.874	10.8337	10.9051	10.8074	10.8848	10.7591
ENSMUSG00000024965	-0.324021	-1.25181	7.64863	7.56773	7.89175	-1.94496	0.0792137	0.884931	-1	protein_coding	Fermt3	fermitin family homolog 3 (Drosophila) [Source:MGI Symbol;Acc:MGI:2147790]	chr19	6998958	7019469	1	ensembl	KNOWN	7.17433	7.83912	7.68975	7.66458	8.12505	7.88563	7.71815	7.78952	7.74226	7.34621	7.46594	7.34306
ENSMUSG00000037263	0.39004	1.31043	8.11597	8.5522	8.16216	1.94473	0.0792436	0.884931	1	protein_coding	Aldh3b3	aldehyde dehydrogenase 3 family, member B3 [Source:MGI Symbol;Acc:MGI:1920708]	chr19	3958645	3972103	3	ensembl_havana	KNOWN	8.2118	9.08245	8.36235	8.28331	8.21445	7.98872	7.67006	7.96199	7.94977	7.99829	7.78977	7.87873
ENSMUSG00000030963	-0.263223	-1.20016	18.1466	18.012	18.2752	-1.94205	0.0796009	0.886765	-1	protein_coding	Umod	uromodulin [Source:MGI Symbol;Acc:MGI:102674]	chr7	119462866	119479255	1	ensembl	KNOWN	18.0035	18.1122	17.9204	18.062	18.4969	18.2668	18.0815	18.2178	18.2802	17.931	18.0613	18.3263
ENSMUSG00000032064	0.331791	1.25858	10.2067	10.2214	9.88964	1.94162	0.0796581	0.886765	-1	protein_coding	Dixdc1	DIX domain containing 1 [Source:MGI Symbol;Acc:MGI:2679721]	chr9	50662752	50739517	12	ensembl_havana	KNOWN	10.0117	10.5266	10.1259	10.03	9.89136	9.74755	10.1048	10.5161	10.2909	10.5292	10.5685	10.1376
ENSMUSG00000014075	0.245639	1.18562	9.37867	9.42742	9.18178	1.93756	0.0802027	0.888642	1	protein_coding	Tctex1d2	Tctex1 domain containing 2 [Source:MGI Symbol;Acc:MGI:1913311]	chr16	32419702	32429099	3	ensembl_havana	KNOWN	9.49625	9.43744	9.34857	9.22302	8.9905	9.33182	9.47158	9.26894	9.5666	9.59981	9.53814	9.27141
ENSMUSG00000030469	0.232269	1.17468	9.2988	9.46531	9.23305	1.93536	0.0804981	0.89041	1	protein_coding	Zfp719	zinc finger protein 719 [Source:MGI Symbol;Acc:MGI:2444708]	chr7	43579610	43593235	2	ensembl_havana	KNOWN	9.50232	9.48539	9.40824	9.28587	9.26015	9.15311	9.29256	9.4245	9.38452	9.0014	8.96562	9.42195
ENSMUSG00000023861	-0.203317	-1.15134	10.7632	10.6878	10.8911	-1.93472	0.0805853	0.890784	1	protein_coding	Mpc1	mitochondrial pyruvate carrier 1 [Source:MGI Symbol;Acc:MGI:1915240]	chr17	8282904	8297661	8	ensembl_havana	KNOWN	10.8103	10.7536	10.4996	10.9603	10.7797	10.9335	10.7542	10.6857	10.7192	10.7097	10.6736	10.8797
ENSMUSG00000046010	0.239938	1.18094	10.3721	10.3547	10.1148	1.93322	0.0807876	0.892283	1	protein_coding	Zfp830	zinc finger protein 830 [Source:MGI Symbol;Acc:MGI:1914233]	chr11	82764345	82765935	1	ensembl_havana	KNOWN	10.586	10.1421	10.3361	10.1754	9.99231	10.1767	10.6568	10.6939	10.5313	10.3572	10.5325	10.2846
ENSMUSG00000022401	-0.230175	-1.17298	10.3644	10.2575	10.4877	-1.92658	0.0816909	0.894964	1	protein_coding	Xpnpep3	X-prolyl aminopeptidase (aminopeptidase P) 3, putative [Source:MGI Symbol;Acc:MGI:2445217]	chr15	81400138	81456807	7	ensembl_havana	KNOWN	10.1762	10.3705	10.2258	10.6987	10.3629	10.4015	10.2833	10.3319	10.1081	10.5335	10.319	10.5619
ENSMUSG00000003824	0.275342	1.21028	6.79122	7.04615	6.77081	1.92614	0.081751	0.89505	1	protein_coding	Syce2	synaptonemal complex central element protein 2 [Source:MGI Symbol;Acc:MGI:1919096]	chr8	84872111	84888221	4	ensembl_havana	KNOWN	7.11227	6.83239	7.19379	6.59183	6.85805	6.86255	6.83181	6.3358	6.65181	6.71639	6.76669	6.74122
ENSMUSG00000032103	0.276197	1.211	8.93186	9.01156	8.73536	1.92276	0.0822145	0.896922	1	protein_coding	Pus3	pseudouridine synthase 3 [Source:MGI Symbol;Acc:MGI:1914299]	chr9	35558595	35567401	3	ensembl_havana	KNOWN	8.99249	9.32215	8.72003	8.71494	8.64028	8.85087	8.79864	8.96537	9.04655	8.95711	9.0509	9.123
ENSMUSG00000055210	-0.461609	-1.37708	7.02702	6.74707	7.20868	-1.91486	0.0833087	0.899565	-1	protein_coding	Foxd2	forkhead box D2 [Source:MGI Symbol;Acc:MGI:1347471]	chr4	114906282	114908873	1	ensembl_havana	KNOWN	6.58175	6.28075	7.37871	7.06775	7.31604	7.24225	7.16824	6.85664	6.98388	6.91472	7.14639	7.38712
ENSMUSG00000049107	0.294054	1.22608	6.4163	6.37151	6.07746	1.914	0.0834278	0.900118	-1	protein_coding	Ntf3	neurotrophin 3 [Source:MGI Symbol;Acc:MGI:97380]	chr6	126101412	126166910	3	ensembl_havana	KNOWN	6.09632	6.46597	6.55225	6.17125	6.18315	5.87798	6.31098	6.3358	6.65181	6.6857	6.70326	6.96119
ENSMUSG00000066724	0.452598	1.3685	7.0217	7.12856	6.67596	1.90872	0.0841666	0.902712	-1	protein_coding	Gm10175	predicted gene 10175 [Source:MGI Symbol;Acc:MGI:3704287]	chr7	23946649	23947237	1	ensembl	KNOWN	7.11227	6.96129	7.31211	6.80709	6.32754	6.89324	7.40212	6.67022	7.5553	6.94095	7.34647	6.93175
ENSMUSG00000010760	0.357147	1.28089	9.232	9.51701	9.15986	1.90586	0.0845705	0.904611	-1	protein_coding	Phlda2	pleckstrin homology-like domain, family A, member 2 [Source:MGI Symbol;Acc:MGI:1202307]	chr7	143501545	143502541	1	ensembl_havana	KNOWN	9.87827	9.30767	9.36509	9.36077	8.88553	9.23328	9.64332	9.23571	9.122	8.96352	8.94521	8.84359
ENSMUSG00000022941	-0.435783	-1.35265	7.72284	7.38993	7.82572	-1.90529	0.0846513	0.905186	1	protein_coding	Ripply3	ripply3 homolog (zebrafish) [Source:MGI Symbol;Acc:MGI:2181192]	chr16	94328420	94336935	1	ensembl_havana	KNOWN	7.0802	7.34832	7.74128	7.84237	7.92769	7.70709	8.07897	7.57601	7.64329	8.11808	7.4272	8.18358
ENSMUSG00000022722	0.182351	1.13473	10.8968	11.0358	10.8534	1.90127	0.0852208	0.907636	-1	protein_coding	Arl6	ADP-ribosylation factor-like 6 [Source:MGI Symbol;Acc:MGI:1927136]	chr16	59612949	59639391	4	ensembl_havana	KNOWN	11.1885	10.8959	11.023	10.8844	10.7628	10.913	10.8162	10.9076	10.928	10.7399	10.8376	10.8642
ENSMUSG00000038496	0.230982	1.17363	11.1206	11.2941	11.0631	1.90048	0.0853339	0.907899	-1	protein_coding	Slc19a3	solute carrier family 19, member 3 [Source:MGI Symbol;Acc:MGI:1931307]	chr1	83012523	83038448	3	ensembl_havana	KNOWN	11.4223	11.226	11.2341	11.1009	10.9362	11.1523	11.1862	11.0467	11.2275	10.7455	11.1678	11.0016
ENSMUSG00000074635	0.770225	1.70554	5.6733	5.89914	5.12891	1.89588	0.0859904	0.90991	-1	protein_coding	3110070M22Rik	RIKEN cDNA 3110070M22 gene [Source:MGI Symbol;Acc:MGI:1914554]	chr13	119487261	119488383	1	ensembl	KNOWN	6.58175	5.58278	5.53288	5.82131	4.59819	4.96724	6.43127	5.71913	5.3717	5.35599	6.29362	5.82369
ENSMUSG00000029394	0.210378	1.15699	9.3634	9.407	9.19662	1.89355	0.086325	0.911805	-1	protein_coding	Cdk2ap1	CDK2 (cyclin-dependent kinase 2)-associated protein 1 [Source:MGI Symbol;Acc:MGI:1202069]	chr5	124345417	124363082	5	ensembl_havana	KNOWN	9.53816	9.24827	9.43456	9.24955	9.09509	9.24523	9.54897	9.23009	9.464	9.50629	9.39996	9.40061
ENSMUSG00000048351	-0.179804	-1.13273	10.1218	9.96277	10.1426	-1.89301	0.0864035	0.911805	1	protein_coding	Coa7	cytochrome c oxidase assembly factor 7 [Source:MGI Symbol;Acc:MGI:1917143]	chr4	108328140	108341544	5	ensembl_havana	KNOWN	9.89679	9.96591	10.0256	10.0422	10.1688	10.2167	10.1982	10.1829	10.3832	10.0184	10.2091	10.1536
ENSMUSG00000031530	0.422554	1.3403	9.45545	9.53293	9.11038	1.89289	0.0864201	0.911805	1	protein_coding	Dusp4	dual specificity phosphatase 4 [Source:MGI Symbol;Acc:MGI:2442191]	chr8	34807297	34819894	1	ensembl_havana	KNOWN	10.0577	9.24321	9.29784	9.24428	9.32467	8.76218	10.2095	10.4999	10.0449	8.93117	8.95205	8.89789
ENSMUSG00000031089	-0.539298	-1.45327	5.74225	5.62908	6.16838	-1.8901	0.0868239	0.913282	1	protein_coding	Slc6a14	solute carrier family 6 (neurotransmitter transporter), member 14 [Source:MGI Symbol;Acc:MGI:1890216]	chrX	21714896	21742355	1	ensembl_havana	KNOWN	5.12803	5.76335	5.99585	5.93024	6.75965	5.81524	5.41191	5.78187	5.52782	5.27582	5.89996	5.61724
ENSMUSG00000024036	0.364339	1.28729	8.08708	8.5133	8.14896	1.88769	0.087173	0.913617	1	protein_coding	Slc37a1	solute carrier family 37 (glycerol-3-phosphate transporter), member 1 [Source:MGI Symbol;Acc:MGI:2446181]	chr17	31295483	31350696	2	ensembl	KNOWN	8.46866	8.68712	8.38413	8.26262	8.44302	7.74124	7.65366	8.07903	8.1066	7.66224	7.94863	7.60796
ENSMUSG00000058331	-0.283023	-1.21674	7.40792	7.19411	7.47713	-1.8852	0.0875344	0.913973	-1	protein_coding	Zfp85	zinc finger protein 85 [Source:MGI Symbol;Acc:MGI:107767]	chr13	67747800	67755228	2	ensembl_havana	KNOWN	6.87126	7.42184	7.28921	7.58351	7.40554	7.44233	7.51534	7.44645	7.13723	7.66224	7.62841	7.49171
ENSMUSG00000091460	0.643622	1.56225	7.03658	7.49156	6.84794	1.88456	0.0876276	0.914036	-1	protein_coding	Gm7808	predicted pseudogene 7808 [Source:MGI Symbol;Acc:MGI:3643360]	chr9	19927896	19928282	1	ensembl	KNOWN	7.76434	7.16774	7.5426	7.20417	6.41635	6.9233	7.56877	6.10992	7.16128	7.13522	6.67047	6.77478
ENSMUSG00000058587	-0.209305	-1.15613	11.771	11.6913	11.9006	-1.88281	0.0878838	0.915077	-1	protein_coding	Tmod3	tropomodulin 3 [Source:MGI Symbol;Acc:MGI:1355315]	chr9	75497796	75559657	1	ensembl	KNOWN	11.5226	11.7089	11.8426	11.7594	12.0459	11.8966	11.6685	11.6769	11.7917	11.6735	11.8026	11.8627
ENSMUSG00000069678	0.375345	1.29715	8.03866	8.33618	7.96084	1.87536	0.0889804	0.918366	1	protein_coding	Pcgf1	polycomb group ring finger 1 [Source:MGI Symbol;Acc:MGI:1917087]	chr6	83077869	83080855	8	ensembl_havana	KNOWN	8.2411	8.70931	8.05814	8.14324	8.08497	7.65431	7.95065	7.69489	7.99061	8.15216	8.10405	7.68056
ENSMUSG00000039883	0.3648	1.2877	5.89879	6.29621	5.93141	1.87218	0.0894529	0.920281	1	protein_coding	Lrrc17	leucine rich repeat containing 17 [Source:MGI Symbol;Acc:MGI:1921761]	chr5	21543559	21575904	2	ensembl_havana	KNOWN	6.38583	6.15702	6.3458	5.76359	6.281	5.74965	5.56	4.87114	5.52782	6.02918	6.11017	6.00426
ENSMUSG00000096255	-0.337269	-1.26336	6.69966	6.51503	6.8523	-1.86825	0.0900395	0.920812	1	protein_coding	Dynlt1b	dynein light chain Tctex-type 1B [Source:MGI Symbol;Acc:MGI:98643]	chr17	6430112	6436293	1	ensembl	KNOWN	6.48711	6.39471	6.66328	6.68804	7.17044	6.69843	7.14497	6.63667	7.2082	6.25506	6.56738	6.48158
ENSMUSG00000073295	0.268903	1.20489	7.74878	7.89724	7.62834	1.86792	0.0900875	0.920812	1	protein_coding	Nudt11	nudix (nucleoside diphosphate linked moiety X)-type motif 11 [Source:MGI Symbol;Acc:MGI:1930957]	chrX	6047453	6055110	1	ensembl_havana	KNOWN	7.80414	8.09655	7.79103	7.49761	7.75114	7.63627	7.42162	7.89262	7.80466	7.63035	7.89287	7.76646
ENSMUSG00000095959	0.57225	1.48684	6.84424	6.89387	6.32162	1.8666	0.0902861	0.920812	-1	protein_coding	Gm10845	predicted gene 10845 [Source:MGI Symbol;Acc:MGI:3641716]	chr14	79863074	79868398	1	ensembl	KNOWN	7.01386	6.63009	7.03767	5.8768	6.07818	7.00989	7.12132	6.67022	7.2311	7.58116	6.70326	7.17732
ENSMUSG00000031147	0.191607	1.14203	9.48526	9.71596	9.52435	1.86649	0.0903032	0.920812	-1	protein_coding	Magix	MAGI family member, X-linked [Source:MGI Symbol;Acc:MGI:1859644]	chrX	7673164	7681251	2	ensembl_havana	KNOWN	9.71561	9.77568	9.65658	9.49096	9.52269	9.5594	9.24411	9.39971	9.60216	9.27839	9.38488	9.19292
ENSMUSG00000055717	0.243649	1.18398	8.34644	8.61521	8.37156	1.86274	0.0908665	0.923314	1	protein_coding	Slain1	SLAIN motif family, member 1 [Source:MGI Symbol;Acc:MGI:2145578]	chr14	103650228	103704907	4	ensembl_havana	KNOWN	8.76938	8.6184	8.45786	8.42035	8.41096	8.28339	8.19681	8.37194	8.16723	7.98574	8.42229	8.05293
ENSMUSG00000037852	-0.355176	-1.27914	10.6367	10.4534	10.8086	-1.86174	0.0910181	0.923699	-1	protein_coding	Cpe	carboxypeptidase E [Source:MGI Symbol;Acc:MGI:101932]	chr8	64592558	64693040	1	ensembl	KNOWN	10.2356	10.2495	10.8751	10.7235	10.8025	10.8999	10.8199	10.6099	10.529	10.8304	10.2977	10.7675
ENSMUSG00000026278	0.248334	1.18783	10.5388	10.4508	10.2025	1.8611	0.0911146	0.924008	1	protein_coding	Bok	BCL2-related ovarian killer [Source:MGI Symbol;Acc:MGI:1858494]	chr1	93685660	93695764	5	ensembl_havana	KNOWN	10.4452	10.2034	10.7039	10.139	10.0696	10.3989	10.7152	10.7321	10.8818	10.704	10.7754	10.6971
ENSMUSG00000006219	-0.332529	-1.25922	9.37214	9.3056	9.63812	-1.85886	0.0914534	0.925898	-1	protein_coding	Fblim1	filamin binding LIM protein 1 [Source:MGI Symbol;Acc:MGI:1921452]	chr4	141576062	141606096	15	ensembl_havana	KNOWN	9.05155	9.36938	9.49586	9.62259	9.88359	9.4082	9.27659	8.9586	9.3947	9.31395	9.11323	9.57739
ENSMUSG00000039789	0.153471	1.11224	9.63189	9.71802	9.56455	1.85788	0.0916033	0.926013	-1	protein_coding	Zfp597	zinc finger protein 597 [Source:MGI Symbol;Acc:MGI:1918313]	chr16	3858321	3884561	5	ensembl_havana	KNOWN	9.67861	9.71115	9.7643	9.66655	9.57185	9.45525	9.71223	9.77224	9.64543	9.52808	9.53814	9.53885
ENSMUSG00000063889	-0.183996	-1.13603	9.91098	9.81014	9.99414	-1.85687	0.0917573	0.926127	-1	protein_coding	Crem	cAMP responsive element modulator [Source:MGI Symbol;Acc:MGI:88495]	chr18	3266048	3337748	39	ensembl_havana	KNOWN	9.68928	9.91589	9.82527	9.92202	10.1168	9.94361	10.0338	9.88728	10.1143	9.76676	9.84775	9.86905
ENSMUSG00000045319	0.347388	1.27226	9.22618	9.26745	8.92006	1.85637	0.091833	0.926317	-1	protein_coding	Proser2	proline and serine rich 2 [Source:MGI Symbol;Acc:MGI:2442238]	chr2	6097607	6130211	4	ensembl_havana	KNOWN	9.05155	9.36938	9.38142	8.89372	9.04723	8.81924	9.24411	9.24687	9.82173	9.06242	9.59604	9.18046
ENSMUSG00000042784	0.321125	1.2493	11.4075	11.3659	11.0447	1.85464	0.0920971	0.928055	1	protein_coding	Muc1	mucin 1, transmembrane [Source:MGI Symbol;Acc:MGI:97231]	chr3	89229057	89233381	3	ensembl_havana	KNOWN	11.2725	11.3311	11.494	10.9474	11.0094	11.1775	11.6017	11.2628	12.0299	11.5394	11.7584	11.4656
ENSMUSG00000052396	0.371178	1.29341	11.1078	10.9673	10.5961	1.85274	0.092387	0.928999	-1	protein_coding	Mogat2	monoacylglycerol O-acyltransferase 2 [Source:MGI Symbol;Acc:MGI:2663253]	chr7	99219084	99238619	2	ensembl_havana	KNOWN	11.4507	10.6693	10.7818	10.6616	10.3573	10.7694	11.3375	11.4675	11.5895	11.2011	11.5889	11.4186
ENSMUSG00000028670	0.194307	1.14417	11.9736	12.01	11.8157	1.8523	0.0924553	0.928999	-1	protein_coding	Lypla2	lysophospholipase 2 [Source:MGI Symbol;Acc:MGI:1347000]	chr4	135968224	135972626	5	ensembl_havana	KNOWN	12.1499	11.9609	11.9192	11.7622	11.7527	11.9321	12.0794	11.9934	12.2006	12.0119	12.0734	11.847
ENSMUSG00000025656	0.221329	1.16581	8.86071	9.11947	8.89814	1.84855	0.0930323	0.930462	-1	protein_coding	Arhgef9	CDC42 guanine nucleotide exchange factor (GEF) 9 [Source:MGI Symbol;Acc:MGI:2442233]	chrX	95048935	95196856	20	ensembl_havana	KNOWN	9.17812	9.28322	8.89708	8.96587	8.8699	8.85866	8.61608	8.71512	8.93241	8.61821	8.76281	8.63104
ENSMUSG00000018362	-0.235425	-1.17725	7.88644	7.61894	7.85437	-1.84611	0.0934089	0.932186	-1	protein_coding	Kpna2	karyopherin (importin) alpha 2 [Source:MGI Symbol;Acc:MGI:103561]	chr11	106988629	106999541	7	ensembl_havana	KNOWN	7.47484	7.57474	7.80725	7.66458	7.88164	8.01688	8.16245	8.05383	8.1066	7.79759	8.1284	7.96846
ENSMUSG00000027361	0.200225	1.14888	9.88365	10.0506	9.85036	1.84517	0.0935539	0.93234	-1	protein_coding	Gabpb1	GA repeat binding protein, beta 1 [Source:MGI Symbol;Acc:MGI:95611]	chr2	126627442	126676337	9	ensembl_havana	KNOWN	9.93315	10.0202	10.1984	9.85797	9.84811	9.84499	9.80793	9.90852	9.83674	9.64039	9.99406	9.71338
ENSMUSG00000004609	-0.68654	-1.60942	5.60926	5.56889	6.25543	-1.84256	0.0939591	0.933727	-1	protein_coding	Cd33	CD33 antigen [Source:MGI Symbol;Acc:MGI:99440]	chr7	43527456	43533171	2	ensembl	KNOWN	5.12803	6.50032	5.07832	6.21497	6.50001	6.05131	4.59477	5.58483	5.52782	5.5728	5.18173	5.37623
ENSMUSG00000075334	0.538114	1.45207	5.55783	5.9299	5.39179	1.84238	0.0939876	0.933727	-1	protein_coding	Rprm	reprimo, TP53 dependent G2 arrest mediator candidate [Source:MGI Symbol;Acc:MGI:1915124]	chr2	54084093	54085552	1	ensembl_havana	KNOWN	5.73375	6.24067	5.81528	5.00686	5.55971	5.60879	5.75704	5.51268	5.19661	5.81896	5.71938	4.72415
ENSMUSG00000055629	1.26026	2.39539	4.41442	4.19922	2.93896	1.84052	0.0942772	0.935213	1	protein_coding	B4galnt4	beta-1,4-N-acetyl-galactosaminyl transferase 4 [Source:MGI Symbol;Acc:MGI:2652891]	chr7	141061274	141072119	1	ensembl	KNOWN	4.8524	4.61449	3.13078	4.23635	2.67219	1.90835	5.56	5.43673	4.14931	5.10073	6.45635	4.8554
ENSMUSG00000030554	-0.402125	-1.32145	7.05295	6.73165	7.13378	-1.83789	0.0946888	0.937525	-1	protein_coding	Synm	synemin, intermediate filament protein [Source:MGI Symbol;Acc:MGI:2661187]	chr7	67730161	67759742	2	ensembl	KNOWN	6.2769	6.74914	7.16892	6.89035	7.29277	7.21821	7.12132	7.36683	6.84233	7.38494	7.07302	7.2507
ENSMUSG00000042507	0.257618	1.1955	10.2718	10.5184	10.2608	1.8376	0.0947346	0.937525	-1	protein_coding	Elmsan1	ELM2 and Myb/SANT-like domain containing 1 [Source:MGI Symbol;Acc:MGI:2685106]	chr12	84149176	84218881	4	ensembl_havana	KNOWN	10.4671	10.6918	10.3962	10.4424	10.3601	9.97981	10.1494	10.3345	10.1143	9.95871	10.1389	10.2282
ENSMUSG00000057982	-0.230912	-1.17358	9.68173	9.78837	10.0193	-1.83747	0.0947558	0.937525	1	protein_coding	Zfp809	zinc finger protein 809 [Source:MGI Symbol;Acc:MGI:2143362]	chr9	22225714	22243197	1	ensembl	KNOWN	9.68396	9.95046	9.7307	10.2136	9.83609	10.0081	9.45748	9.64302	9.32722	9.50189	9.35424	9.47394
ENSMUSG00000059423	-0.210334	-1.15696	9.42453	9.32079	9.53112	-1.83093	0.0957867	0.942491	-1	protein_coding	Zfp933	zinc finger protein 933 [Source:MGI Symbol;Acc:MGI:1922865]	chr4	147822986	147848366	2	ensembl_havana	KNOWN	9.2081	9.48539	9.26887	9.52609	9.45617	9.6111	9.34966	9.63455	9.30041	9.44345	9.48727	9.32336
ENSMUSG00000049300	0.231842	1.17433	9.598	9.69226	9.46041	1.82537	0.0966704	0.946098	-1	protein_coding	Prmt6	protein arginine N-methyltransferase 6 [Source:MGI Symbol;Acc:MGI:2139971]	chr3	110246109	110250998	3	ensembl_havana	KNOWN	9.69458	9.78963	9.59256	9.52175	9.35869	9.50081	9.63916	9.69692	9.44943	9.62834	9.88753	9.41664
ENSMUSG00000031887	0.196644	1.14603	9.38917	9.41728	9.22064	1.82537	0.0966714	0.946098	-1	protein_coding	Tradd	TNFRSF1A-associated via death domain [Source:MGI Symbol;Acc:MGI:109200]	chr8	105258286	105264609	4	ensembl_havana	KNOWN	9.48405	9.31251	9.45529	9.20145	9.17998	9.28049	9.64332	9.43917	9.464	9.541	9.46355	9.20528
ENSMUSG00000057836	0.658926	1.57891	6.04436	6.53534	5.87641	1.82483	0.0967562	0.946098	-1	protein_coding	Xlr3a	X-linked lymphocyte-regulated 3A [Source:MGI Symbol;Acc:MGI:109506]	chrX	73086293	73097095	7	ensembl_havana	KNOWN	7.0802	6.31975	6.20607	6.03153	5.20824	6.38948	5.41191	5.84199	5.66868	5.5728	6.06042	6.74122
ENSMUSG00000014813	-0.39735	-1.31709	8.9386	8.75819	9.15554	-1.82179	0.0972438	0.94701	1	protein_coding	Stc1	stanniocalcin 1 [Source:MGI Symbol;Acc:MGI:109131]	chr14	69029289	69041401	1	ensembl	KNOWN	8.50534	8.89506	8.87418	9.04673	9.67444	8.74545	9.00011	9.15506	8.69774	8.85044	8.99902	8.81967
ENSMUSG00000051022	0.307234	1.23733	6.82582	6.93998	6.63275	1.82084	0.0973975	0.947042	-1	protein_coding	Hs3st1	heparan sulfate (glucosamine) 3-O-sulfotransferase 1 [Source:MGI Symbol;Acc:MGI:1201606]	chr5	39613935	39755475	4	ensembl_havana	KNOWN	6.67056	7.16774	6.98164	6.59183	6.7932	6.51321	6.94392	6.85664	6.47123	6.86078	6.85689	7.2022
ENSMUSG00000015890	0.478175	1.39298	8.25704	7.72834	7.25017	1.81941	0.0976264	0.947715	-1	protein_coding	Amdhd1	amidohydrolase domain containing 1 [Source:MGI Symbol;Acc:MGI:1919011]	chr10	93523338	93540033	1	ensembl_havana	KNOWN	7.31872	7.74198	8.12433	6.96906	7.09173	7.68971	8.82816	9.02494	9.58449	8.70496	9.10098	8.90548
ENSMUSG00000074925	-0.382616	-1.3037	7.72687	7.66903	8.05165	-1.81597	0.0981835	0.950122	1	protein_coding	Ptar1	protein prenyltransferase alpha subunit repeat containing 1 [Source:MGI Symbol;Acc:MGI:1921875]	chr19	23687400	23721129	1	ensembl	KNOWN	7.89909	7.86571	7.24229	7.6327	8.41096	8.11129	7.74935	8.01518	7.81984	7.30641	7.30435	7.36526
ENSMUSG00000047656	0.19001	1.14077	8.87774	8.93456	8.74455	1.81491	0.0983548	0.951303	1	protein_coding	Trpt1	tRNA phosphotransferase 1 [Source:MGI Symbol;Acc:MGI:1333115]	chr19	6996131	6999044	1	ensembl	KNOWN	9.00108	8.87556	8.92706	8.68416	8.73828	8.81123	9.02582	8.93118	8.9113	9.08023	8.85324	8.69378
ENSMUSG00000017607	-0.561108	-1.4754	5.62956	5.172	5.73311	-1.81355	0.0985755	0.952053	-1	protein_coding	Tns4	tensin 4 [Source:MGI Symbol;Acc:MGI:2144377]	chr11	99065678	99089306	4	ensembl_havana	KNOWN	5.24833	5.30038	4.96729	5.10308	5.84211	6.25413	6.39228	6.20456	6.17315	5.43194	4.75109	5.88642
ENSMUSG00000063558	-0.644654	-1.56336	5.77262	5.70959	6.35424	-1.81347	0.0985895	0.952053	1	protein_coding	Aox1	aldehyde oxidase 1 [Source:MGI Symbol;Acc:MGI:88035]	chr1	58029931	58106413	2	ensembl_havana	KNOWN	5.12803	6.31975	5.68098	6.29863	5.96497	6.79912	5.48785	6.20456	5.45187	5.87446	5.08551	4.97569
ENSMUSG00000040302	0.249514	1.18881	8.86168	9.04551	8.796	1.81045	0.0990819	0.954621	-1	protein_coding	Rbm48	RNA binding motif protein 48 [Source:MGI Symbol;Acc:MGI:2442653]	chr5	3583978	3596585	5	ensembl_havana	KNOWN	8.90368	9.21246	9.0204	8.85279	8.96865	8.56656	8.69029	8.94496	8.89705	8.88463	8.82372	8.57501
ENSMUSG00000031775	0.342126	1.26762	11.4769	11.34	10.9979	1.80613	0.0997893	0.957001	-1	protein_coding	Pllp	plasma membrane proteolipid [Source:MGI Symbol;Acc:MGI:1915051]	chr8	94674895	94696242	1	ensembl	KNOWN	11.3264	11.1577	11.5359	10.8187	10.8189	11.3561	11.744	11.6882	11.9614	11.7926	12.0632	11.4592
ENSMUSG00000055333	-0.851232	-1.80404	6.24964	5.98983	6.84106	-1.80543	0.0999042	0.957001	-1	protein_coding	Fat2	FAT tumor suppressor homolog 2 (Drosophila) [Source:MGI Symbol;Acc:MGI:2685369]	chr11	55250609	55336564	2	ensembl_havana	KNOWN	6.38583	5.64552	5.93814	5.98177	6.97962	7.56179	7.07282	5.58483	6.61745	5.9279	5.08551	6.21448
ENSMUSG00000006649	-0.246808	-1.18658	11.1901	11.0427	11.2895	-1.8053	0.0999258	0.957001	1	protein_coding	Nphs1	nephrosis 1, nephrin [Source:MGI Symbol;Acc:MGI:1859637]	chr7	30458315	30487223	5	ensembl_havana	KNOWN	10.7504	11.2079	11.1697	11.1885	11.4994	11.1806	11.2475	11.1735	11.1827	11.1274	11.3354	11.2183
ENSMUSG00000039065	-0.26123	-1.1985	10.1262	9.98652	10.2477	-1.80516	0.099949	0.957015	1	protein_coding	Fam173b	family with sequence similarity 173, member B [Source:MGI Symbol;Acc:MGI:1915323]	chr15	31601852	31621227	3	ensembl_havana	KNOWN	9.97734	10.153	9.82924	10.5572	10.0031	10.1829	10.0682	10.0618	10.1174	10.3523	10.0902	10.1214
ENSMUSG00000042787	-0.189112	-1.14006	8.14972	8.31862	8.50773	-1.80292	0.100319	0.959259	1	protein_coding	Exog	endo/exonuclease (5'-3'), endonuclease G-like [Source:MGI Symbol;Acc:MGI:2143333]	chr9	119444923	119465517	2	ensembl	KNOWN	8.45622	8.20467	8.29497	8.3632	8.59343	8.56656	7.83908	7.67849	7.87904	7.88125	8.02843	8.01131
ENSMUSG00000029752	0.273684	1.20889	8.63346	9.17385	8.90017	1.80231	0.100419	0.959527	-1	protein_coding	Asns	asparagine synthetase [Source:MGI Symbol;Acc:MGI:1350929]	chr6	7675169	7693254	7	ensembl_havana	KNOWN	9.47175	9.03637	9.01343	8.73008	8.83004	9.14037	8.2846	8.27713	8.36654	7.96032	8.19907	8.29184
ENSMUSG00000069208	0.203168	1.15122	8.73012	8.82984	8.62667	1.80112	0.100617	0.959652	-1	protein_coding	Zfp825	zinc finger protein 825 [Source:MGI Symbol;Acc:MGI:2385315]	chr13	74480054	74493970	2	ensembl_havana	KNOWN	8.95762	8.79483	8.73706	8.56251	8.66767	8.64982	8.5556	8.82347	8.94632	8.77225	8.69106	8.6033
ENSMUSG00000078201	0.241521	1.18224	9.22132	9.27847	9.03695	1.79973	0.100848	0.960623	1	protein_coding	Tmem203	transmembrane protein 203 [Source:MGI Symbol;Acc:MGI:2443597]	chr2	25255439	25256292	1	ensembl_havana	KNOWN	9.46556	9.26835	9.10151	9.1517	8.8381	9.12105	9.42886	9.18438	9.05299	9.31896	9.42966	9.29473
ENSMUSG00000036504	0.337746	1.26378	6.52163	6.63368	6.29593	1.79669	0.101354	0.962674	-1	protein_coding	Phpt1	phosphohistidine phosphatase 1 [Source:MGI Symbol;Acc:MGI:1922704]	chr2	25573430	25575224	2	ensembl_havana	KNOWN	6.53521	6.56666	6.79916	5.8768	6.45878	6.55221	6.3522	6.67022	6.87177	6.37536	6.60257	6.59862
ENSMUSG00000001334	-0.290554	-1.22311	7.44129	7.5817	7.87226	-1.79232	0.102085	0.965319	1	protein_coding	Fndc5	fibronectin type III domain containing 5 [Source:MGI Symbol;Acc:MGI:1917614]	chr4	129136999	129144593	1	ensembl_havana	KNOWN	7.6157	7.43966	7.68975	7.54976	8.15116	7.91585	7.19114	6.99546	7.27584	7.0654	7.3874	7.01833
ENSMUSG00000030432	-0.262013	-1.19915	8.33764	8.1612	8.42321	-1.78998	0.102479	0.96579	1	protein_coding	Rpl28	ribosomal protein L28 [Source:MGI Symbol;Acc:MGI:101839]	chr7	4792874	4794562	4	ensembl_havana	KNOWN	8.25552	7.86571	8.36235	8.24164	8.37817	8.64982	8.39721	8.28798	8.54162	8.38016	8.28823	8.4033
ENSMUSG00000009772	0.518198	1.43216	13.0046	12.9108	12.3926	1.78956	0.102549	0.965873	1	protein_coding	Nuak2	NUAK family, SNF1-like kinase, 2 [Source:MGI Symbol;Acc:MGI:1921387]	chr1	132316126	132333488	4	ensembl_havana	KNOWN	13.507	12.7082	12.5173	12.2817	12.702	12.1941	13.9311	13.938	13.7673	12.2832	12.9342	13.2909
ENSMUSG00000022009	0.149121	1.10889	9.71806	9.77724	9.62812	1.78932	0.10259	0.965898	1	protein_coding	Nufip1	nuclear fragile X mental retardation protein interacting protein 1 [Source:MGI Symbol;Acc:MGI:1351474]	chr14	76110891	76137379	1	ensembl	KNOWN	9.77189	9.71481	9.84503	9.68221	9.63797	9.56418	9.82999	9.76838	9.90241	9.69536	9.65589	9.54858
ENSMUSG00000026567	-1.47774	-2.78512	4.64283	3.82574	5.30348	-1.78663	0.103045	0.967865	1	protein_coding	Adcy10	adenylate cyclase 10 [Source:MGI Symbol;Acc:MGI:2660854]	chr1	165485183	165576774	10	ensembl_havana	KNOWN	3.41183	6.15702	1.90839	5.70347	5.63566	4.57132	4.45038	5.18148	4.63473	4.39446	5.08551	4.57976
ENSMUSG00000028010	-0.259094	-1.19673	8.80187	8.60126	8.86035	-1.78569	0.103204	0.968706	-1	protein_coding	Gar1	GAR1 ribonucleoprotein homolog (yeast) [Source:MGI Symbol;Acc:MGI:1930948]	chr3	129824912	129831396	6	ensembl_havana	KNOWN	8.49321	8.84247	8.46809	8.79634	9.13489	8.64982	8.94054	8.99215	8.93241	8.95711	8.73928	8.67613
ENSMUSG00000029335	-0.270447	-1.20618	8.59368	8.59235	8.8628	-1.78419	0.103458	0.970135	1	protein_coding	Bmp3	bone morphogenetic protein 3 [Source:MGI Symbol;Acc:MGI:88179]	chr5	98854415	98884396	3	ensembl_havana	KNOWN	8.45622	8.71664	8.6042	8.57095	9.06107	8.95638	8.37738	8.49874	8.52319	8.18546	8.58948	8.5845
ENSMUSG00000044795	-0.320741	-1.24897	8.83176	8.76113	9.08187	-1.78367	0.103547	0.970668	-1	protein_coding	Cyb5d1	cytochrome b5 domain containing 1 [Source:MGI Symbol;Acc:MGI:2685586]	chr11	69391925	69395631	3	ensembl_havana	KNOWN	8.69723	8.76688	8.81928	9.08846	8.99772	9.15944	8.6329	8.73111	8.53243	8.86421	8.40246	9.28894
ENSMUSG00000022096	-0.481061	-1.39577	7.41343	7.19755	7.67861	-1.78327	0.103616	0.970812	1	protein_coding	Hr	hairless [Source:MGI Symbol;Acc:MGI:96223]	chr14	70552212	70573548	5	ensembl_havana	KNOWN	7.37266	6.88534	7.33466	7.54976	7.4692	8.01688	7.45984	6.88549	7.87904	7.51286	6.969	7.62645
ENSMUSG00000000148	0.199361	1.14819	10.1241	10.2361	10.0368	1.78267	0.103717	0.970812	1	protein_coding	Brat1	BRCA1-associated ATM activator 1 [Source:MGI Symbol;Acc:MGI:1891679]	chr5	140705011	140719379	6	ensembl_havana	KNOWN	10.2857	10.3936	10.0291	10.1782	9.95944	9.97264	9.98545	10.1858	10.0417	10.1195	10.1686	10.1695
ENSMUSG00000019880	0.649492	1.56862	5.8638	6.07968	5.43018	1.78262	0.103726	0.970812	-1	protein_coding	Rspo3	R-spondin 3 homolog (Xenopus laevis) [Source:MGI Symbol;Acc:MGI:1920030]	chr10	29453109	29535867	1	ensembl	KNOWN	5.35936	6.53387	6.3458	5.27817	5.47954	5.53284	6.0851	5.27167	6.78157	6.02918	5.78212	5.88642
ENSMUSG00000038628	0.172931	1.12735	10.4992	10.6569	10.484	1.78205	0.103822	0.970812	1	protein_coding	Polr3k	polymerase (RNA) III (DNA directed) polypeptide K [Source:MGI Symbol;Acc:MGI:1914255]	chr2	181864337	181870830	2	ensembl_havana	KNOWN	10.6959	10.6465	10.6284	10.4697	10.3517	10.6306	10.4228	10.5345	10.4086	10.2797	10.4908	10.4312
ENSMUSG00000026234	-0.163401	-1.11992	14.4563	14.2608	14.4242	-1.78133	0.103945	0.970959	-1	protein_coding	Ncl	nucleolin [Source:MGI Symbol;Acc:MGI:97286]	chr1	86344719	86359400	6	ensembl_havana	KNOWN	14.3227	14.1248	14.3349	14.3599	14.5292	14.3835	14.5647	14.5612	14.5756	14.6497	14.4817	14.5877
ENSMUSG00000005958	-0.250502	-1.18962	9.28787	9.17602	9.42652	-1.77893	0.104356	0.972389	1	protein_coding	Ephb3	Eph receptor B3 [Source:MGI Symbol;Acc:MGI:104770]	chr16	21204755	21223305	4	ensembl_havana	KNOWN	8.93986	9.30767	9.28053	9.29099	9.59105	9.39753	9.02582	9.24687	9.33781	9.31896	9.52445	9.19292
ENSMUSG00000024145	0.237052	1.17858	9.82457	9.78336	9.54631	1.77875	0.104386	0.972535	-1	protein_coding	Pigf	phosphatidylinositol glycan anchor biosynthesis, class F [Source:MGI Symbol;Acc:MGI:99462]	chr17	86997256	87025406	1	ensembl_havana	KNOWN	9.86421	9.52764	9.95824	9.35101	9.55727	9.73066	9.92526	9.99381	10.1143	9.89641	10.0461	9.92989
ENSMUSG00000021359	0.275716	1.21059	8.35491	8.45089	8.17518	1.77625	0.104817	0.973018	-1	protein_coding	Tfap2a	transcription factor AP-2, alpha [Source:MGI Symbol;Acc:MGI:104671]	chr13	40715675	40733823	2	ensembl	KNOWN	8.31183	8.5626	8.47825	8.19873	8.41096	7.91585	8.2846	8.73903	8.62179	8.17444	8.40246	8.15838
ENSMUSG00000010154	0.218748	1.16372	8.84882	8.8976	8.67885	1.7745	0.105118	0.973295	1	protein_coding	Spire2	spire homolog 2 (Drosophila) [Source:MGI Symbol;Acc:MGI:2446256]	chr8	123332713	123369515	1	ensembl	KNOWN	8.82847	8.90791	8.95642	8.60421	8.72095	8.71141	9.05108	8.86028	8.91837	8.9442	9.08862	8.59393
ENSMUSG00000030539	0.151596	1.1108	11.4081	11.3829	11.2313	1.77289	0.105395	0.973538	1	protein_coding	Sema4b	sema domain, immunoglobulin domain (Ig), transmembrane domain (TM) and short cytoplasmic domain, (semaphorin) 4B [Source:MGI Symbol;Acc:MGI:107559]	chr7	80186841	80226394	3	ensembl_havana	KNOWN	11.3092	11.3953	11.4443	11.2344	11.3411	11.1186	11.6313	11.581	11.7024	11.3927	11.3804	11.3659
ENSMUSG00000037624	0.661062	1.58125	7.11758	7.18135	6.52029	1.77284	0.105404	0.973538	-1	protein_coding	Kcnk2	potassium channel, subfamily K, member 2 [Source:MGI Symbol;Acc:MGI:109366]	chr1	189207930	189402273	10	ensembl_havana	KNOWN	6.53521	7.2508	7.75806	5.76359	6.75965	7.03763	7.07282	6.99546	7.71002	7.63035	7.69514	7.2022
ENSMUSG00000090862	-0.267348	-1.20359	9.36112	9.27155	9.53889	-1.77283	0.105407	0.973538	-1	protein_coding	Rps13	ribosomal protein S13 [Source:MGI Symbol;Acc:MGI:1915302]	chr7	116331507	116334190	1	ensembl	KNOWN	9.45309	8.92698	9.43456	9.42268	9.42974	9.76426	9.43847	9.2413	9.39976	9.25767	9.22471	9.34026
ENSMUSG00000063179	0.201884	1.1502	9.71914	9.78013	9.57825	1.77132	0.105668	0.974211	1	protein_coding	Pstk	phosphoseryl-tRNA kinase [Source:MGI Symbol;Acc:MGI:2685945]	chr7	131371141	131387839	7	ensembl_havana	KNOWN	9.86891	9.83744	9.63404	9.58142	9.53761	9.61571	9.70826	9.65982	9.88447	9.73712	9.96393	9.60096
ENSMUSG00000022179	0.214805	1.16055	8.52204	8.73681	8.52201	1.77042	0.105824	0.974547	-1	protein_coding	4931414P19Rik	RIKEN cDNA 4931414P19 gene [Source:MGI Symbol;Acc:MGI:1921609]	chr14	54583663	54605908	1	ensembl	KNOWN	8.70776	8.72392	8.77876	8.60421	8.45355	8.50826	7.99035	8.30943	8.35616	8.58533	8.80118	8.44558
ENSMUSG00000034321	0.169233	1.12446	9.3757	9.43792	9.26869	1.76756	0.106321	0.976263	-1	protein_coding	Exosc1	exosome component 1 [Source:MGI Symbol;Acc:MGI:1913833]	chr19	41922980	41933314	2	ensembl	KNOWN	9.30144	9.41511	9.59722	9.18506	9.27804	9.34298	9.45275	9.32268	9.46883	9.40628	9.36452	9.37349
ENSMUSG00000003452	-0.210891	-1.1574	10.0015	10.0544	10.2653	-1.76716	0.106391	0.97664	1	protein_coding	Bicd1	bicaudal D homolog 1 (Drosophila) [Source:MGI Symbol;Acc:MGI:1101760]	chr6	149408886	149563329	9	ensembl_havana	KNOWN	10.0286	10.2394	9.89518	10.3176	10.2617	10.2167	9.8872	10.1447	9.87359	9.59155	9.86597	9.69597
ENSMUSG00000027996	0.41781	1.3359	8.27881	8.3569	7.93909	1.75981	0.107679	0.981	1	protein_coding	Sfrp2	secreted frizzled-related protein 2 [Source:MGI Symbol;Acc:MGI:108078]	chr3	83766321	83774316	3	ensembl_havana	KNOWN	8.0391	8.03929	8.99231	7.77093	8.0156	8.03075	8.31619	8.19882	8.31388	8.40863	8.86053	8.35974
ENSMUSG00000042694	0.240696	1.18156	9.0268	9.11071	8.87002	1.75874	0.107868	0.981058	-1	protein_coding	Obfc1	oligonucleotide/oligosaccharide-binding fold containing 1 [Source:MGI Symbol;Acc:MGI:1915581]	chr19	47501033	47537507	10	ensembl_havana	KNOWN	8.97516	9.08811	9.26887	8.69963	8.96865	8.94177	9.0448	9.13717	9.25084	8.79399	9.24712	8.90548
ENSMUSG00000002107	-0.234568	-1.17655	9.22074	9.10853	9.3431	-1.75784	0.108027	0.981935	-1	protein_coding	Celf2	CUGBP, Elav-like family member 2 [Source:MGI Symbol;Acc:MGI:1338822]	chr2	6539694	7509563	28	ensembl_havana	KNOWN	9.0598	9.09374	9.17205	9.06476	9.56701	9.39753	9.36484	9.4294	9.17019	8.97626	9.23035	9.123
ENSMUSG00000021294	-0.243757	-1.18407	8.96711	8.90222	9.14598	-1.75752	0.108084	0.981935	1	protein_coding	Kif26a	kinesin family member 26A [Source:MGI Symbol;Acc:MGI:2447072]	chr12	112146208	112181747	2	ensembl_havana	KNOWN	8.88524	8.97051	8.85091	9.24955	9.21754	8.97085	8.7532	8.88192	8.62179	9.24193	8.76281	9.19911
ENSMUSG00000038594	-0.386165	-1.30691	6.64551	6.83862	7.22479	-1.75391	0.108724	0.983902	-1	protein_coding	Cep85l	centrosomal protein 85-like [Source:MGI Symbol;Acc:MGI:3642684]	chr10	53278081	53379851	1	ensembl	KNOWN	6.58175	7.27084	6.66328	7.40627	7.40554	6.86255	6.0851	6.63667	6.12506	6.33636	6.15827	6.21448
ENSMUSG00000071648	-0.215326	-1.16097	8.92936	8.65696	8.87229	-1.75257	0.108963	0.984276	-1	protein_coding	Rom1	rod outer segment membrane protein 1 [Source:MGI Symbol;Acc:MGI:97998]	chr19	8927382	8929356	1	ensembl	KNOWN	8.6101	8.47894	8.88185	8.71494	9.0049	8.89704	9.12429	9.05065	9.11586	8.95711	9.21337	9.10332
ENSMUSG00000009633	-0.323224	-1.25112	10.5047	10.1559	10.4792	-1.74808	0.109765	0.986179	-1	protein_coding	G0s2	G0/G1 switch gene 2 [Source:MGI Symbol;Acc:MGI:1316737]	chr1	193272161	193273217	1	ensembl_havana	KNOWN	10.1762	10.2869	10.0047	10.6871	10.486	10.2644	10.7902	10.4059	10.8227	11.033	10.3632	10.7359
ENSMUSG00000027242	0.325108	1.25276	7.88691	7.99017	7.66506	1.74642	0.110063	0.986908	1	protein_coding	Wdr76	WD repeat domain 76 [Source:MGI Symbol;Acc:MGI:1926186]	chr2	121506723	121544860	5	ensembl_havana	KNOWN	7.9532	8.39927	7.61805	7.69578	7.66314	7.63627	7.68627	8.16392	7.78931	7.93444	8.16417	7.93916
ENSMUSG00000050050	0.548721	1.46279	6.20124	6.47088	5.92216	1.74546	0.110236	0.987116	-1	protein_coding	Ccdc158	coiled-coil domain containing 158 [Source:MGI Symbol;Acc:MGI:2444555]	chr5	92607954	92675271	4	ensembl_havana	KNOWN	6.58175	6.35771	6.47318	6.52392	5.30446	5.9381	6.39228	6.15802	5.52782	6.83304	6.11017	6.21448
ENSMUSG00000029464	0.180293	1.13311	9.53756	9.59617	9.41588	1.73986	0.111249	0.990738	1	protein_coding	Gpn3	GPN-loop GTPase 3 [Source:MGI Symbol;Acc:MGI:1289326]	chr5	122371876	122382902	6	ensembl_havana	KNOWN	9.57889	9.68898	9.52065	9.3461	9.54748	9.35406	9.60546	9.43917	9.70798	9.46169	9.6517	9.54858
ENSMUSG00000031165	-0.370409	-1.29272	6.03126	5.77135	6.14176	-1.73778	0.111627	0.991888	-1	protein_coding	Was	Wiskott-Aldrich syndrome homolog (human) [Source:MGI Symbol;Acc:MGI:105059]	chrX	8081453	8090498	2	ensembl_havana	KNOWN	5.46245	5.97357	5.87802	5.70347	6.61705	6.10475	5.87488	6.10992	6.02377	6.21263	6.06042	6.3542
ENSMUSG00000047759	-0.235331	-1.17718	8.29992	8.30133	8.53666	-1.73585	0.11198	0.993144	1	protein_coding	Hs3st3a1	heparan sulfate (glucosamine) 3-O-sulfotransferase 3A1 [Source:MGI Symbol;Acc:MGI:1333861]	chr11	64435332	64522841	1	ensembl_havana	KNOWN	8.37926	8.12985	8.39489	8.52826	8.51517	8.56656	8.07897	8.15209	8.39723	7.88125	8.33082	8.24472
ENSMUSG00000023153	0.364427	1.28737	7.73942	7.9434	7.57897	1.73532	0.112076	0.993343	1	protein_coding	Tmem52	transmembrane protein 52 [Source:MGI Symbol;Acc:MGI:1916921]	chr4	155469114	155470858	5	ensembl_havana	KNOWN	7.98817	7.83912	8.00291	7.30875	7.38368	8.04449	7.6203	7.64513	8.09416	7.44116	7.93489	7.57024
ENSMUSG00000018654	-0.402393	-1.3217	7.12519	6.94168	7.34407	-1.73311	0.11248	0.994036	1	protein_coding	Ikzf1	IKAROS family zinc finger 1 [Source:MGI Symbol;Acc:MGI:1342540]	chr11	11685003	11772926	6	ensembl_havana	KNOWN	6.53521	6.91111	7.37871	7.06775	7.60765	7.35681	6.74161	7.32531	6.71815	7.32645	7.14639	7.38712
ENSMUSG00000073856	-0.325667	-1.25324	6.21342	6.32163	6.6473	-1.72874	0.113284	0.99681	1	protein_coding	Iqck	IQ motif containing K [Source:MGI Symbol;Acc:MGI:3612188]	chr7	118855760	118972652	5	ensembl_havana	KNOWN	5.81392	6.59872	6.55225	6.62462	6.65404	6.66324	6.13319	6.00864	6.02377	6.02918	5.84224	5.61724
ENSMUSG00000032034	-0.321693	-1.2498	6.95594	6.69529	7.01699	-1.72851	0.113328	0.99681	-1	protein_coding	Kcnj5	potassium inwardly-rectifying channel, subfamily J, member 5 [Source:MGI Symbol;Acc:MGI:104755]	chr9	32314783	32344237	1	ensembl	KNOWN	6.48711	6.53387	7.0649	6.89035	7.36149	6.79912	7.04794	6.91378	6.95666	7.17996	7.30435	6.93175
ENSMUSG00000022177	0.299297	1.23054	9.22477	9.20691	8.90762	1.72833	0.11336	0.99681	-1	protein_coding	Haus4	HAUS augmin-like complex, subunit 4 [Source:MGI Symbol;Acc:MGI:1261794]	chr14	54541785	54554361	1	ensembl	KNOWN	9.10033	9.47247	9.04794	8.66064	8.87774	9.18448	9.23312	9.21312	9.57109	9.62024	9.46832	9.24771
ENSMUSG00000025597	-0.416608	-1.33479	6.89685	6.73364	7.15025	-1.72827	0.113372	0.99681	1	protein_coding	Klhl4	kelch-like 4 [Source:MGI Symbol;Acc:MGI:2442829]	chrX	114474333	114560829	4	ensembl_havana	KNOWN	6.33239	7.10215	6.76637	6.89035	7.60765	6.95275	6.80237	6.91378	6.81227	6.48639	6.99572	7.10002
ENSMUSG00000040722	0.156287	1.11442	12.0748	12.1052	11.9489	1.72663	0.113675	0.997623	-1	protein_coding	Scamp5	secretory carrier membrane protein 5 [Source:MGI Symbol;Acc:MGI:1928948]	chr9	57441328	57468024	1	ensembl	KNOWN	12.1729	12.0934	12.0492	11.9108	11.8986	12.0372	12.1358	12.0229	12.2714	12.1532	12.0521	12.0996
ENSMUSG00000045314	0.205833	1.15335	10.9307	11.2724	11.0665	1.7234	0.114275	0.999322	-1	protein_coding	Sowahb	sosondowah ankyrin repeat domain family member B [Source:MGI Symbol;Acc:MGI:1925338]	chr5	93041123	93045022	1	ensembl_havana	KNOWN	11.2971	11.2577	11.2623	11.0907	11.0568	11.0522	10.8651	11.1183	10.7903	10.2167	10.5551	10.6068
ENSMUSG00000074277	0.256216	1.19434	8.42529	8.64718	8.39097	1.72239	0.114462	0.999944	1	protein_coding	Phldb3	pleckstrin homology-like domain, family B, member 3 [Source:MGI Symbol;Acc:MGI:3642959]	chr7	24611328	24629288	1	ensembl	KNOWN	8.80904	8.59475	8.53775	8.41098	8.42172	8.3402	8.29521	8.50805	7.99061	8.60186	8.42229	8.17104
ENSMUSG00000093661	0.201253	1.1497	9.0836	9.23468	9.03343	1.72238	0.114464	0.999944	-1	protein_coding	Eif4e3	eukaryotic translation initiation factor 4E member 3 [Source:MGI Symbol;Acc:MGI:1914142]	chr6	99625135	99666771	1	ensembl_havana	KNOWN	9.17052	9.20727	9.32624	8.94654	9.15439	8.99935	8.88545	9.08837	9.02049	8.8435	9.11932	9.24173
ENSMUSG00000021991	1.95708	3.88275	4.13055	4.06187	2.10479	1.72226	0.114486	0.999944	-1	protein_coding	Cacna2d3	calcium channel, voltage-dependent, alpha2/delta subunit 3 [Source:MGI Symbol;Acc:MGI:1338890]	chr14	28904943	29721864	1	ensembl_havana	KNOWN	4.8524	3.55036	3.78286	0.148883	1.93522	4.23028	5.75704	4.31474	6.35094	5.5728	2.54946	6.52166
ENSMUSG00000047996	0.369293	1.29172	8.46972	8.54502	8.17572	1.71829	0.115229	0.999992	-1	protein_coding	Prrg1	proline rich Gla (G-carboxyglutamic acid) 1 [Source:MGI Symbol;Acc:MGI:1917364]	chrX	78449613	78583896	10	ensembl_havana	KNOWN	8.29796	8.869	8.46809	8.12043	8.3218	8.08494	8.40702	8.62388	9.00064	8.38971	8.88217	8.17104
ENSMUSG00000020272	-0.274836	-1.20986	8.49545	8.35385	8.62868	-1.7181	0.115264	0.999992	1	protein_coding	Stk10	serine/threonine kinase 10 [Source:MGI Symbol;Acc:MGI:1099439]	chr11	32533305	32624587	2	ensembl_havana	KNOWN	8.07208	8.52138	8.46809	8.4663	8.93146	8.4883	8.59906	8.29874	8.39723	8.45488	8.58068	8.66722
ENSMUSG00000040687	-0.176195	-1.1299	10.85	10.8549	11.0311	-1.71762	0.115354	0.999992	-1	protein_coding	Madd	MAP-kinase activating death domain [Source:MGI Symbol;Acc:MGI:2444672]	chr2	91137360	91183837	28	ensembl_havana	KNOWN	10.7529	11.0135	10.7981	11.1885	11.02	10.8847	10.6588	10.6898	10.7192	10.8409	10.7677	10.8661
ENSMUSG00000049643	0.153635	1.11237	9.49241	9.60668	9.45305	1.7161	0.115639	0.999992	1	protein_coding	2310022A10Rik	RIKEN cDNA 2310022A10 gene [Source:MGI Symbol;Acc:MGI:1913617]	chr7	27553233	27582099	8	ensembl_havana	KNOWN	9.59031	9.56869	9.66105	9.4954	9.47696	9.38678	9.53113	9.39971	9.45916	9.30388	9.55171	9.48412
ENSMUSG00000070691	-0.53068	-1.44461	6.41024	6.28352	6.8142	-1.71578	0.1157	0.999992	1	protein_coding	Runx3	runt related transcription factor 3 [Source:MGI Symbol;Acc:MGI:102672]	chr4	135120652	135177990	6	ensembl_havana	KNOWN	5.81392	6.1133	6.92334	6.41567	7.19575	6.83118	6.3522	6.79714	6.68536	5.9279	5.51293	6.3542
ENSMUSG00000022881	0.218828	1.16379	8.26943	8.3631	8.14427	1.71577	0.115702	0.999992	-1	protein_coding	Rfc4	replication factor C (activator 1) 4 [Source:MGI Symbol;Acc:MGI:2146571]	chr16	23113943	23127737	5	ensembl_havana	KNOWN	8.62128	8.25583	8.21217	8.19873	7.92769	8.30638	8.21926	8.24409	8.30311	8.31144	8.34127	8.29184
ENSMUSG00000036564	0.521005	1.43495	8.96308	8.94102	8.42002	1.7146	0.115923	0.999992	1	protein_coding	Ndrg4	N-myc downstream regulated gene 4 [Source:MGI Symbol;Acc:MGI:2384590]	chr8	95676980	95715119	10	ensembl_havana	KNOWN	8.29796	9.56869	8.95642	8.40155	8.6586	8.19991	9.30836	8.99877	9.45916	9.46169	9.49197	8.7539
ENSMUSG00000078762	0.670735	1.59188	5.52238	5.7158	5.04507	1.71274	0.116274	0.999992	-1	protein_coding	Haus5	HAUS augmin-like complex, subunit 5 [Source:MGI Symbol;Acc:MGI:1919159]	chr7	30653711	30664994	6	ensembl_havana	KNOWN	5.12803	6.56666	5.45271	5.82131	4.59819	4.71571	5.75704	5.58483	5.66868	6.07727	5.43698	5.46112
ENSMUSG00000039910	-0.27543	-1.21035	12.0853	12.1817	12.4571	-1.7125	0.116318	0.999992	1	protein_coding	Cited2	Cbp/p300-interacting transactivator, with Glu/Asp-rich carboxy-terminal domain, 2 [Source:MGI Symbol;Acc:MGI:1306784]	chr10	17723228	17725673	1	ensembl	KNOWN	11.9088	12.47	12.1662	12.4773	12.5937	12.3003	11.6583	11.8607	11.6597	11.8842	12.2356	11.8091
ENSMUSG00000058756	0.206343	1.15376	12.1398	12.024	11.8177	1.70988	0.116815	0.999992	1	protein_coding	Thra	thyroid hormone receptor alpha [Source:MGI Symbol;Acc:MGI:98742]	chr11	98740638	98769006	9	ensembl_havana	KNOWN	11.9844	11.9043	12.1834	11.7183	11.742	11.9927	12.2238	12.3742	12.5459	12.2534	12.4306	12.3244
ENSMUSG00000037868	0.754724	1.68731	4.64209	4.75117	3.99644	1.70906	0.11697	0.999992	1	protein_coding	Egr2	early growth response 2 [Source:MGI Symbol;Acc:MGI:95296]	chr10	67535475	67542188	7	ensembl_havana	KNOWN	4.99679	4.17839	5.07832	3.60831	4.59819	3.78282	6.39228	6.00864	6.47123	4.53885	3.39746	2.65376
ENSMUSG00000030823	-0.253721	-1.19228	8.11377	8.12568	8.3794	-1.709	0.116982	0.999992	-1	protein_coding	9130019O22Rik	RIKEN cDNA 9130019O22 gene [Source:MGI Symbol;Acc:MGI:1926171]	chr7	127382260	127387166	2	ensembl_havana	KNOWN	8.13585	7.87883	8.36235	8.273	8.59343	8.27176	7.99035	8.16392	7.90775	7.84002	8.11627	7.83168
ENSMUSG00000002983	0.238775	1.17999	8.53896	8.80876	8.56999	1.70854	0.11707	0.999992	-1	protein_coding	Relb	avian reticuloendotheliosis viral (v-rel) oncogene related B [Source:MGI Symbol;Acc:MGI:103289]	chr7	19606217	19629438	9	ensembl_havana	KNOWN	8.54111	8.91429	8.97089	8.47531	8.6586	8.57605	8.34711	8.59797	8.45673	8.30135	8.5083	8.11974
ENSMUSG00000040345	-0.54422	-1.45823	6.28468	5.81582	6.36004	-1.70804	0.117164	0.999992	1	protein_coding	Arhgap9	Rho GTPase activating protein 9 [Source:MGI Symbol;Acc:MGI:2143764]	chr10	127323727	127329943	1	ensembl	KNOWN	5.35936	6.72028	5.36782	6.33871	6.69011	6.05131	6.39228	6.67022	6.43224	6.62227	6.41736	6.3542
ENSMUSG00000074445	-0.914579	-1.88502	5.93967	5.53139	6.44597	-1.70284	0.118157	0.999992	1	protein_coding	Sprr2a3	small proline-rich protein 2A3 [Source:MGI Symbol;Acc:MGI:3845028]	chr3	92285417	92291405	2	ensembl_havana	KNOWN	5.55867	5.22021	5.81528	5.10308	6.65404	7.58078	5.98381	4.87114	6.2197	6.21263	5.84224	6.21448
ENSMUSG00000057322	-0.328034	-1.2553	8.27793	8.1002	8.42823	-1.70205	0.11831	0.999992	1	protein_coding	Rpl38	ribosomal protein L38 [Source:MGI Symbol;Acc:MGI:1914921]	chr11	114668524	114672331	4	ensembl_havana	KNOWN	8.36602	8.00382	7.93076	8.04975	8.64947	8.58548	8.20808	8.11602	8.48559	8.27066	8.10405	8.56545
ENSMUSG00000032060	0.28973	1.22241	14.0193	14.0357	13.746	1.70192	0.118334	0.999992	1	protein_coding	Cryab	crystallin, alpha B [Source:MGI Symbol;Acc:MGI:88516]	chr9	50752758	50756633	1	ensembl	KNOWN	14.124	13.8846	14.0985	13.5351	13.7915	13.9113	14.0924	13.9213	14.5681	13.9574	14.2653	14.0814
ENSMUSG00000021624	0.465804	1.38109	6.26809	6.09293	5.62713	1.70149	0.118416	0.999992	1	protein_coding	Cd180	CD180 antigen [Source:MGI Symbol;Acc:MGI:1194924]	chr13	102693558	102739629	5	ensembl_havana	KNOWN	5.55867	6.02166	6.69847	5.50643	5.55971	5.81524	6.46924	7.0217	6.47123	6.48639	7.04771	6.56065
ENSMUSG00000034278	0.226737	1.17019	8.02478	8.0207	7.79397	1.70001	0.118701	0.999992	-1	protein_coding	Dnajc17	DnaJ (Hsp40) homolog, subfamily C, member 17 [Source:MGI Symbol;Acc:MGI:1916658]	chr2	119172500	119208795	3	ensembl_havana	KNOWN	7.98817	8.17308	7.90086	7.74134	7.86596	7.7746	7.97724	8.17565	8.31388	8.37054	8.09172	7.92429
ENSMUSG00000036073	0.206894	1.1542	11.5594	11.7065	11.4996	1.6993	0.118838	0.999992	1	protein_coding	Galt	galactose-1-phosphate uridyl transferase [Source:MGI Symbol;Acc:MGI:95638]	chr4	41755228	41758695	10	ensembl_havana	KNOWN	11.8707	11.5972	11.6515	11.4555	11.3552	11.6881	11.5306	11.3713	11.6104	11.6608	11.4984	11.4226
ENSMUSG00000000409	-0.392504	-1.31267	6.24401	5.99565	6.38815	-1.69742	0.119201	0.999992	-1	protein_coding	Lck	lymphocyte protein tyrosine kinase [Source:MGI Symbol;Acc:MGI:96756]	chr4	129548344	129573641	8	ensembl_havana	KNOWN	5.96202	5.97357	6.05135	6.21497	6.7932	6.15628	5.69431	6.53106	6.35094	6.55593	6.53131	6.11319
ENSMUSG00000090877	0.372223	1.29435	10.9188	10.8638	10.4916	1.69503	0.119664	0.999992	-1	protein_coding	Hspa1b	heat shock protein 1B [Source:MGI Symbol;Acc:MGI:99517]	chr17	34956436	34959238	1	ensembl_havana	KNOWN	10.653	10.9103	11.0282	10.2639	10.4834	10.7275	11.2462	10.6671	11.6363	11.1724	11.2268	11.0104
ENSMUSG00000027176	0.205602	1.15317	9.98111	10.0582	9.85264	1.6944	0.119786	0.999992	1	protein_coding	Cstf3	cleavage stimulation factor, 3' pre-RNA, subunit 3 [Source:MGI Symbol;Acc:MGI:1351825]	chr2	104590523	104665429	6	ensembl_havana	KNOWN	10.1339	10.1119	9.92891	10.0543	9.85607	9.64757	9.81163	10.0362	9.87359	10.2274	10.0683	10.0236
ENSMUSG00000039474	0.269335	1.20525	11.3982	11.4655	11.1962	1.6911	0.120429	0.999992	-1	protein_coding	Wfs1	Wolfram syndrome 1 homolog (human) [Source:MGI Symbol;Acc:MGI:1328355]	chr5	36966104	36989205	3	ensembl_havana	KNOWN	11.5374	11.3477	11.5114	11.0308	11.3283	11.2295	11.485	11.1676	11.8822	11.4033	11.4449	11.4107
ENSMUSG00000020728	0.154753	1.11323	7.35796	7.4605	7.30575	1.69085	0.120477	0.999992	1	protein_coding	Cep112	centrosomal protein 112 [Source:MGI Symbol;Acc:MGI:1923673]	chr11	108425192	108860615	18	ensembl_havana	KNOWN	7.37266	7.52556	7.4833	7.40627	7.29277	7.21821	7.32139	7.48467	7.31923	7.22335	7.28281	7.36526
ENSMUSG00000033068	0.168872	1.12418	10.369	10.3862	10.2173	1.69082	0.120484	0.999992	1	protein_coding	Entpd6	ectonucleoside triphosphate diphosphohydrolase 6 [Source:MGI Symbol;Acc:MGI:1202295]	chr2	150749042	150771675	4	ensembl_havana	KNOWN	10.3409	10.3281	10.4896	10.139	10.1035	10.4095	10.4252	10.3783	10.4676	10.3837	10.5048	10.4572
ENSMUSG00000053198	-0.259711	-1.19724	8.0626	7.90931	8.16902	-1.68975	0.120693	0.999992	1	protein_coding	Prx	periaxin [Source:MGI Symbol;Acc:MGI:108176]	chr7	27499324	27520214	4	ensembl_havana	KNOWN	7.72341	8.01574	7.98877	8.19873	8.45355	7.85477	8.029	7.94838	8.04332	8.31144	7.97572	8.20835
ENSMUSG00000025158	0.202952	1.15105	11.4808	11.3421	11.1392	1.68968	0.120706	0.999992	-1	protein_coding	Rfng	RFNG O-fucosylpeptide 3-beta-N-acetylglucosaminyltransferase [Source:MGI Symbol;Acc:MGI:894275]	chr11	120780746	120784207	2	ensembl_havana	KNOWN	11.4925	11.3179	11.216	11.2277	10.9305	11.2593	11.7402	11.581	11.7772	11.732	11.8628	11.6328
ENSMUSG00000028199	-0.256592	-1.19465	14.4268	14.463	14.7196	-1.68584	0.121459	0.999992	1	protein_coding	Cryz	crystallin, zeta [Source:MGI Symbol;Acc:MGI:88527]	chr3	154596711	154623182	11	ensembl_havana	KNOWN	14.2457	14.7721	14.3711	14.8504	14.7065	14.6019	14.3888	14.3627	13.9932	14.2815	14.3435	14.2036
ENSMUSG00000020255	0.204448	1.15225	11.7761	11.8537	11.6493	1.6837	0.12188	0.999992	1	protein_coding	D10Wsu102e	DNA segment, Chr 10, Wayne State University 102, expressed [Source:MGI Symbol;Acc:MGI:106381]	chr10	83360221	83368835	1	ensembl	KNOWN	11.9713	11.6754	11.9145	11.6846	11.4892	11.7741	11.7737	11.9926	11.7965	11.5993	11.773	11.8695
ENSMUSG00000071659	-0.163647	-1.12012	13.6498	13.4909	13.6546	-1.68362	0.121896	0.999992	1	protein_coding	Hnrnpul2	heterogeneous nuclear ribonucleoprotein U-like 2 [Source:MGI Symbol;Acc:MGI:1915943]	chr19	8819401	8834142	1	ensembl	KNOWN	13.3419	13.5617	13.5691	13.7219	13.665	13.5768	13.6512	13.8234	13.6564	13.8329	13.6914	13.7057
ENSMUSG00000049555	0.198935	1.14785	10.0354	10.0835	9.88456	1.68314	0.121989	0.999992	-1	protein_coding	Tmie	transmembrane inner ear [Source:MGI Symbol;Acc:MGI:2159400]	chr9	110865711	110880113	3	ensembl_havana	KNOWN	10.1142	9.97204	10.1642	9.94492	9.73612	9.97264	9.93885	10.2621	10.1266	10.0579	10.2091	9.92616
ENSMUSG00000058297	-0.206558	-1.15393	7.42399	7.30622	7.51278	-1.68273	0.122071	0.999992	1	protein_coding	Spock2	sparc/osteonectin, cwcv and kazal-like domains proteoglycan 2 [Source:MGI Symbol;Acc:MGI:1891351]	chr10	60106219	60135198	3	ensembl_havana	KNOWN	7.34594	7.40381	7.16892	7.51521	7.73396	7.28917	7.53337	7.38715	7.27584	7.45942	7.50366	7.47139
ENSMUSG00000059336	0.249496	1.18879	8.90038	8.78515	8.53566	1.6808	0.122452	0.999992	-1	protein_coding	Slc14a1	solute carrier family 14 (urea transporter), member 1 [Source:MGI Symbol;Acc:MGI:1351654]	chr18	78100091	78142119	3	ensembl_havana	KNOWN	8.55284	8.87556	8.92706	8.39206	8.49492	8.71999	9.10633	9.33319	9.0139	9.06242	9.35424	8.97208
ENSMUSG00000061527	-0.957234	-1.94158	8.36704	8.27171	9.22895	-1.68051	0.122509	0.999992	-1	protein_coding	Krt5	keratin 5 [Source:MGI Symbol;Acc:MGI:96702]	chr15	101707070	101712891	1	ensembl_havana	KNOWN	8.83809	7.86571	8.11133	8.08552	9.20513	10.3962	9.06973	7.42695	8.43717	8.11808	7.17005	7.68056
ENSMUSG00000027221	-0.338446	-1.26439	8.42355	8.20444	8.54288	-1.67941	0.122727	0.999992	1	protein_coding	Chst1	carbohydrate (keratan sulfate Gal-6) sulfotransferase 1 [Source:MGI Symbol;Acc:MGI:1924219]	chr2	92599707	92615250	1	ensembl_havana	KNOWN	8.08829	7.93013	8.59489	8.39206	8.52519	8.71141	8.57314	8.12815	8.60436	8.51722	8.25544	8.76229
ENSMUSG00000012126	0.391606	1.31185	6.88989	7.2591	6.86749	1.6787	0.122869	0.999992	1	protein_coding	Ubxn11	UBX domain protein 11 [Source:MGI Symbol;Acc:MGI:1914836]	chr4	134102570	134127593	12	ensembl_havana	KNOWN	7.26268	7.68338	6.83122	7.0437	6.75965	6.79912	6.3522	6.82719	6.98388	6.99203	6.70326	6.44036
ENSMUSG00000047730	0.690776	1.61415	9.70762	9.82067	9.12989	1.67744	0.123118	0.999992	1	protein_coding	Fcgbp	Fc fragment of IgG binding protein [Source:MGI Symbol;Acc:MGI:2444336]	chr7	28071236	28120862	6	ensembl_havana	KNOWN	9.80659	9.53594	10.1195	8.90043	8.96865	9.52061	10.1435	8.91027	10.983	9.8625	9.92276	9.81766
ENSMUSG00000028039	0.34974	1.27433	6.80378	6.95185	6.60211	1.67741	0.123125	0.999992	-1	protein_coding	Efna3	ephrin A3 [Source:MGI Symbol;Acc:MGI:106644]	chr3	89313899	89322965	3	ensembl_havana	KNOWN	6.7943	7.07961	6.98164	6.80709	6.7932	6.20603	7.36232	6.56713	7.08791	6.62227	6.63692	6.70687
ENSMUSG00000056870	-0.380032	-1.30137	8.24854	8.0846	8.46463	-1.67711	0.123185	0.999992	1	protein_coding	Gulp1	GULP, engulfment adaptor PTB domain containing 1 [Source:MGI Symbol;Acc:MGI:1920407]	chr1	44551511	44796838	6	ensembl_havana	KNOWN	7.68129	7.85248	8.72003	8.26262	8.58388	8.54739	8.029	7.84933	7.78931	8.47297	8.53587	8.65826
ENSMUSG00000074060	-0.353904	-1.27801	6.29688	5.90153	6.25543	-1.67573	0.12346	0.999992	-1	protein_coding	Fbxw15	F-box and WD-40 domain protein 15 [Source:MGI Symbol;Acc:MGI:3505701]	chr9	109552602	109568262	3	ensembl_havana	KNOWN	6.33239	5.76335	5.60883	6.21497	6.07818	6.47314	6.0851	6.56713	6.68536	6.6857	6.67047	6.39792
ENSMUSG00000074971	0.196034	1.14554	7.50758	7.57376	7.37773	1.67546	0.123514	0.999992	-1	protein_coding	Fibin	fin bud initiation factor homolog (zebrafish) [Source:MGI Symbol;Acc:MGI:1914856]	chr2	110360917	110363183	1	ensembl_havana	KNOWN	7.54699	7.36705	7.80725	7.30875	7.36149	7.46294	7.53337	7.46568	7.5553	7.49526	7.69514	7.49171
ENSMUSG00000031304	-0.301448	-1.23238	7.07101	6.96352	7.26497	-1.67495	0.123616	0.999992	-1	protein_coding	Il2rg	interleukin 2 receptor, gamma chain [Source:MGI Symbol;Acc:MGI:96551]	chrX	101264378	101268255	4	ensembl_havana	KNOWN	6.67056	7.10215	7.11785	6.91707	7.58866	7.28917	6.86066	7.21596	7.16128	6.91472	6.99572	7.01833
ENSMUSG00000071633	-0.201678	-1.15003	7.84742	8.4241	8.62577	-1.67477	0.123651	0.999992	1	protein_coding	Gm4952	predicted gene 4952 [Source:MGI Symbol;Acc:MGI:3643569]	chr19	12599974	12628251	2	ensembl_havana	KNOWN	8.35266	8.35302	8.5666	8.7073	8.48469	8.68533	7.07282	7.23851	7.03683	7.26548	7.3874	7.01833
ENSMUSG00000079339	0.494545	1.40888	7.62392	7.88029	7.38575	1.67417	0.12377	0.999992	-1	protein_coding	Ifit1bl1	interferon induced protein with tetratricpeptide repeats 1B like 1 [Source:MGI Symbol;Acc:MGI:3650685]	chr19	34592888	34601968	2	ensembl_havana	KNOWN	7.97079	8.01574	7.65435	7.13757	7.80147	7.21821	7.32139	8.11602	7.74226	6.96672	8.09172	7.45077
ENSMUSG00000045691	0.173803	1.12803	11.0665	11.0614	10.8876	1.67406	0.123793	0.999992	1	protein_coding	Thtpa	thiamine triphosphatase [Source:MGI Symbol;Acc:MGI:2446078]	chr14	55053884	55098986	4	ensembl_havana	KNOWN	11.2146	10.945	11.0247	10.9587	10.7111	10.9932	11.128	11.2448	11.1605	11.1202	11.1854	11.1124
ENSMUSG00000044734	0.256135	1.19428	10.0971	10.1211	9.86495	1.67315	0.123974	0.999992	-1	protein_coding	Serpinb1a	serine (or cysteine) peptidase inhibitor, clade B, member 1a [Source:MGI Symbol;Acc:MGI:1913472]	chr13	32842092	32851185	2	ensembl_havana	KNOWN	9.92414	10.2163	10.2228	9.59803	9.9887	10.0081	10.2123	10.2455	10.3858	9.91307	10.3785	10.0716
ENSMUSG00000034159	0.267393	1.20363	8.33214	8.64099	8.3736	1.67277	0.124051	0.999992	-1	protein_coding	2310007B03Rik	RIKEN cDNA 2310007B03 gene [Source:MGI Symbol;Acc:MGI:1919124]	chr1	93151349	93160948	2	ensembl_havana	KNOWN	8.41825	8.88209	8.62264	8.29354	8.43241	8.39485	8.23036	8.04106	7.94977	7.90809	8.44185	8.37075
ENSMUSG00000091811	0.248355	1.18785	9.65896	9.84941	9.60105	1.67099	0.124409	0.999992	-1	protein_coding	Inafm1	InaF motif containing 1 [Source:MGI Symbol;Acc:MGI:1913550]	chr7	16272014	16273692	1	ensembl	KNOWN	9.81149	10.0231	9.7136	9.4595	9.80353	9.54013	9.81532	9.48231	9.49744	9.72208	9.6931	9.34585
ENSMUSG00000027641	0.27082	1.20649	9.44042	9.40494	9.13412	1.66893	0.124822	0.999992	-1	protein_coding	Rbl1	retinoblastoma-like 1 (p107) [Source:MGI Symbol;Acc:MGI:103300]	chr2	157145893	157204534	4	ensembl_havana	KNOWN	9.17052	9.7931	9.25121	9.12902	9.20513	9.06822	9.3898	9.78379	9.68743	9.50629	9.61339	9.68718
ENSMUSG00000001943	-0.622984	-1.54006	6.9007	6.78218	7.40517	-1.66827	0.124956	0.999992	1	protein_coding	Vsig2	V-set and immunoglobulin domain containing 2 [Source:MGI Symbol;Acc:MGI:1928009]	chr9	37539255	37544205	1	ensembl	KNOWN	6.62684	7.66836	6.05135	7.30875	7.38368	7.52306	6.94392	6.53106	7.11278	7.15776	6.33606	6.16472
ENSMUSG00000036655	-0.474575	-1.38951	6.28954	6.08115	6.55572	-1.66651	0.125311	0.999992	-1	protein_coding	Colec11	collectin sub-family member 11 [Source:MGI Symbol;Acc:MGI:1918943]	chr12	28594173	28623290	1	ensembl	KNOWN	5.88987	5.76335	6.59022	6.03153	7.00847	6.62717	5.98381	6.10992	6.47123	6.07727	6.2499	6.67168
ENSMUSG00000020525	0.138385	1.10067	10.1967	10.2581	10.1198	1.66511	0.125595	0.999992	1	protein_coding	Ppm1d	protein phosphatase 1D magnesium-dependent, delta isoform [Source:MGI Symbol;Acc:MGI:1858214]	chr11	85311244	85347066	2	ensembl_havana	KNOWN	10.2429	10.2495	10.282	10.1919	10.1592	10.0081	10.1926	10.2538	10.2354	10.1564	10.2733	10.1148
ENSMUSG00000073125	1.65563	3.15061	5.31349	6.20407	4.54843	1.66344	0.125933	0.999992	1	protein_coding	Xlr3b	X-linked lymphocyte-regulated 3B [Source:MGI Symbol;Acc:MGI:109505]	chrX	73192207	73202930	3	ensembl_havana	KNOWN	4.99679	7.10215	6.51325	4.05577	3.15761	6.43191	5.48785	5.51268	5.45187	2.95389	5.35681	6.74122
ENSMUSG00000041319	0.187638	1.1389	9.03626	9.08542	8.89778	1.66334	0.125953	0.999992	-1	protein_coding	Thoc6	THO complex 6 homolog (Drosophila) [Source:MGI Symbol;Acc:MGI:2677480]	chr17	23668614	23673882	8	ensembl_havana	KNOWN	9.07615	9.15971	9.0204	8.85279	8.77232	9.06822	9.13023	9.12513	8.90419	9.14935	9.21905	8.95754
ENSMUSG00000019261	0.131407	1.09536	10.0463	10.0633	9.93185	1.66327	0.125966	0.999992	1	protein_coding	Map1s	microtubule-associated protein 1S [Source:MGI Symbol;Acc:MGI:2443304]	chr8	70905974	70917526	1	ensembl	KNOWN	10.0863	10.0202	10.0833	9.9121	9.91441	9.96905	10.1982	10.0168	10.1418	10.108	10.03	10.075
ENSMUSG00000045064	0.19537	1.14502	9.64409	9.86788	9.67251	1.66289	0.126044	0.999992	1	protein_coding	Zc2hc1c	zinc finger, C2HC-type containing 1C [Source:MGI Symbol;Acc:MGI:1919600]	chr12	85288591	85299358	1	ensembl_havana	KNOWN	9.89218	9.85082	9.86065	9.78369	9.58627	9.64757	9.13023	9.49172	9.58004	9.5749	9.62628	9.7047
ENSMUSG00000041012	0.182311	1.1347	9.01461	9.20627	9.02396	1.66237	0.126149	0.999992	-1	protein_coding	Cmtm8	CKLF-like MARVEL transmembrane domain containing 8 [Source:MGI Symbol;Acc:MGI:2447167]	chr9	114789345	114844152	1	ensembl	KNOWN	9.15522	9.15432	9.30927	8.93352	8.95389	9.18448	9.00658	8.80093	8.92541	8.75756	8.97237	9.02183
ENSMUSG00000046999	0.369348	1.29177	7.99634	8.34037	7.97102	1.66228	0.126169	0.999992	1	protein_coding	1110032F04Rik	RIKEN cDNA 1110032F04 gene [Source:MGI Symbol;Acc:MGI:1915975]	chr3	68869586	68872163	1	ensembl_havana	KNOWN	8.28395	8.35302	8.38413	7.94978	7.75114	8.21213	8.23036	7.83461	7.46158	7.93444	8.15234	7.40865
ENSMUSG00000024993	0.138028	1.1004	10.9758	11.0874	10.9494	1.66205	0.126215	0.999992	1	protein_coding	Fam45a	family with sequence similarity 45, member A [Source:MGI Symbol;Acc:MGI:1915144]	chr19	60811585	60836227	7	ensembl_havana	KNOWN	11.1696	11.0268	11.0657	10.8929	10.9115	11.0436	10.9176	10.9475	10.8872	10.9353	11.0228	10.8893
ENSMUSG00000033589	0.194194	1.14408	9.14358	9.30845	9.11426	1.66095	0.126439	0.999992	1	protein_coding	Reep4	receptor accessory protein 4 [Source:MGI Symbol;Acc:MGI:1919799]	chr14	70545251	70548933	1	ensembl	KNOWN	9.20066	9.48539	9.23931	9.05878	9.31316	8.97085	9.05732	9.16097	9.15231	9.1152	9.06358	8.90548
ENSMUSG00000075229	0.159188	1.11666	9.68653	9.7128	9.55362	1.66072	0.126486	0.999992	1	protein_coding	Ccdc58	coiled-coil domain containing 58 [Source:MGI Symbol;Acc:MGI:2146423]	chr16	36071660	36092118	3	ensembl	KNOWN	9.64613	9.76158	9.7307	9.67831	9.47179	9.51074	9.64747	9.79903	9.79124	9.8625	9.6517	9.68718
ENSMUSG00000022772	-0.252678	-1.19142	10.1645	10.2445	10.4972	-1.66042	0.126547	0.999992	-1	protein_coding	Senp5	SUMO/sentrin specific peptidase 5 [Source:MGI Symbol;Acc:MGI:2443596]	chr16	31962506	32003287	4	ensembl_havana	KNOWN	10.3907	10.185	10.1579	10.7553	10.4257	10.3107	9.97559	10.1916	9.86995	9.75202	9.80307	10.1568
ENSMUSG00000054381	-0.17446	-1.12854	8.54075	8.55995	8.73441	-1.66027	0.126577	0.999992	-1	protein_coding	Zfp747	zinc finger protein 747 [Source:MGI Symbol;Acc:MGI:2443581]	chr7	127372564	127376050	1	ensembl	KNOWN	8.43102	8.6262	8.62264	8.66064	8.80559	8.73702	8.45512	8.40221	8.63043	8.24982	8.35165	8.51671
ENSMUSG00000045790	-0.175242	-1.12915	9.17954	9.40012	9.57536	-1.65787	0.127067	0.999992	-1	protein_coding	Ccdc149	coiled-coil domain containing 149 [Source:MGI Symbol;Acc:MGI:2685293]	chr5	52374651	52471521	2	ensembl_havana	KNOWN	9.4086	9.33648	9.45529	9.56462	9.75327	9.4082	8.91326	8.88192	8.71409	8.9377	8.81625	8.96483
ENSMUSG00000024042	0.321998	1.25006	12.3381	12.3653	12.0433	1.65722	0.1272	0.999992	-1	protein_coding	Sik1	salt inducible kinase 1 [Source:MGI Symbol;Acc:MGI:104754]	chr17	31844248	31855792	1	ensembl	KNOWN	12.6969	12.0064	12.3925	12.3154	11.97	11.8445	12.872	12.59	12.6783	12.4495	11.9686	12.2725
ENSMUSG00000027896	0.215914	1.16144	13.7317	13.9209	13.705	1.65519	0.127618	0.999992	1	protein_coding	Slc16a4	solute carrier family 16 (monocarboxylic acid transporters), member 4 [Source:MGI Symbol;Acc:MGI:2385183]	chr3	107291230	107312115	3	ensembl_havana	KNOWN	14.0691	13.8119	13.8817	13.6336	13.7189	13.7626	13.7371	13.6	13.7319	13.3613	13.8845	13.5873
ENSMUSG00000095677	0.300838	1.23186	7.79862	7.93009	7.62925	1.65503	0.127651	0.999992	-1	protein_coding	Dynlt1f	dynein light chain Tctex-type 1F [Source:MGI Symbol;Acc:MGI:3780996]	chr17	6648941	6655939	1	ensembl	KNOWN	8.16671	7.78441	7.83913	7.74134	7.51013	7.63627	7.86779	7.48467	8.25922	7.72397	7.90701	7.66275
ENSMUSG00000020305	0.172353	1.1269	8.72309	8.83118	8.65883	1.65399	0.127865	0.999992	1	protein_coding	Asb3	ankyrin repeat and SOCS box-containing 3 [Source:MGI Symbol;Acc:MGI:1929749]	chr11	30885416	31102704	6	ensembl_havana	KNOWN	8.96641	8.72392	8.80321	8.69191	8.74686	8.53771	8.81348	8.66607	8.55075	8.68181	8.80118	8.69378
ENSMUSG00000051246	-1.33161	-2.51683	4.97433	4.67546	6.00707	-1.65152	0.128373	0.999992	1	protein_coding	Msantd1	Myb/SANT-like DNA-binding domain containing 1 [Source:MGI Symbol;Acc:MGI:2684990]	chr5	34908012	34923839	3	ensembl_havana	KNOWN	2.9264	6.02166	5.07832	6.65668	6.18315	5.18137	4.45038	5.51268	3.41234	5.76125	3.92797	4.57976
ENSMUSG00000022468	-0.552231	-1.46635	7.58438	7.4579	8.01014	-1.64876	0.128944	0.999992	-1	protein_coding	Endou	endonuclease, polyU-specific [Source:MGI Symbol;Acc:MGI:97746]	chr15	97711019	97731405	2	ensembl	KNOWN	7.0802	8.25583	7.03767	8.32381	8.16404	7.54256	7.42162	7.46568	7.08791	7.61414	7.89287	7.12625
ENSMUSG00000047749	-0.31202	-1.24144	7.73009	7.54563	7.85765	-1.64821	0.129058	0.999992	-1	protein_coding	Zc3hav1l	zinc finger CCCH-type, antiviral 1-like [Source:MGI Symbol;Acc:MGI:2443387]	chr6	38287396	38299259	1	ensembl_havana	KNOWN	7.11227	7.85248	7.67216	7.86998	8.08497	7.61801	7.58616	7.62816	7.36136	7.86764	7.96224	8.14561
ENSMUSG00000025017	-0.40745	-1.32634	6.54127	6.35692	6.76437	-1.64737	0.129232	0.999992	-1	protein_coding	Pik3ap1	phosphoinositide-3-kinase adaptor protein 1 [Source:MGI Symbol;Acc:MGI:1933177]	chr19	41274218	41385070	1	ensembl	KNOWN	6.53521	6.43078	6.10479	6.41567	7.14468	6.73278	6.0851	7.0217	6.43224	6.37536	6.73533	6.48158
ENSMUSG00000020546	-0.307122	-1.23724	11.0141	10.9675	11.2746	-1.64593	0.129531	0.999992	-1	protein_coding	Stxbp4	syntaxin binding protein 4 [Source:MGI Symbol;Acc:MGI:1342296]	chr11	90476492	90638084	7	ensembl_havana	KNOWN	11	10.945	10.9573	11.67	11.0094	11.1444	10.9615	10.7867	10.508	10.9547	10.8866	11.3452
ENSMUSG00000041859	0.279598	1.21386	8.56485	8.61196	8.33236	1.6447	0.129789	0.999992	-1	protein_coding	Mcm3	minichromosome maintenance deficient 3 (S. cerevisiae) [Source:MGI Symbol;Acc:MGI:101845]	chr1	20802968	20820312	5	ensembl_havana	KNOWN	8.62128	8.44407	8.77051	8.20958	8.61235	8.17514	8.66598	8.64934	8.37684	8.49968	9.0509	8.70252
ENSMUSG00000021958	-0.279029	-1.21338	7.58562	7.52984	7.80887	-1.64441	0.12985	0.999992	1	protein_coding	Pinx1	PIN2/TERF1 interacting, telomerase inhibitor 1 [Source:MGI Symbol;Acc:MGI:1919650]	chr14	63860312	63919859	1	ensembl	KNOWN	7.20438	7.71298	7.67216	7.61649	7.98688	7.82323	7.76469	7.42695	7.31923	7.66224	7.3874	7.45077
ENSMUSG00000028463	0.520958	1.43491	9.41066	8.88578	8.36482	1.64332	0.130077	0.999992	1	protein_coding	Car9	carbonic anhydrase 9 [Source:MGI Symbol;Acc:MGI:2447188]	chr4	43506966	43513729	7	ensembl_havana	KNOWN	9.05155	8.64935	8.95642	8.99123	7.48981	8.61341	10.0369	10.1417	10.3832	10.3327	9.91228	10.3694
ENSMUSG00000038618	0.152647	1.11161	10.6287	10.6263	10.4737	1.64101	0.130559	0.999992	1	protein_coding	Rassf7	Ras association (RalGDS/AF-6) domain family (N-terminal) member 7 [Source:MGI Symbol;Acc:MGI:1914235]	chr7	141215860	141218658	7	ensembl_havana	KNOWN	10.6906	10.7266	10.4617	10.4809	10.3987	10.5413	10.6629	10.7301	10.7212	10.6925	10.7831	10.6549
ENSMUSG00000026723	0.177737	1.13111	9.6678	9.5525	9.37476	1.64029	0.130711	0.999992	-1	protein_coding	Trdmt1	tRNA aspartic acid methyltransferase 1 [Source:MGI Symbol;Acc:MGI:1274787]	chr2	13509014	13544668	3	ensembl_havana	KNOWN	9.79182	9.48967	9.376	9.42268	9.35307	9.34853	9.83726	9.95009	9.95494	9.85562	9.86958	9.76438
ENSMUSG00000047250	-0.149003	-1.1088	11.354	11.3544	11.5034	-1.64016	0.130738	0.999992	1	protein_coding	Ptgs1	prostaglandin-endoperoxide synthase 1 [Source:MGI Symbol;Acc:MGI:97797]	chr2	36230426	36252272	5	ensembl_havana	KNOWN	11.2971	11.3665	11.3996	11.4893	11.5857	11.4352	11.3655	11.1409	11.3659	11.2307	11.2422	11.3297
ENSMUSG00000046962	-0.187116	-1.13849	9.8253	9.82121	10.0083	-1.63977	0.130821	0.999992	-1	protein_coding	Zbtb21	zinc finger and BTB domain containing 21 [Source:MGI Symbol;Acc:MGI:1927240]	chr16	97947435	97962621	3	ensembl	KNOWN	9.73118	9.86407	9.86839	10.1531	10.1035	9.7684	9.85888	9.81787	9.86264	9.76676	9.56515	9.54372
ENSMUSG00000006235	0.443925	1.3603	7.68611	7.74974	7.30582	1.63967	0.130842	0.999992	-1	protein_coding	Epor	erythropoietin receptor [Source:MGI Symbol;Acc:MGI:95408]	chr9	21958899	21963576	1	ensembl	KNOWN	7.59316	8.25583	7.40024	7.49761	7.58866	6.83118	7.56877	7.87833	8.24804	7.75387	8.02843	7.58922
ENSMUSG00000089789	-0.419565	-1.33752	7.06607	6.62844	7.048	-1.63781	0.131233	0.999992	1	protein_coding	Rdh1	retinol dehydrogenase 1 (all trans) [Source:MGI Symbol;Acc:MGI:1195275]	chr10	127759721	127768297	1	ensembl_havana	KNOWN	6.03074	6.96129	6.89328	6.65668	7.24508	7.24225	7.25773	7.19306	7.53704	7.13522	7.54041	7.10002
ENSMUSG00000020974	0.340726	1.26639	6.82491	6.94513	6.6044	1.63738	0.131324	0.999992	-1	protein_coding	Pole2	polymerase (DNA directed), epsilon 2 (p59 subunit) [Source:MGI Symbol;Acc:MGI:1197514]	chr12	69201779	69228190	1	ensembl	KNOWN	6.7943	7.20987	6.83122	6.91707	6.2329	6.66324	7.02263	7.23851	6.75021	6.45032	6.82744	6.96119
ENSMUSG00000050677	0.300379	1.23147	6.73758	6.8215	6.52112	1.6356	0.131699	0.999992	1	protein_coding	Ccdc96	coiled-coil domain containing 96 [Source:MGI Symbol;Acc:MGI:1913967]	chr5	36484588	36488172	1	ensembl_havana	KNOWN	7.0802	6.91111	6.47318	6.77824	6.57908	6.20603	6.74161	7.07277	6.78157	6.6857	6.67047	6.87099
ENSMUSG00000043279	-0.190323	-1.14102	11.8993	11.8694	12.0597	-1.63461	0.131908	0.999992	-1	protein_coding	Trim56	tripartite motif-containing 56 [Source:MGI Symbol;Acc:MGI:2685298]	chr5	137105644	137116209	2	ensembl_havana	KNOWN	11.7472	11.954	11.907	12.1605	12.0709	11.9477	11.6469	11.97	11.6618	11.9885	11.7759	11.9616
ENSMUSG00000050930	0.218299	1.16336	8.943	9.09452	8.87622	1.63195	0.132473	0.999992	1	protein_coding	Map10	microtubule-associated protein 10 [Source:MGI Symbol;Acc:MGI:1921643]	chr8	125669818	125673359	1	ensembl_havana	KNOWN	9.13195	9.03051	9.12109	8.90043	8.85409	8.87414	8.79864	8.86752	8.58671	8.9377	9.36964	8.84359
ENSMUSG00000022220	-0.287978	-1.22093	8.60961	8.48388	8.77185	-1.63177	0.132511	0.999992	-1	protein_coding	Adcy4	adenylate cyclase 4 [Source:MGI Symbol;Acc:MGI:99674]	chr14	55769058	55784042	2	ensembl	KNOWN	8.2118	8.55445	8.68537	9.01616	8.6586	8.6408	8.34711	8.22163	8.68121	8.89808	8.51755	8.88258
ENSMUSG00000013701	-0.299129	-1.2304	8.25867	8.0172	8.31633	-1.63174	0.132516	0.999992	-1	protein_coding	Timm23	translocase of inner mitochondrial membrane 23 [Source:MGI Symbol;Acc:MGI:1858317]	chr14	32180162	32201898	7	ensembl_havana	KNOWN	8.12017	7.94268	7.98877	7.92367	8.26315	8.76218	8.35727	8.2662	8.23677	8.418	8.22188	8.6033
ENSMUSG00000031226	0.14598	1.10648	9.86742	9.84214	9.69616	1.6312	0.132631	0.999992	1	protein_coding	Pbdc1	polysaccharide biosynthesis domain containing 1 [Source:MGI Symbol;Acc:MGI:1914933]	chrX	105079756	105117090	3	ensembl_havana	KNOWN	9.83088	9.79656	9.89897	9.58142	9.66993	9.83712	9.98545	9.95009	10.0737	9.88632	9.98742	9.91115
ENSMUSG00000026064	-0.229146	-1.17214	9.87144	9.82989	10.059	-1.63072	0.132734	0.999992	-1	protein_coding	Ptp4a1	protein tyrosine phosphatase 4a1 [Source:MGI Symbol;Acc:MGI:1277096]	chr1	30940302	30949770	6	ensembl_havana	KNOWN	9.55576	9.92223	10.0117	9.99907	10.2344	9.94361	9.8872	9.91902	9.87723	9.5324	9.90525	9.66946
ENSMUSG00000039395	-0.431437	-1.34858	8.98788	9.11917	9.5506	-1.62976	0.132938	0.999992	-1	protein_coding	Mreg	melanoregulin [Source:MGI Symbol;Acc:MGI:2151839]	chr1	72159442	72212307	1	ensembl_havana	KNOWN	9.28043	8.98877	9.0883	9.6977	10.042	8.9121	9.01944	8.24409	8.67287	8.5686	8.69106	8.64925
ENSMUSG00000035270	-0.637191	-1.5553	6.05002	6.07138	6.70858	-1.62918	0.133061	0.999992	1	protein_coding	Impg2	interphotoreceptor matrix proteoglycan 2 [Source:MGI Symbol;Acc:MGI:3044955]	chr16	56204313	56273756	4	ensembl_havana	KNOWN	5.46245	6.93642	5.81528	6.86313	7.00847	6.25413	5.15665	6.15802	6.17315	5.87446	5.35681	5.54129
ENSMUSG00000003348	0.205816	1.15334	9.65772	9.66758	9.46176	1.62801	0.133312	0.999992	-1	protein_coding	Mob3a	MOB kinase activator 3A [Source:MGI Symbol;Acc:MGI:3050117]	chr10	80685256	80701820	1	ensembl	KNOWN	9.82122	9.33648	9.84503	9.42268	9.51768	9.44492	9.91841	9.9535	9.97882	9.52375	9.51524	9.61492
ENSMUSG00000028137	1.32564	2.50643	4.33946	4.61187	3.28623	1.62783	0.13335	0.999992	1	protein_coding	Celf3	CUGBP, Elav-like family member 3 [Source:MGI Symbol;Acc:MGI:1926034]	chr3	94478295	94492198	15	ensembl_havana	KNOWN	2.9264	6.88534	4.02387	2.95624	2.67219	4.23028	4.28992	4.75084	4.49034	5.50409	4.61985	4.72415
ENSMUSG00000039637	0.182679	1.13499	11.5868	11.5705	11.3878	1.62747	0.133426	0.999992	-1	protein_coding	Coro7	coronin 7 [Source:MGI Symbol;Acc:MGI:1926135]	chr16	4626133	4679777	12	ensembl_havana	KNOWN	11.737	11.525	11.4495	11.5147	11.1839	11.4649	11.6459	11.5688	11.6169	11.8176	11.8335	11.6833
ENSMUSG00000027496	0.431395	1.34854	6.37642	6.49724	6.06584	1.62695	0.133538	0.999992	-1	protein_coding	Aurka	aurora kinase A [Source:MGI Symbol;Acc:MGI:894678]	chr2	172356190	172370535	5	ensembl_havana	KNOWN	6.58175	6.35771	6.55225	5.57515	6.41635	6.20603	6.99687	6.24965	6.2197	6.12382	6.79739	6.44036
ENSMUSG00000070469	-0.511934	-1.42596	5.95851	5.79033	6.30226	-1.62684	0.133561	0.999992	1	protein_coding	Adamtsl3	ADAMTS-like 3 [Source:MGI Symbol;Acc:MGI:3028499]	chr7	82335694	82614450	5	ensembl_havana	KNOWN	5.88987	6.1133	5.36782	6.33871	6.69011	5.87798	5.75704	5.51268	5.91484	6.71639	5.78212	5.54129
ENSMUSG00000078302	-0.609439	-1.52567	6.25533	5.85197	6.46141	-1.62563	0.133821	0.999992	1	protein_coding	Foxd1	forkhead box D1 [Source:MGI Symbol;Acc:MGI:1347463]	chr13	98354242	98356703	1	ensembl_havana	KNOWN	4.8524	6.1133	6.59022	6.3777	6.61705	6.38948	6.46924	6.20456	6.58227	6.12382	6.79739	5.94654
ENSMUSG00000055407	0.803511	1.74534	6.41687	6.47477	5.67125	1.6255	0.133848	0.999992	1	protein_coding	Map6	microtubule-associated protein 6 [Source:MGI Symbol;Acc:MGI:1201690]	chr7	99267447	99337137	5	ensembl_havana	KNOWN	6.48711	6.83239	6.10479	5.50643	4.99412	6.51321	7.12132	5.78187	7.2082	7.32645	7.12235	6.00426
ENSMUSG00000074919	-0.727879	-1.6562	6.79022	5.82908	6.55696	-1.62422	0.134123	0.999992	1	protein_coding	Gm10787	predicted gene 10787 [Source:MGI Symbol;Acc:MGI:3642150]	chr10	77011995	77022214	1	ensembl	KNOWN	6.09632	6.1133	5.27763	7.32879	6.88942	5.45267	7.90981	7.19306	6.87177	7.72397	7.23876	7.38712
ENSMUSG00000035285	-0.203128	-1.15119	8.13364	8.12838	8.3315	-1.62342	0.134296	0.999992	1	protein_coding	Nat14	N-acetyltransferase 14 [Source:MGI Symbol;Acc:MGI:3039561]	chr7	4922251	4925006	1	ensembl	KNOWN	7.97079	8.09655	8.31778	8.37288	8.42172	8.19991	8.10332	8.07903	7.96351	7.89473	8.24434	7.93916
ENSMUSG00000012429	0.259725	1.19725	9.1828	9.37531	9.11558	1.62288	0.134411	0.999992	1	protein_coding	Mplkip	M-phase specific PLK1 intereacting protein [Source:MGI Symbol;Acc:MGI:1913558]	chr13	17695413	17699105	1	ensembl	KNOWN	9.2081	9.71481	9.20301	9.24955	8.93146	9.16574	9.13023	9.09456	9.1937	9.1152	9.31234	8.87487
ENSMUSG00000025235	0.215257	1.16091	9.55745	9.64822	9.43296	1.62253	0.134487	0.999992	-1	protein_coding	Bbs4	Bardet-Biedl syndrome 4 (human) [Source:MGI Symbol;Acc:MGI:2143311]	chr9	59321966	59353508	1	ensembl	KNOWN	9.3493	9.9254	9.66994	9.36077	9.56215	9.37596	9.56659	9.50108	9.50686	9.5538	9.6348	9.68277
ENSMUSG00000070337	0.597764	1.51337	6.23465	6.97709	6.37933	1.62227	0.134543	0.999992	-1	protein_coding	Gpr179	G protein-coupled receptor 179 [Source:MGI Symbol;Acc:MGI:2443409]	chr11	97332109	97352077	2	ensembl_havana	KNOWN	7.42465	7.03344	6.47318	6.7488	6.18315	6.20603	5.24685	6.15802	5.66868	6.33636	6.2499	5.08672
ENSMUSG00000026198	0.343811	1.2691	7.69015	7.7635	7.41969	1.62081	0.134856	0.999992	-1	protein_coding	Abcb6	ATP-binding cassette, sub-family B (MDR/TAP), member 6 [Source:MGI Symbol;Acc:MGI:1921354]	chr1	75171717	75180392	6	ensembl_havana	KNOWN	7.97079	7.40381	7.91589	7.51521	7.03676	7.70709	7.71815	7.78952	8.06896	8.01072	7.59385	7.551
ENSMUSG00000096696	-0.297646	-1.22914	6.75098	6.61124	6.90888	-1.61786	0.135494	0.999992	1	protein_coding	Zfp960	zinc finger protein 960 [Source:MGI Symbol;Acc:MGI:3052731]	chr17	17064113	17089628	1	ensembl_havana	KNOWN	6.33239	6.91111	6.59022	7.0437	6.75965	6.9233	6.86066	6.4561	6.78157	6.6857	6.56738	7.10002
ENSMUSG00000030505	0.145209	1.10589	10.2343	10.2577	10.1125	1.61756	0.13556	0.999992	1	protein_coding	Prmt3	protein arginine N-methyltransferase 3 [Source:MGI Symbol;Acc:MGI:1919224]	chr7	49778346	49858265	8	ensembl_havana	KNOWN	10.2645	10.1476	10.361	10.03	10.0968	10.2106	10.2207	10.2676	10.3259	10.3051	10.2261	10.3556
ENSMUSG00000000085	0.136594	1.09931	10.7824	10.9048	10.7682	1.6175	0.135572	0.999992	1	protein_coding	Scmh1	sex comb on midleg homolog 1 [Source:MGI Symbol;Acc:MGI:1352762]	chr4	120405281	120530186	14	ensembl_havana	KNOWN	10.9343	10.8483	10.9317	10.8657	10.7901	10.6487	10.7561	10.7962	10.8302	10.6963	10.6982	10.5928
ENSMUSG00000045777	-0.523902	-1.43784	5.73935	5.66367	6.18758	-1.61658	0.135772	0.999992	-1	protein_coding	Ifitm10	interferon induced transmembrane protein 10 [Source:MGI Symbol;Acc:MGI:2444776]	chr7	142325837	142373753	6	ensembl_havana	KNOWN	5.12803	6.1133	5.74969	5.8768	6.69011	5.99581	5.06043	6.15802	5.59997	5.70113	5.51293	5.28603
ENSMUSG00000042350	-0.128774	-1.09336	11.4026	11.306	11.4348	-1.61538	0.136032	0.999992	-1	protein_coding	Arel1	apoptosis resistant E3 ubiquitin protein ligase 1 [Source:MGI Symbol;Acc:MGI:1915747]	chr12	84918148	84970900	8	ensembl_havana	KNOWN	11.2848	11.3418	11.2914	11.4815	11.4008	11.4221	11.3592	11.5202	11.3516	11.5035	11.4521	11.4226
ENSMUSG00000026380	-0.243122	-1.18355	15.2584	15.1577	15.4008	-1.61504	0.136108	0.999992	1	protein_coding	Tfcp2l1	transcription factor CP2-like 1 [Source:MGI Symbol;Acc:MGI:2444691]	chr1	118627945	118685168	2	ensembl_havana	KNOWN	15.2584	15.1754	15.0393	15.6019	15.5877	15.0128	15.2536	15.3202	15.1263	15.1568	15.3115	15.2567
ENSMUSG00000001053	0.161748	1.11864	10.418	10.5582	10.3965	1.61479	0.136161	0.999992	-1	protein_coding	N4bp3	NEDD4 binding protein 3 [Source:MGI Symbol;Acc:MGI:2442218]	chr11	51643063	51650842	3	ensembl_havana	KNOWN	10.6665	10.3752	10.6329	10.3275	10.4443	10.4175	10.489	10.3934	10.515	10.3077	10.1419	10.3048
ENSMUSG00000044707	-0.486843	-1.40138	5.63764	5.4123	5.89914	-1.61279	0.136597	0.999992	1	protein_coding	Ccnjl	cyclin J-like [Source:MGI Symbol;Acc:MGI:2685723]	chr11	43528784	43586997	2	ensembl_havana	KNOWN	5.64886	5.22021	5.36782	5.57515	6.37263	5.74965	6.13319	5.27167	5.59997	5.27582	5.27193	6.16472
ENSMUSG00000033706	0.163609	1.12009	9.9365	9.97274	9.80914	1.60994	0.137221	0.999992	1	protein_coding	Smyd5	SET and MYND domain containing 5 [Source:MGI Symbol;Acc:MGI:108048]	chr6	85431989	85446435	8	ensembl_havana	KNOWN	10.1378	9.89667	9.88376	9.79454	9.80764	9.82523	10.0369	9.85481	10.0449	10.0459	10.0525	9.85735
ENSMUSG00000021751	0.185216	1.13699	13.187	12.9495	12.7643	1.60973	0.137265	0.999992	-1	protein_coding	Acox2	acyl-Coenzyme A oxidase 2, branched chain [Source:MGI Symbol;Acc:MGI:1934852]	chr14	8225511	8259353	8	ensembl_havana	KNOWN	12.9188	12.8945	13.0353	12.6658	12.6377	12.9894	13.5866	13.4875	13.6343	13.3803	13.6189	13.3954
ENSMUSG00000037661	0.197025	1.14633	10.6608	10.7884	10.5914	1.60898	0.137431	0.999992	1	protein_coding	Gpr160	G protein-coupled receptor 160 [Source:MGI Symbol;Acc:MGI:1919112]	chr3	30855950	30897192	8	ensembl_havana	KNOWN	10.8979	10.8299	10.6374	10.4004	10.6506	10.7232	10.6609	10.6164	10.6098	10.5183	10.845	10.5401
ENSMUSG00000026779	0.297215	1.22877	7.24286	7.42993	7.13272	1.6069	0.137887	0.999992	-1	protein_coding	Mastl	microtubule associated serine/threonine kinase-like [Source:MGI Symbol;Acc:MGI:1914371]	chr2	23115606	23156024	2	ensembl_havana	KNOWN	7.39889	7.3101	7.58082	7.06775	7.29277	7.03763	7.30048	6.76644	7.18493	7.38494	7.62841	6.96119
ENSMUSG00000035735	-0.221624	-1.16605	8.82361	8.7146	8.93622	-1.60603	0.13808	0.999992	-1	protein_coding	Dagla	diacylglycerol lipase, alpha [Source:MGI Symbol;Acc:MGI:2677061]	chr19	10245265	10304877	3	ensembl_havana	KNOWN	8.52928	8.83576	8.77876	8.97225	9.03325	8.80317	8.68223	8.81599	8.41734	8.85734	8.95885	9.19911
ENSMUSG00000042104	0.238594	1.17984	8.68208	9.04943	8.81084	1.60535	0.138228	0.999992	-1	protein_coding	Uggt2	UDP-glucose glycoprotein glucosyltransferase 2 [Source:MGI Symbol;Acc:MGI:1913685]	chr14	118985039	119099430	14	ensembl_havana	KNOWN	9.2081	9.18632	8.75388	8.81777	8.87774	8.73702	8.29521	8.29874	8.55075	8.38971	8.34127	8.72844
ENSMUSG00000031976	-0.273329	-1.20859	9.44439	9.32554	9.59887	-1.60513	0.138278	0.999992	1	protein_coding	Urb2	URB2 ribosome biogenesis 2 homolog (S. cerevisiae) [Source:MGI Symbol;Acc:MGI:2681124]	chr8	124021508	124048505	2	ensembl_havana	KNOWN	9.02654	9.48967	9.46042	9.75436	9.66087	9.38138	9.22204	9.63879	9.33253	9.32396	9.35939	9.68277
ENSMUSG00000035171	0.137564	1.10005	10.1069	10.1121	9.9745	1.60441	0.138437	0.999992	-1	protein_coding	1110059E24Rik	RIKEN cDNA 1110059E24 gene [Source:MGI Symbol;Acc:MGI:1913456]	chr19	21581202	21652976	9	ensembl_havana	KNOWN	10.1724	10.0378	10.1259	9.90877	10.0385	9.97623	10.0558	10.0775	10.1687	10.2538	10.3269	10.1408
ENSMUSG00000027583	-0.420847	-1.33871	9.25138	9.02303	9.44388	-1.604	0.138527	0.999992	-1	protein_coding	Zbtb46	zinc finger and BTB domain containing 46 [Source:MGI Symbol;Acc:MGI:1919397]	chr2	181387762	181459426	5	ensembl_havana	KNOWN	8.41825	9.38784	9.26301	9.63471	9.62871	9.06822	9.23863	9.20742	9.0594	9.63237	8.99902	9.47904
ENSMUSG00000029190	-0.199144	-1.14802	12.2186	12.1564	12.3556	-1.6034	0.138661	0.999992	-1	protein_coding	D5Ertd579e	DNA segment, Chr 5, ERATO Doi 579, expressed [Source:MGI Symbol;Acc:MGI:1261849]	chr5	36600485	36696024	7	ensembl_havana	KNOWN	12.0572	12.311	12.1011	12.4912	12.3569	12.2186	12.0763	12.2514	12.0445	12.1672	12.0967	12.4505
ENSMUSG00000024258	0.154347	1.11292	9.919	9.90807	9.75372	1.6026	0.138836	0.999992	1	protein_coding	Polr2d	polymerase (RNA) II (DNA directed) polypeptide D [Source:MGI Symbol;Acc:MGI:1916491]	chr18	31789159	31796642	1	ensembl	KNOWN	9.93763	9.81032	9.97627	9.65866	9.75753	9.84499	10.0958	10.0135	10.1387	9.88632	10.0746	9.83367
ENSMUSG00000002699	0.56427	1.47864	6.33456	6.64555	6.08128	1.60249	0.138862	0.999992	1	protein_coding	Lcp2	lymphocyte cytosolic protein 2 [Source:MGI Symbol;Acc:MGI:1321402]	chr11	34046920	34092295	5	ensembl_havana	KNOWN	6.2769	6.96129	6.69847	5.27817	6.75965	6.20603	6.22482	6.63667	5.66868	6.29628	6.56738	6.44036
ENSMUSG00000054150	-0.274131	-1.20927	8.79056	8.66096	8.93509	-1.60193	0.138986	0.999992	-1	protein_coding	Syne3	spectrin repeat containing, nuclear envelope family member 3 [Source:MGI Symbol;Acc:MGI:2442408]	chr12	104929949	105009809	3	ensembl	KNOWN	8.81879	8.80173	8.36235	9.04067	9.01914	8.74545	8.42645	8.9855	8.80847	8.89808	8.67461	8.90548
ENSMUSG00000053279	-0.255778	-1.19398	9.99921	10.3473	10.6031	-1.6017	0.139036	0.999992	1	protein_coding	Aldh1a1	aldehyde dehydrogenase family 1, subfamily A1 [Source:MGI Symbol;Acc:MGI:1353450]	chr19	20601961	20643462	1	ensembl_havana	KNOWN	10.6087	10.3565	10.0766	10.9063	10.4311	10.4719	9.73188	9.66815	9.70798	9.22602	9.51062	9.29473
ENSMUSG00000032656	-0.199383	-1.14821	8.4928	8.55181	8.7512	-1.60081	0.139234	0.999992	-1	protein_coding	March3	membrane-associated ring finger (C3HC4) 3 [Source:MGI Symbol;Acc:MGI:2443667]	chr18	56761716	56925548	3	ensembl_havana	KNOWN	8.49321	8.52138	8.64084	8.64474	8.81378	8.79506	8.42645	8.21027	8.3457	8.10654	8.58948	8.32619
ENSMUSG00000039697	0.197329	1.14657	12.2188	12.3257	12.1283	1.6006	0.13928	0.999992	-1	protein_coding	Ncoa7	nuclear receptor coactivator 7 [Source:MGI Symbol;Acc:MGI:2444847]	chr10	30645584	30803107	2	ensembl	KNOWN	12.1383	12.5629	12.2758	12.1868	12.0947	12.1035	12.1365	12.3289	12.2251	12.0157	12.3073	12.2503
ENSMUSG00000031351	0.243742	1.18406	10.0627	10.1102	9.8665	1.6004	0.139326	0.999992	1	protein_coding	Zfp185	zinc finger protein 185 [Source:MGI Symbol;Acc:MGI:108095]	chrX	72987339	73031543	3	ensembl_havana	KNOWN	9.86421	10.2992	10.1674	10.0722	9.54748	9.97981	10.2067	10.18	10.1296	10.1896	10.1568	9.95937
ENSMUSG00000022898	0.140562	1.10233	10.8419	10.9752	10.8346	1.59776	0.139911	0.999992	-1	protein_coding	Dscr3	Down syndrome critical region gene 3 [Source:MGI Symbol;Acc:MGI:1206040]	chr16	94497783	94526830	5	ensembl_havana	KNOWN	10.9253	11.0761	10.9243	10.7755	10.8943	10.8342	10.8107	10.7905	10.6843	10.7841	10.8938	10.7101
ENSMUSG00000039579	-0.307433	-1.2375	7.19194	6.98453	7.29197	-1.59671	0.140146	0.999992	-1	protein_coding	Grin3a	glutamate receptor ionotropic, NMDA3A [Source:MGI Symbol;Acc:MGI:1933206]	chr4	49661611	49845744	4	ensembl_havana	KNOWN	6.97951	6.93642	7.03767	7.06775	7.71658	7.09157	7.51534	7.16979	7.69363	7.0169	6.82744	7.2507
ENSMUSG00000030725	-0.282407	-1.21622	7.79253	7.57742	7.85983	-1.59613	0.140277	0.999992	1	protein_coding	Lipt2	lipoyl(octanoyl) transferase 2 (putative) [Source:MGI Symbol;Acc:MGI:1914414]	chr7	100159277	100161365	1	ensembl_havana	KNOWN	7.72341	7.2508	7.75806	7.94978	7.69899	7.93072	8.00335	7.5582	7.89347	7.88125	8.16417	7.69816
ENSMUSG00000063802	0.260573	1.19795	11.0432	11.048	10.7874	1.59566	0.140381	0.999992	-1	protein_coding	Hspbp1	HSPA (heat shock 70kDa) binding protein, cytoplasmic cochaperone 1 [Source:MGI Symbol;Acc:MGI:1913495]	chr7	4660521	4684963	1	ensembl	KNOWN	11.3552	10.7047	11.0841	10.8151	10.5827	10.9645	11.2759	11.016	11.168	11.2052	11.2794	11.0674
ENSMUSG00000030613	0.198654	1.14763	10.5746	10.5676	10.369	1.59486	0.14056	0.999992	1	protein_coding	Ccdc90b	coiled-coil domain containing 90B [Source:MGI Symbol;Acc:MGI:1913615]	chr7	92561149	92582294	3	ensembl_havana	KNOWN	10.4886	10.6465	10.5678	10.2403	10.2706	10.596	10.7093	10.5859	10.8283	10.7492	10.7422	10.4701
ENSMUSG00000032643	0.279106	1.21344	8.15609	8.24463	7.96553	1.59338	0.140892	0.999992	1	protein_coding	Fhl3	four and a half LIM domains 3 [Source:MGI Symbol;Acc:MGI:1341092]	chr4	124700701	124708611	3	ensembl_havana	KNOWN	8.22652	8.03929	8.46809	7.85624	7.73396	8.30638	8.19681	8.06648	8.31388	8.32146	7.96224	8.38168
ENSMUSG00000030451	-0.234383	-1.1764	12.4601	12.5012	12.7356	-1.59156	0.141301	0.999992	1	protein_coding	Herc2	hect (homologous to the E6-AP (UBE3A) carboxyl terminus) domain and RCC1 (CHC1)-like domain (RLD) 2 [Source:MGI Symbol;Acc:MGI:103234]	chr7	56050155	56231794	2	ensembl	KNOWN	12.4883	12.661	12.3544	13.0043	12.6859	12.5166	12.1965	12.3562	12.063	12.4374	12.218	12.5392
ENSMUSG00000025359	0.382049	1.30319	6.62096	6.97409	6.59204	1.59084	0.141461	0.999992	1	protein_coding	Pmel	premelanosome protein [Source:MGI Symbol;Acc:MGI:98301]	chr10	128706258	128720238	1	ensembl	KNOWN	7.14363	6.66078	7.11785	6.83538	6.07818	6.86255	6.86066	6.4171	6.26478	6.58948	6.45635	6.16472
ENSMUSG00000020140	-0.409638	-1.32835	6.11564	5.9511	6.36074	-1.59043	0.141556	0.999992	-1	protein_coding	Lgr5	leucine rich repeat containing G protein coupled receptor 5 [Source:MGI Symbol;Acc:MGI:1341817]	chr10	115450311	115587780	8	ensembl_havana	KNOWN	6.09632	5.81885	5.93814	6.07962	7.06451	5.9381	5.81716	6.29337	6.17315	6.07727	6.20481	5.88642
ENSMUSG00000032531	0.168964	1.12425	12.8461	12.8197	12.6507	1.59018	0.141611	0.999992	1	protein_coding	Amotl2	angiomotin-like 2 [Source:MGI Symbol;Acc:MGI:1929286]	chr9	102716672	102733418	14	ensembl_havana	KNOWN	12.9193	12.7072	12.8325	12.6815	12.5818	12.6889	13.0344	13.0616	13.1095	12.6516	12.8557	13.029
ENSMUSG00000069755	0.221711	1.16612	6.73534	6.96403	6.74232	1.58863	0.141961	0.999992	-1	protein_coding	Zfp125	zinc finger protein 125 [Source:MGI Symbol;Acc:MGI:1336211]	chr12	20899822	20900867	1	ensembl	KNOWN	7.0802	6.85911	6.95279	6.96906	6.45878	6.79912	6.5423	6.70301	6.39216	6.58948	6.67047	6.80757
ENSMUSG00000041995	0.160676	1.11781	10.8499	10.9208	10.7601	1.588	0.142102	0.999992	1	protein_coding	Zbed3	zinc finger, BED type containing 3 [Source:MGI Symbol;Acc:MGI:1919364]	chr13	95325237	95337841	1	ensembl	KNOWN	10.8933	10.8829	10.9861	10.79	10.6801	10.8102	10.902	10.9611	10.8562	10.723	11.0211	10.6927
ENSMUSG00000030096	-0.286274	-1.21949	14.8215	14.6498	14.9361	-1.58789	0.142127	0.999992	1	protein_coding	Slc6a6	solute carrier family 6 (neurotransmitter transporter, taurine), member 6 [Source:MGI Symbol;Acc:MGI:98488]	chr6	91684067	91759063	1	ensembl	KNOWN	14.7707	14.7752	14.4035	15.2331	14.8926	14.6825	14.8184	14.8408	14.7556	14.8265	14.6299	15.2295
ENSMUSG00000033364	0.14673	1.10706	10.2981	10.3473	10.2005	1.58774	0.142163	0.999992	-1	protein_coding	Usp37	ubiquitin specific peptidase 37 [Source:MGI Symbol;Acc:MGI:2442483]	chr1	74435511	74544284	7	ensembl_havana	KNOWN	10.3973	10.2918	10.3527	10.3399	10.1101	10.1515	10.1258	10.3319	10.2689	10.4122	10.3581	10.4364
ENSMUSG00000069833	-0.344456	-1.26967	13.1337	12.962	13.3064	-1.58716	0.142293	0.999992	1	protein_coding	Ahnak	AHNAK nucleoprotein (desmoyokin) [Source:MGI Symbol;Acc:MGI:1316648]	chr19	8989284	9076919	2	ensembl	KNOWN	12.5792	13.2744	13.0323	13.4947	13.5368	12.8878	12.9596	13.2674	12.8601	13.1901	13.09	13.4313
ENSMUSG00000042063	0.187781	1.13901	10.4968	10.7015	10.5137	1.58682	0.142369	0.999992	1	protein_coding	Zfp386	zinc finger protein 386 (Kruppel-like) [Source:MGI Symbol;Acc:MGI:1930708]	chr12	116047724	116063360	4	ensembl_havana	KNOWN	10.5688	10.9512	10.5843	10.5887	10.4653	10.487	10.4082	10.4501	10.3549	10.2848	10.5302	10.2875
ENSMUSG00000063849	0.169913	1.12499	10.3706	10.4611	10.2912	1.58611	0.142531	0.999992	-1	protein_coding	Ppcdc	phosphopantothenoylcysteine decarboxylase [Source:MGI Symbol;Acc:MGI:1914062]	chr9	57412668	57440114	1	ensembl	KNOWN	10.4671	10.5858	10.3305	10.4098	10.1001	10.3637	10.2859	10.1974	10.3045	10.5463	10.3912	10.465
ENSMUSG00000035517	0.143658	1.1047	11.2171	11.3989	11.2553	1.58601	0.142554	0.999992	1	protein_coding	Tdrd7	tudor domain containing 7 [Source:MGI Symbol;Acc:MGI:2140279]	chr4	45965334	46034761	5	ensembl_havana	KNOWN	11.3817	11.4424	11.3726	11.2762	11.1584	11.3311	10.9928	11.2024	10.9592	11.1217	11.1926	11.1734
ENSMUSG00000002289	-0.643194	-1.56178	12.807	12.3459	12.9891	-1.58581	0.142599	0.999992	-1	protein_coding	Angptl4	angiopoietin-like 4 [Source:MGI Symbol;Acc:MGI:1888999]	chr17	33773750	33781575	4	ensembl_havana	KNOWN	12.845	12.5201	11.6727	13.3243	13.6101	12.0329	13.2016	12.845	13.2087	13.2302	12.5576	12.6359
ENSMUSG00000015468	-0.283962	-1.21753	10.7616	10.5443	10.8282	-1.58569	0.142626	0.999992	1	protein_coding	Notch4	notch 4 [Source:MGI Symbol;Acc:MGI:107471]	chr17	34564268	34588503	12	ensembl_havana	KNOWN	10.2962	10.4886	10.848	10.8537	10.938	10.693	10.8272	10.6012	10.6655	11.2187	10.6037	11.1058
ENSMUSG00000028085	-0.123041	-1.08903	11.8181	11.6724	11.7955	-1.58426	0.14295	0.999992	1	protein_coding	Gatb	glutamyl-tRNA(Gln) amidotransferase, subunit B [Source:MGI Symbol;Acc:MGI:2442496]	chr3	85574119	85655622	5	ensembl_havana	KNOWN	11.6806	11.6431	11.6936	11.765	11.742	11.8794	11.9367	11.8957	11.8921	11.8825	11.9669	11.8391
ENSMUSG00000063434	0.401609	1.32098	6.77014	6.90594	6.50433	1.58421	0.142961	0.999992	1	protein_coding	Sorcs3	sortilin-related VPS10 domain containing receptor 3 [Source:MGI Symbol;Acc:MGI:1913923]	chr19	48206025	48805505	1	ensembl	KNOWN	6.7943	7.12435	6.79916	6.45266	7.06451	5.99581	6.71025	6.73507	7.27584	6.62227	6.99572	6.67168
ENSMUSG00000028634	-0.251132	-1.19014	7.62329	7.50789	7.75902	-1.58304	0.143227	0.999992	1	protein_coding	Hivep3	human immunodeficiency virus type I enhancer binding protein 3 [Source:MGI Symbol;Acc:MGI:106589]	chr4	119733784	120138045	9	ensembl_havana	KNOWN	7.31872	7.74198	7.46298	7.64873	8.12505	7.5033	7.73383	7.69489	7.75812	7.40392	7.57626	7.51174
ENSMUSG00000038555	-0.426116	-1.34361	5.70342	5.49562	5.92173	-1.58291	0.143257	0.999992	1	protein_coding	Reep2	receptor accessory protein 2 [Source:MGI Symbol;Acc:MGI:2385070]	chr18	34840589	34847463	1	ensembl	KNOWN	5.24833	5.70564	5.53288	6.03153	6.281	5.45267	4.95734	5.84199	5.91484	5.76125	5.95545	5.7581
ENSMUSG00000023087	-0.699964	-1.62446	11.7274	11.3608	12.0608	-1.58136	0.143611	0.999992	1	protein_coding	Ccrn4l	CCR4 carbon catabolite repression 4-like (S. cerevisiae) [Source:MGI Symbol;Acc:MGI:109382]	chr3	51224447	51251644	4	ensembl_havana	KNOWN	12.0375	10.9574	11.0875	12.6299	12.2828	11.2696	12.8192	11.7513	12.4319	11.7571	10.5618	11.1432
ENSMUSG00000020397	0.140626	1.10238	10.6559	10.6744	10.5338	1.58095	0.143704	0.999992	1	protein_coding	Med7	mediator complex subunit 7 [Source:MGI Symbol;Acc:MGI:1913463]	chr11	46436925	46442721	9	ensembl_havana	KNOWN	10.6143	10.7357	10.6733	10.4719	10.6299	10.4996	10.8898	10.8075	10.858	10.6253	10.6337	10.4312
ENSMUSG00000048234	-0.149427	-1.10913	11.7799	11.8402	11.9897	-1.57993	0.143936	0.999992	-1	protein_coding	Rnf149	ring finger protein 149 [Source:MGI Symbol;Acc:MGI:2677438]	chr1	39551296	39577405	4	ensembl_havana	KNOWN	11.8624	11.7523	11.906	11.8866	11.9234	12.159	11.5835	11.6614	11.5399	11.6568	11.6865	11.7407
ENSMUSG00000042377	0.280987	1.21503	10.1822	10.4418	10.1608	1.57864	0.144232	0.999992	1	protein_coding	Fam83g	family with sequence similarity 83, member G [Source:MGI Symbol;Acc:MGI:1916890]	chr11	61684091	61709951	2	ensembl_havana	KNOWN	10.5455	10.2241	10.5559	9.8751	10.042	10.5654	10.1552	9.9569	10.1081	10.1366	9.83671	10.1851
ENSMUSG00000039108	-0.161168	-1.11819	11.4399	11.2972	11.4584	-1.57839	0.144289	0.999992	1	protein_coding	Lsm14b	LSM14 homolog B (SCD6, S. cerevisiae) [Source:MGI Symbol;Acc:MGI:3040677]	chr2	180024987	180035465	3	ensembl_havana	KNOWN	11.1753	11.3167	11.3996	11.4395	11.507	11.4286	11.5362	11.5688	11.3011	11.6379	11.4461	11.5223
ENSMUSG00000034445	0.138776	1.10097	9.43574	9.51902	9.38025	1.57734	0.144531	0.999992	1	protein_coding	Cyb561a3	cytochrome b561 family, member A3 [Source:MGI Symbol;Acc:MGI:2686925]	chr19	10577454	10588548	1	ensembl	KNOWN	9.43419	9.63202	9.49085	9.38967	9.36428	9.38678	9.49016	9.4047	9.41484	9.28353	9.45875	9.47904
ENSMUSG00000028613	0.543205	1.45721	6.64147	6.862	6.3188	1.57575	0.144894	0.999992	1	protein_coding	Lrp8	low density lipoprotein receptor-related protein 8, apolipoprotein e receptor [Source:MGI Symbol;Acc:MGI:1340044]	chr4	107802261	107876840	12	ensembl_havana	KNOWN	6.21918	7.66836	6.69847	6.48873	6.07818	6.38948	6.31098	7.14614	6.75021	6.71639	6.969	6.26257
ENSMUSG00000041084	0.161706	1.11861	11.2682	11.1923	11.0305	1.57536	0.144986	0.999992	-1	protein_coding	Ostc	oligosaccharyltransferase complex subunit [Source:MGI Symbol;Acc:MGI:1913607]	chr3	130695912	130709444	3	ensembl_havana	KNOWN	11.2778	11.0574	11.2415	10.9179	11.0568	11.117	11.4415	11.3273	11.5156	11.3808	11.55	11.3354
ENSMUSG00000040562	0.324076	1.25186	12.1311	12.222	11.8979	1.57485	0.145102	0.999992	-1	protein_coding	Gstm2	glutathione S-transferase, mu 2 [Source:MGI Symbol;Acc:MGI:95861]	chr3	107981702	107986453	4	ensembl_havana	KNOWN	12.2306	11.9997	12.4355	11.6282	11.8356	12.2299	12.1929	11.9582	12.6537	12.0432	12.3325	12.0327
ENSMUSG00000047528	0.365483	1.28831	7.42265	7.0469	6.68141	1.57471	0.145135	0.999992	-1	protein_coding	Als2cr12	amyotrophic lateral sclerosis 2 (juvenile) chromosome region, candidate 12 (human) [Source:MGI Symbol;Acc:MGI:1918359]	chr1	58646903	58695989	6	ensembl_havana	KNOWN	6.90825	7.2508	6.98164	6.29863	7.11844	6.62717	7.74935	7.93464	8.31388	7.66224	7.93489	8.29184
ENSMUSG00000060131	-0.838573	-1.78828	5.77509	5.56372	6.4023	-1.5742	0.145252	0.999992	-1	protein_coding	Atp8b4	ATPase, class I, type 8B, member 4 [Source:MGI Symbol;Acc:MGI:1859664]	chr2	126320973	126500674	5	ensembl_havana	KNOWN	4.30491	6.77743	5.60883	6.25741	6.7932	6.15628	5.87488	5.58483	5.1004	6.29628	5.08551	5.46112
ENSMUSG00000037112	-0.178497	-1.1317	10.4979	10.4494	10.6279	-1.57339	0.145439	0.999992	-1	protein_coding	Sik2	salt inducible kinase 2 [Source:MGI Symbol;Acc:MGI:2445031]	chr9	50892801	51009073	8	ensembl_havana	KNOWN	10.4609	10.4779	10.4096	10.7025	10.6112	10.5701	10.4539	10.5322	10.4211	10.3814	10.2485	10.7058
ENSMUSG00000019868	0.177249	1.13073	10.7026	10.7397	10.5625	1.57308	0.145511	0.999992	-1	protein_coding	Vta1	Vps20-associated 1 homolog (S. cerevisiae) [Source:MGI Symbol;Acc:MGI:1913451]	chr10	14654755	14705560	6	ensembl_havana	KNOWN	10.8536	10.6233	10.7423	10.5119	10.4417	10.7338	10.8651	10.6483	10.767	10.6808	10.8884	10.675
ENSMUSG00000031661	0.331268	1.25812	8.17332	8.30631	7.97504	1.5721	0.145737	0.999992	1	protein_coding	Nkd1	naked cuticle 1 homolog (Drosophila) [Source:MGI Symbol;Acc:MGI:2135954]	chr8	88521344	88594887	2	ensembl	KNOWN	8.07208	8.02757	8.81928	7.69578	7.95759	8.27176	8.06664	7.87833	8.21396	8.40863	8.33082	8.33746
ENSMUSG00000020680	-0.315018	-1.24403	11.622	11.4642	11.7793	-1.57083	0.146031	0.999992	1	protein_coding	Taf15	TAF15 RNA polymerase II, TATA box binding protein (TBP)-associated factor [Source:MGI Symbol;Acc:MGI:1917689]	chr11	83473086	83506743	5	ensembl_havana	KNOWN	11.0873	11.9139	11.3915	11.9249	11.8733	11.5395	11.5125	11.7871	11.5604	11.8396	11.5768	11.4566
ENSMUSG00000028712	-0.225981	-1.16957	14.9828	14.7512	14.9771	-1.57079	0.14604	0.999992	1	protein_coding	Cyp4a31	cytochrome P450, family 4, subfamily a, polypeptide 31 [Source:MGI Symbol;Acc:MGI:3028580]	chr4	115563649	115579015	4	ensembl_havana	KNOWN	15.0062	14.7498	14.4975	15.1928	14.9553	14.7833	15.1579	15.0701	15.1068	15.1327	14.9463	15.1952
ENSMUSG00000041716	0.216575	1.16197	8.00262	8.0928	7.87623	1.57048	0.146111	0.999992	-1	protein_coding	Gm20604	predicted gene 20604 [Source:MGI Symbol;Acc:MGI:5305180]	chr12	102741732	102758672	1	ensembl_havana	KNOWN	8.26981	8.10774	7.90086	7.96266	8.02974	7.63627	8.20808	7.89262	8.0562	8.0474	8.04131	7.87873
ENSMUSG00000035513	-0.315857	-1.24475	8.51736	8.24143	8.55728	-1.57019	0.146179	0.999992	-1	protein_coding	Ntng2	netrin G2 [Source:MGI Symbol;Acc:MGI:2159341]	chr2	29194541	29253005	11	ensembl_havana	KNOWN	7.82364	8.32455	8.57609	8.22035	8.8381	8.61341	8.67413	8.53562	8.47603	8.89137	8.64116	8.59393
ENSMUSG00000039994	-0.408669	-1.32746	7.82199	7.63921	8.04788	-1.57006	0.146208	0.999992	1	protein_coding	Timeless	timeless circadian clock 1 [Source:MGI Symbol;Acc:MGI:1321393]	chr10	128232065	128252941	15	ensembl_havana	KNOWN	7.0802	8.3341	7.50334	7.94978	8.26315	7.93072	7.73383	7.84933	7.44209	8.01072	7.93489	7.83168
ENSMUSG00000024516	0.178021	1.13133	10.8223	10.8209	10.6429	1.56794	0.146701	0.999992	1	protein_coding	Sec11c	SEC11 homolog C (S. cerevisiae) [Source:MGI Symbol;Acc:MGI:1913536]	chr18	65800549	65817665	7	ensembl_havana	KNOWN	10.9697	10.7465	10.7465	10.5762	10.5462	10.8062	10.9278	10.9338	10.9948	10.8989	11.0211	10.6992
ENSMUSG00000041827	0.312212	1.24161	7.77063	8.20111	7.88889	1.56727	0.146856	0.999992	1	protein_coding	Oasl1	2'-5' oligoadenylate synthetase-like 1 [Source:MGI Symbol;Acc:MGI:2180849]	chr5	114923240	114937915	6	ensembl_havana	KNOWN	8.19693	7.97967	8.42672	7.6327	7.83408	8.19991	7.21368	7.72713	7.62612	7.61414	7.17005	7.62645
ENSMUSG00000069793	-0.654948	-1.57456	6.27799	5.81079	6.46574	-1.56661	0.14701	0.999992	-1	protein_coding	Slfn9	schlafen 9 [Source:MGI Symbol;Acc:MGI:2445121]	chr11	82979629	82991830	3	ensembl_havana	KNOWN	5.35936	5.81885	6.25417	5.27817	7.19575	6.9233	6.57749	6.4561	6.26478	6.29628	6.60257	6.30911
ENSMUSG00000053821	-0.34292	-1.26832	5.7407	5.25851	5.60143	-1.56651	0.147033	0.999992	-1	protein_coding	Gm9922	predicted gene 9922 [Source:MGI Symbol;Acc:MGI:3642123]	chr14	101729380	101729814	1	ensembl	KNOWN	4.8524	5.64552	5.27763	5.8768	5.39465	5.53284	6.17973	5.84199	5.91484	6.02918	6.45635	5.88642
ENSMUSG00000032968	-1.29841	-2.45958	5.12528	4.60543	5.90384	-1.5651	0.147361	0.999992	1	protein_coding	Inha	inhibin alpha [Source:MGI Symbol;Acc:MGI:96569]	chr1	75507077	75510366	1	ensembl_havana	KNOWN	3.7744	6.91111	3.13078	6.59183	5.84211	5.27759	4.28992	5.65354	4.32988	5.76125	5.08551	4.8554
ENSMUSG00000031504	0.147883	1.10794	11.2739	11.399	11.2511	1.56032	0.14848	0.999992	-1	protein_coding	Rab20	RAB20, member RAS oncogene family [Source:MGI Symbol;Acc:MGI:102789]	chr8	11453392	11478638	1	ensembl	KNOWN	11.4382	11.3781	11.3807	11.2904	11.2964	11.1665	11.3207	11.29	11.3186	11.0345	11.3262	11.0469
ENSMUSG00000078868	0.370459	1.29276	6.73426	7.21009	6.83963	1.55821	0.148978	0.999992	-1	protein_coding	Gm14412	predicted gene 14412 [Source:MGI Symbol;Acc:MGI:3652251]	chr2	177314520	177324307	1	havana	KNOWN	6.87126	7.86571	6.89328	6.68804	7.06451	6.76633	6.57749	6.53106	6.5462	6.37536	6.11017	6.52166
ENSMUSG00000000531	-0.382917	-1.30398	8.67043	8.57322	8.95614	-1.55809	0.149005	0.999992	1	protein_coding	Grasp	GRP1 (general receptor for phosphoinositides 1)-associated scaffold protein [Source:MGI Symbol;Acc:MGI:1860303]	chr15	101224207	101232755	1	ensembl	KNOWN	8.25552	8.47894	8.98521	9.04673	9.21754	8.60416	8.49247	8.42204	8.55075	9.05042	8.18753	8.7539
ENSMUSG00000030218	-0.458438	-1.37405	11.9766	11.7088	12.1672	-1.55761	0.149118	0.999992	-1	protein_coding	Mgp	matrix Gla protein [Source:MGI Symbol;Acc:MGI:96976]	chr6	136872435	136875823	2	ensembl_havana	KNOWN	11.3023	11.5396	12.2845	11.6261	12.7647	12.1109	12.2196	11.8314	12.1116	11.9995	11.8555	12.0737
ENSMUSG00000003032	-0.31891	-1.24739	9.58951	9.48684	9.80575	-1.55729	0.149193	0.999992	-1	protein_coding	Klf4	Kruppel-like factor 4 (gut) [Source:MGI Symbol;Acc:MGI:1342287]	chr4	55527143	55532466	3	ensembl_havana	KNOWN	9.15522	9.46814	9.83716	9.6977	9.95944	9.7601	9.75127	9.51499	9.30041	9.29374	9.42475	9.91115
ENSMUSG00000074794	-0.282597	-1.21638	12.8709	12.8344	13.117	-1.55722	0.149211	0.999992	1	protein_coding	Arrdc3	arrestin domain containing 3 [Source:MGI Symbol;Acc:MGI:2145242]	chr13	80883384	80896035	6	ensembl_havana	KNOWN	12.8414	12.9331	12.7288	13.4041	13.1908	12.7562	12.5088	13.0072	12.4356	12.8541	12.9637	12.8274
ENSMUSG00000066442	0.203819	1.15174	7.49346	7.58791	7.38409	1.5571	0.149239	0.999992	1	protein_coding	Mthfs	5, 10-methenyltetrahydrofolate synthetase [Source:MGI Symbol;Acc:MGI:1340032]	chr9	89210676	89377713	12	ensembl_havana	KNOWN	7.44996	7.60663	7.70713	7.20417	7.40554	7.54256	7.44086	7.34622	7.74226	7.51286	7.57626	7.38712
ENSMUSG00000091007	0.399035	1.31863	6.26669	6.64052	6.24148	1.55682	0.149306	0.999992	-1	protein_coding	D630036H23Rik	RIKEN cDNA D630036H23 gene [Source:MGI Symbol;Acc:MGI:3704386]	chr12	36381242	36382181	1	ensembl	KNOWN	6.67056	6.35771	6.89328	6.33871	6.13162	6.25413	5.93037	6.37703	5.52782	5.81896	6.73533	6.16472
ENSMUSG00000022543	0.28262	1.2164	6.48292	6.61728	6.33466	1.55646	0.14939	0.999992	1	protein_coding	4930451G09Rik	RIKEN cDNA 4930451G09 gene [Source:MGI Symbol;Acc:MGI:1921934]	chr16	4968936	4978962	1	ensembl	KNOWN	6.33239	6.72028	6.79916	6.45266	6.50001	6.05131	6.3522	6.20456	6.47123	6.80475	6.79739	6.30911
ENSMUSG00000030649	0.186538	1.13803	9.46939	9.27847	9.09193	1.55601	0.149497	0.999992	1	protein_coding	Anapc15	anaphase prompoting complex C subunit 15 [Source:MGI Symbol;Acc:MGI:1922680]	chr7	101881325	101901845	13	ensembl_havana	KNOWN	9.1475	9.37864	9.30927	9.21228	8.96865	9.09488	9.8553	9.60449	9.60216	9.99985	9.7725	9.68718
ENSMUSG00000050359	-0.770386	-1.70573	9.34064	9.10347	9.87385	-1.55569	0.149572	0.999992	-1	protein_coding	Sprr1a	small proline-rich protein 1A [Source:MGI Symbol;Acc:MGI:106660]	chr3	92483952	92485895	1	ensembl_havana	KNOWN	9.34256	9.01871	8.94914	8.83188	9.69233	11.0974	9.98217	8.64091	9.74425	9.07431	8.91053	8.80351
ENSMUSG00000055305	0.205035	1.15271	9.39664	9.59098	9.38594	1.55483	0.149776	0.999992	1	protein_coding	Zfp93	zinc finger protein 93 [Source:MGI Symbol;Acc:MGI:107611]	chr7	24270420	24276827	3	ensembl_havana	KNOWN	9.75676	9.433	9.58317	9.58559	9.2237	9.34853	9.16535	9.17856	9.30041	9.20453	9.57405	9.40598
ENSMUSG00000020075	-0.131458	-1.0954	11.7383	11.5473	11.6787	-1.55477	0.149788	0.999992	-1	protein_coding	Ddx21	DEAD (Asp-Glu-Ala-Asp) box polypeptide 21 [Source:MGI Symbol;Acc:MGI:1860494]	chr10	62580248	62602298	1	ensembl	KNOWN	11.6009	11.5061	11.5347	11.6808	11.6761	11.6793	11.9059	11.9177	11.8213	11.7645	11.7883	11.9842
ENSMUSG00000048424	0.239038	1.18021	11.624	11.7148	11.4757	1.55433	0.149895	0.999992	1	protein_coding	Ranbp3l	RAN binding protein 3-like [Source:MGI Symbol;Acc:MGI:2444654]	chr15	8968426	9066551	2	ensembl	KNOWN	11.715	11.9876	11.4417	11.6332	11.2352	11.5588	11.4149	11.6593	11.6213	11.6197	11.8372	11.7639
ENSMUSG00000029369	0.234284	1.17632	12.2788	12.5867	12.3524	1.5535	0.15009	0.999992	1	protein_coding	Afm	afamin [Source:MGI Symbol;Acc:MGI:2429409]	chr5	90518932	90553543	2	ensembl_havana	KNOWN	12.7533	12.4926	12.5142	12.372	12.2747	12.4105	12.031	12.027	12.3388	11.7773	12.352	12.002
ENSMUSG00000086596	0.357973	1.28162	7.05658	7.07688	6.7189	1.553	0.150208	0.999992	1	protein_coding	Susd5	sushi domain containing 5 [Source:MGI Symbol;Acc:MGI:2685972]	chr9	114057354	114098733	1	ensembl	KNOWN	6.62684	6.98575	7.61805	6.68804	7.03676	6.43191	7.07282	7.28256	6.92892	7.40392	7.28281	7.32052
ENSMUSG00000020268	-0.217182	-1.16246	8.01326	7.85302	8.0702	-1.55054	0.150793	0.999992	-1	protein_coding	Lyrm7	LYR motif containing 7 [Source:MGI Symbol;Acc:MGI:1922780]	chr11	54826866	54860916	6	ensembl_havana	KNOWN	7.76434	7.87883	7.91589	8.08552	7.78489	8.3402	7.93716	8.14017	7.83487	8.12953	8.07928	8.26847
ENSMUSG00000040429	0.696891	1.62101	6.14383	6.66274	5.96585	1.55052	0.150798	0.999992	-1	protein_coding	Mterf1a	mitochondrial transcription termination factor 1a [Source:MGI Symbol;Acc:MGI:1918240]	chr5	3890581	3893933	3	ensembl_havana	KNOWN	6.15906	7.43966	6.38952	6.25741	6.45878	5.18137	5.62872	6.79714	5.45187	6.21263	6.06042	5.68939
ENSMUSG00000036095	-0.358504	-1.2821	6.73842	6.7869	7.1454	-1.54976	0.15098	0.999992	1	protein_coding	Dgkb	diacylglycerol kinase, beta [Source:MGI Symbol;Acc:MGI:2442474]	chr12	37880705	38633410	1	ensembl	KNOWN	6.2769	7.10215	6.98164	7.0437	7.4692	6.9233	6.61184	6.10992	6.02377	6.74645	6.79739	6.77478
ENSMUSG00000021235	0.15589	1.11411	10.4124	10.4852	10.3293	1.54836	0.151313	0.999992	1	protein_coding	Coq6	coenzyme Q6 homolog (yeast) [Source:MGI Symbol;Acc:MGI:1924408]	chr12	84361657	84373796	11	ensembl_havana	KNOWN	10.6171	10.4692	10.3692	10.3741	10.2283	10.3854	10.4492	10.3054	10.4868	10.4192	10.5256	10.3191
ENSMUSG00000020684	-0.407929	-1.32678	5.90983	6.13464	6.54256	-1.54816	0.151362	0.999992	1	protein_coding	Rasl10b	RAS-like, family 10, member B [Source:MGI Symbol;Acc:MGI:2685575]	chr11	83409137	83421039	4	ensembl_havana	KNOWN	5.88987	6.35771	6.15632	6.17125	6.7932	6.66324	5.48785	4.75084	5.28681	6.02918	5.27193	6.05975
ENSMUSG00000016763	0.410871	1.32949	7.70444	7.70479	7.29392	1.54602	0.151874	0.999992	-1	protein_coding	Scube1	signal peptide, CUB domain, EGF-like 1 [Source:MGI Symbol;Acc:MGI:1890616]	chr15	83602583	83725021	5	ensembl_havana	KNOWN	7.52333	7.2508	8.34024	7.13757	7.62638	7.1178	8.30574	7.64513	8.0562	7.79759	7.80496	7.84753
ENSMUSG00000030579	-0.354108	-1.2782	8.23799	7.94632	8.30042	-1.54425	0.152297	0.999992	1	protein_coding	Tyrobp	TYRO protein tyrosine kinase binding protein [Source:MGI Symbol;Acc:MGI:1277211]	chr7	30413788	30417577	1	ensembl	KNOWN	7.7025	8.23559	7.90086	7.79993	8.77232	8.32901	8.23036	8.53562	8.30311	8.29119	8.57183	8.18358
ENSMUSG00000030302	-0.251751	-1.19065	8.35615	8.164	8.41575	-1.54194	0.152853	0.999992	-1	protein_coding	Atp2b2	ATPase, Ca++ transporting, plasma membrane 2 [Source:MGI Symbol;Acc:MGI:105368]	chr6	113743831	114042613	8	ensembl_havana	KNOWN	8.0391	8.01574	8.43717	8.4663	8.63103	8.14994	8.41677	8.5173	8.27032	8.43656	8.24434	8.64925
ENSMUSG00000020335	0.313691	1.24288	6.7962	6.95714	6.64345	1.54113	0.153049	0.999992	-1	protein_coding	Zfp354b	zinc finger protein 354B [Source:MGI Symbol;Acc:MGI:1351476]	chr11	50921823	50931633	3	ensembl_havana	KNOWN	6.7943	7.12435	6.95279	6.48873	6.57908	6.86255	6.13319	6.88549	6.98388	6.91472	6.99572	6.83963
ENSMUSG00000020099	-0.161543	-1.11848	9.63808	9.55885	9.7204	-1.54072	0.153148	0.999992	-1	protein_coding	Unc5b	unc-5 homolog B (C. elegans) [Source:MGI Symbol;Acc:MGI:894703]	chr10	60762610	60831581	1	ensembl	KNOWN	9.48405	9.57676	9.61575	9.58142	9.82802	9.75175	9.62662	9.83646	9.57557	9.50189	9.70124	9.57739
ENSMUSG00000087444	0.646381	1.56524	6.04658	6.1172	5.47082	1.54	0.15332	0.999992	1	protein_coding	Gm5475	predicted gene 5475 [Source:MGI Symbol;Acc:MGI:3646320]	chr15	100422147	100428150	2	havana	KNOWN	5.55867	6.31975	6.47318	5.35834	5.30446	5.74965	5.87488	6.91378	5.797	6.52158	7.14639	5.54129
ENSMUSG00000032607	0.185705	1.13737	12.7436	12.8796	12.6939	1.53994	0.153336	0.999992	1	protein_coding	Amt	aminomethyltransferase [Source:MGI Symbol;Acc:MGI:3646700]	chr9	108296853	108302302	4	ensembl_havana	KNOWN	12.8686	12.8212	12.9489	12.5728	12.6646	12.8443	12.5409	12.7249	12.8356	12.5434	12.8958	12.6619
ENSMUSG00000030353	-0.410484	-1.32913	6.83025	6.59102	7.00151	-1.53922	0.15351	0.999992	-1	protein_coding	Tead4	TEA domain family member 4 [Source:MGI Symbol;Acc:MGI:106907]	chr6	128224288	128300823	5	ensembl_havana	KNOWN	6.03074	6.91111	6.83122	7.06775	7.17044	6.76633	7.12132	6.4171	6.68536	7.30641	6.63692	7.01833
ENSMUSG00000071537	0.382107	1.30324	7.25993	7.51327	7.13116	1.53872	0.153631	0.999992	-1	protein_coding	Klrg2	killer cell lectin-like receptor subfamily G, member 2 [Source:MGI Symbol;Acc:MGI:1921503]	chr6	38625693	38637242	3	ensembl_havana	KNOWN	7.11227	7.86571	7.56183	7.16011	7.19575	7.03763	7.21368	7.04746	7.51854	7.08905	7.64538	6.67168
ENSMUSG00000035173	-0.158591	-1.1162	11.3755	11.3365	11.495	-1.53802	0.153799	0.999992	-1	protein_coding	Ccdc186	coiled-coil domain containing 186 [Source:MGI Symbol;Acc:MGI:2445022]	chr19	56787481	56822190	6	ensembl_havana	KNOWN	11.26	11.4168	11.3326	11.6109	11.4828	11.3915	11.2338	11.4982	11.2459	11.3431	11.2658	11.4253
ENSMUSG00000031847	0.199375	1.1482	7.47021	7.52407	7.32469	1.53794	0.153819	0.999992	-1	protein_coding	1700030J22Rik	RIKEN cDNA 1700030J22 gene [Source:MGI Symbol;Acc:MGI:1916778]	chr8	116969599	116978943	1	ensembl	KNOWN	7.68129	7.3101	7.58082	7.32879	7.42708	7.21821	7.47858	7.28256	7.57333	7.40392	7.69514	7.66275
ENSMUSG00000004947	0.139792	1.10175	9.53671	9.63053	9.49073	1.53675	0.154107	0.999992	1	protein_coding	Dtx2	deltex 2 homolog (Drosophila) [Source:MGI Symbol;Acc:MGI:1921448]	chr5	135994800	136032872	9	ensembl_havana	KNOWN	9.61849	9.6436	9.62949	9.49096	9.60529	9.37596	9.51306	9.5649	9.54391	9.50189	9.59604	9.35697
ENSMUSG00000038323	0.160742	1.11786	9.22492	9.26176	9.10101	1.5366	0.154145	0.999992	1	protein_coding	1700066M21Rik	RIKEN cDNA 1700066M21 gene [Source:MGI Symbol;Acc:MGI:1920717]	chr1	57377620	57385423	3	ensembl_havana	KNOWN	9.17052	9.22792	9.38682	9.03458	9.04723	9.22123	9.34456	9.35398	9.26201	9.19366	9.37982	9.07667
ENSMUSG00000031796	0.258631	1.19634	10.2051	10.3511	10.0924	1.53621	0.15424	0.999992	-1	protein_coding	Cfap20	cilia and flagella associated protein 20 [Source:MGI Symbol;Acc:MGI:107428]	chr8	95420252	95434869	1	ensembl	KNOWN	10.2609	10.5575	10.2348	10.2846	9.92958	10.0632	10.2262	10.2866	10.1296	10.1841	10.4908	9.81363
ENSMUSG00000057858	0.217855	1.163	9.37626	9.46176	9.2439	1.53585	0.154326	0.999992	-1	protein_coding	Fam204a	family with sequence similarity 204, member A [Source:MGI Symbol;Acc:MGI:1289174]	chr19	60198586	60226697	1	ensembl	KNOWN	9.50835	9.6436	9.23332	9.31127	9.23596	9.18448	9.40458	9.59141	9.57557	9.42033	9.41982	8.98647
ENSMUSG00000029790	0.196519	1.14593	7.71556	7.8758	7.67928	1.53467	0.154613	0.999992	-1	protein_coding	Cep41	centrosomal protein 41 [Source:MGI Symbol;Acc:MGI:1891414]	chr6	30653457	30693749	10	ensembl_havana	KNOWN	7.82364	8.06247	7.74128	7.46177	7.80147	7.7746	7.53337	7.44645	7.4998	7.72397	8.00232	7.71554
ENSMUSG00000035745	0.349808	1.27439	5.66921	6.45449	6.10468	1.53445	0.154666	0.999992	1	protein_coding	Grin3b	glutamate receptor, ionotropic, NMDA3B [Source:MGI Symbol;Acc:MGI:2150393]	chr10	79970715	79977190	3	ensembl_havana	KNOWN	6.2769	6.83239	6.25417	6.17125	6.32754	5.81524	5.24685	4.75084	4.88627	5.43194	4.75109	5.28603
ENSMUSG00000102752	0.2492	1.18855	10.3643	10.5496	10.3004	1.53413	0.154744	0.999992	-1	protein_coding	Gm7694	predicted gene 7694 [Source:MGI Symbol;Acc:MGI:3649135]	chr1	170298199	170306332	1	ensembl_havana	KNOWN	10.5308	10.7572	10.361	10.3668	10.3117	10.2227	10.1168	10.6034	9.9618	10.3742	10.4978	10.267
ENSMUSG00000039891	0.407362	1.32626	5.9893	6.85715	6.44979	1.53386	0.154812	0.999992	1	protein_coding	Txlnb	taxilin beta [Source:MGI Symbol;Acc:MGI:2671945]	chr10	17796226	17845665	2	ensembl_havana	KNOWN	6.97951	6.50032	7.09161	6.91707	6.32754	6.10475	5.06043	4.75084	5.66868	5.35599	5.6538	5.46112
ENSMUSG00000050447	0.284026	1.21759	8.85625	9.15645	8.87242	1.53032	0.155674	0.999992	1	protein_coding	Lypd6	LY6/PLAUR domain containing 6 [Source:MGI Symbol;Acc:MGI:2443848]	chr2	50066429	50193569	5	ensembl_havana	KNOWN	9.09231	9.18632	9.19071	8.95301	8.88553	8.77872	8.72993	8.77031	8.97373	8.218	9.0824	8.41398
ENSMUSG00000092192	0.592093	1.50743	5.76831	6.35717	5.76508	1.5295	0.155876	0.999992	1	protein_coding	Dyx1c1	dyslexia susceptibility 1 candidate 1 homolog (human) [Source:MGI Symbol;Acc:MGI:1914935]	chr9	72958785	72973064	2	ensembl_havana	KNOWN	6.15906	6.56666	6.3458	5.70347	5.84211	5.74965	5.69431	5.89971	5.73427	5.43194	6.06042	4.03227
ENSMUSG00000035049	-0.22905	-1.17206	9.83854	9.70433	9.93338	-1.52716	0.156451	0.999992	-1	protein_coding	Rrp12	ribosomal RNA processing 12 homolog (S. cerevisiae) [Source:MGI Symbol;Acc:MGI:2147437]	chr19	41862852	41896153	1	ensembl	KNOWN	9.97298	9.51509	9.62493	9.94492	9.77862	10.0766	9.83363	9.68466	10.0287	9.78497	9.74913	10.0682
ENSMUSG00000022464	-0.256313	-1.19442	7.53082	7.52128	7.77759	-1.52707	0.156472	0.999992	-1	protein_coding	Slc38a4	solute carrier family 38, member 4 [Source:MGI Symbol;Acc:MGI:1916604]	chr15	96994823	97055956	2	ensembl	KNOWN	7.31872	7.42184	7.82328	7.4798	7.85011	8.00287	7.23588	7.1221	7.34045	7.58116	7.4272	7.76646
ENSMUSG00000022491	-2.53054	-5.77786	1.04936	0.339609	2.87014	-1.52429	0.157158	0.999992	-1	protein_coding	Glycam1	glycosylation dependent cell adhesion molecule 1 [Source:MGI Symbol;Acc:MGI:95759]	chr15	103562762	103565078	1	ensembl	KNOWN	0.604471	0.0909276	0.323429	0.148883	0.35026	8.11129	0.202452	1.81224	0.242415	0.146536	0.227531	0.331834
ENSMUSG00000039670	0.164259	1.12059	9.59313	9.62709	9.46283	1.5238	0.157277	0.999992	-1	protein_coding	Oxld1	oxidoreductase like domain containing 1 [Source:MGI Symbol;Acc:MGI:1913681]	chr11	120456606	120458068	2	ensembl_havana	KNOWN	9.73633	9.51089	9.63404	9.52609	9.34178	9.52061	9.73578	9.5242	9.68328	9.75202	9.6684	9.48412
ENSMUSG00000015962	-0.207222	-1.15446	10.1604	10.3233	10.5306	-1.52327	0.157409	0.999992	1	protein_coding	1700016C15Rik	RIKEN cDNA 1700016C15 gene [Source:MGI Symbol;Acc:MGI:1916678]	chr1	177729814	177753324	1	ensembl_havana	KNOWN	10.4547	10.2189	10.2964	10.6317	10.4679	10.4921	9.97889	10.0554	9.62828	10.1022	9.73731	9.86126
ENSMUSG00000014791	0.158286	1.11596	11.4985	11.4881	11.3298	1.52301	0.157474	0.999992	1	protein_coding	Elmo3	engulfment and cell motility 3 [Source:MGI Symbol;Acc:MGI:2679007]	chr8	105305601	105310623	1	ensembl	KNOWN	11.6136	11.4849	11.3658	11.401	11.2337	11.3547	11.6908	11.5098	11.6555	11.6794	11.5679	11.4253
ENSMUSG00000024878	0.134677	1.09785	9.51144	9.64951	9.51483	1.52258	0.15758	0.999992	-1	protein_coding	Cbwd1	COBW domain containing 1 [Source:MGI Symbol;Acc:MGI:2385089]	chr19	24919916	24961616	1	ensembl	KNOWN	9.64064	9.75804	9.54984	9.55615	9.50761	9.48074	9.49477	9.51499	9.48797	9.32396	9.51062	9.31197
ENSMUSG00000027774	-0.145454	-1.10608	12.6762	12.5803	12.7258	-1.52244	0.157614	0.999992	1	protein_coding	Gfm1	G elongation factor, mitochondrial 1 [Source:MGI Symbol;Acc:MGI:107339]	chr3	67430096	67476529	3	ensembl_havana	KNOWN	12.6188	12.6123	12.5099	12.7569	12.6348	12.7856	12.7065	12.8297	12.5505	12.7166	12.7694	12.6239
ENSMUSG00000022262	-0.469567	-1.38469	6.5906	6.84792	7.31748	-1.52223	0.157666	0.999992	1	protein_coding	Dnah5	dynein, axonemal, heavy chain 5 [Source:MGI Symbol;Acc:MGI:107718]	chr15	28203752	28472045	1	ensembl_havana	KNOWN	7.01386	7.05671	6.47318	7.28843	7.62638	7.03763	5.87488	5.51268	6.5092	5.76125	6.15827	6.77478
ENSMUSG00000010047	0.142451	1.10378	12.116	12.0889	11.9464	1.52213	0.157692	0.999992	1	protein_coding	Hyal2	hyaluronoglucosaminidase 2 [Source:MGI Symbol;Acc:MGI:1196334]	chr9	107567945	107572779	7	ensembl_havana	KNOWN	12.1739	11.9892	12.1036	11.8958	11.9053	12.0381	12.4736	12.2617	12.3115	12.1163	11.9986	12.125
ENSMUSG00000026930	-0.510372	-1.42442	8.72911	8.46385	8.97422	-1.52168	0.157802	0.999992	1	protein_coding	Gpsm1	G-protein signalling modulator 1 (AGS3-like, C. elegans) [Source:MGI Symbol;Acc:MGI:1915089]	chr2	26315515	26348237	13	ensembl_havana	KNOWN	7.93539	9.1271	8.32905	9.19054	9.39192	8.3402	8.57314	8.63242	8.75417	9.23665	8.45153	8.78716
ENSMUSG00000054986	0.317986	1.24659	12.2862	12.024	11.706	1.52132	0.157892	0.999992	1	protein_coding	Sec14l3	SEC14-like 3 (S. cerevisiae) [Source:MGI Symbol;Acc:MGI:3617848]	chr11	4064841	4077736	5	ensembl_havana	KNOWN	12.1538	12.1025	11.8158	11.9075	11.4089	11.8017	12.7942	12.7353	12.6194	12.4749	12.4127	13.2078
ENSMUSG00000035614	-0.149576	-1.10924	11.2016	11.0864	11.236	-1.52041	0.158118	0.999992	1	protein_coding	Fam179b	family with sequence similarity 179, member B [Source:MGI Symbol;Acc:MGI:2684313]	chr12	64965742	65022573	1	ensembl	KNOWN	11.0085	11.155	11.0957	11.2814	11.2352	11.1914	11.2611	11.3365	11.1319	11.1599	11.1531	11.4093
ENSMUSG00000066149	0.159797	1.11713	10.0499	10.0079	9.84812	1.5199	0.158243	0.999992	-1	protein_coding	Cdc26	cell division cycle 26 [Source:MGI Symbol;Acc:MGI:1913690]	chr4	62383654	62408642	4	ensembl_havana	KNOWN	9.95982	10.1955	9.86839	9.96427	9.81583	9.76426	10.1783	10.0586	10.1893	10.2874	10.1449	10.1726
ENSMUSG00000021240	0.165443	1.12151	10.881	10.8707	10.7053	1.51854	0.158582	0.999992	-1	protein_coding	Abcd4	ATP-binding cassette, sub-family D (ALD), member 4 [Source:MGI Symbol;Acc:MGI:1349217]	chr12	84602531	84617466	1	ensembl	KNOWN	10.9048	11.0209	10.6865	10.7121	10.6159	10.7879	10.9431	10.7867	10.9948	11.0942	11.0925	10.9327
ENSMUSG00000047182	0.39421	1.31422	6.82481	6.77419	6.37998	1.51841	0.158615	0.999992	-1	protein_coding	Irs3	insulin receptor substrate 3 [Source:MGI Symbol;Acc:MGI:1194882]	chr5	137643031	137645714	2	ensembl_havana	KNOWN	6.713	6.91111	6.69847	6.07962	6.32754	6.73278	7.23588	6.49407	7.57333	6.96672	7.32556	6.83963
ENSMUSG00000023333	0.39395	1.31399	7.37892	7.71972	7.32577	1.51805	0.158704	0.999992	1	protein_coding	Gcm1	glial cells missing homolog 1 (Drosophila) [Source:MGI Symbol;Acc:MGI:108045]	chr9	78051958	78065624	1	ensembl	KNOWN	7.37266	7.81203	7.97448	7.0914	7.76811	7.1178	7.21368	7.46568	7.08791	6.6857	7.46594	7.49171
ENSMUSG00000036158	-0.28071	-1.21479	9.24213	9.28781	9.56852	-1.51655	0.159079	0.999992	-1	protein_coding	Prickle1	prickle homolog 1 (Drosophila) [Source:MGI Symbol;Acc:MGI:1916034]	chr15	93499114	93595891	2	ensembl_havana	KNOWN	9.0598	9.45506	9.34857	9.54763	9.90677	9.25117	9.3188	8.89616	8.85344	9.01382	9.01869	9.23572
ENSMUSG00000024077	-0.161425	-1.11839	11.0876	11.0796	11.241	-1.51416	0.159674	0.999992	-1	protein_coding	Strn	striatin, calmodulin binding protein [Source:MGI Symbol;Acc:MGI:1333757]	chr17	78649913	78737196	3	ensembl_havana	KNOWN	10.9048	11.204	11.13	11.3043	11.2043	11.2144	10.9748	11.0798	10.8414	11.036	10.9766	11.1812
ENSMUSG00000026767	0.167296	1.12295	11.5505	11.6106	11.4433	1.51403	0.159708	0.999992	-1	protein_coding	Fam188a	family with sequence similarity 188, member A [Source:MGI Symbol;Acc:MGI:1914210]	chr2	12347263	12419470	20	ensembl_havana	KNOWN	11.7949	11.4913	11.5456	11.4837	11.2684	11.5778	11.6552	11.5677	11.4838	11.6034	11.5779	11.5564
ENSMUSG00000029034	0.147425	1.10759	10.6498	10.8206	10.6732	1.51213	0.160184	0.999992	1	protein_coding	Cpsf3l	cleavage and polyadenylation specific factor 3-like [Source:MGI Symbol;Acc:MGI:1919207]	chr4	155869546	155889103	7	ensembl_havana	KNOWN	10.9631	10.75	10.7486	10.6909	10.5779	10.7507	10.6812	10.4573	10.5243	10.6008	10.537	10.5155
ENSMUSG00000074873	-0.204424	-1.15223	8.47218	8.33743	8.54185	-1.51192	0.160237	0.999992	1	protein_coding	AI606181	expressed sequence AI606181 [Source:MGI Symbol;Acc:MGI:2147586]	chr19	41593363	41596158	1	havana	KNOWN	8.13585	8.40834	8.46809	8.71494	8.50508	8.40554	8.35727	8.50805	8.50451	8.77953	8.37219	8.50676
ENSMUSG00000094686	-0.412891	-1.33135	8.07349	7.47555	7.88844	-1.51159	0.16032	0.999992	-1	protein_coding	Ccl21a	chemokine (C-C motif) ligand 21A (serine) [Source:MGI Symbol;Acc:MGI:1349183]	chr4	42772860	42773993	1	ensembl_havana	KNOWN	7.26268	7.49181	7.67216	7.26782	7.85011	8.54739	8.51986	8.30943	8.71409	8.26028	8.68286	8.30338
ENSMUSG00000056427	-0.295269	-1.22711	9.10801	8.99141	9.28668	-1.51057	0.160575	0.999992	1	protein_coding	Slit3	slit homolog 3 (Drosophila) [Source:MGI Symbol;Acc:MGI:1315202]	chr11	35121224	35708507	4	ensembl_havana	KNOWN	8.85714	8.67213	9.44496	9.21228	9.45092	9.19683	9.03217	8.90324	8.80084	9.09198	9.09481	9.53885
ENSMUSG00000066515	-0.406398	-1.32537	6.48692	6.08616	6.49256	-1.50958	0.160824	0.999992	1	protein_coding	Klk1b3	kallikrein 1-related peptidase b3 [Source:MGI Symbol;Acc:MGI:97322]	chr7	44198191	44202351	1	ensembl_havana	KNOWN	6.53521	5.51719	6.20607	6.17125	6.54008	6.76633	6.74161	6.60232	7.2082	6.21263	6.67047	6.67168
ENSMUSG00000023906	0.353362	1.27753	6.5284	6.42524	6.07188	1.50913	0.160939	0.999992	1	protein_coding	Cldn6	claudin 6 [Source:MGI Symbol;Acc:MGI:1859284]	chr17	23679365	23682446	1	ensembl_havana	KNOWN	6.62684	6.39471	6.25417	5.64074	6.02268	6.55221	6.74161	6.53106	7.18493	7.0169	6.70326	6.67168
ENSMUSG00000048442	0.177669	1.13105	10.5375	10.5544	10.3767	1.50893	0.160989	0.999992	1	protein_coding	Smim5	small integral membrane protein 5 [Source:MGI Symbol;Acc:MGI:1913778]	chr11	115899966	115906269	3	havana	KNOWN	10.7169	10.5077	10.4385	10.33	10.303	10.4971	10.5456	10.4952	10.7767	10.4696	10.638	10.7316
ENSMUSG00000040183	-0.353995	-1.2781	8.23554	8.73953	9.09352	-1.50774	0.161289	0.999992	-1	protein_coding	Ankrd6	ankyrin repeat domain 6 [Source:MGI Symbol;Acc:MGI:2154278]	chr4	32804035	32950841	8	ensembl_havana	KNOWN	9.0181	8.84915	8.35134	9.33623	9.19888	8.74545	7.6203	7.77417	7.16128	7.82602	7.28281	7.66275
ENSMUSG00000029503	1.115	2.16595	6.02072	6.49137	5.37638	1.50714	0.16144	0.999992	-1	protein_coding	P2rx2	purinergic receptor P2X, ligand-gated ion channel, 2 [Source:MGI Symbol;Acc:MGI:2665170]	chr5	110339812	110343212	6	ensembl_havana	KNOWN	7.9532	5.22021	6.30071	6.45266	4.59819	5.07828	5.48785	5.84199	7.03683	6.52158	5.08551	6.67168
ENSMUSG00000054630	-0.33704	-1.26316	7.5146	8.29903	8.63607	-1.50478	0.162038	0.999992	-1	protein_coding	Ugt2b5	UDP glucuronosyltransferase 2 family, polypeptide B5 [Source:MGI Symbol;Acc:MGI:98900]	chr5	87124960	87140318	1	ensembl_havana	KNOWN	8.44367	8.47894	7.97448	8.65271	9.06794	8.18757	6.94392	6.67022	6.43224	6.58948	6.33606	6.39792
ENSMUSG00000042042	0.136076	1.09891	10.6614	10.7511	10.615	1.50439	0.162137	0.999992	-1	protein_coding	Csgalnact2	chondroitin sulfate N-acetylgalactosaminyltransferase 2 [Source:MGI Symbol;Acc:MGI:1926002]	chr6	118107452	118139140	3	ensembl_havana	KNOWN	10.7881	10.7102	10.7549	10.7273	10.6182	10.4996	10.5611	10.7886	10.6739	10.5843	10.6188	10.6114
ENSMUSG00000019732	-0.227826	-1.17107	7.28132	7.29227	7.5201	-1.50411	0.162208	0.999992	-1	protein_coding	Calr3	calreticulin 3 [Source:MGI Symbol;Acc:MGI:1920566]	chr8	72424176	72443870	2	ensembl_havana	KNOWN	7.52333	7.20987	7.14361	7.2257	7.71658	7.61801	7.14497	6.79714	7.06259	7.26548	7.32556	7.34306
ENSMUSG00000062040	0.204288	1.15212	9.13641	9.31364	9.10935	1.50401	0.162233	0.999992	-1	protein_coding	Zfp27	zinc finger protein 27 [Source:MGI Symbol;Acc:MGI:99174]	chr7	29893333	29906572	6	ensembl_havana	KNOWN	9.2081	9.20727	9.52555	9.20145	9.30736	8.81924	9.06354	9.14912	9.00064	8.98889	9.0824	9.08338
ENSMUSG00000024534	-0.289966	-1.22261	8.65626	8.39029	8.68026	-1.50371	0.16231	0.999992	1	protein_coding	Sncaip	synuclein, alpha interacting protein (synphilin) [Source:MGI Symbol;Acc:MGI:1915097]	chr18	52767709	52915935	11	ensembl_havana	KNOWN	8.0391	8.35302	8.77876	8.57095	8.6586	8.81123	8.73773	8.33057	8.83861	8.72774	8.96562	9.06315
ENSMUSG00000039899	-0.275498	-1.21041	8.60389	8.36062	8.63612	-1.503	0.162488	0.999992	1	protein_coding	Fgl2	fibrinogen-like protein 2 [Source:MGI Symbol;Acc:MGI:103266]	chr5	21372642	21378374	1	ensembl_havana	KNOWN	8.2118	8.3717	8.49835	8.34364	8.92391	8.6408	8.74548	9.17856	8.74624	8.29119	8.77828	8.51671
ENSMUSG00000000567	0.458261	1.37388	6.11786	6.85166	6.3934	1.50278	0.162544	0.999992	1	protein_coding	Sox9	SRY (sex determining region Y)-box 9 [Source:MGI Symbol;Acc:MGI:98371]	chr11	112782224	112787760	1	ensembl_havana	KNOWN	6.83329	6.63009	7.09161	6.52392	6.50001	6.15628	5.98381	6.56713	5.1004	5.50409	5.43698	5.08672
ENSMUSG00000090622	0.320651	1.24889	6.56159	6.36042	6.03976	1.50275	0.162551	0.999992	-1	protein_coding	A930033H14Rik	RIKEN cDNA A930033H14 gene [Source:MGI Symbol;Acc:MGI:2444562]	chr10	69209762	69213098	1	havana	KNOWN	6.58175	6.39471	6.10479	6.41567	5.70781	5.99581	7.07282	6.79714	7.16128	7.17996	6.76669	6.56065
ENSMUSG00000067430	-0.184448	-1.13638	9.3452	9.3295	9.51394	-1.50159	0.162847	0.999992	-1	protein_coding	Zfp763	zinc finger protein 763 [Source:MGI Symbol;Acc:MGI:1920701]	chr17	33016863	33033402	2	ensembl_havana	KNOWN	9.08425	9.50667	9.39757	9.63068	9.49237	9.41879	8.99362	9.08837	9.21108	9.37295	9.55621	9.38983
ENSMUSG00000038007	-0.226157	-1.16972	10.9321	10.8349	11.0611	-1.50134	0.16291	0.999992	1	protein_coding	Acer2	alkaline ceramidase 2 [Source:MGI Symbol;Acc:MGI:1920932]	chr4	86874396	86934822	4	ensembl_havana	KNOWN	10.5803	11.0902	10.8342	10.8204	11.292	11.0707	11.0487	10.8666	11.0824	10.9304	10.7754	10.7943
ENSMUSG00000033032	0.235076	1.17697	11.6203	11.5229	11.2879	1.50131	0.162918	0.999992	-1	protein_coding	Afap1l1	actin filament associated protein 1-like 1 [Source:MGI Symbol;Acc:MGI:2147199]	chr18	61730261	61786702	3	ensembl_havana	KNOWN	11.5536	11.428	11.5873	11.401	11.1584	11.3042	11.946	11.8452	11.646	11.9118	12.1601	11.5024
ENSMUSG00000071356	-3.04651	-8.26213	3.23456	1.11359	4.1601	-1.50109	0.162976	0.999992	1	protein_coding	Reg3b	regenerating islet-derived 3 beta [Source:MGI Symbol;Acc:MGI:97478]	chr6	78370657	78373466	4	ensembl_havana	KNOWN	0.604471	0.0909276	2.64536	1.73385	8.8381	1.90835	7.88193	2.54921	4.49034	2.46846	0.227531	5.37623
ENSMUSG00000034459	0.36416	1.28713	9.34087	9.66165	9.29749	1.50065	0.163086	0.999992	1	protein_coding	Ifit1	interferon-induced protein with tetratricopeptide repeats 1 [Source:MGI Symbol;Acc:MGI:99450]	chr19	34640871	34650009	1	ensembl_havana	KNOWN	9.36934	9.48967	10.1259	8.86656	9.66087	9.36505	8.94054	9.36427	9.30041	9.38255	8.96562	9.25961
ENSMUSG00000022014	-0.228069	-1.17127	7.82911	7.78057	8.00864	-1.50018	0.163206	0.999992	1	protein_coding	Epsti1	epithelial stromal interaction 1 (breast) [Source:MGI Symbol;Acc:MGI:1915168]	chr14	77904239	78002656	2	ensembl	KNOWN	7.54699	7.87883	7.91589	7.66458	8.26315	8.09818	7.95065	7.8639	7.81984	7.70878	7.59385	7.64472
ENSMUSG00000021408	-0.178181	-1.13146	10.854	10.8164	10.9946	-1.4997	0.16333	0.999992	1	protein_coding	Ripk1	receptor (TNFRSF)-interacting serine-threonine kinase 1 [Source:MGI Symbol;Acc:MGI:108212]	chr13	34002363	34035170	4	ensembl_havana	KNOWN	10.7117	10.6955	11.042	10.9904	10.9343	11.0589	10.8291	10.872	10.7008	10.7548	10.6798	10.9784
ENSMUSG00000032182	0.129781	1.09413	10.7581	10.6254	10.4956	1.49823	0.163705	0.999992	-1	protein_coding	Yipf2	Yip1 domain family, member 2 [Source:MGI Symbol;Acc:MGI:1922016]	chr9	21588709	21592831	3	ensembl	KNOWN	10.6282	10.6174	10.6306	10.3813	10.4705	10.6351	10.9846	10.881	10.9315	10.9659	11.0405	10.9308
ENSMUSG00000029923	0.309173	1.239	7.2681	7.39375	7.08457	1.49583	0.164319	0.999992	1	protein_coding	Rab19	RAB19, member RAS oncogene family [Source:MGI Symbol;Acc:MGI:103292]	chr6	39381175	39390380	1	ensembl_havana	KNOWN	7.52333	7.43966	7.21825	6.91707	7.24508	7.09157	6.86066	7.57601	7.4998	7.0654	7.62841	7.15201
ENSMUSG00000052783	0.276836	1.21154	7.94025	8.5423	8.26547	1.49495	0.164545	0.999992	1	protein_coding	Grk4	G protein-coupled receptor kinase 4 [Source:MGI Symbol;Acc:MGI:95801]	chr5	34660379	34755305	5	ensembl_havana	KNOWN	8.54111	8.74556	8.34024	8.45722	8.45355	7.88563	7.55118	7.54016	7.38197	7.76859	7.36708	7.2507
ENSMUSG00000060791	0.280151	1.21432	7.96852	8.15069	7.87054	1.4927	0.165124	0.999992	1	protein_coding	Gmfg	glia maturation factor, gamma [Source:MGI Symbol;Acc:MGI:1927135]	chr7	28437447	28448233	5	ensembl_havana	KNOWN	8.07208	8.09655	8.28343	7.51521	8.3218	7.7746	8.19681	7.92077	8.09416	7.64638	8.00232	7.69816
ENSMUSG00000023067	-0.294498	-1.22646	10.91	12.1152	12.4097	-1.49248	0.165181	0.999992	1	protein_coding	Cdkn1a	cyclin-dependent kinase inhibitor 1A (P21) [Source:MGI Symbol;Acc:MGI:104556]	chr17	29090979	29100722	3	ensembl_havana	KNOWN	12.1795	11.7708	12.3952	12.4643	12.6572	12.1076	10.005	9.99049	9.76794	9.42033	8.89642	9.26552
ENSMUSG00000027132	0.164389	1.12069	9.56072	9.69476	9.53037	1.49231	0.165224	0.999992	1	protein_coding	Katnbl1	katanin p80 subunit B like 1 [Source:MGI Symbol;Acc:MGI:1919675]	chr2	112379211	112414240	2	ensembl_havana	KNOWN	9.64064	9.74735	9.69629	9.64274	9.56701	9.38138	9.47625	9.64724	9.53013	9.28353	9.48727	9.62875
ENSMUSG00000032532	0.535557	1.4495	8.05726	8.12156	7.586	1.49159	0.16541	0.999992	-1	protein_coding	Cck	cholecystokinin [Source:MGI Symbol;Acc:MGI:88297]	chr9	121489825	121495689	1	ensembl	KNOWN	8.00535	7.72755	8.63177	7.89708	6.85805	8.00287	8.57314	7.5582	8.3457	8.14089	8.66632	8.2802
ENSMUSG00000043398	-0.526424	-1.44035	6.12382	6.39474	6.92116	-1.49159	0.165411	0.999992	-1	protein_coding	Gpr135	G protein-coupled receptor 135 [Source:MGI Symbol;Acc:MGI:2676315]	chr12	72069618	72070991	1	ensembl	KNOWN	6.15906	7.20987	5.81528	7.49761	6.37263	6.89324	5.24685	5.71913	5.52782	5.50409	5.6538	5.88642
ENSMUSG00000043705	-0.574012	-1.48866	6.66704	6.38115	6.95516	-1.49129	0.165488	0.999992	-1	protein_coding	Capn13	calpain 13 [Source:MGI Symbol;Acc:MGI:2685789]	chr17	73306464	73399296	1	ensembl	KNOWN	6.09632	6.28075	6.76637	6.29863	6.75965	7.8072	7.21368	6.15802	7.2082	6.45032	6.29362	6.67168
ENSMUSG00000036022	0.197156	1.14644	8.49731	8.53973	8.34257	1.49122	0.165505	0.999992	-1	protein_coding	Fam122b	family with sequence similarity 122, member B [Source:MGI Symbol;Acc:MGI:1926005]	chrX	53243415	53269805	4	ensembl_havana	KNOWN	8.66517	8.60268	8.35134	8.41098	8.3218	8.29493	8.62452	8.67436	8.20242	8.57699	8.65798	8.5845
ENSMUSG00000025089	0.338974	1.26486	8.12656	8.52376	8.18478	1.4912	0.165511	0.999992	-1	protein_coding	Gfra1	glial cell line derived neurotrophic factor family receptor alpha 1 [Source:MGI Symbol;Acc:MGI:1100842]	chr19	58235604	58455909	9	ensembl_havana	KNOWN	8.64339	8.39014	8.53775	8.29354	7.86596	8.39485	7.99035	7.46568	8.19078	7.63035	7.78977	8.32619
ENSMUSG00000055725	-0.21044	-1.15704	7.34081	7.12337	7.33381	-1.49101	0.16556	0.999992	-1	protein_coding	Paqr3	progestin and adipoQ receptor family member III [Source:MGI Symbol;Acc:MGI:2679683]	chr5	97082329	97111596	6	ensembl_havana	KNOWN	7.39889	6.96129	7.00993	7.28843	7.17044	7.54256	7.56877	7.44645	7.36136	7.30641	7.50366	7.53151
ENSMUSG00000015709	-0.166844	-1.1226	11.932	11.9578	12.1246	-1.49062	0.165662	0.999992	-1	protein_coding	Arnt2	aryl hydrocarbon receptor nuclear translocator 2 [Source:MGI Symbol;Acc:MGI:107188]	chr7	84246281	84409959	1	ensembl	KNOWN	12.0112	11.9655	11.8966	12.0726	12.2394	12.0619	11.8548	11.9539	11.6744	11.8448	11.6375	11.9716
ENSMUSG00000034349	-0.176265	-1.12995	10.6822	10.6132	10.7895	-1.49006	0.165805	0.999992	1	protein_coding	Smc4	structural maintenance of chromosomes 4 [Source:MGI Symbol;Acc:MGI:1917349]	chr3	69004738	69034623	11	ensembl_havana	KNOWN	10.5455	10.8197	10.4744	10.8363	10.9039	10.6283	10.6893	10.6979	10.4748	10.6828	10.7715	10.6616
ENSMUSG00000078878	0.331757	1.25855	7.14508	7.27575	6.94399	1.48901	0.166078	0.999992	1	protein_coding	Gm14305	predicted gene 14305 [Source:MGI Symbol;Acc:MGI:3709632]	chr2	176708328	176721813	3	ensembl_havana	KNOWN	6.94432	7.93013	6.95279	7.01925	6.88942	6.9233	7.19114	7.16979	7.25364	7.32645	7.12235	7.01833
ENSMUSG00000019039	0.216117	1.1616	12.083	12.2868	12.0707	1.48879	0.166135	0.999992	1	protein_coding	Dalrd3	DALR anticodon binding domain containing 3 [Source:MGI Symbol;Acc:MGI:1915039]	chr9	108569886	108572774	9	ensembl_havana	KNOWN	12.4543	12.4249	11.9812	12.23	11.8143	12.1677	12.0373	11.8904	11.9784	12.0635	11.9887	11.9653
ENSMUSG00000024097	0.212012	1.1583	11.3062	11.4261	11.2141	1.48803	0.166332	0.999992	-1	protein_coding	Srsf7	serine/arginine-rich splicing factor 7 [Source:MGI Symbol;Acc:MGI:1926232]	chr17	80200089	80207305	1	ensembl	KNOWN	11.2778	11.7708	11.2296	11.2436	11.2979	11.1006	11.2998	11.4202	11.4862	11.1458	11.313	11.0892
ENSMUSG00000022008	-0.131114	-1.09514	11.1753	11.0593	11.1904	-1.48759	0.166446	0.999992	-1	protein_coding	Gpalpp1	GPALPP motifs containing 1 [Source:MGI Symbol;Acc:MGI:1914717]	chr14	76086232	76110815	1	ensembl	KNOWN	11.1073	11.1168	10.9537	11.262	11.1792	11.1299	11.2283	11.3181	11.144	11.1472	11.2547	11.2618
ENSMUSG00000004446	0.194317	1.14418	11.8889	11.8212	11.6269	1.48663	0.166695	0.999992	-1	protein_coding	Bid	BH3 interacting domain death agonist [Source:MGI Symbol;Acc:MGI:108093]	chr6	120891930	120916853	5	ensembl_havana	KNOWN	11.7408	11.7935	11.9294	11.5342	11.4237	11.9228	12.0405	11.9531	12.0225	12.1994	11.9533	12.1532
ENSMUSG00000002565	0.232453	1.17483	11.9879	12.098	11.8655	1.48643	0.166746	0.999992	-1	protein_coding	Scin	scinderin [Source:MGI Symbol;Acc:MGI:1306794]	chr12	40059769	40134228	2	ensembl_havana	KNOWN	11.9549	12.2662	12.0729	11.7732	12.0116	11.8117	11.8286	12.1702	12.1757	11.7385	12.2426	11.8091
ENSMUSG00000007837	0.187226	1.13857	10.9323	10.9804	10.7931	1.48574	0.166926	0.999992	-1	protein_coding	Prrg2	proline-rich Gla (G-carboxyglutamic acid) polypeptide 2 [Source:MGI Symbol;Acc:MGI:1929596]	chr7	45053613	45062677	9	ensembl_havana	KNOWN	11.1562	10.7447	11.0402	10.6773	10.7001	11.002	11.0266	10.9041	11.065	10.9928	10.9849	10.8931
ENSMUSG00000032625	-0.37829	-1.2998	10.3575	10.0779	10.4562	-1.48524	0.167055	0.999992	-1	protein_coding	Thsd7a	thrombospondin, type I, domain containing 7A [Source:MGI Symbol;Acc:MGI:2685683]	chr6	12311610	12749410	6	ensembl_havana	KNOWN	9.52035	10.3065	10.4069	10.2923	10.7628	10.3135	10.1581	10.7479	10.2068	10.2564	10.5971	10.7209
ENSMUSG00000028150	-0.533544	-1.44748	11.8465	11.5469	12.0805	-1.48523	0.167059	0.999992	1	protein_coding	Rorc	RAR-related orphan receptor gamma [Source:MGI Symbol;Acc:MGI:104856]	chr3	94372794	94398276	4	ensembl_havana	KNOWN	12.2515	11.2986	11.0908	12.5067	12.3379	11.3969	12.2863	11.6201	11.8118	11.9591	11.4725	12.1258
ENSMUSG00000018983	-0.31575	-1.24466	7.86501	7.74996	8.06571	-1.48451	0.167246	0.999992	1	protein_coding	E2f2	E2F transcription factor 2 [Source:MGI Symbol;Acc:MGI:1096341]	chr4	136172394	136196057	2	ensembl_havana	KNOWN	7.68129	7.87883	7.68975	8.10888	8.07136	8.01688	7.49707	8.40221	7.5553	8.01072	7.87858	7.58922
ENSMUSG00000042529	-0.237533	-1.17898	6.61069	6.75429	6.99182	-1.48367	0.167465	0.999992	1	protein_coding	Kcnj12	potassium inwardly-rectifying channel, subfamily J, member 12 [Source:MGI Symbol;Acc:MGI:108495]	chr11	61022564	61071131	3	ensembl_havana	KNOWN	6.53521	6.96129	6.76637	6.7488	7.24508	6.9816	6.31098	6.24965	5.91484	6.41332	6.60257	6.59862
ENSMUSG00000023064	0.270666	1.20636	8.08272	7.94844	7.67778	1.4833	0.167562	0.999992	-1	protein_coding	Sncg	synuclein, gamma [Source:MGI Symbol;Acc:MGI:1298397]	chr14	34370274	34374789	1	ensembl_havana	KNOWN	7.84288	7.91748	8.08498	7.28843	7.78489	7.96001	8.34711	7.97547	8.46642	8.47297	8.57183	8.2802
ENSMUSG00000023892	0.200369	1.14899	9.08789	9.36596	9.16559	1.48302	0.167634	0.999992	1	protein_coding	Zfp51	zinc finger protein 51 [Source:MGI Symbol;Acc:MGI:99198]	chr17	21450352	21465591	1	ensembl	KNOWN	9.33579	9.51089	9.25121	9.04673	9.27804	9.17201	9.14203	9.03785	8.93241	8.53455	8.77056	9.04264
ENSMUSG00000056671	-0.276764	-1.21147	7.70822	7.62662	7.90339	-1.48278	0.167697	0.999992	-1	protein_coding	Prelid2	PRELI domain containing 2 [Source:MGI Symbol;Acc:MGI:1924869]	chr18	41875696	41951194	1	ensembl	KNOWN	7.44996	7.60663	7.82328	7.46177	8.09845	8.14994	7.63708	7.7111	7.75812	7.54742	7.40744	7.84753
ENSMUSG00000046623	0.884902	1.84664	5.561	5.58295	4.69805	1.48194	0.167915	0.999992	-1	protein_coding	Gjb4	gap junction protein, beta 4 [Source:MGI Symbol;Acc:MGI:95722]	chr4	127351086	127354081	2	ensembl_havana	KNOWN	5.64886	6.02166	5.07832	5.00686	3.80969	5.27759	6.22482	4.87114	7.03683	6.62227	6.15827	4.97569
ENSMUSG00000032899	0.45203	1.36796	7.22408	7.37654	6.92451	1.47989	0.168454	0.999992	-1	protein_coding	Styk1	serine/threonine/tyrosine kinase 1 [Source:MGI Symbol;Acc:MGI:2141396]	chr6	131299142	131353597	5	ensembl_havana	KNOWN	7.11227	7.97967	7.03767	7.16011	6.69011	6.9233	7.51534	6.73507	7.64329	7.22335	7.67874	6.99005
ENSMUSG00000047747	-0.390993	-1.3113	8.40859	8.17592	8.56691	-1.47985	0.168464	0.999992	1	protein_coding	Rnf150	ring finger protein 150 [Source:MGI Symbol;Acc:MGI:2443860]	chr8	82863356	83091271	1	ensembl	KNOWN	7.57025	8.16239	8.7951	8.39206	8.78071	8.52796	8.42645	8.17565	8.37684	8.75756	8.24434	8.69378
ENSMUSG00000021694	0.182764	1.13506	8.23629	8.25448	8.07172	1.47876	0.16875	0.999992	1	protein_coding	Ercc8	excision repaiross-complementing rodent repair deficiency, complementation group 8 [Source:MGI Symbol;Acc:MGI:1919241]	chr13	108158731	108195364	10	ensembl_havana	KNOWN	8.28395	8.17308	8.30642	8.273	7.81787	8.12429	8.27391	8.32004	8.48559	8.17444	8.38235	8.22058
ENSMUSG00000025758	0.271407	1.20698	7.49491	7.63231	7.3609	1.47866	0.168775	0.999992	1	protein_coding	Plk4	polo-like kinase 4 [Source:MGI Symbol;Acc:MGI:101783]	chr3	40800019	40816883	10	ensembl_havana	KNOWN	7.34594	7.87883	7.67216	7.69578	7.26912	7.1178	7.342	7.5936	7.38197	7.30641	7.72738	7.60796
ENSMUSG00000034168	0.192106	1.14243	11.8207	11.7057	11.5136	1.4783	0.16887	0.999992	-1	protein_coding	Irf2bpl	interferon regulatory factor 2 binding protein-like [Source:MGI Symbol;Acc:MGI:2442463]	chr12	86880703	86884814	1	ensembl	KNOWN	11.8916	11.5072	11.7184	11.4268	11.5893	11.5249	12.1614	12.13	12.3021	11.6833	11.8195	12.0938
ENSMUSG00000034006	0.14121	1.10283	11.3933	11.4437	11.3025	1.47687	0.169247	0.999992	1	protein_coding	Pqlc1	PQ loop repeat containing 1 [Source:MGI Symbol;Acc:MGI:1914193]	chr18	80253292	80292725	11	ensembl_havana	KNOWN	11.4078	11.3501	11.5731	11.262	11.2168	11.4286	11.3566	11.389	11.5098	11.3736	11.3817	11.4707
ENSMUSG00000051323	-0.25451	-1.19293	7.19827	7.18436	7.43887	-1.47616	0.169432	0.999992	-1	protein_coding	Pcdh19	protocadherin 19 [Source:MGI Symbol;Acc:MGI:2685563]	chrX	133582860	133688987	5	ensembl_havana	KNOWN	7.20438	7.36705	6.98164	7.2257	7.60765	7.48326	6.88895	7.32531	7.48082	6.86078	6.82744	7.12625
ENSMUSG00000026360	0.280728	1.21481	10.9755	11.0534	10.7727	1.47616	0.169434	0.999992	-1	protein_coding	Rgs2	regulator of G-protein signaling 2 [Source:MGI Symbol;Acc:MGI:1098271]	chr1	143999338	144004161	4	ensembl_havana	KNOWN	11.2053	11.0874	10.8674	10.6497	11.0722	10.596	11.2813	11.4103	11.3775	10.7931	11.058	10.3077
ENSMUSG00000057924	-0.305411	-1.23577	6.49907	6.53899	6.8444	-1.47601	0.169472	0.999992	-1	protein_coding	Gm10033	predicted gene 10033 [Source:MGI Symbol;Acc:MGI:3642803]	chr8	69372145	69373383	1	ensembl	KNOWN	6.62684	6.88534	6.10479	6.77824	6.69011	7.06486	6.17973	6.4561	6.3085	6.02918	6.60257	6.26257
ENSMUSG00000029699	0.233013	1.17529	7.25233	7.29224	7.05922	1.4753	0.169661	0.999992	-1	protein_coding	Ssc4d	scavenger receptor cysteine rich family, 4 domains [Source:MGI Symbol;Acc:MGI:1924709]	chr5	135960211	135974531	7	ensembl_havana	KNOWN	7.0802	7.43966	7.35685	6.89035	7.19575	7.09157	7.21368	7.5582	7.27584	7.40392	7.50366	7.01833
ENSMUSG00000055760	-0.132704	-1.09635	8.44168	8.4264	8.5591	-1.47465	0.16983	0.999992	1	protein_coding	Gemin6	gem (nuclear organelle) associated protein 6 [Source:MGI Symbol;Acc:MGI:1914492]	chr17	80224441	80228497	2	ensembl_havana	KNOWN	8.35266	8.40834	8.51819	8.51957	8.53513	8.6226	8.57314	8.42204	8.35616	8.32146	8.40246	8.26847
ENSMUSG00000022420	0.176351	1.13002	10.5653	10.5494	10.3731	1.47394	0.17002	0.999992	-1	protein_coding	Dnal4	dynein, axonemal, light chain 4 [Source:MGI Symbol;Acc:MGI:1859217]	chr15	79761453	79777849	4	ensembl_havana	KNOWN	10.5543	10.4207	10.6733	10.2769	10.3629	10.4795	10.7695	10.5991	10.7532	10.4718	10.8578	10.5643
ENSMUSG00000054280	-0.214306	-1.16015	10.8232	10.8022	11.0166	-1.47331	0.170184	0.999992	-1	protein_coding	Prr14l	proline rich 14-like [Source:MGI Symbol;Acc:MGI:2443658]	chr5	32789820	32854256	4	ensembl_havana	KNOWN	10.6393	11.0209	10.7465	11.2197	10.986	10.844	10.6711	10.872	10.5033	10.7967	10.6464	10.9327
ENSMUSG00000040003	-0.217566	-1.16277	9.79225	9.74208	9.95965	-1.47317	0.170223	0.999992	1	protein_coding	Magi2	membrane associated guanylate kinase, WW and PDZ domain containing 2 [Source:MGI Symbol;Acc:MGI:1354953]	chr5	19227036	20704792	13	ensembl_havana	KNOWN	9.54405	9.67401	10.0082	9.78369	10.0559	10.0394	9.66802	9.68466	9.79124	9.66026	9.59167	10.006
ENSMUSG00000024528	0.1608	1.11791	9.08156	9.1487	8.9879	1.47276	0.170331	0.999992	1	protein_coding	Srfbp1	serum response factor binding protein 1 [Source:MGI Symbol;Acc:MGI:1914472]	chr18	52465693	52490738	1	ensembl	KNOWN	9.17812	9.18632	9.08165	8.95945	9.0049	8.99935	9.0448	9.43429	9.09728	8.96352	9.10098	8.92802
ENSMUSG00000035451	-0.51896	-1.43292	6.36105	6.2199	6.73886	-1.47223	0.17047	0.999992	-1	protein_coding	Foxa1	forkhead box A1 [Source:MGI Symbol;Acc:MGI:1347472]	chr12	57540631	57546121	1	ensembl	KNOWN	6.03074	6.69084	5.93814	6.21497	6.85805	7.14357	6.6454	5.51268	6.61745	6.58948	6.20481	5.88642
ENSMUSG00000055200	0.235005	1.17691	8.72552	8.95453	8.71953	1.47146	0.170675	0.999992	1	protein_coding	Sertad3	SERTA domain containing 3 [Source:MGI Symbol;Acc:MGI:2180697]	chr7	27473768	27477359	1	ensembl	KNOWN	9.12411	8.88859	8.85091	8.44809	8.74686	8.96363	8.46455	8.67436	8.91837	8.71259	8.48963	8.42459
ENSMUSG00000029676	0.230688	1.17339	9.46212	9.58808	9.3574	1.4714	0.170692	0.999992	-1	protein_coding	Pot1a	protection of telomeres 1A [Source:MGI Symbol;Acc:MGI:2141503]	chr6	25743737	25809246	9	ensembl_havana	KNOWN	9.51436	9.82055	9.42934	9.3801	9.50761	9.18448	9.35474	9.73705	9.37427	9.44345	9.6004	9.19911
ENSMUSG00000049516	0.163129	1.11971	11.2794	11.3279	11.1648	1.47045	0.170943	0.999992	-1	protein_coding	Spty2d1	SPT2, Suppressor of Ty, domain containing 1 (S. cerevisiae) [Source:MGI Symbol;Acc:MGI:2142062]	chr7	46990396	47008411	1	ensembl_havana	KNOWN	11.4445	11.1791	11.3603	11.1183	11.111	11.2652	11.4003	11.3953	11.3477	11.1501	11.1276	11.454
ENSMUSG00000021432	0.195672	1.14526	10.0209	10.2431	10.0474	1.4695	0.171194	0.999992	-1	protein_coding	Slc35b3	solute carrier family 35, member B3 [Source:MGI Symbol;Acc:MGI:1913978]	chr13	38932140	38960875	2	ensembl	KNOWN	10.232	10.539	9.95824	10.1247	9.98507	10.0325	9.79304	9.93636	9.93067	9.97467	9.81812	9.92616
ENSMUSG00000009621	0.13901	1.10115	11.5351	11.5514	11.4124	1.46941	0.171221	0.999992	-1	protein_coding	Vav2	vav 2 oncogene [Source:MGI Symbol;Acc:MGI:102718]	chr2	27262104	27427033	7	ensembl_havana	KNOWN	11.5652	11.5219	11.5672	11.5015	11.2876	11.4482	11.5824	11.4722	11.5074	11.7809	11.517	11.67
ENSMUSG00000036327	-0.124376	-1.09004	10.4272	10.4803	10.6046	-1.46706	0.171845	0.999992	-1	protein_coding	Qsox2	quiescin Q6 sulfhydryl oxidase 2 [Source:MGI Symbol;Acc:MGI:2387194]	chr2	26208637	26237525	2	ensembl_havana	KNOWN	10.4326	10.5287	10.4795	10.6317	10.6506	10.5316	10.4156	10.324	10.3098	10.3302	10.3347	10.1568
ENSMUSG00000041642	-0.397665	-1.31737	6.64354	6.6782	7.07587	-1.46684	0.171902	0.999992	1	protein_coding	Kif21b	kinesin family member 21B [Source:MGI Symbol;Acc:MGI:109234]	chr1	136131389	136177998	6	ensembl_havana	KNOWN	6.33239	7.18896	6.51325	7.06775	7.42708	6.73278	5.93037	6.76644	6.12506	6.58948	6.37728	6.67168
ENSMUSG00000037138	-0.410684	-1.32932	6.47988	6.26949	6.68017	-1.46469	0.172478	0.999992	-1	protein_coding	Aff3	AF4/FMR2 family, member 3 [Source:MGI Symbol;Acc:MGI:106927]	chr1	38177326	38664955	5	ensembl_havana	KNOWN	6.33239	5.92382	6.55225	6.45266	6.7253	6.86255	6.74161	6.10992	6.39216	6.77589	5.89996	6.99005
ENSMUSG00000002055	0.271415	1.20699	8.97673	9.24037	8.96895	1.46406	0.172645	0.999992	1	protein_coding	Spag5	sperm associated antigen 5 [Source:MGI Symbol;Acc:MGI:1927470]	chr11	78301529	78322457	8	ensembl_havana	KNOWN	9.26625	9.47679	8.97807	8.96587	8.84611	9.09488	8.49247	9.16097	8.76205	8.71259	9.11323	8.85147
ENSMUSG00000063564	0.274245	1.20936	8.84893	9.13041	8.85616	1.46358	0.172775	0.999992	1	protein_coding	Col23a1	collagen, type XXIII, alpha 1 [Source:MGI Symbol;Acc:MGI:2653243]	chr11	51289920	51583918	2	ensembl_havana	KNOWN	9.32215	9.00082	9.06826	8.97861	8.74686	8.84302	8.78365	8.48937	8.55983	8.65829	8.47071	9.26552
ENSMUSG00000073176	-0.322528	-1.25052	7.82479	7.87674	8.19927	-1.46307	0.172913	0.999992	1	protein_coding	Zfp449	zinc finger protein 449 [Source:MGI Symbol;Acc:MGI:1925869]	chrX	56346400	56365674	1	ensembl_havana	KNOWN	7.49929	8.21505	7.91589	8.40155	8.08497	8.11129	7.16824	7.80471	7.59114	7.38494	7.92102	7.79944
ENSMUSG00000031371	0.22085	1.16542	9.36882	9.25999	9.03914	1.46238	0.173095	0.999992	-1	protein_coding	Haus7	HAUS augmin-like complex, subunit 7 [Source:MGI Symbol;Acc:MGI:1920988]	chrX	73437315	73459044	3	ensembl_havana	KNOWN	9.43419	9.04221	9.30357	8.92696	8.8699	9.32057	9.62662	9.44403	9.84789	9.541	9.56961	9.49925
ENSMUSG00000036894	-0.306064	-1.23633	8.6534	8.8097	9.11576	-1.46176	0.173264	0.999992	1	protein_coding	Rap2b	RAP2B, member of RAS oncogene family [Source:MGI Symbol;Acc:MGI:1921262]	chr3	61361638	61368430	1	ensembl_havana	KNOWN	8.50534	8.869	9.05475	8.92037	9.35869	9.06822	8.15082	8.53562	8.20242	8.16334	8.81625	8.19602
ENSMUSG00000026797	0.208649	1.15561	9.77692	9.75228	9.54364	1.46129	0.173391	0.999992	-1	protein_coding	Stxbp1	syntaxin binding protein 1 [Source:MGI Symbol;Acc:MGI:107363]	chr2	32787602	32847245	4	ensembl_havana	KNOWN	9.50835	9.74735	10.0011	9.41333	9.7318	9.48578	9.92526	9.73705	10.0706	9.85562	9.85141	9.99539
ENSMUSG00000036214	0.205199	1.15285	9.08984	9.151	8.9458	1.46104	0.173457	0.999992	1	protein_coding	Znrd1as	Znrd1 antisense [Source:MGI Symbol;Acc:MGI:1923666]	chr17	36958592	36965622	3	ensembl_havana	KNOWN	9.2081	9.04803	9.19687	9.08257	8.64028	9.11455	9.10633	9.18438	9.08477	9.1772	9.30702	8.92802
ENSMUSG00000022571	0.177604	1.131	11.223	11.2113	11.0337	1.46097	0.173475	0.999992	-1	protein_coding	Pycrl	pyrroline-5-carboxylate reductase-like [Source:MGI Symbol;Acc:MGI:1913444]	chr15	75916463	75921560	1	ensembl	KNOWN	11.4239	10.9895	11.2205	11.0535	10.8826	11.165	11.2972	11.1807	11.3966	11.337	11.3664	11.3632
ENSMUSG00000027475	-0.151877	-1.11101	11.3903	11.4037	11.5555	-1.46063	0.173567	0.999992	1	protein_coding	Kif3b	kinesin family member 3B [Source:MGI Symbol;Acc:MGI:107688]	chr2	153291413	153333390	1	ensembl_havana	KNOWN	11.3932	11.4479	11.3699	11.5746	11.6374	11.4546	11.3311	11.3469	11.1486	11.2386	11.2282	11.5124
ENSMUSG00000019893	0.414502	1.33284	7.07643	7.13682	6.72232	1.46053	0.173594	0.999992	-1	protein_coding	Ros1	Ros1 proto-oncogene [Source:MGI Symbol;Acc:MGI:97999]	chr10	52045721	52195244	4	ensembl_havana	KNOWN	6.33239	7.57474	7.50334	6.65668	6.92012	6.59018	7.27927	7.23851	7.44209	7.15776	6.85689	7.36526
ENSMUSG00000078862	-0.246356	-1.18621	7.64887	7.46452	7.71088	-1.46036	0.173639	0.999992	-1	protein_coding	Gm14326	predicted gene 14326 [Source:MGI Symbol;Acc:MGI:3709298]	chr2	177935993	177957297	4	ensembl_havana	KNOWN	7.17433	7.75626	7.46298	7.86998	7.66314	7.59951	7.56877	7.5219	7.87904	7.56439	7.74323	7.98289
ENSMUSG00000038179	-0.404328	-1.32347	6.38982	6.00308	6.4074	-1.45939	0.1739	0.999992	-1	protein_coding	Slamf7	SLAM family member 7 [Source:MGI Symbol;Acc:MGI:1922595]	chr1	171632403	171653035	5	ensembl_havana	KNOWN	5.81392	5.76335	6.43195	5.8768	6.7932	6.55221	6.67819	6.94153	6.5092	6.33636	6.11017	6.87099
ENSMUSG00000044763	0.126048	1.0913	10.4362	10.5108	10.3847	1.45828	0.174199	0.999992	-1	protein_coding	Trmt10c	tRNA methyltransferase 10C [Source:MGI Symbol;Acc:MGI:1196261]	chr16	56032609	56037819	1	ensembl_havana	KNOWN	10.4886	10.495	10.5486	10.33	10.3146	10.5095	10.4844	10.474	10.4458	10.2719	10.4382	10.4338
ENSMUSG00000032666	-0.281013	-1.21505	9.01352	8.8684	9.14941	-1.45784	0.174319	0.999992	-1	protein_coding	1700025G04Rik	RIKEN cDNA 1700025G04 gene [Source:MGI Symbol;Acc:MGI:1916649]	chr1	151852403	152090125	4	ensembl_havana	KNOWN	8.58746	8.8086	9.20913	9.1517	9.4614	8.83514	8.954	8.81599	8.98725	8.89808	9.11323	9.34026
ENSMUSG00000025384	0.144836	1.10561	10.5122	10.3479	10.2031	1.45776	0.174339	0.999992	-1	protein_coding	Faap100	Fanconi anemia core complex associated protein 100 [Source:MGI Symbol;Acc:MGI:1919135]	chr11	120369055	120378764	8	ensembl_havana	KNOWN	10.4452	10.2992	10.2993	10.1671	10.0867	10.3554	10.8472	10.663	10.8227	10.6652	10.7983	10.6971
ENSMUSG00000038894	-0.208232	-1.15527	9.96178	9.86419	10.0724	-1.45733	0.174456	0.999992	-1	protein_coding	Irs2	insulin receptor substrate 2 [Source:MGI Symbol;Acc:MGI:109334]	chr8	10986980	11008458	1	ensembl	KNOWN	9.84526	9.80001	9.94731	10.2509	10.1333	9.83316	9.53561	9.92251	9.53013	10.238	10.1086	10.3966
ENSMUSG00000022335	0.177376	1.13083	8.04166	8.20545	8.02808	1.45703	0.174538	0.999992	-1	protein_coding	Zfat	zinc finger and AT hook domain containing [Source:MGI Symbol;Acc:MGI:2681865]	chr15	68083766	68258856	5	ensembl_havana	KNOWN	8.16671	8.22535	8.2243	7.93679	7.97231	8.17514	8.19681	7.84933	7.80466	7.84002	8.02843	8.08003
ENSMUSG00000029759	-0.168865	-1.12417	9.90646	10.0647	10.2336	-1.45397	0.175366	0.999992	-1	protein_coding	Pon3	paraoxonase 3 [Source:MGI Symbol;Acc:MGI:106686]	chr6	5220852	5256286	6	ensembl_havana	KNOWN	10.1339	9.8772	10.183	10.1161	10.191	10.3935	9.63916	9.78379	9.53933	9.58325	9.74126	9.69597
ENSMUSG00000037509	-0.264923	-1.20157	7.27841	7.47829	7.74321	-1.45188	0.175934	0.999992	1	protein_coding	Arhgef4	Rho guanine nucleotide exchange factor (GEF) 4 [Source:MGI Symbol;Acc:MGI:2442507]	chr1	34678188	34813309	7	ensembl_havana	KNOWN	7.31872	7.65317	7.46298	8.0254	7.54993	7.65431	7.12132	6.73507	6.65181	7.08905	7.30435	6.77478
ENSMUSG00000038175	-0.279718	-1.21396	11.4441	11.4018	11.6816	-1.45055	0.176295	0.999992	1	protein_coding	Mylip	myosin regulatory light chain interacting protein [Source:MGI Symbol;Acc:MGI:2388271]	chr13	45389742	45412019	1	ensembl	KNOWN	11.0873	11.7334	11.3848	11.8411	11.8753	11.3283	11.179	11.3559	10.9104	11.4713	11.5376	11.6247
ENSMUSG00000068742	-0.34391	-1.26919	11.159	10.9663	11.3102	-1.45042	0.17633	0.999992	-1	protein_coding	Cry2	cryptochrome 2 (photolyase-like) [Source:MGI Symbol;Acc:MGI:1270859]	chr2	92403646	92434043	4	ensembl_havana	KNOWN	11.3349	10.7801	10.7839	11.5892	11.1422	11.1991	11.1904	10.7943	11.1546	11.5575	10.804	11.578
ENSMUSG00000022861	-0.391384	-1.31165	8.31082	8.03111	8.4225	-1.4496	0.176554	0.999992	-1	protein_coding	Dgkg	diacylglycerol kinase, gamma [Source:MGI Symbol;Acc:MGI:105060]	chr16	22468461	22657221	4	ensembl_havana	KNOWN	7.6157	8.19422	8.28343	8.67636	8.04375	8.54739	8.32657	8.80848	7.96351	8.44574	8.07928	8.74546
ENSMUSG00000103567	-0.254221	-1.19269	6.30523	6.11069	6.36491	-1.4493	0.176636	0.999992	1	protein_coding	Pcdhga5	protocadherin gamma subfamily A, 5 [Source:MGI Symbol;Acc:MGI:1935217]	chr18	37694380	37841873	1	havana	KNOWN	6.15906	6.35771	5.81528	6.12616	6.57908	6.38948	6.3522	6.37703	6.2197	6.12382	6.60257	6.56065
ENSMUSG00000018581	0.452125	1.36805	7.48596	7.85108	7.39896	1.44914	0.176681	0.999992	-1	protein_coding	Dnah11	dynein, axonemal, heavy chain 11 [Source:MGI Symbol;Acc:MGI:1100864]	chr12	117877982	118199043	4	ensembl_havana	KNOWN	7.26268	8.6184	7.67216	7.46177	7.4692	7.2659	6.94392	7.62816	7.62612	7.30641	7.55845	7.01833
ENSMUSG00000038174	-0.148195	-1.10818	12.16	12.1103	12.2585	-1.4491	0.176692	0.999992	-1	protein_coding	Fam126b	family with sequence similarity 126, member B [Source:MGI Symbol;Acc:MGI:1098784]	chr1	58522806	58586323	9	ensembl_havana	KNOWN	12.1431	12.1567	12.0312	12.3116	12.2447	12.2193	12.1526	12.151	12.1101	11.9348	12.1408	12.3244
ENSMUSG00000022805	0.930002	1.90528	5.89248	6.1177	5.1877	1.44863	0.176819	0.999992	-1	protein_coding	Maats1	MYCBP-associated, testis expressed 1 [Source:MGI Symbol;Acc:MGI:2443598]	chr16	38297754	38342143	3	ensembl_havana	KNOWN	4.99679	7.10215	6.25417	4.79274	6.54008	4.23028	6.46924	5.58483	7.08791	5.63839	6.00889	6.00426
ENSMUSG00000026923	-0.329628	-1.25669	10.5927	10.5258	10.8554	-1.44848	0.17686	0.999992	-1	protein_coding	Notch1	notch 1 [Source:MGI Symbol;Acc:MGI:97363]	chr2	26457903	26516663	11	ensembl_havana	KNOWN	10.0032	10.8129	10.7612	10.9699	11.1143	10.482	10.4397	10.3859	10.4186	10.5549	10.3555	10.8146
ENSMUSG00000036197	-0.167887	-1.12341	10.471	10.4339	10.6018	-1.44787	0.177027	0.999992	-1	protein_coding	Gxylt1	glucoside xylosyltransferase 1 [Source:MGI Symbol;Acc:MGI:2684933]	chr15	93239742	93275161	2	ensembl_havana	KNOWN	10.2997	10.5818	10.4201	10.7063	10.5994	10.4996	10.3636	10.5947	10.3444	10.3202	10.3504	10.5714
ENSMUSG00000015882	0.146782	1.1071	10.2912	10.449	10.3022	1.44568	0.177626	0.999992	-1	protein_coding	Lcorl	ligand dependent nuclear receptor corepressor-like [Source:MGI Symbol;Acc:MGI:2651932]	chr5	45697181	45857615	12	ensembl_havana	KNOWN	10.4886	10.5938	10.2645	10.3275	10.2884	10.2906	10.229	10.2758	10.241	10.0246	10.2513	10.2191
ENSMUSG00000031101	-0.487177	-1.4017	6.1478	6.0346	6.52178	-1.44567	0.17763	0.999992	1	protein_coding	Sash3	SAM and SH3 domain containing 3 [Source:MGI Symbol;Acc:MGI:1921381]	chrX	48146436	48161565	1	ensembl_havana	KNOWN	5.24833	6.46597	6.38952	5.8768	6.88942	6.79912	6.22482	6.20456	5.85713	5.76125	6.11017	5.94654
ENSMUSG00000005087	-0.460072	-1.37561	7.39782	7.37819	7.83827	-1.44556	0.177659	0.999992	-1	protein_coding	Cd44	CD44 antigen [Source:MGI Symbol;Acc:MGI:88338]	chr2	102811141	102901665	9	ensembl_havana	KNOWN	6.75422	7.62231	7.75806	7.24691	8.36707	7.90082	7.25773	7.40719	6.75021	7.20182	7.40744	7.10002
ENSMUSG00000023075	-0.145277	-1.10594	10.9647	10.8124	10.9577	-1.44421	0.178032	0.999992	-1	protein_coding	Akirin1	akirin 1 [Source:MGI Symbol;Acc:MGI:1915300]	chr4	123734559	123750345	3	ensembl_havana	KNOWN	10.6959	10.8265	10.915	10.9195	10.8846	11.0691	11.2434	11.0419	11.0949	10.8634	10.9563	11.0657
ENSMUSG00000045248	0.152925	1.11182	9.20714	9.32673	9.17381	1.44407	0.178069	0.999992	-1	protein_coding	Med26	mediator complex subunit 26 [Source:MGI Symbol;Acc:MGI:1917875]	chr8	72494558	72548310	1	ensembl	KNOWN	9.42145	9.08811	9.47063	9.18506	9.11513	9.22123	9.1479	9.25242	9.25084	9.07431	9.15531	9.10332
ENSMUSG00000020483	-0.249626	-1.1889	14.4568	14.2971	14.5467	-1.4433	0.178282	0.999992	-1	protein_coding	Dynll2	dynein light chain LC8-type 2 [Source:MGI Symbol;Acc:MGI:1915347]	chr11	87979525	87987533	4	ensembl_havana	KNOWN	14.5307	13.9277	14.433	14.5031	14.536	14.6012	14.551	14.3468	14.421	14.6375	14.2262	14.7677
ENSMUSG00000001870	0.297815	1.22928	10.5419	10.5182	10.2204	1.44216	0.178596	0.999992	1	protein_coding	Ltbp1	latent transforming growth factor beta binding protein 1 [Source:MGI Symbol;Acc:MGI:109151]	chr17	75005568	75392512	7	ensembl_havana	KNOWN	10.1876	10.2795	11.0875	10.1671	10.3488	10.1452	10.6339	10.4929	10.6864	10.9739	10.6359	10.8642
ENSMUSG00000057751	0.448758	1.36486	5.93675	6.10167	5.65291	1.4416	0.178748	0.999992	1	protein_coding	Megf6	multiple EGF-like-domains 6 [Source:MGI Symbol;Acc:MGI:1919351]	chr4	154170730	154275713	7	ensembl_havana	KNOWN	6.03074	5.97357	6.30071	5.57515	6.41635	4.96724	6.0851	5.9552	5.91484	5.5728	6.33606	6.11319
ENSMUSG00000028710	-0.179846	-1.13276	9.35234	9.22433	9.40418	-1.44117	0.178869	0.999992	1	protein_coding	Atpaf1	ATP synthase mitochondrial F1 complex assembly factor 1 [Source:MGI Symbol;Acc:MGI:2180560]	chr4	115784812	115818828	6	ensembl_havana	KNOWN	9.00961	9.42408	9.23931	9.47756	9.38093	9.35406	9.36484	9.52878	9.22255	9.53671	9.39495	9.29473
ENSMUSG00000019831	0.237066	1.17859	7.09894	7.12778	6.89071	1.44039	0.179083	0.999992	1	protein_coding	Wasf1	WAS protein family, member 1 [Source:MGI Symbol;Acc:MGI:1890563]	chr10	40883475	40938570	2	ensembl_havana	KNOWN	7.11227	7.10215	7.16892	7.01925	6.75965	6.89324	7.40212	6.79714	7.03683	7.0169	7.36708	7.51174
ENSMUSG00000013846	-0.271592	-1.20714	9.95716	9.79221	10.0638	-1.43937	0.179365	0.999992	-1	protein_coding	St3gal1	ST3 beta-galactoside alpha-2,3-sialyltransferase 1 [Source:MGI Symbol;Acc:MGI:98304]	chr15	67102875	67113992	1	ensembl	KNOWN	9.3493	9.84748	10.1799	10.03	10.3204	9.84106	9.83726	9.87294	9.81037	10.0307	10.1597	10.2068
ENSMUSG00000020085	-0.153813	-1.11251	10.6061	10.5529	10.7067	-1.43931	0.179381	0.999992	1	protein_coding	Aifm2	apoptosis-inducing factor, mitochondrion-associated 2 [Source:MGI Symbol;Acc:MGI:1918611]	chr10	61715263	61739260	7	ensembl_havana	KNOWN	10.6692	10.5878	10.4016	10.7497	10.6643	10.706	10.8181	10.5771	10.5789	10.6394	10.4503	10.4312
ENSMUSG00000022510	-0.45707	-1.37275	6.90738	6.82273	7.27979	-1.43767	0.179835	0.999992	1	protein_coding	Trp63	transformation related protein 63 [Source:MGI Symbol;Acc:MGI:1330810]	chr16	25683763	25892102	8	ensembl_havana	KNOWN	6.97951	7.05671	6.43195	6.68804	7.22062	7.93072	7.42162	6.67022	7.27584	6.62227	6.53131	6.05975
ENSMUSG00000039661	0.477337	1.39217	6.34554	6.62916	6.15182	1.43624	0.180233	0.999992	1	protein_coding	Dusp26	dual specificity phosphatase 26 (putative) [Source:MGI Symbol;Acc:MGI:1914209]	chr8	31089471	31097047	5	ensembl_havana	KNOWN	6.97951	6.39471	6.51325	6.03153	6.37263	6.05131	5.62872	6.79714	6.61745	5.9279	6.88574	5.94654
ENSMUSG00000055633	0.256388	1.19448	7.8946	7.80597	7.54958	1.43606	0.180284	0.999992	1	protein_coding	Zfp580	zinc finger protein 580 [Source:MGI Symbol;Acc:MGI:1916242]	chr7	5051532	5053722	1	ensembl	KNOWN	7.6157	8.02757	7.77464	7.4798	7.56943	7.59951	8.2523	7.80471	8.30311	8.10654	8.40246	7.79944
ENSMUSG00000021222	0.226349	1.16987	8.72572	8.99166	8.76531	1.43599	0.180302	0.999992	1	protein_coding	Dcaf4	DDB1 and CUL4 associated factor 4 [Source:MGI Symbol;Acc:MGI:1921078]	chr12	83520466	83541988	1	ensembl	KNOWN	8.94877	9.12159	8.90463	8.76727	8.68565	8.84302	8.69029	8.56267	8.7222	8.38971	8.88931	8.18358
ENSMUSG00000060924	-0.610015	-1.52628	6.16829	5.8612	6.47121	-1.43597	0.180307	0.999992	-1	protein_coding	Csmd1	CUB and Sushi multiple domains 1 [Source:MGI Symbol;Acc:MGI:2137383]	chr8	15892537	17535586	7	ensembl_havana	KNOWN	5.55867	5.81885	6.20607	6.59183	6.82599	5.99581	5.62872	5.9552	6.39216	6.62227	5.27193	7.15201
ENSMUSG00000055022	0.487282	1.4018	6.62561	7.02606	6.53878	1.43563	0.180403	0.999992	1	protein_coding	Cntn1	contactin 1 [Source:MGI Symbol;Acc:MGI:105980]	chr15	92051165	92341967	4	ensembl_havana	KNOWN	6.58175	7.23048	7.26594	7.0437	6.41635	6.15628	7.02263	6.06017	6.07531	6.45032	6.15827	7.04608
ENSMUSG00000021578	-0.113696	-1.082	11.4038	11.3471	11.4608	-1.43472	0.180655	0.999992	1	protein_coding	Ccdc127	coiled-coil domain containing 127 [Source:MGI Symbol;Acc:MGI:1914683]	chr13	74350309	74365783	5	ensembl_havana	KNOWN	11.2564	11.4055	11.3794	11.4567	11.4802	11.4456	11.3503	11.4202	11.4167	11.3345	11.4653	11.4345
ENSMUSG00000019102	-1.17494	-2.25784	6.22374	5.88879	7.06373	-1.43464	0.180678	0.999992	1	protein_coding	Aldh3a1	aldehyde dehydrogenase family 3, subfamily A1 [Source:MGI Symbol;Acc:MGI:1353451]	chr11	61207537	61218421	3	ensembl_havana	KNOWN	6.2769	5.13532	6.25417	5.8768	6.37263	8.94177	7.58616	4.75084	6.43224	5.9279	5.51293	5.61724
ENSMUSG00000020650	0.189674	1.14051	10.5572	10.6092	10.4195	1.43411	0.180826	0.999992	-1	protein_coding	Bcap29	B cell receptor associated protein 29 [Source:MGI Symbol;Acc:MGI:101917]	chr12	31595354	31634658	2	ensembl	KNOWN	10.6502	10.5697	10.6077	10.2136	10.3851	10.6599	10.5786	10.5705	10.8654	10.3742	10.5596	10.6526
ENSMUSG00000007888	0.823653	1.76988	5.80926	5.927	5.10335	1.43355	0.180981	0.999992	1	protein_coding	Crlf1	cytokine receptor-like factor 1 [Source:MGI Symbol;Acc:MGI:1340030]	chr8	70493158	70504081	3	ensembl_havana	KNOWN	4.99679	6.39471	6.38952	4.39681	5.30446	5.60879	6.39228	5.43673	7.03683	6.52158	6.37728	4.8554
ENSMUSG00000058656	-0.357306	-1.28103	6.01922	5.839	6.19631	-1.43233	0.181322	0.999992	-1	protein_coding	Samd12	sterile alpha motif domain containing 12 [Source:MGI Symbol;Acc:MGI:2444518]	chr15	53461621	53902537	4	ensembl_havana	KNOWN	5.64886	5.87229	5.99585	5.57515	6.281	6.73278	6.17973	6.00864	6.5092	5.76125	5.71938	5.94654
ENSMUSG00000037583	0.341244	1.26685	7.04065	7.23225	6.891	1.43152	0.181548	0.999992	1	protein_coding	Nr0b2	nuclear receptor subfamily 0, group B, member 2 [Source:MGI Symbol;Acc:MGI:1346344]	chr4	133553376	133556536	1	ensembl_havana	KNOWN	7.49929	7.07961	7.11785	6.89035	6.88942	6.89324	6.71025	7.32531	7.42232	6.37536	7.23876	7.04608
ENSMUSG00000022978	0.297612	1.22911	7.34709	7.67914	7.38153	1.43105	0.18168	0.999992	-1	protein_coding	Mis18a	MIS18 kinetochore protein homolog A (S. pombe) [Source:MGI Symbol;Acc:MGI:1913828]	chr16	90719312	90727404	3	ensembl_havana	KNOWN	7.42465	8.05093	7.56183	7.36805	7.60765	7.16888	6.9167	7.5034	6.87177	7.0654	7.28281	7.34306
ENSMUSG00000023452	0.18724	1.13858	10.2606	10.3412	10.154	1.43096	0.181705	0.999992	-1	protein_coding	Pisd	phosphatidylserine decarboxylase [Source:MGI Symbol;Acc:MGI:2445114]	chr5	32736301	32785646	14	ensembl_havana	KNOWN	10.2822	10.6252	10.1162	10.2028	10.156	10.1031	10.3861	10.5022	10.1922	10.1786	10.2485	10.1344
ENSMUSG00000008305	-0.1558	-1.11404	9.71543	9.68303	9.83883	-1.43016	0.181928	0.999992	-1	protein_coding	Tle1	transducin-like enhancer of split 1, homolog of Drosophila E(spl) [Source:MGI Symbol;Acc:MGI:104636]	chr4	72117142	72200919	10	ensembl_havana	KNOWN	9.51436	9.83408	9.70064	9.72442	10.0031	9.78896	9.59262	9.5242	9.71206	9.74086	9.7452	9.7047
ENSMUSG00000031536	0.1523	1.11134	10.1743	10.2997	10.1474	1.43016	0.181929	0.999992	-1	protein_coding	Polb	polymerase (DNA directed), beta [Source:MGI Symbol;Acc:MGI:97740]	chr8	22628119	22653437	1	ensembl	KNOWN	10.1762	10.2869	10.4359	10.0958	10.0385	10.3078	10.0401	10.1236	10.1776	10.1731	10.0203	10.216
ENSMUSG00000024359	-0.110004	-1.07923	15.8384	15.8078	15.9178	-1.42999	0.181977	0.999992	-1	protein_coding	Hspa9	heat shock protein 9 [Source:MGI Symbol;Acc:MGI:96245]	chr18	34937414	34954357	4	ensembl_havana	KNOWN	15.8516	15.7616	15.8103	15.9835	15.8446	15.9254	15.8147	15.8494	15.751	15.8383	15.7933	15.837
ENSMUSG00000025857	-0.167748	-1.1233	10.2105	10.1579	10.3257	-1.42979	0.182031	0.999992	1	protein_coding	Dnaaf5	dynein, axonemal, assembly factor 5 [Source:MGI Symbol;Acc:MGI:3616079]	chr5	139150223	139186510	3	ensembl_havana	KNOWN	10.1221	10.0582	10.2935	10.4308	10.2556	10.2906	10.2151	10.2812	9.95838	10.0758	10.3504	10.1945
ENSMUSG00000022708	-0.294745	-1.22667	13.7576	13.7193	14.014	-1.42954	0.182102	0.999992	1	protein_coding	Zbtb20	zinc finger and BTB domain containing 20 [Source:MGI Symbol;Acc:MGI:1929213]	chr16	42875881	43642602	21	ensembl_havana	KNOWN	14.0408	13.6993	13.4177	14.2911	13.6684	14.0825	13.5035	13.9814	13.3936	13.6433	13.7024	13.6676
ENSMUSG00000039208	0.16566	1.12168	10.3555	10.3349	10.1693	1.42943	0.182133	0.999992	1	protein_coding	Metrnl	meteorin, glial cell differentiation regulator-like [Source:MGI Symbol;Acc:MGI:2384806]	chr11	121701544	121716306	3	ensembl_havana	KNOWN	10.4102	10.1771	10.4175	10.1446	10.1135	10.2497	10.669	10.3783	10.3883	10.4786	10.5483	10.2904
ENSMUSG00000020400	0.193155	1.14326	10.2207	10.3032	10.11	1.42875	0.182323	0.999992	-1	protein_coding	Tnip1	TNFAIP3 interacting protein 1 [Source:MGI Symbol;Acc:MGI:1926194]	chr11	54910785	54962917	12	ensembl_havana	KNOWN	10.3341	10.1036	10.4719	10.0053	10.0662	10.2586	10.1168	10.396	10.1922	10.108	10.4455	10.1504
ENSMUSG00000074579	0.336877	1.26302	7.55403	7.97057	7.6337	1.42784	0.18258	0.999992	1	protein_coding	Lekr1	leucine, glutamate and lysine rich 1 [Source:MGI Symbol;Acc:MGI:3645902]	chr3	65666228	65831159	7	ensembl_havana	KNOWN	7.6157	8.52138	7.77464	7.82836	7.56943	7.5033	7.32139	7.69489	7.18493	7.11232	7.50366	7.01833
ENSMUSG00000049295	0.124915	1.09044	11.2082	11.2576	11.1327	1.42768	0.182624	0.999992	-1	protein_coding	Zfp219	zinc finger protein 219 [Source:MGI Symbol;Acc:MGI:1917140]	chr14	52006077	52020733	2	ensembl	KNOWN	11.251	11.3287	11.193	11.213	11.1043	11.0808	11.131	11.1764	11.229	11.3639	11.2781	11.1496
ENSMUSG00000007216	0.151241	1.11052	8.56545	8.56288	8.41164	1.42542	0.183261	0.999992	1	protein_coding	Zfp775	zinc finger protein 775 [Source:MGI Symbol;Acc:MGI:2683557]	chr6	48602063	48623227	3	ensembl_havana	KNOWN	8.48099	8.78093	8.42672	8.41098	8.49492	8.32901	8.51079	8.58043	8.50451	8.73525	8.84592	8.68498
ENSMUSG00000029723	0.129586	1.09398	12.0363	12.0622	11.9327	1.42514	0.183339	0.999992	1	protein_coding	Tsc22d4	TSC22 domain family, member 4 [Source:MGI Symbol;Acc:MGI:1926079]	chr5	137745730	137768450	9	ensembl_havana	KNOWN	12.1177	11.9131	12.1559	11.8393	11.9928	11.9659	12.0794	12.1375	12.1247	12.0188	11.9862	12.1046
ENSMUSG00000042903	-0.111765	-1.08055	11.6673	11.564	11.6758	-1.42505	0.183363	0.999992	1	protein_coding	Foxo4	forkhead box O4 [Source:MGI Symbol;Acc:MGI:1891915]	chrX	101254528	101260873	3	ensembl_havana	KNOWN	11.5724	11.5114	11.6083	11.6846	11.7485	11.5943	11.6386	11.7246	11.6972	11.7169	11.7229	11.7877
ENSMUSG00000021047	0.485248	1.39983	6.13107	6.04972	5.56447	1.42439	0.183551	0.999992	-1	protein_coding	Nova1	neuro-oncological ventral antigen 1 [Source:MGI Symbol;Acc:MGI:104297]	chr12	46694517	46818775	1	ensembl	KNOWN	5.46245	6.69084	5.99585	4.79274	6.02268	5.87798	6.57749	6.60232	6.43224	6.33636	6.56738	6.21448
ENSMUSG00000028312	-0.204024	-1.15191	8.8366	8.86697	9.071	-1.42338	0.183835	0.999992	1	protein_coding	Smc2	structural maintenance of chromosomes 2 [Source:MGI Symbol;Acc:MGI:106067]	chr4	52439243	52488260	5	ensembl_havana	KNOWN	8.64339	9.15432	8.80321	8.94654	9.32467	8.94177	8.68223	8.62388	8.6895	8.78678	8.79359	8.64925
ENSMUSG00000004035	0.297854	1.22931	9.60408	9.6259	9.32805	1.42329	0.18386	0.999992	-1	protein_coding	Gstm7	glutathione S-transferase, mu 7 [Source:MGI Symbol;Acc:MGI:1915562]	chr3	107926334	107931817	5	ensembl_havana	KNOWN	9.726	9.38325	9.76844	9.04673	9.28984	9.64757	9.52212	9.68876	10.2154	9.43425	9.82186	9.7047
ENSMUSG00000025766	0.165417	1.12149	10.5236	10.6006	10.4352	1.42308	0.183919	0.999992	1	protein_coding	D3Ertd751e	DNA segment, Chr 3, ERATO Doi 751, expressed [Source:MGI Symbol;Acc:MGI:1289213]	chr3	41742611	41803320	15	ensembl_havana	KNOWN	10.5038	10.8466	10.4514	10.3325	10.5038	10.4693	10.4516	10.6692	10.529	10.4853	10.4695	10.5714
ENSMUSG00000011427	-0.1578	-1.11558	9.91666	9.90446	10.0623	-1.42297	0.183951	0.999992	1	protein_coding	Zfp790	zinc finger protein 790 [Source:MGI Symbol;Acc:MGI:1923431]	chr7	29816072	29832042	2	ensembl	KNOWN	9.80659	9.76158	10.1452	10.0958	10.0934	9.99758	9.90116	9.89084	9.73226	9.83129	9.81437	9.92989
ENSMUSG00000061477	-0.306663	-1.23684	9.7307	9.56179	9.86846	-1.42285	0.183986	0.999992	-1	protein_coding	Rps7	ribosomal protein S7 [Source:MGI Symbol;Acc:MGI:1333818]	chr12	28630847	28635953	1	ensembl	KNOWN	9.75168	9.33648	9.59722	9.42733	9.97048	10.2076	9.90116	9.73705	9.8255	9.45715	9.49197	10.0648
ENSMUSG00000031934	-0.329331	-1.25643	6.93827	6.9056	7.23493	-1.42268	0.184033	0.999992	-1	protein_coding	Panx1	pannexin 1 [Source:MGI Symbol;Acc:MGI:1860055]	chr9	15005161	15045478	4	ensembl_havana	KNOWN	6.75422	6.72028	7.24229	6.83538	7.42708	7.44233	7.21368	6.88549	6.90063	6.65433	6.969	6.21448
ENSMUSG00000025759	-0.172453	-1.12697	9.18911	9.1606	9.33305	-1.42242	0.184107	0.999992	-1	protein_coding	Mfsd8	major facilitator superfamily domain containing 8 [Source:MGI Symbol;Acc:MGI:1919425]	chr3	40818103	40846886	7	ensembl_havana	KNOWN	8.99249	9.45506	9.03424	9.31127	9.41904	9.26883	9.11833	9.22446	9.09104	9.15497	9.06358	9.13596
ENSMUSG00000096916	-0.363341	-1.2864	6.94504	6.82054	7.18388	-1.42236	0.184122	0.999992	-1	protein_coding	Zfp850	zinc finger protein 850 [Source:MGI Symbol;Acc:MGI:3036281]	chr7	27984854	28014115	3	ensembl_havana	KNOWN	6.2769	7.38555	6.79916	7.11467	7.42708	7.00989	6.71025	7.0217	7.0106	6.52158	7.07302	6.99005
ENSMUSG00000026347	0.173902	1.12811	7.44958	7.12327	6.94937	1.42164	0.184326	0.999992	-1	protein_coding	Tmem163	transmembrane protein 163 [Source:MGI Symbol;Acc:MGI:1919410]	chr1	127486546	127679548	5	ensembl_havana	KNOWN	6.97951	7.03344	7.35685	6.86313	6.92012	7.06486	7.88193	7.8639	8.03032	7.92132	7.83486	7.64472
ENSMUSG00000034917	0.218717	1.1637	10.2965	10.3219	10.1032	1.42159	0.184342	0.999992	-1	protein_coding	Tjp3	tight junction protein 3 [Source:MGI Symbol;Acc:MGI:1351650]	chr10	81273207	81291267	1	ensembl	KNOWN	10.0822	10.6636	10.2198	10.0269	10.216	10.0665	10.3227	10.3161	10.5197	10.3051	10.5818	10.2372
ENSMUSG00000020644	0.134173	1.09746	13.8763	14.0522	13.918	1.42084	0.184554	0.999992	-1	protein_coding	Id2	inhibitor of DNA binding 2 [Source:MGI Symbol;Acc:MGI:96397]	chr12	25093801	25096092	1	ensembl	KNOWN	13.9985	14.1395	14.0185	13.9448	13.929	13.8803	14.0741	14.1001	13.9233	13.3628	13.6256	13.5187
ENSMUSG00000043300	0.223456	1.16753	11.1584	11.2856	11.0622	1.42054	0.184638	0.999992	-1	protein_coding	B3galnt1	UDP-GalNAc:betaGlcNAc beta 1,3-galactosaminyltransferase, polypeptide 1 [Source:MGI Symbol;Acc:MGI:1349405]	chr3	69574158	69598960	1	ensembl_havana	KNOWN	11.2366	11.3046	11.3157	10.8996	11.111	11.1759	11.0503	10.9543	11.5203	10.8719	11.2395	11.2213
ENSMUSG00000068923	0.146715	1.10705	10.1529	10.3648	10.218	1.41973	0.184867	0.999992	-1	protein_coding	Syt11	synaptotagmin XI [Source:MGI Symbol;Acc:MGI:1859547]	chr3	88744700	88775164	5	ensembl_havana	KNOWN	10.4947	10.206	10.3936	10.0781	10.2825	10.2935	9.90462	10.0395	10.0895	9.99985	10.0683	9.98468
ENSMUSG00000025188	0.197719	1.14688	10.1965	10.546	10.3483	1.41897	0.185085	0.999992	-1	protein_coding	Hps1	Hermansky-Pudlak syndrome 1 homolog (human) [Source:MGI Symbol;Acc:MGI:2177763]	chr19	42755105	42779978	9	ensembl_havana	KNOWN	10.4389	10.7121	10.4871	10.4629	10.3088	10.2732	9.8872	9.97379	10.0188	10.0964	10.0933	9.60563
ENSMUSG00000006527	-0.204195	-1.15204	10.6075	10.592	10.7962	-1.41871	0.185157	0.999992	1	protein_coding	Sfmbt1	Scm-like with four mbt domains 1 [Source:MGI Symbol;Acc:MGI:1859609]	chr14	30714849	30822713	6	ensembl_havana	KNOWN	10.4166	10.8349	10.5243	10.9029	10.8391	10.6464	10.4587	10.7732	10.3179	10.4763	10.4814	10.6184
ENSMUSG00000021911	-0.142951	-1.10416	10.9769	10.9476	11.0906	-1.4187	0.185161	0.999992	1	protein_coding	Parg	poly (ADP-ribose) glycohydrolase [Source:MGI Symbol;Acc:MGI:1347094]	chr14	32201949	32297550	10	ensembl_havana	KNOWN	10.8536	11.0632	10.9261	11.134	11.101	11.0368	10.9003	11.053	10.7532	10.9401	10.9008	11.0606
ENSMUSG00000022141	-0.202153	-1.15041	12.1111	12.1401	12.3423	-1.41852	0.185212	0.999992	-1	protein_coding	Nipbl	Nipped-B homolog (Drosophila) [Source:MGI Symbol;Acc:MGI:1913976]	chr15	8291225	8444463	1	ensembl	KNOWN	11.9702	12.395	12.0552	12.4024	12.463	12.1614	11.9308	12.1255	11.8894	11.8431	11.9188	12.1777
ENSMUSG00000021188	-0.152244	-1.1113	11.8142	11.7552	11.9075	-1.4182	0.185303	0.999992	-1	protein_coding	Trip11	thyroid hormone receptor interactor 11 [Source:MGI Symbol;Acc:MGI:1924393]	chr12	101834043	101913267	6	ensembl_havana	KNOWN	11.6739	11.8906	11.7012	11.955	11.8918	11.8756	11.7661	11.8406	11.7635	11.7626	11.6375	12.0118
ENSMUSG00000041842	-0.306705	-1.23688	6.82748	7.04005	7.34675	-1.41802	0.185353	0.999992	-1	protein_coding	Fhdc1	FH2 domain containing 1 [Source:MGI Symbol;Acc:MGI:2684972]	chr3	84442198	84480429	5	ensembl_havana	KNOWN	6.67056	7.43966	7.00993	7.13757	7.78489	7.1178	6.26854	6.60232	6.43224	6.45032	6.41736	6.59862
ENSMUSG00000026348	0.244801	1.18493	13.2234	13.1076	12.8628	1.41624	0.185861	0.999992	1	protein_coding	Acmsd	amino carboxymuconate semialdehyde decarboxylase [Source:MGI Symbol;Acc:MGI:2386323]	chr1	127729413	127767978	2	ensembl_havana	KNOWN	13.1322	12.9549	13.2358	12.7289	12.6583	13.2012	13.4142	13.5639	13.5283	13.4011	13.7208	13.1418
ENSMUSG00000060336	-0.1809	-1.13359	7.49122	7.61358	7.79448	-1.41611	0.185898	0.999992	1	protein_coding	Zfp937	zinc finger protein 937 [Source:MGI Symbol;Acc:MGI:3644476]	chr2	150218073	150240725	1	ensembl_havana	KNOWN	7.72341	7.57474	7.5426	7.89708	7.66314	7.82323	6.94392	7.32531	7.2977	7.26548	7.54041	7.29762
ENSMUSG00000060244	0.352735	1.27698	7.03504	7.11684	6.76411	1.41608	0.185908	0.999992	1	protein_coding	Alyref2	Aly/REF export factor 2 [Source:MGI Symbol;Acc:MGI:1913144]	chr1	171503478	171504750	1	ensembl_havana	KNOWN	7.44996	7.34832	6.55225	6.65668	7.00847	6.62717	7.19114	7.5582	7.27584	6.6857	7.32556	6.74122
ENSMUSG00000026639	0.459992	1.37553	9.25246	9.34951	8.88952	1.41607	0.18591	0.999992	1	protein_coding	Lamb3	laminin, beta 3 [Source:MGI Symbol;Acc:MGI:99915]	chr1	193207699	193343878	9	ensembl_havana	KNOWN	9.31528	9.49394	9.23931	9.04673	8.7554	8.86642	9.63499	8.58043	10.1478	9.25767	9.67668	9.01483
ENSMUSG00000071291	0.20398	1.15187	7.77626	7.98214	7.77816	1.41519	0.186161	0.999992	-1	protein_coding	Zfp58	zinc finger protein 58 [Source:MGI Symbol;Acc:MGI:99205]	chr13	67490167	67500555	4	ensembl_havana	KNOWN	8.02232	7.85248	8.07162	7.81422	7.86596	7.65431	7.23588	7.75866	7.74226	7.72397	7.89287	7.68056
ENSMUSG00000024121	-0.234781	-1.17673	11.3843	11.2027	11.4374	-1.4143	0.186414	0.999992	-1	protein_coding	Atp6v0c	ATPase, H+ transporting, lysosomal V0 subunit C [Source:MGI Symbol;Acc:MGI:88116]	chr17	24163866	24169702	6	ensembl_havana	KNOWN	11.3635	10.9388	11.3057	11.298	11.2579	11.7565	11.383	11.4993	11.467	11.5691	11.1998	11.5732
ENSMUSG00000051113	0.28152	1.21547	6.53039	6.45704	6.17552	1.41326	0.186712	0.999992	1	protein_coding	Fam71e1	family with sequence similarity 71, member E1 [Source:MGI Symbol;Acc:MGI:1922788]	chr7	44496588	44501134	1	ensembl	KNOWN	6.43736	6.77743	6.15632	6.03153	5.90485	6.59018	6.50623	6.53106	6.78157	6.71639	6.94178	6.99005
ENSMUSG00000020205	0.318551	1.24708	8.83791	9.11673	8.79818	1.41248	0.186936	0.999992	1	protein_coding	Phlda1	pleckstrin homology-like domain, family A, member 1 [Source:MGI Symbol;Acc:MGI:1096880]	chr10	111506286	111508645	2	ensembl_havana	KNOWN	8.83809	8.869	9.6431	8.78188	8.68565	8.92702	8.82084	8.58043	9.18786	8.33141	8.73136	8.65826
ENSMUSG00000064267	0.219978	1.16472	8.63061	8.62244	8.40246	1.41228	0.186994	0.999992	1	protein_coding	Hvcn1	hydrogen voltage-gated channel 1 [Source:MGI Symbol;Acc:MGI:1921346]	chr5	122206804	122242297	5	ensembl_havana	KNOWN	8.51736	8.45287	8.89708	8.14324	8.43241	8.63173	8.93377	8.60666	8.67287	8.77953	8.82372	8.67613
ENSMUSG00000060181	-0.20734	-1.15456	11.6834	11.6948	11.9022	-1.41187	0.187111	0.999992	-1	protein_coding	Slc35e3	solute carrier family 35, member E3 [Source:MGI Symbol;Acc:MGI:2448489]	chr10	117733679	117746358	1	ensembl	KNOWN	11.7071	11.6022	11.7752	12.0866	11.7549	11.865	11.6469	11.5843	11.4155	11.6309	11.2821	11.85
ENSMUSG00000021994	0.138899	1.10106	10.5588	10.6672	10.5283	1.4117	0.18716	0.999992	1	protein_coding	Wnt5a	wingless-type MMTV integration site family, member 5A [Source:MGI Symbol;Acc:MGI:98958]	chr14	28504750	28527447	6	ensembl_havana	KNOWN	10.5367	10.7783	10.6865	10.6397	10.4936	10.4514	10.5412	10.5322	10.4458	10.4238	10.5325	10.6436
ENSMUSG00000029176	0.112211	1.08088	11.3443	11.3974	11.2852	1.41115	0.187318	0.999992	1	protein_coding	Anapc4	anaphase promoting complex subunit 4 [Source:MGI Symbol;Acc:MGI:1098673]	chr5	52834012	52867797	12	ensembl_havana	KNOWN	11.4158	11.4578	11.3185	11.2762	11.2594	11.3199	11.2719	11.4251	11.3685	11.3687	11.3471	11.3027
ENSMUSG00000075703	-0.115119	-1.08306	10.5526	10.5482	10.6633	-1.41087	0.187398	0.999992	1	protein_coding	Ept1	ethanolaminephosphotransferase 1 (CDP-ethanolamine-specific) [Source:MGI Symbol;Acc:MGI:107898]	chr5	30232581	30272427	8	ensembl_havana	KNOWN	10.4764	10.6076	10.5606	10.7083	10.5779	10.7038	10.5097	10.4999	10.3985	10.5506	10.4766	10.5619
ENSMUSG00000035933	0.145172	1.10586	9.9286	9.95611	9.81094	1.41012	0.187614	0.999992	1	protein_coding	Cog5	component of oligomeric golgi complex 5 [Source:MGI Symbol;Acc:MGI:2145130]	chr12	31654869	31937630	1	ensembl	KNOWN	9.96861	9.95975	9.93998	9.86827	9.69233	9.87221	9.86245	10.1713	9.97204	9.83479	9.95375	10.0478
ENSMUSG00000028413	-0.196867	-1.14621	12.1103	12.037	12.2339	-1.40962	0.187757	0.999992	-1	protein_coding	B4galt1	UDP-Gal:betaGlcNAc beta 1,4- galactosyltransferase, polypeptide 1 [Source:MGI Symbol;Acc:MGI:95705]	chr4	40804602	40854005	2	ensembl_havana	KNOWN	12.1363	11.9944	11.9803	12.4328	12.2394	12.0295	12.4018	12.0495	11.9801	12.1775	11.9491	11.9534
ENSMUSG00000079015	0.431132	1.34829	7.80868	8.19353	7.7624	1.40954	0.187779	0.999992	-1	protein_coding	Serpina1c	serine (or cysteine) peptidase inhibitor, clade A, member 1C [Source:MGI Symbol;Acc:MGI:891969]	chr12	103894926	103904887	1	ensembl_havana	KNOWN	8.7794	7.77041	8.03079	8.08552	7.06451	8.13717	7.55118	7.64513	7.67704	7.47745	7.57626	7.90926
ENSMUSG00000057454	-0.939384	-1.91771	4.05703	4.04571	4.98509	-1.40934	0.187837	0.999992	1	protein_coding	Lypd3	Ly6/Plaur domain containing 3 [Source:MGI Symbol;Acc:MGI:1919684]	chr7	24636570	24641116	1	ensembl	KNOWN	4.30491	4.33886	3.49335	3.60831	4.87382	6.47314	4.59477	2.54921	3.70185	3.31646	3.92797	3.50176
ENSMUSG00000034435	0.179089	1.13217	12.0022	12.0407	11.8616	1.40908	0.187913	0.999992	-1	protein_coding	Tmem30b	transmembrane protein 30B [Source:MGI Symbol;Acc:MGI:2442082]	chr12	73543114	73546395	1	ensembl	KNOWN	11.9768	12.0793	12.0662	11.7116	12.0546	11.8187	12.0885	11.8653	12.1962	12.0041	12.2426	11.922
ENSMUSG00000100235	-0.527485	-1.44141	6.09527	5.62238	6.14986	-1.40897	0.187944	0.999992	-1	protein_coding	Gm28557	predicted gene 28557 [Source:MGI Symbol;Acc:MGI:5579263]	chr13	67069399	67108604	5	ensembl_havana	KNOWN	5.35936	6.66078	4.84699	6.33871	5.90485	6.20603	6.0851	6.15802	6.65181	6.07727	6.45635	6.39792
ENSMUSG00000028654	-0.283474	-1.21712	7.62165	7.62539	7.90886	-1.408	0.188223	0.999992	1	protein_coding	Mycl	v-myc myelocytomatosis viral oncogene homolog, lung carcinoma derived (avian) [Source:MGI Symbol;Acc:MGI:96799]	chr4	122995652	123002485	5	ensembl_havana	KNOWN	7.76434	7.43966	7.67216	7.58351	8.08497	8.0581	8.06664	7.40719	7.38197	7.47745	7.34647	7.17732
ENSMUSG00000005447	0.220413	1.16507	9.84091	9.86508	9.64466	1.40779	0.188285	0.999992	-1	protein_coding	Pafah1b3	platelet-activating factor acetylhydrolase, isoform 1b, subunit 3 [Source:MGI Symbol;Acc:MGI:108414]	chr7	25295049	25297986	7	ensembl_havana	KNOWN	9.99464	9.80345	9.79714	9.4595	9.71439	9.7601	10.005	9.68055	10.3286	9.8625	9.95034	9.73485
ENSMUSG00000099398	-1.29763	-2.45825	3.98375	3.90959	5.20722	-1.40757	0.188348	0.999992	-1	protein_coding	Ms4a14	membrane-spanning 4-domains, subfamily A, member 14 [Source:MGI Symbol;Acc:MGI:2686122]	chr19	11301249	11314454	1	havana	KNOWN	2.9264	6.15702	2.64536	5.43429	5.77652	4.41085	3.37238	4.87114	3.04977	1.7315	3.92797	3.50176
ENSMUSG00000023009	-0.300118	-1.23125	8.7006	8.56678	8.86689	-1.40735	0.188411	0.999992	-1	protein_coding	Nckap5l	NCK-associated protein 5-like [Source:MGI Symbol;Acc:MGI:3609653]	chr15	99422035	99457748	4	ensembl_havana	KNOWN	8.07208	8.73117	8.89708	9.09433	8.96865	8.53771	8.67413	8.4416	8.49508	8.73525	8.73136	9.0288
ENSMUSG00000009630	0.122336	1.0885	11.9824	12.0475	11.9252	1.40708	0.188489	0.999992	1	protein_coding	Ppp2cb	protein phosphatase 2 (formerly 2A), catalytic subunit, beta isoform [Source:MGI Symbol;Acc:MGI:1321161]	chr8	33599621	33619794	1	ensembl	KNOWN	12.0562	11.9632	12.1231	11.8489	11.8724	12.0543	12.0294	11.9607	12.0582	11.8993	11.9584	11.9644
ENSMUSG00000096433	0.140039	1.10194	9.47114	9.69371	9.55367	1.40664	0.188616	0.999992	-1	protein_coding	Gm4944	predicted gene 4944 [Source:MGI Symbol;Acc:MGI:3643318]	chr17	22197265	22225614	1	ensembl	KNOWN	9.54405	9.8408	9.69629	9.66261	9.51768	9.48074	9.26585	9.2744	9.37427	9.26807	9.30702	9.42195
ENSMUSG00000021775	-0.165038	-1.1212	13.1359	13.0792	13.2442	-1.40642	0.18868	0.999992	-1	protein_coding	Nr1d2	nuclear receptor subfamily 1, group D, member 2 [Source:MGI Symbol;Acc:MGI:2449205]	chr14	18204054	18239127	2	ensembl_havana	KNOWN	13.1317	13.142	12.9639	13.4732	13.1806	13.0789	13.0521	12.9622	13.1611	13.2328	13.0495	13.2028
ENSMUSG00000033066	0.253621	1.1922	9.51703	9.46311	9.20949	1.40641	0.188682	0.999992	1	protein_coding	Gas7	growth arrest specific 7 [Source:MGI Symbol;Acc:MGI:1202388]	chr11	67455437	67688990	11	ensembl_havana	KNOWN	9.16289	9.43744	9.789	8.95945	9.42974	9.23927	9.39474	9.8216	9.79124	9.66421	9.6931	9.82168
ENSMUSG00000059401	-0.394774	-1.31474	7.46518	7.22216	7.61694	-1.40628	0.188719	0.999992	1	protein_coding	Mamld1	mastermind-like domain containing 1 [Source:MGI Symbol;Acc:MGI:3045303]	chrX	71050256	71156056	2	ensembl_havana	KNOWN	6.83329	7.3101	7.5231	7.75621	8.02974	7.06486	7.63708	7.16979	7.34045	7.98574	7.21622	7.71554
ENSMUSG00000042647	-0.157323	-1.11522	11.9688	11.9346	12.0919	-1.40614	0.188761	0.999992	-1	protein_coding	Acad12	acyl-Coenzyme A dehydrogenase family, member 12 [Source:MGI Symbol;Acc:MGI:2443320]	chr5	121596775	121618938	5	ensembl_havana	KNOWN	12.0908	11.8833	11.8297	12.1287	12.0726	12.0745	11.8727	11.9037	11.9885	11.8141	11.8148	12.1524
ENSMUSG00000031885	-0.126858	-1.09191	10.5955	10.4486	10.5755	-1.40589	0.188832	0.999992	1	protein_coding	Cbfb	core binding factor beta [Source:MGI Symbol;Acc:MGI:99851]	chr8	105170674	105217989	7	ensembl_havana	KNOWN	10.4294	10.4319	10.4846	10.525	10.6845	10.5169	10.7445	10.9059	10.6676	10.5442	10.6443	10.5667
ENSMUSG00000049436	-0.708539	-1.63415	8.88733	8.59808	9.30662	-1.40586	0.188841	0.999992	-1	protein_coding	Upk1b	uroplakin 1B [Source:MGI Symbol;Acc:MGI:98912]	chr16	38773184	38800203	1	ensembl	KNOWN	9.13195	8.23559	8.42672	8.17679	9.26614	10.4769	9.42886	8.29874	9.30581	8.78678	8.60691	8.50676
ENSMUSG00000045817	-0.109716	-1.07902	11.6971	11.6262	11.7359	-1.40564	0.188904	0.999992	-1	protein_coding	Zfp36l2	zinc finger protein 36, C3H type-like 2 [Source:MGI Symbol;Acc:MGI:107945]	chr17	84183931	84187947	1	ensembl_havana	KNOWN	11.6052	11.613	11.6605	11.7995	11.7313	11.6771	11.7527	11.7766	11.6618	11.7589	11.6741	11.6543
ENSMUSG00000041346	0.145159	1.10585	9.91166	9.92321	9.77805	1.40519	0.189035	0.999992	-1	protein_coding	Wrap53	WD repeat containing, antisense to Trp53 [Source:MGI Symbol;Acc:MGI:2384933]	chr11	69561758	69580255	3	ensembl_havana	KNOWN	10.1533	9.77918	9.83716	9.79814	9.71877	9.81724	9.92526	9.99712	9.97882	10.0277	9.92624	9.98109
ENSMUSG00000024411	0.319497	1.2479	12.8907	12.4624	12.1429	1.40338	0.189558	0.999992	-1	protein_coding	Aqp4	aquaporin 4 [Source:MGI Symbol;Acc:MGI:107387]	chr18	15389394	15403684	1	ensembl	KNOWN	12.2187	12.7453	12.4231	12.1215	12.1246	12.1825	13.4359	13.246	13.933	13.0434	13.3505	13.8638
ENSMUSG00000028800	0.120569	1.08716	10.7907	10.8992	10.7787	1.40146	0.190117	0.999992	-1	protein_coding	Hdac1	histone deacetylase 1 [Source:MGI Symbol;Acc:MGI:108086]	chr4	129516104	129542713	7	ensembl_havana	KNOWN	10.9609	10.7922	10.9446	10.8467	10.7199	10.7694	10.7368	10.74	10.6272	10.8616	10.7599	10.7295
ENSMUSG00000050628	0.247816	1.18741	10.0328	10.1543	9.90645	1.4014	0.190134	0.999992	1	protein_coding	Ubald2	UBA-like domain containing 2 [Source:MGI Symbol;Acc:MGI:1914635]	chr11	116434094	116439077	2	ensembl_havana	KNOWN	10.3776	9.96898	10.1162	9.90544	9.9887	9.82523	9.87664	10.2315	10.0957	9.85562	10.4087	9.74334
ENSMUSG00000001158	0.145486	1.1061	10.6933	10.6832	10.5377	1.40054	0.190383	0.999992	-1	protein_coding	Snrnp27	small nuclear ribonucleoprotein 27 (U4/U6.U5) [Source:MGI Symbol;Acc:MGI:1913868]	chr6	86675151	86684522	4	ensembl_havana	KNOWN	10.6799	10.6252	10.7444	10.4122	10.4885	10.7125	10.8598	10.6546	10.8745	10.7622	10.8247	10.6817
ENSMUSG00000028906	-0.188983	-1.13996	14.0951	13.9045	14.0935	-1.40042	0.190418	0.999992	-1	protein_coding	Epb4.1	erythrocyte protein band 4.1 [Source:MGI Symbol;Acc:MGI:95401]	chr4	131923413	132075321	18	ensembl_havana	KNOWN	14.0169	13.8074	13.8891	14.1976	14.1011	13.9817	14.1928	14.2041	14.1546	14.2254	13.8987	14.4721
ENSMUSG00000068457	-0.191726	-1.14213	10.9744	11.0122	11.2039	-1.40022	0.190476	0.999992	-1	protein_coding	Uty	ubiquitously transcribed tetratricopeptide repeat gene, Y chromosome [Source:MGI Symbol;Acc:MGI:894810]	chrY	1096861	1245759	12	ensembl_havana	KNOWN	11.0873	10.9543	10.995	11.1524	10.9492	11.5101	10.8254	10.9509	10.796	10.7078	10.7907	10.973
ENSMUSG00000031384	0.284855	1.21829	11.1039	11.0503	10.7654	1.39769	0.191214	0.999992	1	protein_coding	Asb9	ankyrin repeat and SOCS box-containing 9 [Source:MGI Symbol;Acc:MGI:1916549]	chrX	164506327	164539752	1	ensembl_havana	KNOWN	11.2725	10.6369	11.2415	10.5804	10.6368	11.0791	11.3298	11.3114	11.4646	11.2227	11.5158	10.9548
ENSMUSG00000071078	0.146516	1.10689	9.33414	9.44375	9.29723	1.39763	0.191233	0.999992	1	protein_coding	Nr2c2ap	nuclear receptor 2C2-associated protein [Source:MGI Symbol;Acc:MGI:1922942]	chr8	70131333	70133739	1	ensembl	KNOWN	9.57314	9.30282	9.45529	9.13472	9.39192	9.36505	9.27123	9.43429	9.41484	9.15497	9.2637	9.24771
ENSMUSG00000025784	-0.491868	-1.40626	6.72485	6.47341	6.96528	-1.39753	0.191259	0.999992	1	protein_coding	Clec3b	C-type lectin domain family 3, member b [Source:MGI Symbol;Acc:MGI:104540]	chr9	123150946	123157430	1	ensembl	KNOWN	6.2769	6.28075	6.86259	6.45266	6.92012	7.52306	7.02263	6.79714	6.3085	7.47745	6.33606	6.44036
ENSMUSG00000029851	-0.16357	-1.12006	7.98903	7.96851	8.13208	-1.39742	0.191293	0.999992	-1	protein_coding	Tcaf2	TRPM8 channel-associated factor 2 [Source:MGI Symbol;Acc:MGI:2385258]	chr6	42623016	42645254	2	ensembl_havana	KNOWN	7.89909	8.15162	7.85481	8.09725	8.0156	8.28339	8.00335	7.84933	7.84975	7.79759	8.04131	8.02532
ENSMUSG00000078515	-0.191464	-1.14192	12.4803	12.5118	12.7033	-1.39682	0.191467	0.999992	-1	protein_coding	Ddi2	DNA-damage inducible protein 2 [Source:MGI Symbol;Acc:MGI:1917244]	chr4	141677549	141723419	2	ensembl_havana	KNOWN	12.3797	12.6887	12.4671	12.9235	12.64	12.5465	12.3263	12.4961	12.1185	12.3029	12.3655	12.5083
ENSMUSG00000048490	-0.157744	-1.11554	11.3823	11.384	11.5417	-1.39502	0.191995	0.999992	-1	protein_coding	Nrip1	nuclear receptor interacting protein 1 [Source:MGI Symbol;Acc:MGI:1315213]	chr16	76287400	76373827	6	ensembl_havana	KNOWN	11.3669	11.4112	11.374	11.5266	11.6569	11.4417	11.2866	11.3508	11.2834	11.1875	11.1486	11.554
ENSMUSG00000024535	0.25385	1.19239	9.38157	9.64402	9.39017	1.39479	0.192064	0.999992	1	protein_coding	Snx24	sorting nexing 24 [Source:MGI Symbol;Acc:MGI:1916476]	chr18	53245662	53390823	2	ensembl	KNOWN	9.57889	9.83744	9.51572	9.22837	9.50761	9.43452	8.98053	9.36939	9.31656	9.13238	9.67668	9.00072
ENSMUSG00000036109	-0.652033	-1.57138	5.60769	5.39044	6.04247	-1.39349	0.192444	0.999992	-1	protein_coding	Mbnl3	muscleblind-like 3 (Drosophila) [Source:MGI Symbol;Acc:MGI:2444912]	chrX	51117269	51206532	7	ensembl_havana	KNOWN	4.0639	6.35771	5.74969	5.70347	6.37263	6.05131	5.33174	5.71913	4.9973	5.81896	5.58508	5.54129
ENSMUSG00000030545	-0.197545	-1.14675	11.8899	11.656	11.8536	-1.39338	0.192477	0.999992	-1	protein_coding	Pex11a	peroxisomal biogenesis factor 11 alpha [Source:MGI Symbol;Acc:MGI:1338788]	chr7	79735957	79743131	3	ensembl_havana	KNOWN	11.682	11.7822	11.504	12.0969	11.8802	11.5837	12.1708	12.1225	11.9648	12.1256	11.9431	11.8232
ENSMUSG00000028221	0.106564	1.07666	11.3053	11.4188	11.3122	1.39292	0.192612	0.999992	1	protein_coding	Tmem55a	transmembrane protein 55A [Source:MGI Symbol;Acc:MGI:1919769]	chr4	14864076	14915176	1	ensembl_havana	KNOWN	11.3834	11.4534	11.4195	11.3319	11.2624	11.3423	11.2462	11.26	11.2161	11.2893	11.2983	11.1608
ENSMUSG00000021548	0.118668	1.08573	10.6106	10.7411	10.6224	1.39236	0.192776	0.999992	1	protein_coding	Ccnh	cyclin H [Source:MGI Symbol;Acc:MGI:1913921]	chr13	85189408	85223469	7	ensembl_havana	KNOWN	10.7038	10.7625	10.757	10.5866	10.5899	10.6908	10.4444	10.5903	10.4676	10.5313	10.6921	10.5105
ENSMUSG00000036093	-0.138717	-1.10093	12.252	12.2038	12.3425	-1.39057	0.193302	0.999992	-1	protein_coding	Arl5a	ADP-ribosylation factor-like 5A [Source:MGI Symbol;Acc:MGI:1922673]	chr2	52397951	52424901	2	ensembl_havana	KNOWN	12.3062	12.0934	12.2118	12.4124	12.3379	12.2772	12.2554	12.1949	12.0193	12.301	12.2045	12.4103
ENSMUSG00000044469	-0.436867	-1.35366	6.05557	5.67849	6.11536	-1.38963	0.19358	0.999992	1	protein_coding	Tnfaip8l1	tumor necrosis factor, alpha-induced protein 8-like 1 [Source:MGI Symbol;Acc:MGI:1913693]	chr17	56162477	56173955	1	ensembl_havana	KNOWN	5.64886	5.70564	5.68098	5.64074	6.65404	6.05131	6.0851	6.4561	6.65181	5.9279	6.70326	5.46112
ENSMUSG00000017299	0.132062	1.09586	10.1177	10.1903	10.0583	1.38957	0.193598	0.999992	1	protein_coding	Dnttip1	deoxynucleotidyltransferase, terminal, interacting protein 1 [Source:MGI Symbol;Acc:MGI:1923483]	chr2	164745983	164768607	4	ensembl_havana	KNOWN	10.1103	10.247	10.2137	10.0692	10.0696	10.0359	10.161	10.2343	10.1081	10.131	10.1597	9.87293
ENSMUSG00000038369	-0.157423	-1.11529	11.6621	11.7049	11.8623	-1.389	0.193765	0.999992	-1	protein_coding	Ncoa6	nuclear receptor coactivator 6 [Source:MGI Symbol;Acc:MGI:1929915]	chr2	155390656	155473894	8	ensembl_havana	KNOWN	11.6454	11.7594	11.7098	12.0418	11.8224	11.7227	11.4663	11.581	11.3685	11.6419	11.4437	11.7418
ENSMUSG00000024659	0.243542	1.1839	9.6944	9.80994	9.5664	1.38885	0.19381	0.999992	-1	protein_coding	Anxa1	annexin A1 [Source:MGI Symbol;Acc:MGI:96819]	chr19	20373428	20390944	7	ensembl_havana	KNOWN	9.54405	9.90951	9.97627	9.21766	9.8521	9.62945	9.7003	9.59579	9.93067	9.65631	9.79168	9.52905
ENSMUSG00000074909	0.143059	1.10424	10.5747	10.6019	10.4589	1.38804	0.194051	0.999992	-1	protein_coding	Ranbp6	RAN binding protein 6 [Source:MGI Symbol;Acc:MGI:2683212]	chr19	29808400	29812974	1	ensembl_havana	KNOWN	10.5159	10.7102	10.5796	10.5508	10.3088	10.5169	10.6001	10.8318	10.7252	10.5074	10.4455	10.6045
ENSMUSG00000028536	0.201656	1.15002	11.8045	11.7437	11.5421	1.38795	0.194076	0.999992	1	protein_coding	2610528J11Rik	RIKEN cDNA 2610528J11 gene [Source:MGI Symbol;Acc:MGI:1913701]	chr4	118526999	118530228	2	ensembl_havana	KNOWN	11.9449	11.5722	11.7141	11.6778	11.2714	11.6771	11.9611	11.9462	12.0899	11.7872	12.134	11.8782
ENSMUSG00000030019	0.140972	1.10265	10.7553	10.7454	10.6044	1.38752	0.194202	0.999992	1	protein_coding	Fbxl14	F-box and leucine-rich repeat protein 14 [Source:MGI Symbol;Acc:MGI:2141676]	chr6	119479668	119482630	1	ensembl_havana	KNOWN	10.6611	10.7607	10.8143	10.4987	10.7045	10.6099	10.9464	10.9041	10.7212	10.7895	10.9409	10.7123
ENSMUSG00000045282	-0.297438	-1.22896	8.63305	8.13854	8.43598	-1.38644	0.194524	0.999992	-1	protein_coding	Tmem86b	transmembrane protein 86B [Source:MGI Symbol;Acc:MGI:1915505]	chr7	4628042	4630482	1	ensembl	KNOWN	7.68129	8.64935	8.08498	8.39206	8.37817	8.53771	8.92697	8.64091	9.1463	8.97626	9.1962	8.98647
ENSMUSG00000026698	0.167766	1.12332	9.97282	9.99737	9.82961	1.38632	0.194558	0.999992	1	protein_coding	Pigc	phosphatidylinositol glycan anchor biosynthesis, class C [Source:MGI Symbol;Acc:MGI:1914542]	chr1	161969186	161973435	5	ensembl_havana	KNOWN	9.8595	10.1036	10.0291	9.97702	9.8199	9.6919	9.79678	10.1053	10.0254	10.0184	10.2374	10.0096
ENSMUSG00000044716	0.31042	1.24007	5.96064	6.0383	5.72788	1.38526	0.194874	0.999992	1	protein_coding	Dok7	docking protein 7 [Source:MGI Symbol;Acc:MGI:3584043]	chr5	35056766	35087839	5	ensembl_havana	KNOWN	5.96202	6.15702	5.99585	6.17125	5.55971	5.45267	5.87488	6.00864	6.26478	5.5728	6.29362	6.21448
ENSMUSG00000004631	0.319082	1.24754	8.76551	8.87683	8.55775	1.38482	0.195005	0.999992	-1	protein_coding	Sgce	sarcoglycan, epsilon [Source:MGI Symbol;Acc:MGI:1329042]	chr6	4674350	4747207	13	ensembl_havana	KNOWN	8.62128	8.91429	9.09492	7.94978	8.78905	8.93441	8.76087	8.63242	8.98725	8.75016	8.83116	8.92055
ENSMUSG00000002799	-0.318364	-1.24692	8.64882	8.50544	8.8238	-1.38449	0.195102	0.999992	-1	protein_coding	Jag2	jagged 2 [Source:MGI Symbol;Acc:MGI:1098270]	chr12	112908590	112929495	1	ensembl	KNOWN	7.9532	8.869	8.69412	9.1517	8.77232	8.54739	8.59047	8.54469	8.56884	8.65036	8.5083	8.93546
ENSMUSG00000054894	0.136761	1.09943	9.42134	9.38788	9.25112	1.38448	0.195106	0.999992	1	protein_coding	Atp5s	ATP synthase, H+ transporting, mitochondrial F0 complex, subunit S [Source:MGI Symbol;Acc:MGI:1915305]	chr12	69724962	69744658	1	ensembl	KNOWN	9.51436	9.44628	9.20301	9.22302	9.15439	9.37596	9.48554	9.50108	9.51621	9.5538	9.52903	9.55342
ENSMUSG00000003051	0.193903	1.14385	11.1883	11.205	11.0111	1.38446	0.195109	0.999992	-1	protein_coding	Elf3	E74-like factor 3 [Source:MGI Symbol;Acc:MGI:1101781]	chr1	135253575	135258568	3	ensembl_havana	KNOWN	11.2201	11.0224	11.3726	10.9113	11.1026	11.0195	11.2489	11.1349	11.6608	11.2173	11.1825	11.1671
ENSMUSG00000031103	-0.238121	-1.17946	8.82353	8.73617	8.97429	-1.3834	0.195425	0.999992	-1	protein_coding	Elf4	E74-like factor 4 (ets domain transcription factor) [Source:MGI Symbol;Acc:MGI:1928377]	chrX	48411046	48463132	3	ensembl_havana	KNOWN	8.43102	8.95821	8.81928	8.91375	9.2721	8.73702	8.42645	8.79333	8.76989	8.86421	8.90349	8.99361
ENSMUSG00000029765	-0.17127	-1.12605	8.68062	8.61055	8.78182	-1.38305	0.19553	0.999992	-1	protein_coding	Plxna4	plexin A4 [Source:MGI Symbol;Acc:MGI:2179061]	chr6	32144268	32588192	2	ensembl_havana	KNOWN	8.59882	8.52138	8.71145	8.86656	8.8381	8.6408	8.51079	8.68261	8.51388	8.93117	8.5083	8.84359
ENSMUSG00000009640	0.119699	1.08651	9.86954	9.81365	9.69395	1.38283	0.195596	0.999992	-1	protein_coding	Dmap1	DNA methyltransferase 1-associated protein 1 [Source:MGI Symbol;Acc:MGI:1913483]	chr4	117674681	117682273	6	ensembl_havana	KNOWN	9.89679	9.79656	9.7476	9.66261	9.64258	9.77666	10.0017	9.91553	10.061	10.0215	10.0236	9.88834
ENSMUSG00000074676	-0.662012	-1.58229	5.78691	5.4005	6.06251	-1.38201	0.19584	0.999992	-1	protein_coding	Foxs1	forkhead box S1 [Source:MGI Symbol;Acc:MGI:95546]	chr2	152931898	152933208	1	ensembl_havana	KNOWN	4.0639	5.70564	6.43195	5.76359	6.07818	6.34576	5.62872	6.4171	5.97034	5.43194	5.78212	5.82369
ENSMUSG00000002249	0.145567	1.10616	10.3881	10.5657	10.4201	1.38188	0.195877	0.999992	-1	protein_coding	Tead3	TEA domain family member 3 [Source:MGI Symbol;Acc:MGI:109241]	chr17	28331671	28350805	7	ensembl_havana	KNOWN	10.6171	10.5778	10.5021	10.6216	10.2587	10.38	10.1317	10.3028	10.1657	10.4261	10.3836	10.2904
ENSMUSG00000040018	-0.136421	-1.09917	12.1456	11.9617	12.0982	-1.38175	0.195917	0.999992	-1	protein_coding	Cox15	cytochrome c oxidase assembly protein 15 [Source:MGI Symbol;Acc:MGI:1920112]	chr19	43733254	43753000	2	ensembl_havana	KNOWN	11.9637	11.9368	11.9848	12.2193	11.9272	12.1479	12.256	12.3556	12.1262	12.2317	12.3377	12.26
ENSMUSG00000000628	-0.795228	-1.73535	5.96112	5.7763	6.57152	-1.38149	0.195994	0.999992	-1	protein_coding	Hk2	hexokinase 2 [Source:MGI Symbol;Acc:MGI:1315197]	chr6	82725025	82774454	4	ensembl_havana	KNOWN	4.99679	6.28075	6.05135	5.8768	6.41635	7.42142	6.86066	6.24965	4.9973	6.25506	4.75109	5.37623
ENSMUSG00000022911	0.195945	1.14547	9.29006	9.41755	9.22161	1.38076	0.196214	0.999992	-1	protein_coding	Arl13b	ADP-ribosylation factor-like 13B [Source:MGI Symbol;Acc:MGI:1915396]	chr16	62793685	62847040	3	ensembl_havana	KNOWN	9.36934	9.6086	9.27471	9.21228	9.36428	9.08826	9.37488	9.46329	9.23959	9.15497	9.40993	8.92055
ENSMUSG00000026074	-0.135517	-1.09849	11.8369	11.9031	12.0386	-1.38047	0.196299	0.999992	1	protein_coding	Map4k4	mitogen-activated protein kinase kinase kinase kinase 4 [Source:MGI Symbol;Acc:MGI:1349394]	chr1	39900913	40026310	18	ensembl_havana	KNOWN	11.8742	11.8727	11.9623	12.0844	12.1443	11.8871	11.5985	11.7957	11.5862	11.6939	11.7209	11.8222
ENSMUSG00000042190	-0.387037	-1.3077	8.53289	8.26719	8.65423	-1.37786	0.197078	0.999992	-1	protein_coding	Cmklr1	chemokine-like receptor 1 [Source:MGI Symbol;Acc:MGI:109603]	chr5	113612354	113650426	4	ensembl_havana	KNOWN	8.08829	7.83912	8.87418	8.35345	8.92391	8.68533	8.48322	8.36171	8.63902	8.58533	8.36196	9.19911
ENSMUSG00000022358	-0.303501	-1.23414	8.73955	8.85323	9.15673	-1.37745	0.197202	0.999992	-1	protein_coding	Fbxo32	F-box protein 32 [Source:MGI Symbol;Acc:MGI:1914981]	chr15	58175879	58214892	1	ensembl	KNOWN	8.41825	9.32215	8.81928	9.22837	9.3754	8.86642	8.12726	8.56267	8.32456	8.77953	8.55396	8.49674
ENSMUSG00000049336	0.325717	1.25329	7.57276	7.64789	7.32217	1.37645	0.197502	0.999992	-1	protein_coding	Tenm2	teneurin transmembrane protein 2 [Source:MGI Symbol;Acc:MGI:1345184]	chr11	36006656	37235964	8	ensembl_havana	KNOWN	7.47484	7.72755	7.74128	7.20417	7.40554	7.35681	7.342	7.90676	8.03032	7.04135	7.64538	7.99717
ENSMUSG00000019861	-0.122287	-1.08846	11.7946	11.7356	11.8579	-1.37526	0.197859	0.999992	-1	protein_coding	Gopc	golgi associated PDZ and coiled-coil motif containing [Source:MGI Symbol;Acc:MGI:2149946]	chr10	52337024	52382124	2	ensembl	KNOWN	11.7176	11.707	11.7823	11.9494	11.7937	11.8307	11.8185	11.763	11.6363	11.7944	11.7893	11.9525
ENSMUSG00000026946	0.180909	1.1336	9.65466	9.71905	9.53814	1.37509	0.197912	0.999992	-1	protein_coding	Nmi	N-myc (and STAT) interactor [Source:MGI Symbol;Acc:MGI:1928368]	chr2	51948487	51973494	6	ensembl_havana	KNOWN	9.79182	9.64743	9.71789	9.37047	9.45092	9.79303	9.65983	9.87294	9.68743	9.52808	9.82186	9.51423
ENSMUSG00000019850	-0.357743	-1.28142	8.20494	8.37445	8.73219	-1.37438	0.198124	0.999992	-1	protein_coding	Tnfaip3	tumor necrosis factor, alpha-induced protein 3 [Source:MGI Symbol;Acc:MGI:1196377]	chr10	19000910	19015657	6	ensembl_havana	KNOWN	7.78438	8.97662	8.36235	8.74507	8.8381	8.61341	7.36232	8.00207	7.66027	7.92132	8.21052	7.98289
ENSMUSG00000070605	-0.32771	-1.25502	6.04578	6.22833	6.55604	-1.37292	0.198563	0.999992	1	protein_coding	Gm13251	predicted gene 13251 [Source:MGI Symbol;Acc:MGI:3700963]	chr4	146449023	146470292	1	ensembl_havana	KNOWN	5.96202	6.56666	6.15632	6.45266	6.82599	6.38948	5.33174	6.3358	5.97034	5.50409	5.51293	5.54129
ENSMUSG00000022199	0.172932	1.12735	11.2955	11.4232	11.2503	1.37215	0.198796	0.999992	-1	protein_coding	Slc22a17	solute carrier family 22 (organic cation transporter), member 17 [Source:MGI Symbol;Acc:MGI:1926225]	chr14	54906727	54913132	1	ensembl	KNOWN	11.4632	11.5427	11.2637	11.3369	10.9932	11.4208	11.2746	11.1061	11.3199	11.2752	11.3328	11.2168
ENSMUSG00000039410	-0.204538	-1.15232	10.7357	10.5071	10.7117	-1.37177	0.198911	0.999992	-1	protein_coding	Prdm16	PR domain containing 16 [Source:MGI Symbol;Acc:MGI:1917923]	chr4	154316125	154636873	13	ensembl_havana	KNOWN	10.2609	10.6598	10.6007	10.7063	10.9492	10.4795	10.6506	10.9946	10.6843	10.9627	10.9358	10.9438
ENSMUSG00000038398	-0.129149	-1.09365	10.538	10.396	10.5252	-1.37007	0.199426	0.999992	1	protein_coding	Upf3a	UPF3 regulator of nonsense transcripts homolog A (yeast) [Source:MGI Symbol;Acc:MGI:1914281]	chr8	13785615	13798538	1	ensembl	KNOWN	10.4578	10.2918	10.4385	10.4354	10.4936	10.6464	10.5278	10.7321	10.5496	10.6494	10.6316	10.6021
ENSMUSG00000078945	0.248312	1.18782	7.23059	7.32489	7.07657	1.3694	0.199629	0.999992	-1	protein_coding	Naip2	NLR family, apoptosis inhibitory protein 2 [Source:MGI Symbol;Acc:MGI:1298226]	chr13	100144063	100202092	3	ensembl_havana	KNOWN	6.97951	7.49181	7.50334	6.71874	7.24508	7.2659	7.342	7.32531	7.11278	7.13522	7.23876	7.40865
ENSMUSG00000048921	-0.2268	-1.17024	7.13129	7.03179	7.25859	-1.36935	0.199642	0.999992	-1	protein_coding	Zfp689	zinc finger protein 689 [Source:MGI Symbol;Acc:MGI:1918381]	chr7	127443752	127449158	2	ensembl_havana	KNOWN	7.17433	6.91111	7.00993	7.0437	7.48981	7.24225	7.27927	6.82719	7.11278	6.888	7.34647	7.2507
ENSMUSG00000029546	-0.429664	-1.34692	6.01544	6.01066	6.44033	-1.36915	0.199702	0.999992	1	protein_coding	Uncx	UNC homeobox [Source:MGI Symbol;Acc:MGI:108013]	chr5	139543494	139548179	2	ensembl_havana	KNOWN	5.35936	6.24067	6.43195	6.62462	6.18315	6.51321	5.69431	6.06017	5.52782	5.9279	6.33606	5.28603
ENSMUSG00000059970	-0.186793	-1.13823	9.42537	9.42545	9.61224	-1.36813	0.200013	0.999992	1	protein_coding	Hspa2	heat shock protein 2 [Source:MGI Symbol;Acc:MGI:96243]	chr12	76404176	76406934	1	ensembl	KNOWN	9.42145	9.20727	9.64761	9.53905	9.75753	9.54013	9.36987	9.10686	9.39976	9.22068	9.39996	9.49423
ENSMUSG00000031290	0.415278	1.33356	5.92952	6.05472	5.63944	1.3678	0.200112	0.999992	-1	protein_coding	Lrch2	leucine-rich repeats and calponin homology (CH) domain containing 2 [Source:MGI Symbol;Acc:MGI:2147870]	chrX	147470375	147554081	6	ensembl_havana	KNOWN	5.88987	6.06821	6.20607	6.25741	5.47954	5.18137	6.39228	5.65354	6.17315	5.5728	6.45635	5.82369
ENSMUSG00000027875	-1.05485	-2.07751	11.2684	10.1858	11.2407	-1.3677	0.200142	0.999992	1	protein_coding	Hmgcs2	3-hydroxy-3-methylglutaryl-Coenzyme A synthase 2 [Source:MGI Symbol;Acc:MGI:101939]	chr3	98280435	98310738	2	ensembl_havana	KNOWN	9.71561	11.7469	9.09492	10.9587	12.895	9.86835	12.2889	11.9616	11.485	12.1412	11.772	11.2926
ENSMUSG00000039427	0.164796	1.12101	11.278	11.3059	11.1411	1.36706	0.200337	0.999992	1	protein_coding	Alg1	asparagine-linked glycosylation 1 (beta-1,4-mannosyltransferase) [Source:MGI Symbol;Acc:MGI:2384774]	chr16	5233621	5244912	5	ensembl_havana	KNOWN	11.4507	11.1671	11.3	11.1397	10.9823	11.3014	11.4474	11.1764	11.2984	11.3723	11.4653	11.235
ENSMUSG00000072662	0.254388	1.19283	9.33881	9.65287	9.39849	1.36608	0.200636	0.999992	-1	protein_coding	Mansc4	MANSC domain containing 4 [Source:MGI Symbol;Acc:MGI:3645619]	chr6	147075060	147087032	2	ensembl_havana	KNOWN	9.70513	9.5442	9.70929	9.3461	9.1018	9.74755	9.11235	9.01844	9.3219	8.95067	8.99902	9.50925
ENSMUSG00000026003	-0.119453	-1.08632	14.3487	14.1595	14.2789	-1.36548	0.200819	0.999992	-1	protein_coding	Acadl	acyl-Coenzyme A dehydrogenase, long-chain [Source:MGI Symbol;Acc:MGI:87866]	chr1	66830839	66863277	2	ensembl_havana	KNOWN	14.2103	14.1874	14.0807	14.331	14.2754	14.2304	14.5316	14.5566	14.3562	14.5299	14.4935	14.4015
ENSMUSG00000021645	-0.140203	-1.10206	9.49962	9.3648	9.505	-1.36516	0.200916	0.999992	1	protein_coding	Smn1	survival motor neuron 1 [Source:MGI Symbol;Acc:MGI:109257]	chr13	100124852	100137690	9	ensembl_havana	KNOWN	9.27336	9.47247	9.34857	9.37047	9.4614	9.68314	9.61396	9.68055	9.56209	9.46621	9.60474	9.45854
ENSMUSG00000041161	-0.143527	-1.1046	9.32195	9.29965	9.44318	-1.365	0.200963	0.999992	-1	protein_coding	Otud3	OTU domain containing 3 [Source:MGI Symbol;Acc:MGI:1920412]	chr4	138895379	138913945	1	ensembl_havana	KNOWN	9.44052	9.24321	9.21521	9.49096	9.26015	9.57842	9.27659	9.16686	9.18199	9.37776	9.2582	9.37349
ENSMUSG00000034488	-0.510478	-1.42452	6.51141	6.28009	6.79056	-1.36484	0.201012	0.999992	1	protein_coding	Edil3	EGF-like repeats and discoidin I-like domains 3 [Source:MGI Symbol;Acc:MGI:1329025]	chr13	88821472	89323223	8	ensembl_havana	KNOWN	5.24833	6.50032	7.09161	6.96906	6.88942	6.51321	6.9167	6.56713	6.35094	6.45032	6.15827	6.48158
ENSMUSG00000016409	-0.262611	-1.19965	9.95635	9.83134	10.0939	-1.36484	0.201012	0.999992	1	protein_coding	Nkap	NFKB activating protein [Source:MGI Symbol;Acc:MGI:1914300]	chrX	37126795	37150746	2	ensembl_havana	KNOWN	9.44052	9.99028	10.0632	10.3075	10.0455	9.92887	9.75127	10.2174	9.70389	9.94258	9.91578	10.1695
ENSMUSG00000028801	0.298426	1.2298	6.82097	7.65176	7.35334	1.36422	0.2012	0.999992	1	protein_coding	Stpg1	sperm tail PG rich repeat containing 1 [Source:MGI Symbol;Acc:MGI:1926056]	chr4	135494790	135537803	3	ensembl_havana	KNOWN	7.59316	7.63782	7.72431	7.26782	7.54993	7.24225	5.62872	6.24965	6.71815	6.07727	6.15827	6.00426
ENSMUSG00000036856	0.644172	1.56284	8.78803	8.85239	8.20822	1.36387	0.201309	0.999992	1	protein_coding	Wnt4	wingless-type MMTV integration site family, member 4 [Source:MGI Symbol;Acc:MGI:98957]	chr4	137277489	137299726	1	ensembl_havana	KNOWN	8.32557	9.11052	9.12109	7.66458	8.31026	8.64982	9.40458	8.34102	9.76794	9.38733	9.41982	7.95389
ENSMUSG00000025350	0.264118	1.2009	8.96004	9.03875	8.77464	1.36372	0.201352	0.999992	-1	protein_coding	Rdh5	retinol dehydrogenase 5 [Source:MGI Symbol;Acc:MGI:1201412]	chr10	128913593	128922888	7	ensembl_havana	KNOWN	9.23747	8.73839	9.14041	9.04067	8.464	8.81924	9.27123	8.82347	9.1937	9.06242	9.04451	8.68498
ENSMUSG00000049321	-0.14663	-1.10698	9.19259	9.12779	9.27442	-1.36306	0.201554	0.999992	-1	protein_coding	Zfp2	zinc finger protein 2 [Source:MGI Symbol;Acc:MGI:99167]	chr11	50898712	50916165	6	ensembl_havana	KNOWN	9.09231	9.22278	9.06826	9.4366	9.2721	9.11455	8.94729	9.21312	9.09104	9.29374	9.21905	9.34026
ENSMUSG00000027962	-0.338637	-1.26456	9.81978	9.7927	10.1313	-1.36298	0.20158	0.999992	-1	protein_coding	Vcam1	vascular cell adhesion molecule 1 [Source:MGI Symbol;Acc:MGI:98926]	chr3	116109949	116129688	4	ensembl_havana	KNOWN	9.4086	9.78963	10.1799	9.94492	10.5388	9.91023	9.8907	9.68055	9.38452	9.88294	9.32293	9.90359
ENSMUSG00000028848	0.176205	1.12991	9.36496	9.42731	9.25111	1.36129	0.202096	0.999992	1	protein_coding	Gpn2	GPN-loop GTPase 2 [Source:MGI Symbol;Acc:MGI:2140368]	chr4	133584362	133591735	3	ensembl_havana	KNOWN	9.52035	9.36938	9.39221	9.39444	9.1018	9.25708	9.36484	9.32794	9.31656	9.6121	9.57405	9.14882
ENSMUSG00000050855	-0.228297	-1.17145	7.23834	7.13166	7.35996	-1.3608	0.202248	0.999992	-1	protein_coding	Zfp940	zinc finger protein 940 [Source:MGI Symbol;Acc:MGI:2446235]	chr7	29833620	29853669	4	ensembl_havana	KNOWN	6.90825	7.42184	7.0649	7.56674	7.44829	7.06486	7.14497	7.2607	7.0106	7.24457	7.52215	7.2022
ENSMUSG00000049357	-0.959441	-1.94456	5.13007	4.76182	5.72126	-1.36046	0.202351	0.999992	-1	protein_coding	4933408B17Rik	RIKEN cDNA 4933408B17 gene [Source:MGI Symbol;Acc:MGI:3045347]	chr18	34579846	34597468	2	ensembl_havana	KNOWN	4.51136	6.28075	3.49335	6.48873	5.70781	4.96724	3.90289	6.00864	5.1004	5.50409	4.87139	4.72415
ENSMUSG00000035275	-0.205738	-1.15328	7.93484	7.78202	7.98776	-1.35958	0.202619	0.999992	1	protein_coding	Raver2	ribonucleoprotein, PTB-binding 2 [Source:MGI Symbol;Acc:MGI:2443623]	chr4	101068983	101152370	3	ensembl_havana	KNOWN	7.68129	7.82564	7.83913	7.77093	8.18946	8.00287	7.80978	8.21027	8.19078	7.75387	8.1284	7.81565
ENSMUSG00000002635	0.161532	1.11847	9.72244	9.80231	9.64078	1.35945	0.202659	0.999992	-1	protein_coding	Pdcd2l	programmed cell death 2-like [Source:MGI Symbol;Acc:MGI:1915329]	chr7	34184499	34196661	3	ensembl_havana	KNOWN	9.93315	9.74735	9.72644	9.68998	9.49746	9.7349	9.81532	9.66815	9.88807	9.84871	9.63054	9.48918
ENSMUSG00000068580	0.185598	1.13729	10.6493	10.7992	10.6136	1.35871	0.202887	0.999992	1	protein_coding	Zfyve19	zinc finger, FYVE domain containing 19 [Source:MGI Symbol;Acc:MGI:1919258]	chr2	119208617	119217049	11	ensembl_havana	KNOWN	11.0318	10.6598	10.7061	10.7936	10.374	10.6732	10.5345	10.4999	10.6739	10.6334	10.7204	10.4904
ENSMUSG00000050069	0.475594	1.39049	8.70226	8.54653	8.07093	1.3579	0.203135	0.999992	-1	protein_coding	Grem2	gremlin 2 homolog, cysteine knot superfamily (Xenopus laevis) [Source:MGI Symbol;Acc:MGI:1344367]	chr1	174833785	174921819	1	ensembl_havana	KNOWN	8.36602	8.2955	8.97807	7.53259	7.76811	8.9121	9.00658	8.99877	9.33781	8.77225	8.86778	9.59158
ENSMUSG00000033256	0.216059	1.16156	9.19894	9.28636	9.0703	1.35759	0.203231	0.999992	-1	protein_coding	Shf	Src homology 2 domain containing F [Source:MGI Symbol;Acc:MGI:3613669]	chr2	122348892	122369162	10	ensembl_havana	KNOWN	9.54405	8.9015	9.41354	8.85969	9.15439	9.19683	9.24958	9.06333	9.26755	9.2472	9.23596	9.25367
ENSMUSG00000028578	0.167707	1.12327	8.89387	8.92917	8.76146	1.35683	0.203464	0.999992	-1	protein_coding	Caap1	caspase activity and apoptosis inhibitor 1 [Source:MGI Symbol;Acc:MGI:1915020]	chr4	94500081	94556796	2	ensembl_havana	KNOWN	8.79923	9.05382	8.93445	8.85279	8.61235	8.81924	8.94054	8.77803	9.09104	8.95067	9.10711	8.78716
ENSMUSG00000035299	0.230213	1.17301	7.63434	7.73329	7.50307	1.35672	0.203498	0.999992	1	protein_coding	Mid1	midline 1 [Source:MGI Symbol;Acc:MGI:1100537]	chrX	169685199	170005736	15	ensembl_havana	KNOWN	7.72341	7.59077	7.88567	7.24691	7.36149	7.90082	7.56877	7.54016	7.57333	7.56439	7.97572	7.68056
ENSMUSG00000040139	0.254635	1.19303	7.51057	7.55796	7.30333	1.35669	0.203507	0.999992	-1	protein_coding	9430038I01Rik	RIKEN cDNA 9430038I01 gene [Source:MGI Symbol;Acc:MGI:1924502]	chr7	137375574	137410762	5	ensembl_havana	KNOWN	7.39889	7.81203	7.46298	7.13757	7.53017	7.24225	7.23588	7.80471	7.78931	7.34621	7.75891	7.60796
ENSMUSG00000032624	-0.198286	-1.14733	10.2579	10.0602	10.2585	-1.3566	0.203534	0.999992	1	protein_coding	Eml4	echinoderm microtubule associated protein like 4 [Source:MGI Symbol;Acc:MGI:1926048]	chr17	83350931	83480361	3	ensembl	KNOWN	9.72081	10.3113	10.1484	10.1864	10.4311	10.1579	10.3097	10.3553	10.3575	10.398	10.2402	10.4778
ENSMUSG00000063713	0.491673	1.40607	6.3351	6.35464	5.86296	1.35652	0.203559	0.999992	1	protein_coding	Klk1b24	kallikrein 1-related peptidase b24 [Source:MGI Symbol;Acc:MGI:892021]	chr7	44188236	44192452	1	ensembl_havana	KNOWN	6.7943	5.92382	6.3458	5.27817	6.37263	5.9381	6.6454	6.10992	7.16128	6.86078	5.95545	6.63561
ENSMUSG00000043621	0.179638	1.1326	8.64097	8.68937	8.50973	1.35637	0.203608	0.999992	-1	protein_coding	Ubxn10	UBX domain protein 10 [Source:MGI Symbol;Acc:MGI:2443123]	chr4	138709837	138737167	5	ensembl_havana	KNOWN	8.98385	8.46161	8.62264	8.4663	8.52519	8.53771	8.5556	8.70706	8.6131	8.91141	8.65798	8.64925
ENSMUSG00000054723	0.16779	1.12334	10.9084	10.9038	10.736	1.35625	0.203643	0.999992	-1	protein_coding	Vmac	vimentin-type intermediate filament associated coiled-coil protein [Source:MGI Symbol;Acc:MGI:2146912]	chr17	56713932	56717699	2	ensembl	KNOWN	11.0649	10.6693	10.9772	10.6256	10.7522	10.8302	10.9814	10.8244	11.1304	10.9691	11.1063	10.9694
ENSMUSG00000073988	-0.292997	-1.22518	9.66526	9.48657	9.77957	-1.35472	0.204115	0.999992	1	protein_coding	Ttpa	tocopherol (alpha) transfer protein [Source:MGI Symbol;Acc:MGI:1354168]	chr4	20007938	20030785	4	ensembl_havana	KNOWN	9.45309	9.55649	9.45013	9.92202	10.0138	9.40287	9.97889	9.36939	9.41484	9.92953	9.44428	10.0478
ENSMUSG00000034071	-0.257452	-1.19537	6.99828	7.17474	7.43219	-1.35389	0.204371	0.999992	-1	protein_coding	Zfp551	zinc fingr protein 551 [Source:MGI Symbol;Acc:MGI:3588205]	chr7	12415153	12422751	3	ensembl_havana	KNOWN	7.23383	7.36705	6.92334	7.72631	7.58866	6.9816	6.71025	6.56713	6.39216	6.91472	6.70326	6.87099
ENSMUSG00000032527	-0.14833	-1.10829	13.8427	13.7413	13.8897	-1.35278	0.204715	0.999992	-1	protein_coding	Pccb	propionyl Coenzyme A carboxylase, beta polypeptide [Source:MGI Symbol;Acc:MGI:1914154]	chr9	100982032	101034898	6	ensembl_havana	KNOWN	13.6148	13.9756	13.6336	13.8848	13.9701	13.8141	13.8954	13.9528	13.7897	13.7977	13.9179	13.866
ENSMUSG00000035239	-0.275584	-1.21048	7.74078	7.6177	7.89329	-1.35273	0.204728	0.999992	-1	protein_coding	Neu3	neuraminidase 3 [Source:MGI Symbol;Acc:MGI:1355305]	chr7	99811439	99828417	1	ensembl	KNOWN	7.31872	7.99179	7.5426	8.00063	8.09845	7.58078	7.40212	7.92077	7.72623	7.58116	7.87858	7.84753
ENSMUSG00000031465	0.447315	1.3635	10.1822	10.3784	9.93113	1.35258	0.204774	0.999992	-1	protein_coding	Angpt2	angiopoietin 2 [Source:MGI Symbol;Acc:MGI:1202890]	chr8	18690263	18741562	2	ensembl_havana	KNOWN	9.94655	10.6992	10.4896	9.67831	10.3261	9.78896	9.83363	10.6034	10.482	9.79579	10.8209	9.722
ENSMUSG00000025776	-0.33976	-1.26555	6.71018	6.52878	6.86854	-1.35257	0.20478	0.999992	1	protein_coding	Crispld1	cysteine-rich secretory protein LCCL domain containing 1 [Source:MGI Symbol;Acc:MGI:1934666]	chr1	17727045	17766344	3	ensembl_havana	KNOWN	6.09632	6.69084	6.79916	6.62462	7.11844	6.86255	6.83181	6.79714	6.35094	6.74645	6.37728	7.22665
ENSMUSG00000051517	0.524576	1.43851	8.61417	8.32213	7.79756	1.35228	0.204869	0.999992	-1	protein_coding	Arhgef39	Rho guanine nucleotide exchange factor (GEF) 39 [Source:MGI Symbol;Acc:MGI:3036286]	chr4	43496142	43499695	10	ensembl_havana	KNOWN	8.36602	8.74556	7.85481	8.4389	7.19575	7.75802	8.84991	9.64724	8.48559	9.83479	9.23596	8.95754
ENSMUSG00000029780	0.144726	1.10552	11.8156	11.8484	11.7037	1.3516	0.20508	0.999992	-1	protein_coding	Nt5c3	5'-nucleotidase, cytosolic III [Source:MGI Symbol;Acc:MGI:1927186]	chr6	56882400	56923932	9	ensembl_havana	KNOWN	11.9801	11.6508	11.9145	11.6856	11.5712	11.8543	11.885	11.848	11.8713	11.8052	11.8986	11.8232
ENSMUSG00000032501	0.279601	1.21386	11.2233	11.3937	11.1141	1.35139	0.205144	0.999992	1	protein_coding	Trib1	tribbles homolog 1 (Drosophila) [Source:MGI Symbol;Acc:MGI:2443397]	chr15	59648350	59656550	2	ensembl_havana	KNOWN	11.887	11.0902	11.2038	11.165	11.351	10.8262	11.4953	11.5996	11.5705	10.8905	10.9916	10.6091
ENSMUSG00000035206	0.137286	1.09983	10.8646	10.9242	10.7869	1.35133	0.205162	0.999992	1	protein_coding	Sppl2b	signal peptide peptidase like 2B [Source:MGI Symbol;Acc:MGI:1920468]	chr10	80855275	80868705	1	ensembl	KNOWN	10.9784	10.9559	10.8381	10.8878	10.6229	10.8499	10.8218	10.8864	10.8094	10.8251	11.0565	10.8426
ENSMUSG00000030411	-0.260671	-1.19804	7.97543	7.71126	7.97193	-1.35123	0.205193	0.999992	1	protein_coding	Nova2	neuro-oncological ventral antigen 2 [Source:MGI Symbol;Acc:MGI:104296]	chr7	18925888	18965319	2	ensembl_havana	KNOWN	7.31872	7.59077	8.2243	8.01307	7.98688	7.91585	8.06664	7.97547	8.1553	8.31144	7.97572	8.17104
ENSMUSG00000034311	0.537927	1.45188	6.26294	6.39183	5.85391	1.3508	0.205328	0.999992	1	protein_coding	Kif4	kinesin family member 4 [Source:MGI Symbol;Acc:MGI:108389]	chrX	100625737	100727214	3	ensembl_havana	KNOWN	6.713	5.87229	6.59022	5.19328	6.75965	5.60879	6.39228	6.24965	6.2197	6.07727	7.17005	6.30911
ENSMUSG00000043099	-0.168934	-1.12423	8.13586	7.97044	8.13937	-1.34986	0.205617	0.999992	-1	protein_coding	Hic1	hypermethylated in cancer 1 [Source:MGI Symbol;Acc:MGI:1338010]	chr11	75164565	75169519	2	ensembl_havana	KNOWN	7.74402	7.95511	8.21217	8.04975	8.31026	8.0581	8.20808	8.11602	8.1553	8.22869	8.37219	8.22058
ENSMUSG00000055866	-0.53729	-1.45124	11.3057	11.0155	11.5527	-1.3497	0.205668	0.999992	-1	protein_coding	Per2	period circadian clock 2 [Source:MGI Symbol;Acc:MGI:1195265]	chr1	91415982	91459324	2	ensembl_havana	KNOWN	11.4476	10.7905	10.8083	12.2964	11.5821	10.7797	11.5136	10.9182	11.3358	11.8265	10.6777	11.6921
ENSMUSG00000062127	0.16308	1.11968	11.1496	11.2333	11.0702	1.34849	0.206045	0.999992	-1	protein_coding	Cttnbp2nl	CTTNBP2 N-terminal like [Source:MGI Symbol;Acc:MGI:1933137]	chr3	105001915	105053146	4	ensembl_havana	KNOWN	11.311	11.0327	11.3562	10.9762	11.2519	10.9825	11.2679	11.1837	11.3762	10.8872	11.0659	11.1041
ENSMUSG00000021684	0.161251	1.11826	9.79001	9.82749	9.66624	1.34824	0.206121	0.999992	-1	protein_coding	Pde8b	phosphodiesterase 8B [Source:MGI Symbol;Acc:MGI:2443999]	chr13	95024454	95250336	14	ensembl_havana	KNOWN	9.60165	10.0437	9.83716	9.5939	9.80764	9.59718	9.79678	9.92251	9.84789	9.71449	9.88753	9.82969
ENSMUSG00000024369	0.182279	1.13468	10.8103	10.7656	10.5833	1.34697	0.206518	0.999992	1	protein_coding	Nelfe	negative elongation factor complex member E, Rdbp [Source:MGI Symbol;Acc:MGI:102744]	chr17	34850391	34856372	7	ensembl_havana	KNOWN	10.9587	10.4649	10.8732	10.5444	10.4549	10.7507	10.983	10.9407	11.0538	10.8821	11.013	10.8045
ENSMUSG00000031169	0.206963	1.15426	8.92945	9.02924	8.82228	1.3469	0.20654	0.999992	-1	protein_coding	Porcn	porcupine homolog (Drosophila) [Source:MGI Symbol;Acc:MGI:1890212]	chrX	8193848	8206525	7	ensembl_havana	KNOWN	8.91281	9.05382	9.12109	9.00997	8.62172	8.83514	8.84991	8.91728	9.10969	8.75756	9.23596	8.72844
ENSMUSG00000068130	-0.361421	-1.28469	6.58793	6.77949	7.14091	-1.34495	0.207146	0.999992	-1	protein_coding	Zfp442	zinc finger protein 442 [Source:MGI Symbol;Acc:MGI:3651999]	chr2	150407141	150451486	2	ensembl_havana	KNOWN	7.37266	6.53387	6.43195	7.38729	6.7932	7.24225	5.93037	6.53106	5.91484	6.12382	6.53131	6.26257
ENSMUSG00000061474	-0.238229	-1.17954	9.18382	9.00554	9.24377	-1.34486	0.207176	0.999992	-1	protein_coding	Mrps36	mitochondrial ribosomal protein S36 [Source:MGI Symbol;Acc:MGI:1913378]	chr13	100735955	100744659	6	ensembl_havana	KNOWN	9.13975	8.8086	9.06826	9.12902	9.01914	9.58313	9.56659	9.03785	9.06578	9.29882	9.24712	9.24173
ENSMUSG00000043421	-0.361452	-1.28472	6.54939	6.47388	6.83533	-1.34392	0.20747	0.999992	1	protein_coding	Hilpda	hypoxia inducible lipid droplet associated [Source:MGI Symbol;Acc:MGI:1916823]	chr6	29272488	29275446	2	ensembl_havana	KNOWN	5.96202	6.83239	6.62721	6.48873	7.42708	6.59018	6.31098	6.63667	6.26478	6.55593	6.33606	6.56065
ENSMUSG00000032006	-0.161101	-1.11814	9.94624	9.90169	10.0628	-1.34334	0.207651	0.999992	1	protein_coding	Pdgfd	platelet-derived growth factor, D polypeptide [Source:MGI Symbol;Acc:MGI:1919035]	chr9	6168612	6378843	2	ensembl	KNOWN	9.90597	9.96591	9.8332	9.96747	10.1816	10.0394	9.8005	10.1624	9.97543	9.76309	9.72937	10.0305
ENSMUSG00000011382	-0.21174	-1.15808	9.77471	9.58096	9.7927	-1.3433	0.207664	0.999992	-1	protein_coding	Dhdh	dihydrodiol dehydrogenase (dimeric) [Source:MGI Symbol;Acc:MGI:1919005]	chr7	45472956	45488805	2	ensembl_havana	KNOWN	9.38911	9.63589	9.71789	10.03	9.77443	9.57369	9.91154	10.0712	9.72017	10.0699	9.6808	9.722
ENSMUSG00000020363	0.253642	1.19221	7.54161	7.49347	7.23983	1.34326	0.207676	0.999992	1	protein_coding	Gfpt2	glutamine fructose-6-phosphate transaminase 2 [Source:MGI Symbol;Acc:MGI:1338883]	chr11	49794178	49838613	2	ensembl_havana	KNOWN	7.57025	7.32933	7.58082	7.06775	7.69899	6.95275	7.7023	7.81974	7.44209	7.93444	7.77443	7.62645
ENSMUSG00000035200	0.409217	1.32796	5.3277	5.8431	5.43388	1.34316	0.207708	0.999992	-1	protein_coding	Chrnb4	cholinergic receptor, nicotinic, beta polypeptide 4 [Source:MGI Symbol;Acc:MGI:87892]	chr9	55028156	55048544	1	ensembl	KNOWN	5.64886	5.44848	6.43195	5.27817	5.20824	5.81524	5.48785	4.47521	5.28681	4.79039	5.08551	4.97569
ENSMUSG00000026715	-0.416508	-1.33469	6.44444	6.26853	6.68504	-1.34288	0.207795	0.999992	1	protein_coding	Serpinc1	serine (or cysteine) peptidase inhibitor, clade C (antithrombin), member 1 [Source:MGI Symbol;Acc:MGI:88095]	chr1	160978585	161005863	8	ensembl_havana	KNOWN	6.83329	5.58278	6.38952	6.48873	7.22062	6.34576	5.93037	6.37703	6.12506	6.83304	6.76669	6.44036
ENSMUSG00000050074	0.300952	1.23196	9.40594	9.41029	9.10934	1.34276	0.207833	0.999992	1	protein_coding	Spink8	serine peptidase inhibitor, Kazal type 8 [Source:MGI Symbol;Acc:MGI:1925959]	chr9	109812280	109826633	3	ensembl_havana	KNOWN	9.0598	9.68525	9.48582	8.83188	9.3304	9.16574	9.36484	9.71713	9.33253	9.66814	9.99406	9.23572
ENSMUSG00000032238	-0.171107	-1.12592	12.4239	12.377	12.5481	-1.34261	0.207878	0.999992	1	protein_coding	Rora	RAR-related orphan receptor alpha [Source:MGI Symbol;Acc:MGI:104661]	chr9	68653786	69388246	6	ensembl_havana	KNOWN	12.4698	12.2473	12.4139	12.7166	12.4347	12.493	12.5999	12.405	12.3362	12.3924	12.1075	12.4711
ENSMUSG00000022828	0.124711	1.09029	9.48072	9.57917	9.45446	1.34178	0.208139	0.999992	-1	protein_coding	Gtf2e1	general transcription factor II E, polypeptide 1 (alpha subunit) [Source:MGI Symbol;Acc:MGI:1921447]	chr16	37509790	37539789	2	ensembl_havana	KNOWN	9.60729	9.55649	9.57373	9.4954	9.49746	9.37051	9.39967	9.44887	9.41484	9.28864	9.53359	9.58213
ENSMUSG00000034532	0.471905	1.38694	6.28599	6.56975	6.09784	1.34173	0.208154	0.999992	1	protein_coding	Fbxo16	F-box protein 16 [Source:MGI Symbol;Acc:MGI:1354706]	chr14	65266701	65321501	1	ensembl	KNOWN	6.7943	6.66078	6.25417	5.57515	6.37263	6.34576	5.62872	6.37703	6.35094	5.97943	7.14639	5.94654
ENSMUSG00000032565	0.182201	1.13461	9.06103	9.1029	8.9207	1.33985	0.208746	0.999992	-1	protein_coding	Nudt16	nudix (nucleoside diphosphate linked moiety X)-type motif 16 [Source:MGI Symbol;Acc:MGI:1922936]	chr9	105128903	105131805	5	ensembl_havana	KNOWN	9.12411	9.1435	9.04111	8.74507	8.97597	9.04107	9.26585	8.94496	9.09104	9.18271	9.31764	8.85931
ENSMUSG00000079260	-0.164373	-1.12068	11.363	11.3739	11.5383	-1.33543	0.210138	0.999992	1	protein_coding	Tmppe	transmembrane protein with metallophosphoesterase domain [Source:MGI Symbol;Acc:MGI:5317335]	chr9	114401095	114411200	1	ensembl	KNOWN	11.3144	11.2702	11.5371	11.6037	11.4357	11.5755	11.1776	11.3338	10.9931	11.4162	11.1969	11.5011
ENSMUSG00000019373	0.147687	1.10779	11.7861	11.7945	11.6469	1.33517	0.210222	0.999992	-1	protein_coding	Cops3	COP9 (constitutive photomorphogenic) homolog, subunit 3 (Arabidopsis thaliana) [Source:MGI Symbol;Acc:MGI:1349409]	chr11	59817795	59839838	8	ensembl_havana	KNOWN	11.9382	11.6277	11.8178	11.6601	11.493	11.7874	11.9603	11.7454	11.807	11.8715	11.8325	11.8926
ENSMUSG00000044811	0.469286	1.38442	6.12249	6.1015	5.63222	1.33439	0.210467	0.999992	-1	protein_coding	AF251705	cDNA sequence AF251705 [Source:MGI Symbol;Acc:MGI:2153249]	chr11	114996721	115001880	2	ensembl_havana	KNOWN	5.73375	6.46597	6.10479	5.43429	6.281	5.18137	5.93037	6.76644	6.07531	5.9279	6.63692	6.93175
ENSMUSG00000034210	-0.151502	-1.11073	11.8292	11.7756	11.9272	-1.33406	0.210573	0.999992	1	protein_coding	Efcab14	EF-hand calcium binding domain 14 [Source:MGI Symbol;Acc:MGI:2442397]	chr4	115737744	115777327	7	ensembl_havana	KNOWN	11.5241	11.9091	11.8938	11.9257	11.9937	11.8621	11.7186	11.8886	11.7065	11.8291	11.8017	11.8974
ENSMUSG00000019122	-0.276139	-1.21095	6.02902	5.73733	6.01347	-1.3332	0.210843	0.999992	-1	protein_coding	Ccl9	chemokine (C-C motif) ligand 9 [Source:MGI Symbol;Acc:MGI:104533]	chr11	83572919	83578636	2	ensembl_havana	KNOWN	5.81392	5.58278	5.81528	5.82131	6.281	5.9381	6.13319	6.73507	6.07531	6.12382	5.71938	6.30911
ENSMUSG00000090523	0.226058	1.16963	7.93161	7.92621	7.70015	1.33301	0.210904	0.999992	-1	protein_coding	Gypc	glycophorin C [Source:MGI Symbol;Acc:MGI:1098566]	chr18	32528322	32560034	3	ensembl_havana	KNOWN	8.22652	7.60663	7.94548	7.66458	7.81787	7.61801	8.24137	7.77417	8.19078	8.05943	8.14042	7.89408
ENSMUSG00000020698	-0.355519	-1.27945	6.30289	6.16419	6.5197	-1.33299	0.210909	0.999992	-1	protein_coding	Cct6b	chaperonin containing Tcp1, subunit 6b (zeta) [Source:MGI Symbol;Acc:MGI:1329013]	chr11	82719250	82764321	2	ensembl_havana	KNOWN	6.2769	6.46597	5.74969	6.7488	6.18315	6.62717	6.50623	6.20456	5.91484	6.71639	6.41736	5.82369
ENSMUSG00000032840	-0.16786	-1.12339	10.5917	10.5993	10.7671	-1.33131	0.211445	0.999992	1	protein_coding	2410131K14Rik	RIKEN cDNA 2410131K14 gene [Source:MGI Symbol;Acc:MGI:1924042]	chr5	118245227	118266093	1	ensembl_havana	KNOWN	10.5514	10.5977	10.6487	10.9746	10.7734	10.5534	10.5278	10.4428	10.396	10.5549	10.3478	10.7316
ENSMUSG00000040220	-0.145171	-1.10586	9.72339	9.57378	9.71895	-1.32996	0.211872	0.999992	1	protein_coding	Gas8	growth arrest specific 8 [Source:MGI Symbol;Acc:MGI:1202386]	chr8	123518835	123536649	1	ensembl	KNOWN	9.4086	9.61645	9.69629	9.57305	9.77862	9.80519	9.68021	9.77995	9.85528	9.87275	9.90525	9.70904
ENSMUSG00000038583	0.384098	1.30504	7.64127	7.62649	7.2424	1.32979	0.211928	0.999992	1	protein_coding	Pln	phospholamban [Source:MGI Symbol;Acc:MGI:97622]	chr10	53337686	53345999	2	ensembl	KNOWN	7.37266	7.42184	8.08498	7.18231	7.42708	7.1178	7.04794	7.98883	8.0172	7.64638	8.02843	8.35974
ENSMUSG00000062753	0.159625	1.117	8.70225	8.83805	8.67842	1.32971	0.211954	0.999992	-1	protein_coding	AI413582	expressed sequence AI413582 [Source:MGI Symbol;Acc:MGI:2146839]	chr17	27563575	27565749	4	ensembl_havana	KNOWN	8.69723	8.95821	8.8587	8.69191	8.48469	8.85866	8.84991	8.65773	8.79316	8.56016	8.62414	8.39253
ENSMUSG00000006313	-0.621664	-1.53865	8.75769	8.33506	8.95673	-1.32863	0.212297	0.999992	-1	protein_coding	Upk1a	uroplakin 1A [Source:MGI Symbol;Acc:MGI:98911]	chr7	30603092	30612734	1	ensembl	KNOWN	8.80904	8.15162	8.04453	8.12043	8.78071	9.96905	9.57096	8.19882	9.53474	8.72018	8.48963	8.70252
ENSMUSG00000020961	-0.226989	-1.17039	9.88577	9.93002	10.157	-1.32747	0.212667	0.999992	-1	protein_coding	Ston2	stonin 2 [Source:MGI Symbol;Acc:MGI:1918272]	chr12	91638542	91788387	7	ensembl_havana	KNOWN	10.0244	9.84414	9.92148	10.2509	10.2766	9.94361	9.39474	9.83276	9.80275	9.46621	9.80685	10.0648
ENSMUSG00000043067	-0.22627	-1.16981	9.27483	9.07036	9.29663	-1.32725	0.212737	0.999992	-1	protein_coding	Dpy19l1	dpy-19-like 1 (C. elegans) [Source:MGI Symbol;Acc:MGI:1915685]	chr9	24411776	24503140	6	ensembl_havana	KNOWN	8.67593	9.36938	9.16578	9.10017	9.53265	9.25708	9.27659	9.4294	9.31656	9.29882	9.49666	9.37896
ENSMUSG00000026024	-0.172678	-1.12715	11.557	11.4968	11.6695	-1.32688	0.212854	0.999992	-1	protein_coding	Als2	amyotrophic lateral sclerosis 2 (juvenile) [Source:MGI Symbol;Acc:MGI:1921268]	chr1	59162926	59237231	5	ensembl_havana	KNOWN	11.5121	11.3746	11.6036	11.7841	11.4594	11.7648	11.4919	11.3675	11.4513	11.6598	11.3956	11.8192
ENSMUSG00000003271	0.308121	1.23809	6.42184	6.45869	6.15057	1.32685	0.212866	0.999992	-1	protein_coding	Sult2b1	sulfotransferase family, cytosolic, 2B, member 1 [Source:MGI Symbol;Acc:MGI:1926342]	chr7	45729983	45759612	5	ensembl_havana	KNOWN	6.21918	6.35771	6.79916	5.82131	6.07818	6.55221	6.57749	6.06017	6.68536	6.65433	6.41736	6.83963
ENSMUSG00000053702	-0.245848	-1.18579	8.95371	8.75396	8.99981	-1.32675	0.212898	0.999992	-1	protein_coding	Nebl	nebulette [Source:MGI Symbol;Acc:MGI:1921353]	chr2	17343909	17731464	13	ensembl_havana	KNOWN	8.46866	8.67213	9.12109	8.85279	9.24204	8.90459	8.97394	8.91728	9.10969	8.82249	9.02519	9.33465
ENSMUSG00000024810	-0.346289	-1.27129	9.17213	9.06011	9.4064	-1.32669	0.212914	0.999992	1	protein_coding	Il33	interleukin 33 [Source:MGI Symbol;Acc:MGI:1924375]	chr19	29925114	29960718	5	ensembl_havana	KNOWN	8.81879	8.92698	9.43456	9.12902	9.73612	9.35406	9.33431	8.89616	9.02049	9.47521	8.57183	9.36801
ENSMUSG00000028212	-0.281699	-1.21563	6.10019	5.92163	6.20333	-1.32659	0.212948	0.999992	1	protein_coding	Ccne2	cyclin E2 [Source:MGI Symbol;Acc:MGI:1329034]	chr4	11191351	11204779	7	ensembl_havana	KNOWN	5.35936	6.19945	6.20607	6.12616	6.18315	6.30067	5.81716	5.84199	5.797	6.21263	6.41736	6.74122
ENSMUSG00000031723	0.14523	1.10591	9.76219	9.82847	9.68324	1.32605	0.21312	0.999992	1	protein_coding	Txnl4b	thioredoxin-like 4B [Source:MGI Symbol;Acc:MGI:2443724]	chr8	109565892	109574051	2	ensembl_havana	KNOWN	9.76686	9.78963	9.92891	9.51739	9.68341	9.84891	9.78177	9.63455	9.78738	9.73338	9.94349	9.73058
ENSMUSG00000004633	0.194822	1.14458	10.4592	10.5077	10.3128	1.32563	0.213254	0.999992	1	protein_coding	Chn2	chimerin 2 [Source:MGI Symbol;Acc:MGI:1917243]	chr6	54039554	54301810	15	ensembl_havana	KNOWN	10.6557	10.2596	10.6077	10.3125	10.0968	10.5292	10.5611	10.6056	10.5587	10.3933	10.6569	10.2729
ENSMUSG00000024959	0.194945	1.14468	10.9262	11.0331	10.8382	1.32548	0.213303	0.999992	1	protein_coding	Bad	BCL2-associated agonist of cell death [Source:MGI Symbol;Acc:MGI:1096330]	chr19	6941861	6951898	5	ensembl_havana	KNOWN	11.3023	10.7212	11.0758	10.7773	10.7264	11.0108	10.8598	10.7867	11.057	10.8651	10.9306	11.0016
ENSMUSG00000007080	0.215421	1.16104	7.63022	7.72497	7.50954	1.32543	0.213319	0.999992	1	protein_coding	Pole	polymerase (DNA directed), epsilon [Source:MGI Symbol;Acc:MGI:1196391]	chr5	110286306	110337474	7	ensembl_havana	KNOWN	7.98817	7.68338	7.50334	7.32879	7.71658	7.48326	7.27927	7.80471	7.53704	7.78316	7.77443	7.68056
ENSMUSG00000074671	0.39233	1.31251	5.87055	6.10518	5.71285	1.32382	0.213834	0.999992	-1	protein_coding	Tspyl3	TSPY-like 3 [Source:MGI Symbol;Acc:MGI:2139328]	chr2	153222370	153225441	1	ensembl_havana	KNOWN	5.35936	6.56666	6.38952	5.35834	5.96497	5.81524	5.87488	6.29337	5.66868	5.63839	5.89996	5.61724
ENSMUSG00000057234	0.137782	1.10021	9.07841	9.0875	8.94972	1.32375	0.213856	0.999992	-1	protein_coding	Mettl15	methyltransferase like 15 [Source:MGI Symbol;Acc:MGI:1924144]	chr2	109092297	109280748	5	ensembl_havana	KNOWN	9.0598	9.08811	9.11459	8.94654	8.9905	8.9121	9.18259	9.15506	9.09104	9.03223	9.37474	8.99361
ENSMUSG00000025040	0.113865	1.08212	11.1832	11.2026	11.0888	1.32375	0.213858	0.999992	-1	protein_coding	Fundc1	FUN14 domain containing 1 [Source:MGI Symbol;Acc:MGI:1919268]	chrX	17556564	17572325	5	ensembl_havana	KNOWN	11.2219	11.086	11.3	11.0759	11.0129	11.1775	11.2665	11.2462	11.2599	11.1682	11.1397	11.244
ENSMUSG00000058626	-1.9305	-3.81189	3.0983	1.57309	3.50359	-1.32364	0.213893	0.999992	-1	protein_coding	Capn11	calpain 11 [Source:MGI Symbol;Acc:MGI:1352490]	chr17	45630204	45659325	2	ensembl_havana	KNOWN	0.604471	3.79137	0.323429	1.73385	6.13162	2.64532	4.28992	6.82719	4.14931	1.7315	0.227531	4.72415
ENSMUSG00000036676	-0.143569	-1.10463	11.1374	11.0895	11.2331	-1.32284	0.21415	0.999992	-1	protein_coding	Tmtc3	transmembrane and tetratricopeptide repeat containing 3 [Source:MGI Symbol;Acc:MGI:3036255]	chr10	100443902	100487350	5	ensembl_havana	KNOWN	11.036	11.012	11.2205	11.1496	11.2699	11.2798	11.072	11.1866	11.0934	10.9271	11.1063	11.2955
ENSMUSG00000031090	0.157235	1.11515	10.7662	10.7012	10.5439	1.3219	0.214452	0.999992	-1	protein_coding	Nadsyn1	NAD synthetase 1 [Source:MGI Symbol;Acc:MGI:1926164]	chr7	143795584	143822849	8	ensembl_havana	KNOWN	10.7453	10.7482	10.61	10.6417	10.3987	10.5913	11.0612	10.8864	10.7748	11.1145	10.8284	10.7943
ENSMUSG00000038416	0.120745	1.0873	11.5384	11.5809	11.4602	1.32145	0.214596	0.999992	1	protein_coding	Cdc16	CDC16 cell division cycle 16 [Source:MGI Symbol;Acc:MGI:1917207]	chr8	13757676	13781938	5	ensembl_havana	KNOWN	11.6886	11.5702	11.4839	11.4982	11.3538	11.5286	11.6562	11.4829	11.6049	11.5796	11.4972	11.5161
ENSMUSG00000073599	0.26177	1.19895	8.37134	8.45976	8.19799	1.32094	0.214761	0.999992	-1	protein_coding	Ecscr	endothelial cell surface expressed chemotaxis and apoptosis regulator [Source:MGI Symbol;Acc:MGI:1915795]	chr18	35713086	35722356	6	ensembl_havana	KNOWN	8.33918	8.40834	8.63177	7.71113	8.6586	8.22426	8.32657	8.37194	8.50451	8.51722	8.47071	8.29184
ENSMUSG00000022132	0.174984	1.12895	13.588	13.6464	13.4714	1.32064	0.214856	0.999992	1	protein_coding	Cldn10	claudin 10 [Source:MGI Symbol;Acc:MGI:1913101]	chr14	118787908	118875489	3	ensembl_havana	KNOWN	13.6724	13.5291	13.7377	13.4141	13.3324	13.6678	13.5394	13.7549	13.6878	13.4835	13.8208	13.4165
ENSMUSG00000055660	-0.212705	-1.15886	9.03085	8.98119	9.1939	-1.32061	0.214866	0.999992	-1	protein_coding	Mettl4	methyltransferase like 4 [Source:MGI Symbol;Acc:MGI:1924031]	chr17	94727080	94749892	1	ensembl	KNOWN	9.12411	9.19684	8.62264	9.14606	9.38093	9.05471	8.98053	9.11298	9.02705	8.68957	8.99902	9.03574
ENSMUSG00000022635	0.145875	1.1064	10.5654	10.6301	10.4843	1.32052	0.214895	0.999992	-1	protein_coding	Zcrb1	zinc finger CCHC-type and RNA binding motif 1 [Source:MGI Symbol;Acc:MGI:1914447]	chr15	93386097	93398334	8	ensembl_havana	KNOWN	10.5367	10.8616	10.4921	10.5466	10.4808	10.4254	10.5915	10.6692	10.561	10.6613	10.5071	10.4521
ENSMUSG00000046567	0.141241	1.10285	9.14209	9.2069	9.06566	1.32024	0.214985	0.999992	-1	protein_coding	4930430F08Rik	RIKEN cDNA 4930430F08 gene [Source:MGI Symbol;Acc:MGI:1921197]	chr10	100572274	100589259	1	ensembl	KNOWN	9.29447	9.27828	9.04794	9.08257	8.96128	9.15311	9.11833	9.14912	9.18199	9.03832	9.32293	9.07667
ENSMUSG00000024182	-0.11597	-1.0837	11.5494	11.5111	11.6271	-1.32013	0.215022	0.999992	1	protein_coding	Axin1	axin 1 [Source:MGI Symbol;Acc:MGI:1096327]	chr17	26138688	26195811	5	ensembl_havana	KNOWN	11.4632	11.4923	11.5779	11.6412	11.5444	11.6957	11.5283	11.4911	11.4754	11.5275	11.4629	11.6921
ENSMUSG00000036745	-0.1845	-1.13642	8.21413	8.31674	8.50124	-1.31916	0.215333	0.999992	1	protein_coding	Ttll7	tubulin tyrosine ligase-like family, member 7 [Source:MGI Symbol;Acc:MGI:1918142]	chr3	146852367	146984009	6	ensembl_havana	KNOWN	8.52928	8.24575	8.17518	8.55402	8.55483	8.39485	8.029	8.01518	8.0172	7.90809	7.81999	8.32619
ENSMUSG00000022540	0.182097	1.13453	12.7121	12.9401	12.758	1.31837	0.215589	0.999992	-1	protein_coding	Rogdi	rogdi homolog (Drosophila) [Source:MGI Symbol;Acc:MGI:1913299]	chr16	5008730	5013553	10	ensembl_havana	KNOWN	13.1492	12.9009	12.7703	12.8543	12.6003	12.8195	12.581	12.5095	12.6377	12.512	12.8291	12.382
ENSMUSG00000021061	-0.130138	-1.0944	9.62615	9.57604	9.70618	-1.31775	0.21579	0.999992	-1	protein_coding	Sptb	spectrin beta, erythrocytic [Source:MGI Symbol;Acc:MGI:98387]	chr12	76580488	76710547	3	ensembl_havana	KNOWN	9.48405	9.55649	9.68756	9.65072	9.8521	9.61571	9.59691	9.51037	9.67496	9.54955	9.62628	9.70904
ENSMUSG00000026491	-0.171866	-1.12651	11.9677	11.986	12.1578	-1.31772	0.2158	0.999992	-1	protein_coding	Ahctf1	AT hook containing transcription factor 1 [Source:MGI Symbol;Acc:MGI:1915033]	chr1	179744894	179803680	9	ensembl_havana	KNOWN	12.0271	12.1011	11.8297	12.272	12.0947	12.1068	11.9085	11.8516	11.8594	11.7681	11.6501	12.1436
ENSMUSG00000030750	0.136067	1.09891	10.4288	10.4629	10.3268	1.31623	0.216279	0.999992	-1	protein_coding	Nsmce1	non-SMC element 1 homolog (S. cerevisiae) [Source:MGI Symbol;Acc:MGI:1914961]	chr7	125467640	125491596	3	ensembl_havana	KNOWN	10.5775	10.423	10.3882	10.2109	10.3232	10.4462	10.5501	10.4716	10.6142	10.5008	10.4062	10.2342
ENSMUSG00000040987	-0.467117	-1.38234	6.49206	6.36057	6.82769	-1.316	0.216355	0.999992	1	protein_coding	Mill2	MHC I like leukocyte 2 [Source:MGI Symbol;Acc:MGI:2179989]	chr7	18839966	18858654	2	ensembl	KNOWN	5.55867	7.00979	6.51325	7.20417	6.88942	6.38948	5.62872	6.53106	6.2197	6.58948	6.53131	6.83963
ENSMUSG00000079445	0.256264	1.19438	9.40283	9.57848	9.32221	1.31582	0.216412	0.999992	1	protein_coding	B3gnt7	UDP-GlcNAc:betaGal beta-1,3-N-acetylglucosaminyltransferase 7 [Source:MGI Symbol;Acc:MGI:2384394]	chr1	86302832	86307305	3	ensembl_havana	KNOWN	9.35601	9.75449	9.62493	9.03458	9.56701	9.36505	9.32916	9.20742	9.64543	9.10943	9.67255	9.16788
ENSMUSG00000091512	0.122444	1.08858	10.7534	10.846	10.7235	1.31435	0.21689	0.999992	1	protein_coding	Lamtor3	late endosomal/lysosomal adaptor, MAPK and MTOR activator 3 [Source:MGI Symbol;Acc:MGI:1929467]	chr3	137918506	137928900	8	ensembl_havana	KNOWN	10.7221	10.9697	10.846	10.6437	10.823	10.7038	10.725	10.665	10.7252	10.7695	10.8021	10.6459
ENSMUSG00000024759	-0.117528	-1.08487	12.7578	12.6715	12.789	-1.31321	0.217261	0.999992	1	protein_coding	Atl3	atlastin GTPase 3 [Source:MGI Symbol;Acc:MGI:1924270]	chr19	7494040	7538608	2	ensembl	KNOWN	12.6458	12.6672	12.7015	12.8526	12.7872	12.7272	12.705	12.8614	12.7589	12.6884	12.7674	12.9315
ENSMUSG00000022255	-0.117958	-1.0852	12.2482	12.2485	12.3665	-1.31218	0.217594	0.999992	1	protein_coding	Mtdh	metadherin [Source:MGI Symbol;Acc:MGI:1914404]	chr15	34082694	34142386	10	ensembl_havana	KNOWN	12.3455	12.1761	12.2239	12.4212	12.3279	12.3503	12.1858	12.2486	12.1139	12.1595	12.106	12.3202
ENSMUSG00000015085	0.175737	1.12954	9.14919	9.65637	9.48064	1.31135	0.217865	0.999992	1	protein_coding	Entpd2	ectonucleoside triphosphate diphosphohydrolase 2 [Source:MGI Symbol;Acc:MGI:1096863]	chr2	25395874	25401321	3	ensembl_havana	KNOWN	9.83088	9.45068	9.68756	9.3163	9.35307	9.77254	8.82816	8.75476	8.77769	8.62632	8.70731	8.68498
ENSMUSG00000022797	-0.215613	-1.1612	12.2861	11.8093	12.0249	-1.31118	0.217921	0.999992	1	protein_coding	Tfrc	transferrin receptor [Source:MGI Symbol;Acc:MGI:98822]	chr16	32608920	32632794	6	ensembl_havana	KNOWN	11.5315	12.0927	11.8037	12.1758	11.7431	12.1559	12.5761	12.7229	12.4769	12.8027	12.5486	12.8038
ENSMUSG00000022023	-0.114132	-1.08232	10.6745	10.6208	10.735	-1.31101	0.217976	0.999992	-1	protein_coding	Wbp4	WW domain binding protein 4 [Source:MGI Symbol;Acc:MGI:109568]	chr14	79459937	79481268	1	ensembl	KNOWN	10.5129	10.7536	10.5961	10.808	10.7415	10.6554	10.6953	10.6713	10.6613	10.6474	10.7164	10.6345
ENSMUSG00000026621	-0.775648	-1.71196	5.46555	4.68414	5.45979	-1.31068	0.218084	0.999992	-1	protein_coding	Marc1	mitochondrial amidoxime reducing component 1 [Source:MGI Symbol;Acc:MGI:1913362]	chr1	184786767	184811313	3	ensembl_havana	KNOWN	6.03074	3.99782	4.02387	6.03153	5.77652	4.57132	6.57749	5.08526	6.17315	5.5728	6.20481	5.54129
ENSMUSG00000043510	0.142515	1.10383	10.1821	10.3129	10.1704	1.31019	0.218242	0.999992	-1	protein_coding	Hscb	HscB iron-sulfur cluster co-chaperone homolog (E. coli) [Source:MGI Symbol;Acc:MGI:2141135]	chr5	110829070	110839777	4	ensembl_havana	KNOWN	10.4166	10.1503	10.3719	10.0929	10.1135	10.305	10.2234	9.99381	10.2354	10.1224	10.1359	10.0236
ENSMUSG00000028262	-0.677539	-1.59941	6.17398	5.95967	6.63721	-1.31005	0.218289	0.999992	-1	protein_coding	Clca3a2	chloride channel calcium activated 3A2 [Source:MGI Symbol;Acc:MGI:1931471]	chr3	144796559	144819494	4	ensembl_havana	KNOWN	4.51136	6.77743	6.59022	6.55827	6.69011	6.66324	6.61184	5.35656	5.59997	6.37536	6.29362	6.05975
ENSMUSG00000025198	0.170747	1.12564	12.4315	12.4858	12.3151	1.3096	0.218436	0.999992	-1	protein_coding	Erlin1	ER lipid raft associated 1 [Source:MGI Symbol;Acc:MGI:2387613]	chr19	44034944	44069785	9	ensembl_havana	KNOWN	12.517	12.4581	12.4824	12.5133	12.0214	12.4105	12.4146	12.4879	12.3682	12.3249	12.5514	12.6285
ENSMUSG00000041263	0.176804	1.13038	8.7727	9.13497	8.95817	1.30946	0.218481	0.999992	-1	protein_coding	Rusc1	RUN and SH3 domain containing 1 [Source:MGI Symbol;Acc:MGI:1919546]	chr3	89083981	89093311	7	ensembl_havana	KNOWN	8.99249	9.22792	9.18452	8.93352	9.12175	8.81924	8.5644	8.34102	8.39723	8.55168	8.80118	8.33746
ENSMUSG00000074682	0.259743	1.19727	8.70428	8.80667	8.54693	1.30919	0.218568	0.999992	-1	protein_coding	Zcchc3	zinc finger, CCHC domain containing 3 [Source:MGI Symbol;Acc:MGI:1915167]	chr2	152411955	152415027	1	ensembl_havana	KNOWN	8.44367	9.16507	8.81127	8.52826	8.77232	8.3402	8.45512	8.92425	8.80847	8.78678	8.88931	8.52659
ENSMUSG00000018574	-0.106742	-1.07679	14.3894	14.2441	14.3509	-1.30871	0.218724	0.999992	-1	protein_coding	Acadvl	acyl-Coenzyme A dehydrogenase, very long chain [Source:MGI Symbol;Acc:MGI:895149]	chr11	70010183	70015411	7	ensembl_havana	KNOWN	14.3444	14.2487	14.1393	14.3154	14.4017	14.3354	14.5133	14.4912	14.5015	14.5199	14.453	14.4092
ENSMUSG00000047786	-0.314592	-1.24366	6.77234	6.75351	7.0681	-1.30857	0.218772	0.999992	1	protein_coding	Lix1	limb expression 1 homolog (chicken) [Source:MGI Symbol;Acc:MGI:1913893]	chr17	17402672	17459387	2	ensembl_havana	KNOWN	6.48711	7.14621	6.62721	7.0437	7.36149	6.79912	6.77231	6.70301	6.47123	6.33636	7.12235	6.39792
ENSMUSG00000026090	0.273442	1.20869	6.93039	7.15064	6.8772	1.30849	0.218798	0.999992	-1	protein_coding	2010300C02Rik	RIKEN cDNA 2010300C02 gene [Source:MGI Symbol;Acc:MGI:1919347]	chr1	37611677	37720085	3	ensembl_havana	KNOWN	7.31872	7.20987	6.92334	6.89035	7.00847	6.73278	6.71025	6.60232	7.0106	6.99203	7.32556	6.44036
ENSMUSG00000021840	-0.11095	-1.07994	11.3385	11.2154	11.3263	-1.3083	0.21886	0.999992	1	protein_coding	Mapk1ip1l	mitogen-activated protein kinase 1 interacting protein 1-like [Source:MGI Symbol;Acc:MGI:2444022]	chr14	47298314	47323204	2	ensembl	KNOWN	11.1172	11.2118	11.3171	11.3479	11.3382	11.2928	11.4064	11.4567	11.2916	11.376	11.457	11.4488
ENSMUSG00000033633	0.31115	1.2407	6.62775	6.61351	6.30236	1.30828	0.218865	0.999992	-1	protein_coding	Clec18a	C-type lectin domain family 18, member A [Source:MGI Symbol;Acc:MGI:2672935]	chr8	111058920	111092426	7	ensembl_havana	KNOWN	6.2769	6.93642	6.62721	6.29863	5.84211	6.76633	6.83181	6.76644	7.11278	6.71639	6.45635	6.90169
ENSMUSG00000031273	0.302999	1.23371	8.97931	9.05442	8.75142	1.30816	0.218905	0.999992	-1	protein_coding	Col4a6	collagen, type IV, alpha 6 [Source:MGI Symbol;Acc:MGI:2152695]	chrX	141165403	141474076	3	ensembl_havana	KNOWN	8.6101	9.59674	8.95642	8.85279	8.85409	8.54739	8.94054	8.84567	9.31119	9.24193	9.14341	8.85147
ENSMUSG00000031534	0.195135	1.14483	10.9528	11.0104	10.8153	1.30764	0.219077	0.999992	-1	protein_coding	Smim19	small integral membrane protein 19 [Source:MGI Symbol;Acc:MGI:2142501]	chr8	22462615	22476879	2	ensembl	KNOWN	11.1791	10.7748	11.0775	10.7737	10.6756	10.9967	11.1041	10.9561	10.9898	10.8616	11.2506	10.7943
ENSMUSG00000031196	-0.264994	-1.20163	9.90422	9.96023	10.2252	-1.3075	0.219122	0.999992	-1	protein_coding	F8	coagulation factor VIII [Source:MGI Symbol;Acc:MGI:88383]	chrX	75172715	75382615	4	ensembl_havana	KNOWN	10.1261	9.7221	10.0325	10.2482	10.1168	10.3107	9.8907	9.63879	9.65816	9.5707	9.32293	10.2129
ENSMUSG00000036155	-0.172391	-1.12692	11.6089	11.5253	11.6977	-1.30733	0.219178	0.999992	1	protein_coding	Mgat5	mannoside acetylglucosaminyltransferase 5 [Source:MGI Symbol;Acc:MGI:894701]	chr1	127205015	127488336	4	ensembl_havana	KNOWN	11.3485	11.4369	11.7905	11.8182	11.564	11.7109	11.5484	11.5271	11.4598	11.769	11.5147	11.8192
ENSMUSG00000022061	0.446408	1.36264	6.53875	6.66626	6.21985	1.30718	0.219226	0.999992	1	protein_coding	Nkx3-1	NK-3 transcription factor, locus 1 (Drosophila) [Source:MGI Symbol;Acc:MGI:97352]	chr14	69190638	69194662	1	ensembl_havana	KNOWN	6.87126	6.39471	6.73282	6.52392	6.85805	5.27759	6.77231	6.29337	6.12506	6.888	6.76669	6.96119
ENSMUSG00000036411	0.29514	1.227	6.59351	7.0188	6.72366	1.30668	0.219389	0.999992	1	protein_coding	9530077C05Rik	RIKEN cDNA 9530077C05 gene [Source:MGI Symbol;Acc:MGI:1915533]	chr9	22411577	22444677	1	ensembl	KNOWN	6.94432	7.10215	7.00993	7.0914	6.69011	6.38948	6.03534	6.49407	5.59997	6.48639	6.79739	6.48158
ENSMUSG00000022620	0.187382	1.1387	9.97911	10.0863	9.8989	1.30608	0.219587	0.999992	-1	protein_coding	Arsa	arylsulfatase A [Source:MGI Symbol;Acc:MGI:88077]	chr15	89472476	89477425	4	ensembl_havana	KNOWN	9.90597	10.1981	10.1547	9.59803	10.0696	10.029	9.85171	9.92945	10.1478	9.88294	10.0557	9.92616
ENSMUSG00000059213	-0.316369	-1.24519	9.52684	9.23081	9.54717	-1.30565	0.219728	0.999992	-1	protein_coding	Ddn	dendrin [Source:MGI Symbol;Acc:MGI:108101]	chr15	98803782	98807925	1	ensembl	KNOWN	8.76938	9.67777	9.24527	9.78732	9.56215	9.29206	9.53561	9.94324	9.38452	9.80296	9.91578	9.40598
ENSMUSG00000041702	-0.175033	-1.12899	10.284	10.2414	10.4164	-1.3045	0.220103	0.999992	-1	protein_coding	Btbd7	BTB (POZ) domain containing 7 [Source:MGI Symbol;Acc:MGI:1917858]	chr12	102784656	102878406	1	ensembl	KNOWN	10.2247	10.2646	10.2348	10.5466	10.486	10.2167	10.2123	10.3345	10.1657	9.99672	10.2176	10.508
ENSMUSG00000049536	0.251389	1.19035	9.03088	9.20543	8.95404	1.30369	0.22037	0.999992	1	protein_coding	Tceal1	transcription elongation factor A (SII)-like 1 [Source:MGI Symbol;Acc:MGI:2385317]	chrX	136707982	136711478	1	ensembl_havana	KNOWN	9.13975	9.24321	9.23332	8.7073	9.14142	9.01339	8.89245	9.14912	9.11586	8.79399	9.38488	8.55584
ENSMUSG00000091803	-0.252482	-1.19125	6.91766	6.63549	6.88797	-1.30347	0.220443	0.999992	-1	protein_coding	Cox16	cytochrome c oxidase assembly protein 16 [Source:MGI Symbol;Acc:MGI:1913522]	chr12	81359026	81485127	9	ensembl_havana	KNOWN	6.713	6.24067	6.95279	6.65668	6.88942	7.1178	6.88895	6.91378	7.2311	6.96672	7.0979	7.34306
ENSMUSG00000018347	0.151769	1.11093	9.13175	9.24514	9.09338	1.30247	0.220771	0.999992	1	protein_coding	Zkscan6	zinc finger with KRAB and SCAN domains 6 [Source:MGI Symbol;Acc:MGI:1289293]	chr11	65807175	65829239	2	ensembl_havana	KNOWN	9.34256	9.27828	9.11459	9.27042	9.06794	8.94177	9.01944	9.23571	9.22255	9.06838	8.89642	9.123
ENSMUSG00000039754	0.141776	1.10326	8.6612	8.75796	8.61618	1.30218	0.220867	0.999992	1	protein_coding	Alkbh4	alkB, alkylation repair homolog 4 (E. coli) [Source:MGI Symbol;Acc:MGI:1919291]	chr5	136136146	136141615	5	ensembl_havana	KNOWN	8.78935	8.64935	8.83518	8.57934	8.7122	8.55701	8.59906	8.59797	8.8608	8.43656	8.63267	8.68498
ENSMUSG00000021282	-0.180822	-1.13353	14.1408	14.1	14.2809	-1.30188	0.220965	0.999992	1	protein_coding	Eif5	eukaryotic translation initiation factor 5 [Source:MGI Symbol;Acc:MGI:95309]	chr12	111538101	111546753	2	ensembl	KNOWN	14.1104	14.1492	14.0406	14.4666	14.198	14.178	14.1156	14.2312	13.7414	14.2142	13.9908	14.254
ENSMUSG00000054162	-0.182683	-1.13499	7.62588	7.44956	7.63224	-1.30182	0.220985	0.999992	1	protein_coding	Spock3	sparc/osteonectin, cwcv and kazal-like domains proteoglycan 3 [Source:MGI Symbol;Acc:MGI:1920152]	chr8	62951009	63357103	6	ensembl_havana	KNOWN	7.29097	7.43966	7.61805	7.74134	7.73396	7.42142	7.71815	7.5034	7.84975	7.64638	7.92102	7.62645
ENSMUSG00000054065	0.156706	1.11474	10.8579	11.0449	10.8882	1.30142	0.221119	0.999992	1	protein_coding	Pkp3	plakophilin 3 [Source:MGI Symbol;Acc:MGI:1891830]	chr7	141078218	141090510	10	ensembl_havana	KNOWN	11.3127	10.7766	11.0454	10.9245	10.863	10.877	10.7977	10.744	10.7689	10.7967	10.7023	10.6861
ENSMUSG00000016520	0.125816	1.09112	10.4174	10.4232	10.2974	1.30128	0.221164	0.999992	-1	protein_coding	Lnx2	ligand of numb-protein X 2 [Source:MGI Symbol;Acc:MGI:2155959]	chr5	147016655	147076586	2	ensembl_havana	KNOWN	10.3809	10.3377	10.551	10.3176	10.3488	10.2258	10.4867	10.5616	10.3045	10.44	10.5187	10.5352
ENSMUSG00000005131	0.366551	1.28927	7.52261	7.69622	7.32967	1.30026	0.221501	0.999992	1	protein_coding	4930550C14Rik	RIKEN cDNA 4930550C14 gene [Source:MGI Symbol;Acc:MGI:1922561]	chr9	53405286	53432803	1	ensembl	KNOWN	7.20438	8.38095	7.50334	7.46177	7.38368	7.14357	7.49707	7.98883	7.48082	7.20182	7.77443	7.2507
ENSMUSG00000039704	-0.206307	-1.15373	11.3674	11.3669	11.5732	-1.30015	0.221537	0.999992	1	protein_coding	Lmbrd2	LMBR1 domain containing 2 [Source:MGI Symbol;Acc:MGI:2444173]	chr15	9140621	9198318	1	ensembl	KNOWN	11.4848	11.3418	11.274	11.616	11.4035	11.7001	11.3272	11.4153	11.1531	11.0192	11.0644	11.6097
ENSMUSG00000038704	0.346325	1.27132	12.0308	12.071	11.7247	1.29981	0.221648	0.999992	1	protein_coding	Aspdh	aspartate dehydrogenase domain containing [Source:MGI Symbol;Acc:MGI:1915602]	chr7	44465391	44467757	6	ensembl_havana	KNOWN	12.4488	11.7875	11.9767	12.0844	11.1093	11.9803	12.2829	11.9054	12.1977	12.5142	12.0937	11.9887
ENSMUSG00000051256	0.147237	1.10745	11.1999	11.2095	11.0623	1.29869	0.222019	0.999992	1	protein_coding	Jagn1	jagunal homolog 1 (Drosophila) [Source:MGI Symbol;Acc:MGI:1915017]	chr6	113442569	113448229	3	ensembl_havana	KNOWN	11.2725	11.0603	11.2957	10.9311	11.055	11.2007	11.3954	11.1198	11.3477	11.1889	11.1911	11.341
ENSMUSG00000029463	0.118836	1.08586	9.54388	9.76954	9.6507	1.29841	0.222113	0.999992	-1	protein_coding	Fam216a	family with sequence similarity 216, member A [Source:MGI Symbol;Acc:MGI:1916198]	chr5	122364580	122372364	1	ensembl_havana	KNOWN	9.76182	9.89021	9.65658	9.56884	9.74472	9.63854	9.46689	9.36939	9.35355	9.29374	9.41982	9.3625
ENSMUSG00000016128	0.178463	1.13168	9.71628	9.86511	9.68665	1.29725	0.222497	0.999992	-1	protein_coding	Stard13	StAR-related lipid transfer (START) domain containing 13 [Source:MGI Symbol;Acc:MGI:2385331]	chr5	151037510	151233836	10	ensembl_havana	KNOWN	9.54991	10.1091	9.9363	9.78369	9.73612	9.54013	9.67616	9.69692	9.5255	9.74086	9.60907	9.69158
ENSMUSG00000022887	-0.444952	-1.36127	6.05631	5.95834	6.40329	-1.2972	0.222514	0.999992	-1	protein_coding	Masp1	mannan-binding lectin serine peptidase 1 [Source:MGI Symbol;Acc:MGI:88492]	chr16	23451785	23520590	1	ensembl	KNOWN	5.55867	5.51719	6.79916	6.33871	6.281	6.59018	6.17973	5.84199	5.73427	6.12382	5.35681	6.3542
ENSMUSG00000021565	0.1678	1.12334	14.8347	14.7859	14.6181	1.29698	0.222585	0.999992	-1	protein_coding	Slc6a19	solute carrier family 6 (neurotransmitter transporter), member 19 [Source:MGI Symbol;Acc:MGI:1921588]	chr13	73679745	73704865	7	ensembl_havana	KNOWN	14.9969	14.7249	14.636	14.5209	14.5287	14.8047	14.9071	14.8321	15.1678	14.9168	15.0095	14.9715
ENSMUSG00000021171	-0.120257	-1.08693	12.099	12.0812	12.2015	-1.2969	0.222611	0.999992	1	protein_coding	Esyt2	extended synaptotagmin-like protein 2 [Source:MGI Symbol;Acc:MGI:1261845]	chr12	116281222	116373096	1	ensembl	KNOWN	12.0593	12.0484	12.136	12.238	12.1532	12.2133	12.0709	12.0066	11.9801	12.1391	11.9197	12.224
ENSMUSG00000024480	0.133882	1.09724	10.1054	10.1099	9.976	1.29681	0.222643	0.999992	1	protein_coding	Ap3s1	adaptor-related protein complex 3, sigma 1 subunit [Source:MGI Symbol;Acc:MGI:1337062]	chr18	46741917	46790826	1	ensembl	KNOWN	10.1913	9.99631	10.142	9.96106	9.94831	10.0186	10.3382	10.0522	10.102	10.2327	10.2374	10.0444
ENSMUSG00000060601	0.127303	1.09225	12.183	12.2053	12.078	1.29655	0.22273	0.999992	-1	protein_coding	Nr1h2	nuclear receptor subfamily 1, group H, member 2 [Source:MGI Symbol;Acc:MGI:1352463]	chr7	44549616	44553951	13	ensembl_havana	KNOWN	12.3123	12.092	12.2118	12.1415	11.9376	12.1551	12.2196	12.1665	12.3526	12.2632	12.1579	12.1855
ENSMUSG00000044636	-0.34675	-1.27169	7.80096	7.77827	8.12502	-1.29646	0.222758	0.999992	-1	protein_coding	Csrnp2	cysteine-serine-rich nuclear protein 2 [Source:MGI Symbol;Acc:MGI:2386852]	chr15	100479570	100495239	1	ensembl	KNOWN	7.0802	8.26585	7.98877	8.24164	8.26315	7.87028	7.42162	7.66191	7.13723	8.05943	7.78977	7.83168
ENSMUSG00000026980	-0.197724	-1.14689	8.25166	8.06471	8.26243	-1.29527	0.223154	0.999992	-1	protein_coding	Ly75	lymphocyte antigen 75 [Source:MGI Symbol;Acc:MGI:106662]	chr2	60292103	60383303	2	ensembl_havana	KNOWN	7.98817	8.10774	8.09822	8.28331	8.43241	8.07158	8.30574	8.64934	8.43717	7.92132	8.4802	8.24472
ENSMUSG00000041134	-0.365483	-1.28831	8.64264	8.46724	8.83273	-1.29525	0.223158	0.999992	-1	protein_coding	Cyyr1	cysteine and tyrosine-rich protein 1 [Source:MGI Symbol;Acc:MGI:2152187]	chr16	85421533	85553397	4	ensembl_havana	KNOWN	7.97079	8.45287	8.97807	8.80352	8.98325	8.71141	8.5644	8.37194	8.21396	8.62632	8.53587	9.49925
ENSMUSG00000075324	0.175425	1.1293	8.4209	8.35017	8.17474	1.29498	0.22325	0.999992	-1	protein_coding	Fign	fidgetin [Source:MGI Symbol;Acc:MGI:1890647]	chr2	63971507	64098038	4	ensembl_havana	KNOWN	8.15137	8.38095	8.51819	8.08552	8.21445	8.22426	8.36736	8.64091	8.38707	8.89808	8.4802	8.70252
ENSMUSG00000020019	-0.26697	-1.20328	12.5827	12.5464	12.8134	-1.29475	0.223327	0.999992	1	protein_coding	Ntn4	netrin 4 [Source:MGI Symbol;Acc:MGI:1888978]	chr10	93640681	93747207	2	ensembl_havana	KNOWN	12.3539	12.6601	12.6252	12.6425	13.112	12.6856	12.3002	12.9035	12.107	12.3496	12.5727	12.6797
ENSMUSG00000002342	0.122568	1.08867	11.0702	11.1732	11.0506	1.29467	0.223352	0.999992	1	protein_coding	Tmem161a	transmembrane protein 161A [Source:MGI Symbol;Acc:MGI:2384577]	chr8	70172356	70183681	14	ensembl_havana	KNOWN	11.2329	11.226	11.0607	11.058	10.9932	11.1006	11.0393	10.9897	11.1166	11.1044	11.0628	10.8583
ENSMUSG00000027963	0.160993	1.11806	10.7431	10.8003	10.6393	1.29435	0.223459	0.999992	1	protein_coding	Extl2	exostoses (multiple)-like 2 [Source:MGI Symbol;Acc:MGI:1889574]	chr3	116007462	116029017	6	ensembl_havana	KNOWN	10.9365	10.6824	10.7818	10.5762	10.6206	10.7211	10.615	10.9492	10.7472	10.6111	10.9698	10.7058
ENSMUSG00000021411	-0.218388	-1.16343	8.0792	7.9607	8.17908	-1.29416	0.223524	0.999992	-1	protein_coding	Pxdc1	PX domain containing 1 [Source:MGI Symbol;Acc:MGI:1914145]	chr13	34627840	34652681	4	ensembl_havana	KNOWN	7.76434	7.93013	8.18762	8.04975	8.44302	8.04449	8.0912	8.16392	8.17905	7.94744	7.78977	8.35974
ENSMUSG00000092416	0.243221	1.18363	8.78733	8.89945	8.65623	1.2937	0.223674	0.999992	-1	protein_coding	Zfp141	zinc finger protein 141 [Source:MGI Symbol;Acc:MGI:3584269]	chr7	42473386	42505726	4	havana	KNOWN	8.54111	9.22278	8.93445	8.52826	8.76389	8.67654	8.7142	8.59797	9.00729	8.5686	8.81625	9.07667
ENSMUSG00000079659	0.162622	1.11932	11.1234	11.2475	11.0849	1.2933	0.223808	0.999992	1	protein_coding	Tmem243	transmembrane protein 243, mitochondrial [Source:MGI Symbol;Acc:MGI:3606159]	chr5	9100668	9160986	4	ensembl_havana	KNOWN	11.2866	11.1791	11.2769	10.973	10.9173	11.3644	11.2213	10.9746	11.1959	11.0765	11.0754	10.9401
ENSMUSG00000027762	0.440484	1.35706	10.8507	10.9118	10.4713	1.29266	0.224022	0.999992	1	protein_coding	Sucnr1	succinate receptor 1 [Source:MGI Symbol;Acc:MGI:1934135]	chr3	60081869	60087566	2	ensembl_havana	KNOWN	11.3161	10.4474	10.9718	10.799	9.58148	11.0333	10.9464	11.1909	10.7151	11.0542	11.2055	10.9475
ENSMUSG00000062328	-0.217822	-1.16298	11.387	11.291	11.5088	-1.292	0.224242	0.999992	1	protein_coding	Rpl17	ribosomal protein L17 [Source:MGI Symbol;Acc:MGI:2448270]	chr18	75000477	75003381	1	ensembl	KNOWN	11.4601	11.0944	11.3185	11.1761	11.5407	11.8097	11.5693	11.2805	11.4706	11.3271	11.1276	11.4695
ENSMUSG00000005547	-0.449144	-1.36523	13.9731	14.4856	14.9347	-1.29147	0.224417	0.999992	1	protein_coding	Cyp2a5	cytochrome P450, family 2, subfamily a, polypeptide 5 [Source:MGI Symbol;Acc:MGI:88597]	chr7	26835305	26843548	5	ensembl_havana	KNOWN	14.8609	14.057	14.5389	15.1931	14.4862	15.1248	13.6189	12.7618	13.2684	13.2866	12.6018	13.8793
ENSMUSG00000026196	0.416551	1.33473	5.3415	5.51434	5.09779	1.29146	0.224421	0.999992	-1	protein_coding	Bard1	BRCA1 associated RING domain 1 [Source:MGI Symbol;Acc:MGI:1328361]	chr1	71027498	71103146	1	ensembl_havana	KNOWN	5.24833	6.1133	5.18141	4.90377	5.20824	5.18137	5.41191	5.84199	4.9973	5.50409	5.78212	4.72415
ENSMUSG00000032097	-0.164446	-1.12074	13.7877	13.6896	13.8541	-1.29121	0.224504	0.999992	1	protein_coding	Ddx6	DEAD (Asp-Glu-Ala-Asp) box polypeptide 6 [Source:MGI Symbol;Acc:MGI:104976]	chr9	44604892	44640731	1	ensembl	KNOWN	13.535	13.6205	13.9134	13.8475	13.8487	13.8661	13.7807	13.7989	13.6795	13.7905	13.676	14.0956
ENSMUSG00000026718	-0.113888	-1.08214	11.2111	11.2138	11.3277	-1.29084	0.224627	0.999992	1	protein_coding	Stam	signal transducing adaptor molecule (SH3 domain and ITAM motif) 1 [Source:MGI Symbol;Acc:MGI:1329014]	chr2	14074098	14149634	9	ensembl_havana	KNOWN	11.181	11.159	11.3014	11.3406	11.2443	11.3982	11.1369	11.1822	11.1871	11.0084	11.2055	11.189
ENSMUSG00000035247	-0.154656	-1.11316	13.502	13.3969	13.5515	-1.29075	0.22466	0.999992	-1	protein_coding	Hectd1	HECT domain containing 1 [Source:MGI Symbol;Acc:MGI:2384768]	chr12	51743722	51829536	2	ensembl	KNOWN	13.5679	13.3791	13.2436	13.6814	13.5421	13.4311	13.4251	13.6416	13.4768	13.5502	13.3976	13.6876
ENSMUSG00000030600	-0.261336	-1.19859	7.81021	7.68464	7.94598	-1.29065	0.224692	0.999992	1	protein_coding	Lrfn1	leucine rich repeat and fibronectin type III domain containing 1 [Source:MGI Symbol;Acc:MGI:2136810]	chr7	28451980	28468242	5	ensembl_havana	KNOWN	7.84288	7.57474	7.63631	7.74134	8.15116	7.94544	7.80978	7.75866	7.97712	7.24457	8.11627	7.92429
ENSMUSG00000003352	0.18228	1.13468	9.77712	9.78003	9.59776	1.28948	0.225084	0.999992	1	protein_coding	Cacnb3	calcium channel, voltage-dependent, beta 3 subunit [Source:MGI Symbol;Acc:MGI:103307]	chr15	98632220	98644530	2	ensembl	KNOWN	9.66246	9.95975	9.71789	9.58142	9.62871	9.58313	9.81532	9.57822	10.0385	10.0934	9.97068	9.69597
ENSMUSG00000025978	0.262674	1.1997	7.73267	7.84641	7.58374	1.28892	0.225272	0.999992	-1	protein_coding	Rftn2	raftlin family member 2 [Source:MGI Symbol;Acc:MGI:1921263]	chr1	55170159	55226782	5	ensembl_havana	KNOWN	7.57025	7.60663	8.36235	7.4798	7.76811	7.5033	7.42162	7.66191	7.89347	7.8539	7.92102	7.74969
ENSMUSG00000032121	0.212809	1.15894	9.23192	9.34468	9.13187	1.28884	0.225296	0.999992	1	protein_coding	Tmem218	transmembrane protein 218 [Source:MGI Symbol;Acc:MGI:1913529]	chr9	37208333	37223210	1	ensembl	KNOWN	9.2155	9.28322	9.53532	8.89372	9.02622	9.47567	9.24411	9.15506	9.31119	9.14372	9.46355	9.03574
ENSMUSG00000068798	0.11429	1.08244	11.6419	11.7086	11.5943	1.28877	0.225321	0.999992	-1	protein_coding	Rap1a	RAS-related protein-1a [Source:MGI Symbol;Acc:MGI:97852]	chr3	105727267	105801336	4	ensembl_havana	KNOWN	11.8158	11.6002	11.7098	11.5861	11.512	11.6848	11.5451	11.6372	11.6428	11.6949	11.6823	11.5922
ENSMUSG00000033446	0.254546	1.19296	9.88267	9.94945	9.69491	1.28868	0.225349	0.999992	1	protein_coding	Lpar6	lysophosphatidic acid receptor 6 [Source:MGI Symbol;Acc:MGI:1914418]	chr14	73237895	73243294	1	ensembl_havana	KNOWN	9.93315	10.2189	9.69629	9.91541	9.6147	9.55461	10.0558	10.3214	9.88447	9.80296	10.1359	9.45854
ENSMUSG00000033458	-0.335661	-1.26196	8.8242	8.76679	9.10245	-1.28857	0.225388	0.999992	-1	protein_coding	Fan1	FANCD2/FANCI-associated nuclease 1 [Source:MGI Symbol;Acc:MGI:3045266]	chr7	64346758	64374095	1	ensembl	KNOWN	8.37926	9.30767	8.61345	9.46403	8.95389	8.88944	8.60759	8.88906	8.09416	8.89808	8.90349	8.89025
ENSMUSG00000034620	0.132837	1.09645	10.7119	10.8472	10.7143	1.28789	0.225615	0.999992	-1	protein_coding	Tmem5	transmembrane protein 5 [Source:MGI Symbol;Acc:MGI:2384919]	chr10	122078114	122097371	6	ensembl_havana	KNOWN	10.9208	10.7303	10.8904	10.7273	10.5561	10.8596	10.7073	10.6164	10.6055	10.5356	10.7363	10.6571
ENSMUSG00000019295	0.109872	1.07913	10.8389	10.9649	10.8551	1.28504	0.226571	0.999992	-1	protein_coding	Tmem129	transmembrane protein 129 [Source:MGI Symbol;Acc:MGI:1915616]	chr5	33653216	33658416	4	ensembl_havana	KNOWN	10.9477	10.988	10.9591	10.8861	10.7963	10.8828	10.7637	10.742	10.765	10.6808	10.9306	10.7252
ENSMUSG00000042198	0.142588	1.10388	10.7263	10.7399	10.5973	1.28463	0.226709	0.999992	1	protein_coding	Chchd7	coiled-coil-helix-coiled-coil-helix domain containing 7 [Source:MGI Symbol;Acc:MGI:1913683]	chr4	3938888	3951046	15	ensembl_havana	KNOWN	10.798	10.6731	10.7486	10.5228	10.5289	10.7402	10.8364	10.5436	10.9015	10.8616	10.7324	10.8287
ENSMUSG00000058748	0.142993	1.10419	9.30584	9.53205	9.38906	1.28362	0.227051	0.999992	1	protein_coding	Zfp958	zinc finger protein 958 [Source:MGI Symbol;Acc:MGI:2385298]	chr8	4613167	4629549	2	ensembl_havana	KNOWN	9.76686	9.37402	9.45529	9.35101	9.3304	9.48578	9.23312	9.32794	9.17019	9.0014	9.13141	9.04264
ENSMUSG00000027908	-0.312982	-1.24227	8.05607	8.88585	9.19883	-1.28356	0.227069	0.999992	1	protein_coding	Tchhl1	trichohyalin-like 1 [Source:MGI Symbol;Acc:MGI:1918575]	chr3	93468754	93471980	1	ensembl_havana	KNOWN	8.86657	8.9015	8.88948	9.07072	9.57667	8.9491	7.16824	6.99546	6.71815	6.86078	7.77443	6.90169
ENSMUSG00000034634	-0.830718	-1.77857	7.03447	6.80893	7.63964	-1.28324	0.227178	0.999992	-1	protein_coding	Ly6d	lymphocyte antigen 6 complex, locus D [Source:MGI Symbol;Acc:MGI:96881]	chr15	74762056	74763620	1	ensembl_havana	KNOWN	7.31872	7.05671	6.05135	6.29863	7.44829	9.17201	7.83908	6.4561	7.06259	7.08905	6.45635	6.16472
ENSMUSG00000039252	-0.653168	-1.57262	6.48268	6.23954	6.8927	-1.28285	0.22731	0.999992	-1	protein_coding	Lgi2	leucine-rich repeat LGI family, member 2 [Source:MGI Symbol;Acc:MGI:2180196]	chr5	52533517	52566462	2	ensembl_havana	KNOWN	6.09632	5.92382	6.69847	6.68804	7.00847	6.9816	5.56	6.24965	7.66027	5.97943	5.71938	7.22665
ENSMUSG00000020620	-0.42503	-1.3426	8.06545	8.24497	8.67	-1.28285	0.227311	0.999992	-1	protein_coding	Abca8b	ATP-binding cassette, sub-family A (ABC1), member 8b [Source:MGI Symbol;Acc:MGI:1351668]	chr11	109932190	109995845	2	ensembl_havana	KNOWN	8.02232	8.5626	8.14998	8.81777	9.06794	8.12429	7.14497	7.77417	7.69363	8.24982	7.0979	8.08003
ENSMUSG00000046275	-0.303698	-1.2343	7.38117	7.19078	7.49448	-1.28184	0.227652	0.999992	1	protein_coding	Tusc5	tumor suppressor candidate 5 [Source:MGI Symbol;Acc:MGI:3029307]	chr11	76679808	76698664	1	ensembl_havana	KNOWN	7.04741	7.14621	7.37871	7.30875	7.38368	7.79099	7.8245	7.5219	6.81227	7.51286	7.23876	7.60796
ENSMUSG00000017692	-0.247399	-1.18706	7.82494	7.74091	7.98831	-1.28183	0.227654	0.999992	1	protein_coding	Rhbdl3	rhomboid, veinlet-like 3 (Drosophila) [Source:MGI Symbol;Acc:MGI:2179276]	chr11	80300912	80355955	3	ensembl_havana	KNOWN	7.44996	7.74198	8.03079	7.93679	8.2869	7.74124	8.029	7.90676	7.87904	7.54742	7.96224	7.38712
ENSMUSG00000038888	-0.138917	-1.10108	8.97665	8.92241	9.06132	-1.28155	0.227748	0.999992	1	protein_coding	Ctu1	cytosolic thiouridylase subunit 1 homolog (S. pombe) [Source:MGI Symbol;Acc:MGI:2385277]	chr7	43672016	43678298	1	ensembl_havana	KNOWN	8.76938	8.97051	9.02733	8.99123	8.92391	9.26883	8.89245	8.88906	8.98725	8.98889	9.03166	8.97929
ENSMUSG00000020604	0.154628	1.11313	11.467	11.2168	11.0622	1.28099	0.22794	0.999992	1	protein_coding	Arsg	arylsulfatase G [Source:MGI Symbol;Acc:MGI:1921258]	chr11	109473374	109573330	5	ensembl_havana	KNOWN	11.2988	11.0459	11.3057	11.061	10.9418	11.1837	11.8459	11.8332	11.8484	11.8439	11.8826	11.5136
ENSMUSG00000035189	-0.368497	-1.29101	5.82658	5.77828	6.14678	-1.28088	0.227977	0.999992	-1	protein_coding	Ano4	anoctamin 4 [Source:MGI Symbol;Acc:MGI:2443344]	chr10	88948994	89344762	12	ensembl_havana	KNOWN	6.58175	5.30038	5.45271	6.25741	6.13162	6.05131	5.69431	5.89971	5.52782	5.35599	5.84224	5.82369
ENSMUSG00000042918	0.281047	1.21508	5.66617	5.87407	5.59302	1.27961	0.228404	0.999992	1	protein_coding	Mamstr	MEF2 activating motif and SAP domain containing transcriptional regulator [Source:MGI Symbol;Acc:MGI:1921740]	chr7	45639977	45646521	6	ensembl_havana	KNOWN	5.88987	6.19945	5.53288	5.70347	5.70781	5.36778	5.06043	5.78187	5.3717	5.97943	5.51293	5.88642
ENSMUSG00000059498	-0.298252	-1.22965	8.45415	8.32778	8.62603	-1.27958	0.228414	0.999992	-1	protein_coding	Fcgr3	Fc receptor, IgG, low affinity III [Source:MGI Symbol;Acc:MGI:95500]	chr1	171051174	171064935	4	ensembl_havana	KNOWN	7.8806	8.41736	8.68537	8.24164	9.10848	8.52796	8.33688	8.39219	8.59556	8.418	8.5083	8.33746
ENSMUSG00000021906	-0.137714	-1.10016	11.5832	11.4797	11.6175	-1.27941	0.228474	0.999992	1	protein_coding	Oxnad1	oxidoreductase NAD-binding domain containing 1 [Source:MGI Symbol;Acc:MGI:1916953]	chr14	32085374	32103202	12	ensembl_havana	KNOWN	11.6509	11.4741	11.3142	11.6924	11.5964	11.5636	11.6837	11.5909	11.45	11.6842	11.5635	11.7343
ENSMUSG00000067365	0.139613	1.10161	10.4796	10.428	10.2884	1.27904	0.228598	0.999992	1	protein_coding	Tmem128	transmembrane protein 128 [Source:MGI Symbol;Acc:MGI:1913559]	chr5	38260185	38269634	5	ensembl_havana	KNOWN	10.3973	10.443	10.4437	10.1754	10.3232	10.3664	10.6731	10.5925	10.7883	10.4331	10.7363	10.383
ENSMUSG00000031549	0.283007	1.21673	9.66045	9.60608	9.32307	1.27836	0.228829	0.999992	-1	protein_coding	Ido2	indoleamine 2,3-dioxygenase 2 [Source:MGI Symbol;Acc:MGI:2142489]	chr8	24531894	24576333	4	ensembl_havana	KNOWN	9.79676	9.36938	9.6521	9.80173	8.78071	9.38678	9.66802	9.91553	9.91307	9.88969	9.74913	10.0025
ENSMUSG00000059363	0.218451	1.16348	9.6286	9.49177	9.27332	1.27806	0.22893	0.999992	-1	protein_coding	Fxn	frataxin [Source:MGI Symbol;Acc:MGI:1096879]	chr19	24261453	24280605	3	ensembl_havana	KNOWN	9.61849	9.22278	9.63404	9.20145	9.01204	9.60648	9.81163	9.75671	10.0642	9.82426	10.0268	9.76438
ENSMUSG00000053550	0.213194	1.15925	10.1547	10.2989	10.0857	1.27765	0.22907	0.999992	-1	protein_coding	Shisa7	shisa family member 7 [Source:MGI Symbol;Acc:MGI:3605641]	chr7	4825552	4844696	6	ensembl_havana	KNOWN	10.2716	10.3518	10.2733	10.3547	9.81583	10.0866	10.0114	9.77224	10.396	10.222	10.2289	10.0716
ENSMUSG00000030138	-0.159201	-1.11667	11.2437	11.1231	11.2823	-1.27725	0.229206	0.999992	-1	protein_coding	Bms1	BMS1 homolog, ribosome assembly protein (yeast) [Source:MGI Symbol;Acc:MGI:2446132]	chr6	118383381	118419474	3	ensembl_havana	KNOWN	10.9387	11.2924	11.138	11.3771	11.2075	11.2622	11.1704	11.414	11.1273	11.4758	11.1766	11.3438
ENSMUSG00000029869	0.185291	1.13705	8.14277	8.34495	8.15966	1.27702	0.229283	0.999992	1	protein_coding	Ephb6	Eph receptor B6 [Source:MGI Symbol;Acc:MGI:1096338]	chr6	41605482	41620509	4	ensembl_havana	KNOWN	8.31183	8.3717	8.35134	8.16569	8.20201	8.11129	8.27391	7.97547	8.31388	7.53024	8.06674	8.03919
ENSMUSG00000041471	-0.136716	-1.0994	9.59547	9.74795	9.88466	-1.27702	0.229283	0.999992	-1	protein_coding	Fam35a	family with sequence similarity 35, member A [Source:MGI Symbol;Acc:MGI:1922948]	chr14	34237041	34310503	1	ensembl	KNOWN	9.92865	9.78963	9.52555	9.9928	9.86003	9.80115	9.43367	9.39971	9.37941	9.34375	9.31234	9.37896
ENSMUSG00000042246	-0.325903	-1.25345	6.76444	6.60223	6.92814	-1.27654	0.229447	0.999992	-1	protein_coding	Tmc7	transmembrane channel-like gene family 7 [Source:MGI Symbol;Acc:MGI:2443317]	chr7	118535843	118584736	4	ensembl_havana	KNOWN	5.96202	7.14621	6.69847	7.26782	6.88942	6.62717	6.80237	6.76644	6.92892	6.77589	6.63692	6.67168
ENSMUSG00000001247	0.120453	1.08708	11.6071	11.7287	11.6082	1.27624	0.229548	0.999992	-1	protein_coding	Lsr	lipolysis stimulated lipoprotein receptor [Source:MGI Symbol;Acc:MGI:1927471]	chr7	30957775	30973464	4	ensembl_havana	KNOWN	11.8683	11.6208	11.6968	11.5652	11.6035	11.656	11.6271	11.5005	11.7227	11.4724	11.5296	11.4226
ENSMUSG00000050592	-0.196664	-1.14605	7.6776	7.78074	7.97741	-1.27526	0.229881	0.999992	-1	protein_coding	Fam78a	family with sequence similarity 78, member A [Source:MGI Symbol;Acc:MGI:2443569]	chr2	32050055	32084857	4	ensembl_havana	KNOWN	7.82364	7.72755	7.79103	7.86998	8.239	7.82323	7.32139	7.5034	6.92892	7.59775	7.78977	7.71554
ENSMUSG00000063049	0.158886	1.11642	9.92087	10.0108	9.8519	1.27331	0.230546	0.999992	-1	protein_coding	Ing2	inhibitor of growth family, member 2 [Source:MGI Symbol;Acc:MGI:1916510]	chr8	47667178	47675556	3	ensembl_havana	KNOWN	9.92865	10.1637	9.93998	9.80173	9.98144	9.77254	9.67209	10.0775	9.85896	9.83828	10.0746	9.94101
ENSMUSG00000006522	-0.316739	-1.24551	7.1452	7.08531	7.40205	-1.27326	0.230564	0.999992	-1	protein_coding	Itih3	inter-alpha trypsin inhibitor, heavy chain 3 [Source:MGI Symbol;Acc:MGI:96620]	chr14	30908573	30923760	5	ensembl_havana	KNOWN	7.20438	6.63009	7.42146	7.53259	7.33894	7.33462	7.32139	6.85664	7.25364	7.34621	6.45635	7.04608
ENSMUSG00000078974	0.309832	1.23956	6.02773	6.13731	5.82748	1.27266	0.230767	0.999992	-1	protein_coding	Sec61g	SEC61, gamma subunit [Source:MGI Symbol;Acc:MGI:1202066]	chr11	16500530	16508484	7	ensembl_havana	KNOWN	6.09632	6.31975	5.99585	5.43429	6.2329	5.81524	5.87488	6.49407	5.52782	6.1689	6.15827	6.21448
ENSMUSG00000016087	-0.313741	-1.24293	8.30521	8.11009	8.42383	-1.27265	0.230772	0.999992	-1	protein_coding	Fli1	Friend leukemia integration 1 [Source:MGI Symbol;Acc:MGI:95554]	chr9	32422204	32542861	2	ensembl_havana	KNOWN	7.52333	8.59475	8.21217	8.42965	8.79734	8.04449	8.36736	8.29874	8.39723	8.34129	8.34127	8.31483
ENSMUSG00000046058	-0.151802	-1.11096	9.04946	9.01071	9.16252	-1.27249	0.230824	0.999992	1	protein_coding	Eid2	EP300 interacting inhibitor of differentiation 2 [Source:MGI Symbol;Acc:MGI:2681174]	chr7	28267881	28269272	1	ensembl_havana	KNOWN	8.98385	8.9015	9.1468	8.94654	9.27804	9.26297	8.97394	8.88906	8.81606	9.23665	9.17882	8.97929
ENSMUSG00000002831	-0.707836	-1.63335	8.38029	8.3523	9.06013	-1.27239	0.230861	0.999992	-1	protein_coding	Plin4	perilipin 4 [Source:MGI Symbol;Acc:MGI:1929709]	chr17	56100591	56109803	2	ensembl_havana	KNOWN	8.32557	8.81544	7.91589	9.46855	8.13816	9.57369	8.7532	8.60666	7.5553	8.87786	6.76669	7.76646
ENSMUSG00000057522	-0.125794	-1.09111	12.8996	12.751	12.8768	-1.27065	0.231453	0.999992	1	protein_coding	Spop	speckle-type POZ protein [Source:MGI Symbol;Acc:MGI:1343085]	chr11	95414080	95493406	5	ensembl_havana	KNOWN	12.6929	12.7296	12.8305	12.9135	12.9518	12.765	12.9386	13.1185	12.8139	13.057	12.9641	13.0194
ENSMUSG00000006724	-0.523845	-1.43778	8.76948	8.64393	9.16777	-1.26948	0.231854	0.999992	1	protein_coding	Cyp27b1	cytochrome P450, family 27, subfamily b, polypeptide 1 [Source:MGI Symbol;Acc:MGI:1098274]	chr10	127048250	127053006	3	ensembl_havana	KNOWN	7.98817	8.88209	9.06152	8.57095	9.60056	9.33182	8.06664	7.77417	7.69363	10.3401	8.86778	9.05635
ENSMUSG00000067219	0.250427	1.18956	7.69749	7.67635	7.42592	1.2694	0.231883	0.999992	1	protein_coding	Nipal1	NIPA-like domain containing 1 [Source:MGI Symbol;Acc:MGI:1917951]	chr5	72647795	72671078	3	ensembl_havana	KNOWN	7.39889	7.83912	7.79103	7.54976	7.66314	7.06486	7.65366	7.67849	8.20242	7.93444	7.87858	7.71554
ENSMUSG00000049232	0.132051	1.09585	10.2724	10.4236	10.2915	1.26878	0.232094	0.999992	1	protein_coding	Tigd2	tigger transposable element derived 2 [Source:MGI Symbol;Acc:MGI:1915390]	chr6	59208870	59212033	1	ensembl_havana	KNOWN	10.4856	10.4408	10.3444	10.2665	10.3232	10.2848	10.1639	10.3081	10.1568	10.0277	10.3785	10.0884
ENSMUSG00000034748	0.211823	1.15815	8.52086	8.79568	8.58386	1.26783	0.232421	0.999992	-1	protein_coding	Sirt6	sirtuin 6 [Source:MGI Symbol;Acc:MGI:1354161]	chr10	81621785	81627797	4	ensembl_havana	KNOWN	8.57601	9.08245	8.72857	8.92696	8.2869	8.53771	8.24137	8.28798	8.24804	8.56016	8.39244	8.38168
ENSMUSG00000025933	0.155003	1.11342	8.75582	9.02037	8.86537	1.26748	0.232541	0.999992	1	protein_coding	Tmem14a	transmembrane protein 14A [Source:MGI Symbol;Acc:MGI:1922962]	chr1	21218575	21230167	2	ensembl_havana	KNOWN	9.03492	9.01277	9.01343	8.74507	8.93146	8.91958	8.7761	8.29874	8.64756	8.61006	8.62414	8.45596
ENSMUSG00000036931	-0.777078	-1.71366	5.14008	5.06922	5.84629	-1.26748	0.232543	0.999992	1	protein_coding	Nfkbid	nuclear factor of kappa light polypeptide gene enhancer in B cells inhibitor, delta [Source:MGI Symbol;Acc:MGI:3041243]	chr7	30421732	30428746	4	ensembl_havana	KNOWN	3.7744	6.46597	4.96729	6.45266	5.90485	5.18137	4.28992	5.58483	4.14931	5.00452	5.18173	4.72415
ENSMUSG00000005899	0.122598	1.08869	11.0604	11.0942	10.9716	1.26684	0.232761	0.999992	1	protein_coding	Smpd4	sphingomyelin phosphodiesterase 4 [Source:MGI Symbol;Acc:MGI:1924876]	chr16	17619354	17644828	23	ensembl_havana	KNOWN	11.2053	11.0718	11.0055	11.0292	10.825	11.0606	11.0859	11.0403	11.0618	11.2187	11.0228	11.0975
ENSMUSG00000024085	-0.13802	-1.10039	13.3025	13.282	13.42	-1.26664	0.23283	0.999992	1	protein_coding	Man2a1	mannosidase 2, alpha 1 [Source:MGI Symbol;Acc:MGI:104669]	chr17	64600736	64755110	3	ensembl_havana	KNOWN	13.3762	13.197	13.2727	13.364	13.5328	13.3632	13.268	13.2285	13.2545	13.1639	13.1259	13.4836
ENSMUSG00000050410	0.284482	1.21797	8.25768	8.31163	8.02715	1.26654	0.232866	0.999992	-1	protein_coding	Tcf19	transcription factor 19 [Source:MGI Symbol;Acc:MGI:103180]	chr17	35512734	35516824	4	ensembl_havana	KNOWN	8.35266	8.2758	8.30642	7.71113	8.48469	7.88563	8.33688	8.4416	8.14328	8.03528	8.83856	8.2802
ENSMUSG00000019797	0.179206	1.13226	10.9001	10.7766	10.5974	1.26635	0.232929	0.999992	-1	protein_coding	1700021F05Rik	RIKEN cDNA 1700021F05 gene [Source:MGI Symbol;Acc:MGI:1915101]	chr10	43525121	43540994	4	ensembl_havana	KNOWN	10.8748	10.6369	10.8183	10.6616	10.4096	10.7211	11.1515	11.2669	11.0279	11.1998	11.245	10.7882
ENSMUSG00000092060	-0.303386	-1.23404	5.93999	6.17851	6.4819	-1.26605	0.233034	0.999992	-1	protein_coding	Bend4	BEN domain containing 4 [Source:MGI Symbol;Acc:MGI:3648414]	chr5	67392147	67428310	5	ensembl_havana	KNOWN	6.03074	6.56666	5.93814	6.59183	6.85805	5.99581	4.95734	5.51268	5.3717	5.97943	5.71938	5.7581
ENSMUSG00000074896	0.207546	1.15472	10.8486	10.9984	10.7908	1.26597	0.233062	0.999992	1	protein_coding	Ifit3	interferon-induced protein with tetratricopeptide repeats 3 [Source:MGI Symbol;Acc:MGI:1101055]	chr19	34583531	34588731	1	ensembl_havana	KNOWN	10.7117	10.9621	11.3213	10.6695	11.0341	10.6688	10.6129	10.9696	10.8395	10.8548	10.7422	10.7964
ENSMUSG00000028128	0.280883	1.21494	10.9602	11.1153	10.8344	1.26498	0.233403	0.999992	1	protein_coding	F3	coagulation factor III [Source:MGI Symbol;Acc:MGI:88381]	chr3	121723537	121735048	4	ensembl_havana	KNOWN	11.0107	11.3071	11.0282	10.6871	11.0909	10.7253	10.9481	11.0969	11.7704	10.6573	10.319	10.8816
ENSMUSG00000059049	-0.425849	-1.34336	8.78761	8.57128	8.99713	-1.26393	0.233763	0.999992	-1	protein_coding	Frem1	Fras1 related extracellular matrix protein 1 [Source:MGI Symbol;Acc:MGI:2670972]	chr4	82897920	83052339	8	ensembl_havana	KNOWN	7.65975	8.71664	9.33745	9.05878	9.22984	8.70277	8.92697	8.54469	8.7222	8.95711	8.67461	8.92055
ENSMUSG00000020038	-0.739697	-1.66983	8.91347	8.55034	9.29004	-1.26388	0.233781	0.999992	-1	protein_coding	Cry1	cryptochrome 1 (photolyase-like) [Source:MGI Symbol;Acc:MGI:1270841]	chr10	85131702	85185054	1	ensembl	KNOWN	9.48405	7.99179	8.17518	9.78732	9.79941	8.28339	9.57966	8.36171	8.83861	9.10364	7.87858	9.67835
ENSMUSG00000034243	-0.176672	-1.13027	12.9901	13.0137	13.1904	-1.26287	0.234129	0.999992	1	protein_coding	Golgb1	golgi autoantigen, golgin subfamily b, macrogolgin 1 [Source:MGI Symbol;Acc:MGI:1099447]	chr16	36875140	36933085	8	ensembl_havana	KNOWN	12.9289	13.2055	12.9067	13.3754	13.1904	13.0053	12.7409	13.0316	12.6877	12.9969	12.7723	13.0398
ENSMUSG00000001420	0.244479	1.18467	8.99051	8.94032	8.69584	1.26227	0.234338	0.999992	-1	protein_coding	Tmem79	transmembrane protein 79 [Source:MGI Symbol;Acc:MGI:1919163]	chr3	88328655	88336148	4	ensembl_havana	KNOWN	9.15522	8.72392	8.94181	8.32381	8.82193	8.94177	9.19397	8.8383	9.4543	9.09782	9.2637	9.1295
ENSMUSG00000037813	0.258995	1.19665	7.3581	7.66986	7.41086	1.26167	0.234544	0.999992	-1	protein_coding	D630003M21Rik	RIKEN cDNA D630003M21 gene [Source:MGI Symbol;Acc:MGI:3606579]	chr2	158182533	158229222	3	ensembl_havana	KNOWN	7.44996	7.85248	7.70713	7.77093	7.29277	7.16888	6.71025	7.44645	7.13723	7.15776	7.21622	7.38712
ENSMUSG00000030327	0.112165	1.08085	11.0309	11.0764	10.9642	1.26163	0.234557	0.999992	1	protein_coding	Necap1	NECAP endocytosis associated 1 [Source:MGI Symbol;Acc:MGI:1914852]	chr6	122874474	122888941	4	ensembl_havana	KNOWN	11.0751	11.1697	10.9843	11.1082	10.8884	10.8961	11.095	11.0829	11.0262	11.0238	11.0048	11.0157
ENSMUSG00000033933	0.121113	1.08757	10.8791	10.8961	10.775	1.26163	0.234557	0.999992	1	protein_coding	Vhl	von Hippel-Lindau tumor suppressor [Source:MGI Symbol;Acc:MGI:103223]	chr6	113623959	113631633	4	ensembl_havana	KNOWN	10.9957	10.7536	10.9391	10.6929	10.7628	10.8693	10.9278	10.8151	10.978	10.9139	10.8831	11.0175
ENSMUSG00000031803	-0.382522	-1.30362	7.8336	7.5879	7.97043	-1.26163	0.23456	0.999992	-1	protein_coding	B3gnt3	UDP-GlcNAc:betaGal beta-1,3-N-acetylglucosaminyltransferase 3 [Source:MGI Symbol;Acc:MGI:2152535]	chr8	71691719	71701800	1	ensembl	KNOWN	7.01386	7.52556	8.2243	7.69578	8.0156	8.19991	7.8245	7.28256	8.17905	7.92132	7.86416	8.25665
ENSMUSG00000068922	0.161333	1.11832	10.5727	10.6158	10.4545	1.26161	0.234565	0.999992	-1	protein_coding	Msto1	misato homolog 1 (Drosophila) [Source:MGI Symbol;Acc:MGI:2385175]	chr3	88905107	88913999	5	ensembl_havana	KNOWN	10.8794	10.4049	10.563	10.398	10.3601	10.6053	10.6506	10.4669	10.5945	10.6394	10.7383	10.5714
ENSMUSG00000048988	-0.330115	-1.25711	8.34147	8.26727	8.59739	-1.26066	0.234894	0.999992	1	protein_coding	Elfn1	leucine rich repeat and fibronectin type III, extracellular 1 [Source:MGI Symbol;Acc:MGI:2442479]	chr5	139907943	139974722	2	ensembl_havana	KNOWN	8.02232	8.05093	8.72857	8.35345	8.56458	8.87414	7.99035	8.09147	8.47603	7.88125	8.27738	8.78716
ENSMUSG00000037361	0.160414	1.11761	11.5702	11.5255	11.365	1.26058	0.234923	0.999992	1	protein_coding	Sf3b6	splicing factor 3B, subunit 6 [Source:MGI Symbol;Acc:MGI:1913305]	chr12	4817608	4827658	1	ensembl	KNOWN	11.7408	11.3155	11.52	11.1816	11.3789	11.5347	11.8231	11.6148	11.7917	11.6735	11.6616	11.6062
ENSMUSG00000035936	-0.144713	-1.10551	12.4398	12.4243	12.569	-1.25994	0.235144	0.999992	-1	protein_coding	Aldh5a1	aldhehyde dehydrogenase family 5, subfamily A1 [Source:MGI Symbol;Acc:MGI:2441982]	chr13	24907579	24937661	1	ensembl_havana	KNOWN	12.4791	12.4744	12.3195	12.778	12.3688	12.5603	12.4231	12.3485	12.1911	12.4224	12.4071	12.5052
ENSMUSG00000039911	-0.229024	-1.17204	8.85086	8.7822	9.01123	-1.2597	0.235229	0.999992	-1	protein_coding	Spsb1	splA/ryanodine receptor domain and SOCS box containing 1 [Source:MGI Symbol;Acc:MGI:1921896]	chr4	149896283	149955043	10	ensembl_havana	KNOWN	8.72859	8.52972	9.0883	8.81777	9.34178	8.87414	8.99362	8.64934	8.93938	8.72018	8.60691	8.92055
ENSMUSG00000044279	0.12591	1.0912	10.7985	10.7795	10.6536	1.25945	0.235312	0.999992	1	protein_coding	Crb3	crumbs family member 3 [Source:MGI Symbol;Acc:MGI:2670904]	chr17	57059105	57065918	5	ensembl_havana	KNOWN	10.8607	10.8112	10.6666	10.5337	10.689	10.7381	10.9072	10.9577	10.9661	10.7566	10.9766	10.7188
ENSMUSG00000053012	0.0987215	1.07082	12.3062	12.3437	12.245	1.25943	0.23532	0.999992	1	protein_coding	Krcc1	lysine-rich coiled-coil 1 [Source:MGI Symbol;Acc:MGI:1889377]	chr6	71271677	71285319	4	ensembl_havana	KNOWN	12.3071	12.3302	12.3939	12.2875	12.158	12.2895	12.3519	12.3652	12.3162	12.2237	12.3266	12.3251
ENSMUSG00000028251	0.176144	1.12986	9.71508	9.8534	9.67725	1.25924	0.235388	0.999992	-1	protein_coding	Tstd3	thiosulfate sulfurtransferase (rhodanese)-like domain containing 3 [Source:MGI Symbol;Acc:MGI:1924282]	chr4	21757382	21767212	1	ensembl_havana	KNOWN	9.87827	9.77918	9.90275	9.63471	9.4244	9.97264	9.67616	9.69692	9.59335	9.65235	9.86597	9.50426
ENSMUSG00000035849	-0.221713	-1.16612	6.75653	6.84626	7.06797	-1.25814	0.235768	0.999992	-1	protein_coding	Krt222	keratin 222 [Source:MGI Symbol;Acc:MGI:2442728]	chr11	99232761	99244085	3	ensembl_havana	KNOWN	6.43736	7.00979	7.09161	6.99437	7.14468	7.06486	6.67819	6.70301	6.65181	6.74645	6.29362	6.26257
ENSMUSG00000062488	0.262835	1.19983	8.99755	9.14861	8.88578	1.25783	0.235876	0.999992	1	protein_coding	Ifit3b	interferon-induced protein with tetratricopeptide repeats 3B [Source:MGI Symbol;Acc:MGI:3698419]	chr19	34607970	34613401	1	ensembl_havana	KNOWN	8.90368	8.98271	9.55944	8.68416	9.06107	8.9121	8.47392	9.14912	9.0139	9.13238	9.15531	8.94286
ENSMUSG00000028617	0.104017	1.07476	10.3861	10.4507	10.3467	1.25736	0.236039	0.999992	-1	protein_coding	Lrrc42	leucine rich repeat containing 42 [Source:MGI Symbol;Acc:MGI:1925059]	chr4	107233514	107253532	5	ensembl_havana	KNOWN	10.3973	10.5035	10.4514	10.2587	10.415	10.3664	10.2618	10.3834	10.3678	10.3933	10.4766	10.3584
ENSMUSG00000054057	0.285304	1.21867	7.34209	7.28671	7.00141	1.25699	0.236167	0.999992	-1	protein_coding	A930004D18Rik	RIKEN cDNA A930004D18 gene [Source:MGI Symbol;Acc:MGI:1925190]	chr2	18025193	18037737	3	ensembl_havana	KNOWN	7.0802	7.79829	6.98164	7.01925	7.09173	6.89324	7.30048	7.67849	7.38197	7.32645	8.00232	7.551
ENSMUSG00000020018	0.190039	1.14079	7.89936	7.84773	7.65769	1.25648	0.236344	0.999992	-1	protein_coding	Snrpf	small nuclear ribonucleoprotein polypeptide F [Source:MGI Symbol;Acc:MGI:1917128]	chr10	93583029	93589706	1	ensembl_havana	KNOWN	7.74402	7.72755	8.07162	7.4798	7.60765	7.88563	8.0912	8.12815	8.28133	8.07135	8.04131	7.66275
ENSMUSG00000024727	-0.205151	-1.15281	11.0347	11.0772	11.2823	-1.25643	0.236364	0.999992	1	protein_coding	Trpm6	transient receptor potential cation channel, subfamily M, member 6 [Source:MGI Symbol;Acc:MGI:2675603]	chr19	18749983	18892510	1	ensembl	KNOWN	10.735	11.419	11.0775	11.4544	11.3354	11.0573	10.9615	10.9147	10.7883	10.8972	10.8116	10.9639
ENSMUSG00000025477	0.125296	1.09073	11.6915	11.7306	11.6053	1.25634	0.236393	0.999992	1	protein_coding	Inpp5a	inositol polyphosphate-5-phosphatase A [Source:MGI Symbol;Acc:MGI:2686961]	chr7	139389109	139579652	6	ensembl_havana	KNOWN	11.6372	11.7909	11.7638	11.4069	11.694	11.7152	11.7489	11.7096	11.7438	11.6218	11.7574	11.7085
ENSMUSG00000073002	0.217087	1.16238	9.42307	9.53359	9.3165	1.25616	0.236457	0.999992	-1	protein_coding	Vamp5	vesicle-associated membrane protein 5 [Source:MGI Symbol;Acc:MGI:1858622]	chr6	72368049	72380468	2	ensembl_havana	KNOWN	9.60165	9.46379	9.53532	9.19601	9.19888	9.55461	9.4622	9.25795	9.49271	9.50629	9.76475	9.04264
ENSMUSG00000055976	-0.489318	-1.40378	5.23207	5.52991	6.01923	-1.25587	0.236557	0.999992	-1	protein_coding	Cldn23	claudin 23 [Source:MGI Symbol;Acc:MGI:1919158]	chr8	35824709	35826559	1	ensembl	KNOWN	5.24833	5.97357	5.36782	5.19328	6.13162	6.73278	5.41191	4.47521	4.49034	4.90142	4.61985	4.23872
ENSMUSG00000026029	0.132535	1.09622	11.0702	11.1158	10.9832	1.25583	0.236571	0.999992	1	protein_coding	Casp8	caspase 8 [Source:MGI Symbol;Acc:MGI:1261423]	chr1	58795374	58847503	4	ensembl_havana	KNOWN	11.2311	11.0846	11.0317	11.0951	10.995	10.8596	11.0797	11.29	11.1395	11.0406	11.1155	10.8797
ENSMUSG00000048865	-0.501478	-1.41566	7.07183	6.78497	7.28644	-1.25525	0.236774	0.999992	1	protein_coding	Arhgap30	Rho GTPase activating protein 30 [Source:MGI Symbol;Acc:MGI:2684948]	chr1	171388954	171410298	4	ensembl_havana	KNOWN	5.64886	7.66836	7.03767	7.16011	7.60765	7.09157	7.16824	7.16979	6.84233	7.20182	7.30435	6.96119
ENSMUSG00000025470	0.180315	1.13313	8.79589	8.85462	8.6743	1.25515	0.236811	0.999992	1	protein_coding	Zfp511	zinc finger protein 511 [Source:MGI Symbol;Acc:MGI:1917002]	chr7	140036391	140040605	1	ensembl	KNOWN	8.55284	9.01871	8.99231	8.79634	8.51517	8.71141	8.82816	8.96537	8.93938	8.93117	8.71537	8.5845
ENSMUSG00000054079	-0.107653	-1.07747	10.2213	10.1646	10.2722	-1.25508	0.236833	0.999992	-1	protein_coding	Utp18	UTP18, small subunit (SSU) processome component, homolog (yeast) [Source:MGI Symbol;Acc:MGI:1923402]	chr11	93859243	93885766	3	ensembl_havana	KNOWN	10.0863	10.2495	10.1579	10.282	10.1847	10.3499	10.2537	10.0899	10.2154	10.2406	10.2787	10.267
ENSMUSG00000066406	-0.190524	-1.14118	12.3868	12.4651	12.6557	-1.25471	0.236962	0.999992	1	protein_coding	Akap13	A kinase (PRKA) anchor protein 13 [Source:MGI Symbol;Acc:MGI:2676556]	chr7	75455534	75754609	13	ensembl_havana	KNOWN	12.54	12.4349	12.4205	12.9345	12.506	12.5264	12.1599	12.2149	11.9389	12.4625	12.0385	12.464
ENSMUSG00000029504	-0.183873	-1.13593	9.50738	9.42109	9.60496	-1.25464	0.236986	0.999992	1	protein_coding	Ddx51	DEAD (Asp-Glu-Ala-Asp) box polypeptide 51 [Source:MGI Symbol;Acc:MGI:1916913]	chr5	110653451	110660496	5	ensembl_havana	KNOWN	9.3493	9.75449	9.15948	9.79454	9.59105	9.4293	9.46689	9.5242	9.37427	9.541	9.56515	9.53885
ENSMUSG00000019734	0.15955	1.11694	11.6432	11.7818	11.6222	1.25438	0.237076	0.999992	-1	protein_coding	Tmc4	transmembrane channel-like gene family 4 [Source:MGI Symbol;Acc:MGI:2669035]	chr7	3665790	3677524	7	ensembl_havana	KNOWN	11.873	11.8628	11.6094	11.7221	11.5032	11.6414	11.6028	11.4471	11.8993	11.4958	11.4796	11.5815
ENSMUSG00000031010	-0.179508	-1.1325	13.155	13.2605	13.44	-1.25425	0.237124	0.999992	1	protein_coding	Usp9x	ubiquitin specific peptidase 9, X chromosome [Source:MGI Symbol;Acc:MGI:894681]	chrX	13071498	13173328	7	ensembl_havana	KNOWN	13.4983	13.2055	13.0777	13.3892	13.3582	13.5727	13.0007	13.0737	12.9761	12.6999	12.8286	13.1791
ENSMUSG00000059810	0.140187	1.10205	9.74868	9.95285	9.81266	1.25394	0.237233	0.999992	1	protein_coding	Rgs3	regulator of G-protein signaling 3 [Source:MGI Symbol;Acc:MGI:1354734]	chr4	62559847	62704001	17	ensembl_havana	KNOWN	9.86891	9.85082	10.1388	9.71684	9.97779	9.74335	9.44324	9.63455	9.56209	9.64439	9.6348	9.76855
ENSMUSG00000090369	-0.639848	-1.55816	6.90822	6.80191	7.44176	-1.25374	0.237299	0.999992	1	protein_coding	4933411K16Rik	RIKEN cDNA 4933411K16 gene [Source:MGI Symbol;Acc:MGI:1914015]	chr19	42052248	42053627	1	ensembl_havana	KNOWN	6.62684	7.72755	6.05135	8.3632	7.53017	6.43191	6.39228	6.79714	5.91484	7.42266	6.969	6.67168
ENSMUSG00000073555	0.524923	1.43886	6.51045	6.70777	6.18285	1.25347	0.237395	0.999992	1	protein_coding	Gm4951	predicted gene 4951 [Source:MGI Symbol;Acc:MGI:3644953]	chr18	60212080	60247820	1	ensembl_havana	KNOWN	5.88987	7.3101	6.92334	5.82131	7.11844	5.60879	6.74161	6.56713	6.17315	6.86078	6.67047	6.44036
ENSMUSG00000023845	-0.344233	-1.26948	10.4985	10.5126	10.8569	-1.25257	0.23771	0.999992	-1	protein_coding	Lnpep	leucyl/cystinyl aminopeptidase [Source:MGI Symbol;Acc:MGI:2387123]	chr17	17527723	17624489	1	ensembl	KNOWN	10.5659	11.0283	9.94365	10.4331	11.139	10.9985	10.3786	10.8792	10.4061	9.85217	10.2429	10.1148
ENSMUSG00000038058	0.176001	1.12975	9.75748	10.0008	9.82478	1.25246	0.237748	0.999992	-1	protein_coding	Nod1	nucleotide-binding oligomerization domain containing 1 [Source:MGI Symbol;Acc:MGI:1341839]	chr6	54923949	54972612	6	ensembl_havana	KNOWN	9.95098	10.1449	9.90651	9.89203	9.94831	9.634	9.54007	9.83276	9.36912	9.73338	9.46832	9.66946
ENSMUSG00000027422	-0.111003	-1.07998	13.8872	13.9472	14.0582	-1.25212	0.237869	0.999992	-1	protein_coding	Rrbp1	ribosome binding protein 1 [Source:MGI Symbol;Acc:MGI:1932395]	chr2	143947395	144011263	8	ensembl_havana	KNOWN	13.9663	13.8179	14.0574	14.0805	14.07	14.0242	13.7096	13.8187	13.7998	13.8477	13.6886	13.7658
ENSMUSG00000034664	0.179283	1.13232	8.64636	8.61703	8.43775	1.25195	0.237927	0.999992	-1	protein_coding	Itga2b	integrin alpha 2b [Source:MGI Symbol;Acc:MGI:96601]	chr11	102453297	102470122	10	ensembl_havana	KNOWN	8.66517	8.73839	8.44755	8.51083	8.34461	8.45782	8.67413	8.80848	8.80847	9.10943	8.60691	8.5845
ENSMUSG00000041609	-0.127658	-1.09252	11.6531	11.6937	11.8214	-1.2517	0.238013	0.999992	-1	protein_coding	Ccdc64	coiled-coil domain containing 64 [Source:MGI Symbol;Acc:MGI:1922915]	chr5	115648175	115731621	10	ensembl_havana	KNOWN	11.6344	11.8167	11.6301	11.8066	11.9728	11.6848	11.5606	11.5677	11.606	11.4656	11.4449	11.6464
ENSMUSG00000078612	-0.410178	-1.32885	7.28605	7.71082	8.121	-1.25077	0.238341	0.999992	1	protein_coding	1700024P16Rik	RIKEN cDNA 1700024P16 gene [Source:MGI Symbol;Acc:MGI:2685466]	chr4	104913456	105016863	2	ensembl_havana	KNOWN	7.49929	8.12985	7.50334	8.80352	7.78489	7.7746	6.26854	6.73507	6.71815	7.28609	6.29362	6.63561
ENSMUSG00000040774	0.126236	1.09144	11.8473	11.8842	11.758	1.25031	0.2385	0.999992	-1	protein_coding	Cept1	choline/ethanolaminephosphotransferase 1 [Source:MGI Symbol;Acc:MGI:2139793]	chr3	106502260	106547802	7	ensembl_havana	KNOWN	11.9887	11.8471	11.8168	11.6817	11.7204	11.8717	11.8841	11.7919	12.0356	11.7338	11.9275	11.8686
ENSMUSG00000033809	0.277157	1.2118	10.1308	10.0035	9.72631	1.25012	0.238569	0.999992	-1	protein_coding	Alg3	asparagine-linked glycosylation 3 (alpha-1,3-mannosyltransferase) [Source:MGI Symbol;Acc:MGI:1098592]	chr16	20605451	20610768	4	ensembl_havana	KNOWN	10.3577	9.57273	10.08	9.73572	9.43507	10.0081	10.5345	10.0395	10.5989	10.4515	10.4885	10.267
ENSMUSG00000070873	0.415519	1.33378	7.08249	7.42098	7.00546	1.24963	0.238738	0.999992	1	protein_coding	Lilra5	leukocyte immunoglobulin-like receptor, subfamily A (with TM domain), member 5 [Source:MGI Symbol;Acc:MGI:3647196]	chr7	4237754	4243463	1	ensembl_havana	KNOWN	6.97951	7.50878	7.77464	6.21497	7.60765	7.19375	6.86066	7.40719	6.65181	6.888	6.94178	6.96119
ENSMUSG00000041361	0.243216	1.18363	7.78519	8.04081	7.7976	1.24955	0.238768	0.999992	-1	protein_coding	Myzap	myocardial zonula adherens protein [Source:MGI Symbol;Acc:MGI:2142908]	chr9	71504347	71592360	5	ensembl_havana	KNOWN	7.89909	8.35302	7.87032	7.68026	8.18946	7.52306	7.53337	7.44645	7.62612	8.01072	7.75891	7.53151
ENSMUSG00000047497	-0.532689	-1.44662	6.59655	6.31278	6.84547	-1.24948	0.238792	0.999992	1	protein_coding	Adamts12	a disintegrin-like and metallopeptidase (reprolysin type) with thrombospondin type 1 motif, 12 [Source:MGI Symbol;Acc:MGI:2146046]	chr15	11064790	11346867	1	ensembl	KNOWN	5.46245	6.46597	7.00993	6.55827	7.58866	6.38948	6.39228	6.85664	6.12506	6.55593	6.45635	7.29762
ENSMUSG00000049128	-1.30156	-2.46495	4.85224	4.93663	6.23819	-1.24901	0.238958	0.999992	-1	protein_coding	Ivl	involucrin [Source:MGI Symbol;Acc:MGI:96626]	chr3	92570902	92573735	1	ensembl_havana	KNOWN	6.09632	5.22021	3.49335	3.84932	6.32754	8.53771	5.33174	3.3972	3.94285	4.39446	4.13442	3.50176
ENSMUSG00000064294	0.428004	1.34537	7.12665	7.29837	6.87036	1.24901	0.238958	0.999992	1	protein_coding	Aox3	aldehyde oxidase 3 [Source:MGI Symbol;Acc:MGI:1918974]	chr1	58113130	58200698	5	ensembl_havana	KNOWN	6.7943	7.63782	7.46298	6.99437	7.06451	6.55221	6.99687	6.85664	8.00397	7.42266	6.53131	7.2022
ENSMUSG00000019577	-1.03496	-2.04906	11.4366	11.172	12.207	-1.24827	0.239219	0.999992	-1	protein_coding	Pdk4	pyruvate dehydrogenase kinase, isoenzyme 4 [Source:MGI Symbol;Acc:MGI:1351481]	chr6	5483351	5496309	3	ensembl_havana	KNOWN	11.1368	12.263	10.1162	12.9164	13.6824	10.0221	12.0724	12.0148	11.3698	10.9172	10.8209	9.90737
ENSMUSG00000090394	0.187306	1.13864	10.1195	10.1581	9.97079	1.24758	0.23946	0.999992	1	protein_coding	4930523C07Rik	RIKEN cDNA 4930523C07 gene [Source:MGI Symbol;Acc:MGI:1914897]	chr1	160044382	160080208	6	ensembl_havana	KNOWN	9.88756	10.3281	10.2586	9.88866	10.1592	9.86449	10.0988	10.1654	10.2772	9.91307	10.3057	10.2875
ENSMUSG00000025332	-0.136812	-1.09947	12.2194	12.0794	12.2162	-1.2468	0.239734	0.999992	1	protein_coding	Kdm5c	lysine (K)-specific demethylase 5C [Source:MGI Symbol;Acc:MGI:99781]	chrX	152233020	152274535	6	ensembl_havana	KNOWN	11.9779	12.0019	12.2582	12.3147	12.0964	12.2374	12.2736	12.2569	12.23	12.2826	12.2123	12.4914
ENSMUSG00000000740	0.156763	1.11478	9.45271	9.40722	9.25046	1.24638	0.239883	0.999992	1	protein_coding	Rpl13	ribosomal protein L13 [Source:MGI Symbol;Acc:MGI:105922]	chr8	123102350	123105244	4	ensembl_havana	KNOWN	9.38911	9.33172	9.50085	9.24955	9.19261	9.30923	9.67209	9.34881	9.82926	9.51067	9.67668	9.42195
ENSMUSG00000020220	-0.15238	-1.1114	13.028	13.0365	13.1888	-1.24588	0.240059	0.999992	-1	protein_coding	Vps13d	vacuolar protein sorting 13 D (yeast) [Source:MGI Symbol;Acc:MGI:2448530]	chr4	144972622	145195005	10	ensembl_havana	KNOWN	13.1583	13.027	12.924	13.3545	13.1091	13.1029	12.9018	13.0288	12.699	13.0502	12.8576	13.1224
ENSMUSG00000024778	-0.129295	-1.09376	8.99586	9.14439	9.27369	-1.24552	0.240187	0.999992	1	protein_coding	Fas	Fas (TNF receptor superfamily member 6) [Source:MGI Symbol;Acc:MGI:95484]	chr19	34290659	34327770	2	ensembl	KNOWN	9.13195	9.11052	9.19071	9.39444	9.21754	9.20909	8.98709	8.95179	8.81606	8.82953	8.5083	8.6033
ENSMUSG00000043831	-0.176571	-1.13019	9.45865	9.46085	9.63742	-1.24441	0.240579	0.999992	1	protein_coding	Lysmd4	LysM, putative peptidoglycan-binding, domain containing 4 [Source:MGI Symbol;Acc:MGI:1922349]	chr7	67222544	67228468	2	ensembl	KNOWN	9.42784	9.63975	9.31495	9.77642	9.60056	9.53528	9.01302	9.49641	9.12811	9.66421	9.45394	9.45337
ENSMUSG00000070645	-0.353181	-1.27737	13.1647	13.0801	13.4333	-1.24436	0.240595	0.999992	1	protein_coding	Ren1	renin 1 structural [Source:MGI Symbol;Acc:MGI:97898]	chr1	133350510	133360325	2	ensembl_havana	KNOWN	13.3292	12.7072	13.204	12.8948	14.0482	13.357	13.1803	13.0068	13.3828	12.5662	13.1477	13.1518
ENSMUSG00000063011	0.246798	1.18657	6.90348	6.80861	6.56182	1.24336	0.240948	0.999992	-1	protein_coding	Msln	mesothelin [Source:MGI Symbol;Acc:MGI:1888992]	chr17	25748614	25754327	1	ensembl	KNOWN	6.62684	6.93642	6.86259	6.45266	6.50001	6.73278	6.83181	7.14614	7.71002	6.888	7.19332	6.96119
ENSMUSG00000074796	0.329875	1.2569	10.014	10.165	9.8351	1.24269	0.241185	0.999992	-1	protein_coding	Slc4a11	solute carrier family 4, sodium bicarbonate transporter-like, member 11 [Source:MGI Symbol;Acc:MGI:2138987]	chr2	130684113	130697519	5	ensembl_havana	KNOWN	10.016	10.7482	9.7307	10.0603	9.89522	9.5498	9.85171	10.0266	10.3781	9.95871	10.2923	9.66051
ENSMUSG00000034826	0.123049	1.08903	10.1621	10.3259	10.2028	1.24225	0.241342	0.999992	-1	protein_coding	Nup54	nucleoporin 54 [Source:MGI Symbol;Acc:MGI:1920460]	chr5	92415540	92435219	8	ensembl_havana	KNOWN	10.3101	10.3682	10.2993	10.2923	10.1333	10.1829	10.0651	10.1357	9.98557	10.1675	10.1359	9.86905
ENSMUSG00000047501	0.214208	1.16007	10.7224	10.6559	10.4417	1.24215	0.241377	0.999992	-1	protein_coding	Cldn4	claudin 4 [Source:MGI Symbol;Acc:MGI:1313314]	chr5	134945119	134946934	1	ensembl_havana	KNOWN	10.5659	10.6017	10.8002	10.1726	10.6112	10.5413	10.9648	10.8882	11.3928	10.6008	10.9698	10.5594
ENSMUSG00000024922	0.306449	1.23666	9.94895	9.88982	9.58337	1.24061	0.241923	0.999992	-1	protein_coding	Ovol1	OVO homolog-like 1 (Drosophila) [Source:MGI Symbol;Acc:MGI:1330290]	chr19	5549137	5560575	1	ensembl	KNOWN	10.4389	9.43744	9.79307	9.84759	9.12175	9.78077	10.1726	10.1145	10.241	10.2848	10.1419	10.0131
ENSMUSG00000017697	0.347248	1.27213	7.08717	7.13632	6.78907	1.24041	0.241993	0.999992	-1	protein_coding	Ada	adenosine deaminase [Source:MGI Symbol;Acc:MGI:87916]	chr2	163726584	163750239	2	ensembl_havana	KNOWN	7.04741	7.16774	7.19379	6.3777	7.03676	6.95275	6.9167	7.2607	7.27584	6.99203	6.82744	7.99717
ENSMUSG00000061894	-0.210824	-1.15735	8.31878	8.30989	8.52072	-1.24006	0.242117	0.999992	-1	protein_coding	Zscan20	zinc finger and SCAN domains 20 [Source:MGI Symbol;Acc:MGI:2679268]	chr4	128583539	128610098	6	ensembl_havana	KNOWN	8.1819	8.61056	8.13721	8.81066	8.38918	8.36231	8.10332	8.37194	8.00397	8.30135	8.1284	8.42459
ENSMUSG00000020453	0.120596	1.08718	11.0594	11.0488	10.9282	1.24006	0.242118	0.999992	1	protein_coding	Patz1	POZ (BTB) and AT hook containing zinc finger 1 [Source:MGI Symbol;Acc:MGI:1891832]	chr11	3288874	3309083	12	ensembl_havana	KNOWN	10.8677	11.1374	11.1412	10.9261	10.9968	10.8616	11.092	11.1588	11.0903	11.0617	11.2296	11.1496
ENSMUSG00000034105	0.119238	1.08616	9.89531	9.97466	9.85542	1.23995	0.242157	0.999992	-1	protein_coding	Tldc1	TBC/LysM associated domain containing 1 [Source:MGI Symbol;Acc:MGI:1921597]	chr8	119760587	119778416	1	ensembl	KNOWN	10.1339	9.94111	9.84895	9.88528	9.87578	9.80519	9.84811	9.87294	9.77185	9.88969	10.0333	9.83765
ENSMUSG00000079105	-0.423933	-1.34158	8.17757	8.04091	8.46484	-1.23962	0.242275	0.999992	-1	protein_coding	C7	complement component 7 [Source:MGI Symbol;Acc:MGI:88235]	chr15	4988762	5063773	1	ensembl	KNOWN	7.63789	7.75626	8.72857	8.42965	8.89329	8.07158	8.04166	7.93464	7.87904	8.56016	7.57626	8.62185
ENSMUSG00000048581	-0.196478	-1.1459	8.57335	8.58414	8.78062	-1.2396	0.242282	0.999992	-1	protein_coding	E130311K13Rik	RIKEN cDNA E130311K13 gene [Source:MGI Symbol;Acc:MGI:3607716]	chr3	63914684	63929472	3	ensembl_havana	KNOWN	8.45622	8.7879	8.5083	8.86656	8.73828	8.73702	8.59047	8.75476	8.44699	8.34129	8.64116	8.01131
ENSMUSG00000071037	-0.165317	-1.12141	8.47963	8.20429	8.36961	-1.2396	0.242283	0.999992	1	protein_coding	Camkmt	calmodulin-lysine N-methyltransferase [Source:MGI Symbol;Acc:MGI:1920832]	chr17	85090726	85458139	1	ensembl	KNOWN	8.25552	8.05093	8.30642	8.22035	8.27507	8.61341	8.87134	8.48937	8.7222	8.70496	8.62414	8.62185
ENSMUSG00000020181	0.473344	1.38832	6.12099	6.47565	6.0023	1.23947	0.242326	0.999992	-1	protein_coding	Nav3	neuron navigator 3 [Source:MGI Symbol;Acc:MGI:2183703]	chr10	109682660	110456204	6	ensembl_havana	KNOWN	5.64886	7.07961	6.69847	6.21497	6.18315	5.60879	5.48785	6.60232	6.2197	6.29628	5.6538	5.7581
ENSMUSG00000024073	-0.148896	-1.10872	13.3772	13.3755	13.5244	-1.23896	0.242508	0.999992	1	protein_coding	Birc6	baculoviral IAP repeat-containing 6 [Source:MGI Symbol;Acc:MGI:1276108]	chr17	74528295	74703356	24	ensembl_havana	KNOWN	13.5585	13.4158	13.1522	13.5813	13.4622	13.5296	13.3092	13.3448	13.2774	13.2401	13.1636	13.4922
ENSMUSG00000063446	0.471873	1.38691	6.69031	7.01225	6.54038	1.23811	0.24281	0.999992	1	protein_coding	Lppr1	lipid phosphate phosphatase-related protein type 1 [Source:MGI Symbol;Acc:MGI:2445015]	chr4	49059273	49340259	3	ensembl_havana	KNOWN	7.0802	7.32933	6.62721	6.07962	7.19575	6.34576	6.17973	7.28256	6.5092	6.29628	7.19332	6.16472
ENSMUSG00000028455	0.143829	1.10483	11.595	11.6174	11.4736	1.2375	0.243027	0.999992	-1	protein_coding	Stoml2	stomatin (Epb7.2)-like 2 [Source:MGI Symbol;Acc:MGI:1913842]	chr4	43027690	43031710	11	ensembl_havana	KNOWN	11.7912	11.5621	11.499	11.4792	11.3368	11.6047	11.5899	11.7296	11.6234	11.7207	11.7348	11.4682
ENSMUSG00000005947	-0.246084	-1.18598	6.75103	6.41325	6.65934	-1.23724	0.243121	0.999992	1	protein_coding	Itgae	integrin alpha E, epithelial-associated [Source:MGI Symbol;Acc:MGI:1298377]	chr11	73090583	73147446	2	ensembl_havana	KNOWN	6.38583	6.74914	6.10479	6.25741	6.85805	6.86255	6.71025	7.0217	7.11278	6.94095	7.04771	6.96119
ENSMUSG00000015542	0.152424	1.11144	10.7865	10.7675	10.6151	1.23668	0.243319	0.999992	-1	protein_coding	Nat9	N-acetyltransferase 9 (GCN5-related, putative) [Source:MGI Symbol;Acc:MGI:1913426]	chr11	115182832	115187859	9	ensembl_havana	KNOWN	10.9828	10.6311	10.6887	10.5444	10.5585	10.7423	10.9089	10.8666	10.889	10.9944	10.9698	10.6616
ENSMUSG00000078719	-0.300134	-1.23126	6.16397	5.85474	6.15488	-1.23641	0.243416	0.999992	-1	protein_coding	Msmp	microseminoprotein, prostate associated [Source:MGI Symbol;Acc:MGI:3652339]	chr4	43583216	43584494	1	ensembl_havana	KNOWN	5.81392	5.64552	6.10479	5.57515	6.50001	6.38948	6.57749	6.76644	6.2197	6.21263	5.89996	6.26257
ENSMUSG00000062995	0.14956	1.10923	9.39876	9.72217	9.57261	1.23628	0.243463	0.999992	-1	protein_coding	Ica1	islet cell autoantigen 1 [Source:MGI Symbol;Acc:MGI:96391]	chr6	8630527	8778488	12	ensembl_havana	KNOWN	9.80659	9.75804	9.60188	9.55615	9.66087	9.50081	9.01302	9.31209	9.23394	9.00762	9.33344	9.00072
ENSMUSG00000025184	-0.150621	-1.11005	10.4685	10.4524	10.603	-1.23507	0.243893	0.999992	1	protein_coding	R3hcc1l	R3H domain and coiled-coil containing 1 like [Source:MGI Symbol;Acc:MGI:1196316]	chr19	42518759	42592343	5	ensembl_havana	KNOWN	10.2356	10.6096	10.512	10.7571	10.6345	10.4175	10.2859	10.5092	10.4061	10.3956	10.4358	10.4233
ENSMUSG00000042821	-0.246452	-1.18629	6.53073	6.49735	6.7438	-1.23367	0.244394	0.999992	1	protein_coding	Snai1	snail family zinc finger 1 [Source:MGI Symbol;Acc:MGI:98330]	chr2	167538195	167542814	1	ensembl_havana	KNOWN	6.03074	6.63009	6.83122	6.77824	6.82599	6.62717	6.50623	6.29337	6.2197	6.45032	6.33606	6.83963
ENSMUSG00000021662	0.121552	1.0879	12.8143	13.0575	12.936	1.2327	0.244743	0.999992	-1	protein_coding	Arhgef28	Rho guanine nucleotide exchange factor (GEF) 28 [Source:MGI Symbol;Acc:MGI:1346016]	chr13	97898595	98206165	1	ensembl	KNOWN	13.118	12.9882	13.0664	12.9431	12.8196	13.0451	12.5128	12.6798	12.683	12.5098	12.6728	12.733
ENSMUSG00000016262	-0.280915	-1.21496	7.24755	6.97407	7.25499	-1.23202	0.244986	0.999992	-1	protein_coding	Sertad4	SERTA domain containing 4 [Source:MGI Symbol;Acc:MGI:2443496]	chr1	192844488	192855756	4	ensembl_havana	KNOWN	6.62684	6.83239	7.46298	7.13757	7.29277	7.33462	7.44086	7.7111	7.18493	7.63035	6.99572	7.32052
ENSMUSG00000055334	-0.119179	-1.08612	9.21778	9.16099	9.28017	-1.23104	0.245339	0.999992	1	protein_coding	Snupn	snurportin 1 [Source:MGI Symbol;Acc:MGI:1913319]	chr9	56950878	56983206	1	ensembl_havana	KNOWN	9.2155	9.07677	9.19071	9.36077	9.14792	9.33182	9.25502	9.13116	9.36395	9.18271	9.24712	9.10991
ENSMUSG00000040969	0.214838	1.16057	10.2821	10.4695	10.2547	1.23096	0.245365	0.999992	-1	protein_coding	Arhgef38	Rho guanine nucleotide exchange factor (GEF) 38 [Source:MGI Symbol;Acc:MGI:1924919]	chr3	133112278	133234949	4	ensembl_havana	KNOWN	10.5129	10.5596	10.3361	10.2769	10.486	10.0011	9.98872	10.5069	10.2689	10.0246	10.4358	9.98826
ENSMUSG00000032226	0.811929	1.75556	5.75849	5.83032	5.01839	1.23071	0.245455	0.999992	-1	protein_coding	Gcnt3	glucosaminyl (N-acetyl) transferase 3, mucin type [Source:MGI Symbol;Acc:MGI:1919327]	chr9	70031496	70038088	1	ensembl	KNOWN	4.99679	6.88534	5.60883	4.90377	5.30446	4.84695	6.31098	6.20456	6.68536	6.55593	6.76669	4.03227
ENSMUSG00000033632	-0.149563	-1.10923	9.35044	9.29771	9.44727	-1.23059	0.245499	0.999992	1	protein_coding	AW554918	expressed sequence AW554918 [Source:MGI Symbol;Acc:MGI:2147376]	chr18	25168999	25467321	8	ensembl_havana	KNOWN	9.22286	9.52347	9.1468	9.54763	9.3754	9.41879	9.34966	9.48231	9.27308	9.20993	9.20195	9.45337
ENSMUSG00000097187	0.312094	1.24151	5.74745	5.36364	5.05155	1.23002	0.245704	0.999992	-1	protein_coding	Gm19426	predicted gene, 19426 [Source:MGI Symbol;Acc:MGI:5011611]	chr2	84742169	84743655	1	havana	KNOWN	4.8524	5.70564	5.53288	4.79274	4.99412	5.36778	6.22482	6.3358	6.65181	6.55593	5.84224	6.11319
ENSMUSG00000054226	0.138371	1.10066	12.9354	12.8644	12.726	1.22909	0.246038	0.999992	1	protein_coding	Tprkb	Tp53rk binding protein [Source:MGI Symbol;Acc:MGI:1917036]	chr6	85911865	85930284	14	ensembl_havana	KNOWN	12.925	12.8343	12.8339	12.7884	12.523	12.8667	13.026	12.9836	13.2729	13.0055	13.1191	13.0467
ENSMUSG00000078681	0.151241	1.11052	11.2551	11.0939	10.9427	1.22908	0.246041	0.999992	1	protein_coding	Tm2d3	TM2 domain containing 3 [Source:MGI Symbol;Acc:MGI:1915884]	chr7	65691169	65701913	5	ensembl_havana	KNOWN	11.1828	10.9214	11.1775	10.824	10.8904	11.1137	11.6049	11.3286	11.689	11.4847	11.4204	11.4239
ENSMUSG00000044367	0.143506	1.10459	12.0906	11.8478	11.7043	1.22903	0.246059	0.999992	-1	protein_coding	Slc16a13	solute carrier family 16 (monocarboxylic acid transporters), member 13 [Source:MGI Symbol;Acc:MGI:1916559]	chr11	70216789	70221064	4	ensembl_havana	KNOWN	12.0448	11.7388	11.7596	11.619	11.8255	11.6682	12.4519	12.2883	12.5425	12.5131	12.302	12.3336
ENSMUSG00000026098	0.238366	1.17966	8.05679	8.24657	8.00821	1.22818	0.246366	0.999992	-1	protein_coding	Pms1	postmeiotic segregation increased 1 (S. cerevisiae) [Source:MGI Symbol;Acc:MGI:1202302]	chr1	53189187	53297018	8	ensembl_havana	KNOWN	8.37926	8.3717	7.98877	7.93679	8.08497	8.00287	7.89594	8.24409	7.75812	8.05943	8.35165	7.60796
ENSMUSG00000034889	-0.104634	-1.07522	10.3994	10.3491	10.4537	-1.22784	0.246489	0.999992	1	protein_coding	Cactin	cactin, spliceosome C complex subunit [Source:MGI Symbol;Acc:MGI:1917562]	chr10	81321103	81326251	1	ensembl	KNOWN	10.2997	10.3065	10.4411	10.4965	10.3601	10.5045	10.4539	10.324	10.2991	10.4651	10.4136	10.4285
ENSMUSG00000009216	0.368956	1.29142	5.97228	6.43508	6.06613	1.22716	0.246732	0.999992	-1	protein_coding	Fam163b	family with sequence similarity 163, member B [Source:MGI Symbol;Acc:MGI:1926106]	chr2	27110380	27142491	1	ensembl_havana	KNOWN	6.43736	6.39471	6.47318	5.76359	6.82599	5.60879	5.93037	5.84199	5.97034	5.00452	5.95545	5.46112
ENSMUSG00000025197	0.247518	1.18716	11.4491	11.1921	10.9446	1.22711	0.246751	0.999992	-1	protein_coding	Cyp2c44	cytochrome P450, family 2, subfamily c, polypeptide 44 [Source:MGI Symbol;Acc:MGI:1888897]	chr19	44005022	44029247	1	ensembl	KNOWN	11.0792	11.2349	11.2623	10.8026	10.829	11.2022	11.7926	11.7005	12.1421	11.3283	12.1273	11.8879
ENSMUSG00000036181	0.168366	1.12378	12.7154	13.2465	13.0782	1.22651	0.246965	0.999992	1	protein_coding	Hist1h1c	histone cluster 1, H1c [Source:MGI Symbol;Acc:MGI:1931526]	chr13	23738808	23740367	1	ensembl_havana	KNOWN	13.1892	13.2229	13.3275	12.859	13.3441	13.0314	12.214	12.3906	12.5875	12.1285	12.2475	12.0422
ENSMUSG00000061024	0.121901	1.08817	10.4369	10.5146	10.3927	1.22624	0.247064	0.999992	1	protein_coding	Rrs1	RRS1 ribosome biogenesis regulator homolog (S. cerevisiae) [Source:MGI Symbol;Acc:MGI:1929721]	chr1	9545408	9547455	1	ensembl_havana	KNOWN	10.3341	10.4971	10.7125	10.3668	10.4204	10.3908	10.5345	10.474	10.5856	10.3376	10.2706	10.3191
ENSMUSG00000017679	-0.105707	-1.07602	10.8096	10.7949	10.9006	-1.22613	0.247104	0.999992	1	protein_coding	Ttpal	tocopherol (alpha) transfer protein-like [Source:MGI Symbol;Acc:MGI:1923330]	chr2	163602314	163619013	7	ensembl_havana	KNOWN	10.8465	10.7139	10.8243	10.9778	10.938	10.7859	10.8633	10.8263	10.7571	10.7343	10.6632	10.7841
ENSMUSG00000003282	-0.542645	-1.45664	6.58924	6.37994	6.92258	-1.22569	0.247263	0.999992	-1	protein_coding	Plag1	pleiomorphic adenoma gene 1 [Source:MGI Symbol;Acc:MGI:1891916]	chr4	3900996	3938423	4	ensembl_havana	KNOWN	5.73375	7.59077	5.81528	6.83538	7.26912	6.66324	6.22482	7.04746	6.2197	6.86078	6.45635	6.3542
ENSMUSG00000053617	-0.274778	-1.20981	11.164	11.0627	11.3374	-1.22563	0.247283	0.999992	-1	protein_coding	Sh3pxd2a	SH3 and PX domains 2A [Source:MGI Symbol;Acc:MGI:1298393]	chr19	47260174	47464411	2	ensembl	KNOWN	10.5746	11.3191	11.2943	11.2436	11.6211	11.1476	11.1071	11.0594	11.0131	11.2227	10.8468	11.5186
ENSMUSG00000054580	-0.33877	-1.26468	9.06776	8.86539	9.20416	-1.22561	0.24729	0.999992	-1	protein_coding	Pla2r1	phospholipase A2 receptor 1 [Source:MGI Symbol;Acc:MGI:102468]	chr2	60417543	60553308	6	ensembl_havana	KNOWN	8.16671	9.04803	9.38142	9.33623	9.24204	9.0342	9.08204	8.93118	8.93241	9.35842	8.80118	9.49925
ENSMUSG00000056342	-0.14034	-1.10217	12.9864	12.9628	13.1031	-1.2249	0.247548	0.999992	1	protein_coding	Usp34	ubiquitin specific peptidase 34 [Source:MGI Symbol;Acc:MGI:109473]	chr11	23306895	23490560	8	ensembl_havana	KNOWN	13.0698	13.0999	12.7187	13.1631	13.0413	13.105	13.0128	13.0445	12.8747	12.8606	12.8314	13.0146
ENSMUSG00000051669	0.223467	1.16754	9.99361	9.90323	9.67976	1.22384	0.247932	0.999992	-1	protein_coding	AU021092	expressed sequence AU021092 [Source:MGI Symbol;Acc:MGI:2146559]	chr16	5211828	5222299	1	ensembl_havana	KNOWN	9.74146	9.81032	10.1579	9.58975	9.72312	9.7264	10.2779	9.75671	10.5564	10.2668	10.1597	10.1568
ENSMUSG00000038982	0.147198	1.10742	10.5805	10.5502	10.403	1.22349	0.248057	0.999992	-1	protein_coding	Bloc1s5	biogenesis of lysosomal organelles complex-1, subunit 5, muted [Source:MGI Symbol;Acc:MGI:2178598]	chr13	38602709	38635109	1	ensembl	KNOWN	10.7299	10.3867	10.5341	10.235	10.4522	10.5218	10.6214	10.6441	10.7825	10.6434	10.8339	10.5809
ENSMUSG00000026860	0.141437	1.103	11.142	11.1574	11.016	1.22334	0.248114	0.999992	-1	protein_coding	Sh3glb2	SH3-domain GRB2-like endophilin B2 [Source:MGI Symbol;Acc:MGI:2385131]	chr2	30344809	30359337	14	ensembl_havana	KNOWN	11.2183	11.1112	11.1428	11.0475	10.7922	11.2083	11.1617	11.1122	11.2861	11.3407	11.1367	11.1464
ENSMUSG00000025893	0.323491	1.25136	7.35328	7.55327	7.22978	1.22303	0.248223	0.999992	1	protein_coding	Kbtbd3	kelch repeat and BTB (POZ) domain containing 3 [Source:MGI Symbol;Acc:MGI:1916399]	chr9	4309743	4331721	1	ensembl	KNOWN	7.11227	8.30525	7.24229	7.4798	7.09173	7.1178	7.02263	7.2607	6.92892	7.63035	7.57626	7.47139
ENSMUSG00000054728	0.188279	1.1394	10.8004	10.7331	10.5449	1.22154	0.248763	0.999992	1	protein_coding	Phactr1	phosphatase and actin regulator 1 [Source:MGI Symbol;Acc:MGI:2659021]	chr13	42680623	43138526	16	ensembl_havana	KNOWN	10.653	10.6617	10.8847	10.5487	10.8451	10.2408	11.1545	10.8207	11.0197	11.0161	10.7983	10.9621
ENSMUSG00000030528	0.378854	1.30031	6.56969	6.80708	6.42823	1.2212	0.248887	0.999992	-1	protein_coding	Blm	Bloom syndrome, RecQ helicase-like [Source:MGI Symbol;Acc:MGI:1328362]	chr7	80454993	80535119	2	ensembl	KNOWN	6.97951	7.00979	6.43195	6.7488	6.54008	5.99581	6.31098	7.07277	5.73427	6.71639	6.73533	6.56065
ENSMUSG00000038775	0.243057	1.1835	12.9966	13.0293	12.7863	1.2207	0.249069	0.999992	1	protein_coding	Vill	villin-like [Source:MGI Symbol;Acc:MGI:1201781]	chr9	119052778	119071525	10	ensembl_havana	KNOWN	13.3579	12.716	13.0141	13.0409	12.3464	12.9715	13.0876	12.9824	13.1416	13.2385	13.0907	12.9714
ENSMUSG00000037416	-0.142464	-1.10379	12.817	12.9034	13.0458	-1.21939	0.249547	0.999992	1	protein_coding	Dmxl1	Dmx-like 1 [Source:MGI Symbol;Acc:MGI:2443926]	chr18	49832670	49965473	5	ensembl_havana	KNOWN	12.8173	13.1314	12.7614	13.0567	12.9808	13.1	12.6769	12.755	12.682	12.4978	12.5497	12.7951
ENSMUSG00000034412	0.130382	1.09458	11.4116	11.5482	11.4179	1.21938	0.249551	0.999992	1	protein_coding	Tbc1d10a	TBC1 domain family, member 10a [Source:MGI Symbol;Acc:MGI:2144164]	chr11	4186789	4215505	6	ensembl_havana	KNOWN	11.4879	11.6996	11.4572	11.3855	11.3692	11.4989	11.4415	11.3378	11.4092	11.4769	11.1955	11.1797
ENSMUSG00000072214	0.306601	1.23679	6.74393	6.84613	6.53953	1.2191	0.249652	0.999992	-1	protein_coding	2005-09-01	septin 5 [Source:MGI Symbol;Acc:MGI:1195461]	chr16	18621811	18629938	1	ensembl	KNOWN	6.53521	6.88534	7.11785	6.12616	6.75965	6.73278	6.5423	6.4561	7.03683	6.48639	7.02195	7.22665
ENSMUSG00000037225	-0.38071	-1.30198	6.80486	6.53975	6.92046	-1.21887	0.249733	0.999992	1	protein_coding	Fgf2	fibroblast growth factor 2 [Source:MGI Symbol;Acc:MGI:95516]	chr3	37348346	37410108	8	ensembl_havana	KNOWN	6.03074	6.39471	7.19379	6.80709	7.09173	6.86255	7.19114	7.14614	6.5092	6.65433	6.45635	7.32052
ENSMUSG00000020889	0.358988	1.28253	12.8705	13.1831	12.8241	1.21885	0.249743	0.999992	-1	protein_coding	Nr1d1	nuclear receptor subfamily 1, group D, member 1 [Source:MGI Symbol;Acc:MGI:2444210]	chr11	98767932	98775333	2	ensembl_havana	KNOWN	12.8651	13.0634	13.6208	12.7624	12.4637	13.2462	12.2293	12.6353	13.0407	12.7114	13.2988	12.5083
ENSMUSG00000027859	-0.196786	-1.14614	6.73564	6.66647	6.86325	-1.21864	0.249818	0.999992	1	protein_coding	Ngf	nerve growth factor [Source:MGI Symbol;Acc:MGI:97321]	chr3	102469919	102521013	4	ensembl_havana	KNOWN	6.38583	6.72028	6.89328	6.68804	7.00847	6.89324	6.50623	6.96875	6.78157	6.74645	6.49432	6.74122
ENSMUSG00000024169	-0.114403	-1.08253	10.4888	10.4775	10.5919	-1.21859	0.249836	0.999992	1	protein_coding	Ift140	intraflagellar transport 140 [Source:MGI Symbol;Acc:MGI:2146906]	chr17	25016091	25099495	8	ensembl_havana	KNOWN	10.4166	10.5287	10.4871	10.6596	10.4808	10.6351	10.3071	10.4882	10.5812	10.4004	10.4284	10.4521
ENSMUSG00000050010	-0.263425	-1.20033	10.1238	9.99648	10.2599	-1.21836	0.24992	0.999992	1	protein_coding	Shisa3	shisa family member 3 [Source:MGI Symbol;Acc:MGI:3041225]	chr5	67607882	67623552	2	ensembl_havana	KNOWN	9.53816	9.95666	10.4946	10.0331	10.4417	10.305	10.2753	9.9569	10.1112	10.0154	10.03	10.3276
ENSMUSG00000026966	0.134018	1.09735	10.2055	10.1557	10.0217	1.21815	0.249998	0.999992	-1	protein_coding	Ssna1	Sjogren's syndrome nuclear autoantigen 1 [Source:MGI Symbol;Acc:MGI:1915725]	chr2	25271039	25272438	4	ensembl_havana	KNOWN	10.3273	10.0172	10.1227	9.9121	9.93334	10.2197	10.2965	10.2703	10.3179	10.3327	10.3003	10.4153
ENSMUSG00000050957	0.351098	1.27553	7.23862	7.40877	7.05767	1.21793	0.250077	0.999992	-1	protein_coding	Insl6	insulin-like 6 [Source:MGI Symbol;Acc:MGI:1351595]	chr19	29321344	29325356	1	ensembl_havana	KNOWN	8.02232	6.98575	7.21825	7.06775	6.7932	7.31207	7.58616	7.28256	6.68536	7.30641	7.50366	7.10002
ENSMUSG00000041073	0.292971	1.22516	6.87794	6.9368	6.64383	1.21772	0.250153	0.999992	-1	protein_coding	Nacad	NAC alpha domain containing [Source:MGI Symbol;Acc:MGI:3603030]	chr11	6597823	6606053	3	ensembl_havana	KNOWN	6.67056	7.10215	7.03767	6.59183	6.95017	6.38948	6.5423	6.79714	7.48082	6.80475	6.94178	7.22665
ENSMUSG00000050088	0.106322	1.07648	11.0416	11.0519	10.9456	1.21743	0.250259	0.999992	1	protein_coding	1600012H06Rik	RIKEN cDNA 1600012H06 gene [Source:MGI Symbol;Acc:MGI:1915162]	chr17	14943184	14959570	4	ensembl_havana	KNOWN	10.9565	11.159	11.0402	10.9904	10.8728	10.9735	11.072	11.0922	11.193	11.0006	11.1292	11.0192
ENSMUSG00000026361	-0.10146	-1.07286	11.5372	11.5	11.6014	-1.21666	0.25054	0.999992	-1	protein_coding	Cdc73	cell division cycle 73, Paf1/RNA polymerase II complex component [Source:MGI Symbol;Acc:MGI:2384876]	chr1	143598800	143702893	5	ensembl_havana	KNOWN	11.5061	11.5061	11.4877	11.5535	11.6884	11.5624	11.4826	11.5316	11.5307	11.4758	11.4653	11.6566
ENSMUSG00000022668	0.127579	1.09246	10.1447	10.3083	10.1807	1.21665	0.250543	0.999992	-1	protein_coding	Gtpbp8	GTP-binding protein 8 (putative) [Source:MGI Symbol;Acc:MGI:1913317]	chr16	44736768	44746363	4	ensembl_havana	KNOWN	10.1913	10.5077	10.2258	10.3075	10.0455	10.1891	10.0651	10.0649	10.08	9.99985	9.98409	10.075
ENSMUSG00000060950	-0.174052	-1.12822	8.35123	8.22414	8.39819	-1.21657	0.250572	0.999992	1	protein_coding	Trmt61a	tRNA methyltransferase 61A [Source:MGI Symbol;Acc:MGI:2443487]	chr12	111678105	111683902	2	ensembl	KNOWN	8.2118	8.36239	8.09822	8.40155	8.35588	8.43713	8.36736	8.54469	8.45673	8.30135	8.02843	8.64925
ENSMUSG00000021470	-0.113062	-1.08152	10.6692	10.6262	10.7393	-1.21653	0.250589	0.999992	1	protein_coding	Ercc6l2	excision repair cross-complementing rodent repair deficiency, complementation group 6 like 2 [Source:MGI Symbol;Acc:MGI:1923501]	chr13	63815240	63900302	11	ensembl_havana	KNOWN	10.5278	10.7339	10.6169	10.8008	10.7415	10.6754	10.5545	10.6271	10.6843	10.5905	10.6674	10.8106
ENSMUSG00000021392	-0.116331	-1.08397	10.2665	10.2949	10.4113	-1.21633	0.250662	0.999992	1	protein_coding	Nol8	nucleolar protein 8 [Source:MGI Symbol;Acc:MGI:1918180]	chr13	49653350	49679015	1	ensembl	KNOWN	10.1951	10.3705	10.3192	10.3547	10.5264	10.3527	10.2482	10.1417	10.0417	10.1868	10.1538	10.3077
ENSMUSG00000059327	-0.287025	-1.22012	7.70241	7.5877	7.87472	-1.21614	0.250731	0.999992	1	protein_coding	Eda	ectodysplasin-A [Source:MGI Symbol;Acc:MGI:1195272]	chrX	99975606	100400762	12	ensembl_havana	KNOWN	8.00535	7.03344	7.72431	7.74134	8.04375	7.83909	7.77988	7.34622	7.60874	7.51286	7.72738	8.06654
ENSMUSG00000033726	0.128402	1.09308	11.5111	11.5753	11.4469	1.2159	0.250817	0.999992	1	protein_coding	Emx1	empty spiracles homeobox 1 [Source:MGI Symbol;Acc:MGI:95387]	chr6	85187438	85204462	2	ensembl_havana	KNOWN	11.6066	11.46	11.6594	11.3344	11.3775	11.6289	11.544	11.5832	11.6608	11.4116	11.5398	11.3269
ENSMUSG00000070044	0.167297	1.12295	12.5609	12.622	12.4547	1.21521	0.25107	0.999992	-1	protein_coding	Fam149a	family with sequence similarity 149, member A [Source:MGI Symbol;Acc:MGI:2387177]	chr8	45336717	45382291	3	ensembl_havana	KNOWN	12.781	12.4227	12.6624	12.4259	12.2047	12.7336	12.6295	12.5095	12.5607	12.5567	12.678	12.5658
ENSMUSG00000018415	-0.0930748	-1.06664	11.6799	11.6241	11.7172	-1.21483	0.251207	0.999992	1	protein_coding	Gid4	GID complex subunit 4, VID24 homolog (S. cerevisiae) [Source:MGI Symbol;Acc:MGI:1914021]	chr11	60417145	60450927	2	ensembl_havana	KNOWN	11.5608	11.6354	11.676	11.7474	11.7138	11.6903	11.7245	11.6446	11.6071	11.6706	11.7378	11.7502
ENSMUSG00000066621	0.124373	1.09003	11.3341	11.3038	11.1794	1.21434	0.251388	0.999992	-1	protein_coding	Tecpr1	tectonin beta-propeller repeat containing 1 [Source:MGI Symbol;Acc:MGI:1917631]	chr5	144194442	144223615	12	ensembl_havana	KNOWN	11.3485	11.4622	11.1007	11.217	11.1406	11.1806	11.3892	11.5339	11.4254	11.4814	11.3613	11.3687
ENSMUSG00000064202	0.1546	1.11311	8.79218	8.81017	8.65557	1.21395	0.251532	0.999992	-1	protein_coding	4430402I18Rik	RIKEN cDNA 4430402I18 gene [Source:MGI Symbol;Acc:MGI:1918036]	chr19	28893042	28967800	8	ensembl_havana	KNOWN	8.82847	8.90791	8.69412	8.64474	8.59343	8.72853	8.98709	8.68261	9.08477	8.61821	8.96562	8.77063
ENSMUSG00000003208	-0.128036	-1.09281	8.6451	8.57339	8.70143	-1.21386	0.251563	0.999992	1	protein_coding	Ccdc94	coiled-coil domain containing 94 [Source:MGI Symbol;Acc:MGI:1920136]	chr17	55959187	55967949	1	ensembl	KNOWN	8.62128	8.61056	8.48834	8.62056	8.77232	8.71141	8.42645	8.76256	8.74624	8.72774	8.64116	8.6126
ENSMUSG00000031461	-0.146499	-1.10688	10.6554	10.4573	10.6038	-1.21381	0.251581	0.999992	1	protein_coding	Myom2	myomesin 2 [Source:MGI Symbol;Acc:MGI:1328358]	chr8	15057653	15133541	5	ensembl_havana	KNOWN	10.4733	10.2521	10.6465	10.4787	10.7437	10.589	10.7846	10.5837	10.8189	10.7529	10.8578	10.8835
ENSMUSG00000020003	0.0936338	1.06705	12.045	12.0438	11.9502	1.21343	0.251722	0.999992	-1	protein_coding	Pex7	peroxisomal biogenesis factor 7 [Source:MGI Symbol;Acc:MGI:1321392]	chr10	19859929	19907689	4	ensembl_havana	KNOWN	12.0624	12.025	12.0441	11.9042	11.9092	12.0372	12.0832	12.0566	12.1201	12.0687	12.1653	12.0636
ENSMUSG00000020420	-0.337046	-1.26317	6.69337	6.66902	7.00606	-1.2131	0.251843	0.999992	1	protein_coding	Zfp607	zinc finger proten 607 [Source:MGI Symbol;Acc:MGI:3584526]	chr7	27862557	27879567	1	ensembl	KNOWN	6.53521	7.36705	6.10479	7.18231	7.03676	6.79912	6.46924	6.70301	6.43224	6.21263	6.67047	6.80757
ENSMUSG00000031107	0.315479	1.24443	7.04774	7.19811	6.88263	1.2129	0.251915	0.999992	1	protein_coding	Rbmx2	RNA binding motif protein, X-linked 2 [Source:MGI Symbol;Acc:MGI:1919414]	chrX	48695004	48710723	2	ensembl_havana	KNOWN	6.94432	7.66836	6.98164	7.0914	6.7253	6.83118	7.09727	7.40719	6.87177	7.0654	7.40744	6.48158
ENSMUSG00000005413	-0.228713	-1.17179	11.0646	11.1029	11.3316	-1.21195	0.252264	0.999992	1	protein_coding	Hmox1	heme oxygenase 1 [Source:MGI Symbol;Acc:MGI:96163]	chr8	75093591	75100596	3	ensembl_havana	KNOWN	11.1619	10.9262	11.2205	10.9762	11.777	11.2415	11.1718	11.1558	10.8358	10.8548	10.6252	10.8287
ENSMUSG00000042010	-0.162374	-1.11913	11.8978	11.8388	12.0012	-1.21161	0.25239	0.999992	1	protein_coding	Acacb	acetyl-Coenzyme A carboxylase beta [Source:MGI Symbol;Acc:MGI:2140940]	chr5	114146535	114250761	5	ensembl_havana	KNOWN	11.8447	12.0191	11.6527	11.9469	12.182	11.8746	11.9435	12.009	11.8363	11.6725	11.7526	12.0396
ENSMUSG00000050373	0.135869	1.09875	10.2566	10.3263	10.1904	1.21125	0.25252	0.999992	1	protein_coding	Snx21	sorting nexin family member 21 [Source:MGI Symbol;Acc:MGI:1917729]	chr2	164785823	164793816	7	ensembl_havana	KNOWN	10.4978	10.1876	10.2935	10.0899	10.1068	10.3746	10.1168	10.223	10.3179	10.2433	10.3057	10.3219
ENSMUSG00000040167	0.112589	1.08117	10.0299	10.1166	10.004	1.2112	0.252539	0.999992	-1	protein_coding	Ikzf5	IKAROS family zinc finger 5 [Source:MGI Symbol;Acc:MGI:1914393]	chr7	131388652	131410521	5	ensembl_havana	KNOWN	10.1417	10.0725	10.1356	10.0022	10.0662	9.94361	10.2179	10.0712	10.0254	9.74831	9.96055	9.97389
ENSMUSG00000003929	-0.148183	-1.10817	9.43379	9.45101	9.5992	-1.21066	0.252737	0.999992	-1	protein_coding	Zfp81	zinc finger protein 81 [Source:MGI Symbol;Acc:MGI:1890752]	chr17	33329342	33358878	1	ensembl_havana	KNOWN	9.28043	9.57676	9.49586	9.7691	9.52768	9.50081	9.10633	9.44403	9.39976	9.31896	9.37982	9.40598
ENSMUSG00000071369	-0.145132	-1.10583	12.2094	12.1401	12.2852	-1.21034	0.252854	0.999992	1	protein_coding	Map3k5	mitogen-activated protein kinase kinase kinase 5 [Source:MGI Symbol;Acc:MGI:1346876]	chr10	19934472	20142753	7	ensembl_havana	KNOWN	11.9984	12.2517	12.1701	12.3953	12.3478	12.1125	12.2594	12.192	12.1519	12.3249	11.9994	12.3088
ENSMUSG00000052609	0.116966	1.08445	13.3725	13.3844	13.2674	1.21026	0.252884	0.999992	1	protein_coding	Plekhg3	pleckstrin homology domain containing, family G (with RhoGef domain) member 3 [Source:MGI Symbol;Acc:MGI:2388284]	chr12	76533560	76579039	1	ensembl	KNOWN	13.4793	13.2207	13.4532	13.2559	13.249	13.2973	13.444	13.4256	13.5332	13.368	13.2601	13.4843
ENSMUSG00000049800	0.148776	1.10863	11.6752	11.7281	11.5793	1.21023	0.252897	0.999992	1	protein_coding	Sertad2	SERTA domain containing 2 [Source:MGI Symbol;Acc:MGI:1931026]	chr11	20543253	20653021	4	ensembl_havana	KNOWN	11.8375	11.4435	11.9032	11.6139	11.532	11.5919	11.7518	11.8042	11.7237	11.5221	11.6031	11.7753
ENSMUSG00000079737	0.219484	1.16432	6.8321	6.88699	6.66751	1.21008	0.252952	0.999992	1	protein_coding	3110001I22Rik	RIKEN cDNA 3110001I22 gene [Source:MGI Symbol;Acc:MGI:1913848]	chr16	13671929	13678405	1	ensembl_havana	KNOWN	7.04741	6.72028	6.89328	6.65668	6.281	7.06486	6.88895	6.85664	7.16128	6.71639	6.76669	6.93175
ENSMUSG00000018572	0.15895	1.11647	11.1532	11.1337	10.9747	1.20943	0.253189	0.999992	1	protein_coding	Phf23	PHD finger protein 23 [Source:MGI Symbol;Acc:MGI:1925496]	chr11	69995777	70000009	9	ensembl_havana	KNOWN	11.2742	10.8197	11.3071	10.8415	10.9986	11.0841	11.3991	11.441	11.4537	11.0839	10.9749	11.1608
ENSMUSG00000042608	0.149039	1.10883	12.3907	12.4343	12.2853	1.20887	0.253395	0.999992	1	protein_coding	Stk40	serine/threonine kinase 40 [Source:MGI Symbol;Acc:MGI:1921428]	chr4	126103957	126141029	6	ensembl_havana	KNOWN	12.6756	12.1627	12.4646	12.2913	12.2386	12.3259	12.5707	12.5187	12.4369	12.223	12.4109	12.3697
ENSMUSG00000027827	0.307711	1.23774	7.10454	7.18399	6.87628	1.20868	0.253466	0.999992	1	protein_coding	Kcnab1	potassium voltage-gated channel, shaker-related subfamily, beta member 1 [Source:MGI Symbol;Acc:MGI:109155]	chr3	65109384	65378223	6	ensembl_havana	KNOWN	6.94432	7.2508	7.35685	6.77824	7.54993	6.30067	6.83181	7.09764	7.06259	7.26548	7.40744	7.40865
ENSMUSG00000048439	0.103705	1.07453	8.78052	8.98104	8.87733	1.20859	0.253498	0.999992	1	protein_coding	Nupl2	nucleoporin like 2 [Source:MGI Symbol;Acc:MGI:2387631]	chr5	24164963	24184013	4	ensembl_havana	KNOWN	9.03492	9.01871	8.88948	8.92696	8.8699	8.83514	8.62452	8.64091	8.64756	8.57699	8.75501	8.54615
ENSMUSG00000009563	0.156583	1.11464	11.2374	11.2657	11.1091	1.20848	0.253537	0.999992	1	protein_coding	Tor2a	torsin family 2, member A [Source:MGI Symbol;Acc:MGI:1353596]	chr2	32757234	32762244	8	ensembl_havana	KNOWN	11.4254	11.1346	11.2371	11.1111	10.938	11.2783	11.3477	11.1558	11.389	11.2557	11.457	11.1189
ENSMUSG00000038522	-0.117179	-1.08461	13.6054	13.5552	13.6724	-1.20627	0.254355	0.999992	-1	protein_coding	AI317395	expressed sequence AI317395 [Source:MGI Symbol;Acc:MGI:2143575]	chr10	40001575	40025268	2	ensembl_havana	KNOWN	13.7284	13.3759	13.5614	13.6474	13.6675	13.7024	13.6594	13.5803	13.5166	13.5873	13.603	13.6349
ENSMUSG00000048058	0.141855	1.10332	11.9121	11.8794	11.7375	1.20604	0.254441	0.999992	-1	protein_coding	Ldlrad3	low density lipoprotein receptor class A domain containing 3 [Source:MGI Symbol;Acc:MGI:2138856]	chr2	101950203	102186385	3	ensembl_havana	KNOWN	12.0756	11.7189	11.8436	11.9017	11.5797	11.7312	12.0801	12.0213	11.9153	11.9591	12.0052	12.1136
ENSMUSG00000038011	-0.816662	-1.76133	4.78936	5.11768	5.93434	-1.20593	0.25448	0.999992	1	protein_coding	Dnah10	dynein, axonemal, heavy chain 10 [Source:MGI Symbol;Acc:MGI:1860299]	chr5	124725085	124834308	6	ensembl_havana	KNOWN	4.51136	6.43078	4.41089	6.65668	5.96497	5.18137	3.37238	4.6196	3.41234	4.90142	3.03489	4.97569
ENSMUSG00000034795	-0.25377	-1.19232	7.50306	7.88671	8.14048	-1.20471	0.254932	0.999992	1	protein_coding	Ccdc122	coiled-coil domain containing 122 [Source:MGI Symbol;Acc:MGI:1918358]	chr14	77036772	77112257	4	ensembl_havana	KNOWN	7.91735	7.69826	8.04453	8.10888	7.64488	8.66768	6.99687	7.0217	6.98388	7.13522	6.88574	6.93175
ENSMUSG00000034220	0.229882	1.17274	11.3799	11.7202	11.4903	1.20468	0.254942	0.999992	1	protein_coding	Gpc1	glypican 1 [Source:MGI Symbol;Acc:MGI:1194891]	chr1	92831645	92860779	5	ensembl_havana	KNOWN	12.0654	11.3734	11.7216	11.3626	11.4224	11.6859	11.098	11.0673	11.3877	10.8855	11.4031	11.0859
ENSMUSG00000051319	0.158176	1.11588	10.0709	10.0968	9.93858	1.20467	0.254946	0.999992	-1	protein_coding	1500011K16Rik	RIKEN cDNA 1500011K16 gene [Source:MGI Symbol;Acc:MGI:1915135]	chr2	127791388	127792488	1	ensembl_havana	KNOWN	10.2356	9.89989	10.1547	9.78732	9.81174	10.2167	10.1138	10.1595	10.2039	9.98731	10.1389	10.1408
ENSMUSG00000032537	-0.265189	-1.20179	8.00104	7.79295	8.05814	-1.20459	0.254977	0.999992	-1	protein_coding	Ephb1	Eph receptor B1 [Source:MGI Symbol;Acc:MGI:1096337]	chr9	101922128	102354693	3	ensembl_havana	KNOWN	7.78438	7.45725	8.13721	7.75621	8.11181	8.30638	8.06664	7.5936	8.29226	8.15216	8.02843	8.32619
ENSMUSG00000033166	-0.110533	-1.07963	9.68922	9.566	9.67654	-1.20364	0.255325	0.999992	-1	protein_coding	Dis3	DIS3 mitotic control homolog (S. cerevisiae) [Source:MGI Symbol;Acc:MGI:1919912]	chr14	99076634	99099770	1	ensembl	KNOWN	9.61849	9.63975	9.43977	9.72442	9.53265	9.77254	9.68021	9.74495	9.72824	9.81009	9.80685	9.7727
ENSMUSG00000045757	-0.143882	-1.10487	8.68058	8.72625	8.87013	-1.20329	0.255458	0.999992	-1	protein_coding	Zfp764	zinc finger protein 764 [Source:MGI Symbol;Acc:MGI:2443580]	chr7	127403668	127406822	2	ensembl_havana	KNOWN	8.72859	8.67964	8.77051	8.64474	8.93146	9.0342	8.36736	8.53562	8.55983	8.56016	8.80873	8.54615
ENSMUSG00000026427	0.15248	1.11148	11.5194	11.5222	11.3697	1.2032	0.255491	0.999992	1	protein_coding	Eif2d	eukaryotic translation initiation factor 2D [Source:MGI Symbol;Acc:MGI:109342]	chr1	131153181	131187658	8	ensembl_havana	KNOWN	11.78	11.3371	11.4495	11.4057	11.2183	11.4852	11.6958	11.5236	11.7013	11.6268	11.5545	11.4553
ENSMUSG00000067653	-1.419	-2.674	3.82932	3.47252	4.89152	-1.20306	0.255541	0.999992	-1	protein_coding	Ankrd23	ankyrin repeat domain 23 [Source:MGI Symbol;Acc:MGI:1925571]	chr1	36530188	36536883	4	ensembl_havana	KNOWN	2.18943	6.31975	1.90839	5.8768	5.30446	3.49331	2.52438	4.31474	3.41234	5.00452	3.68696	1.9168
ENSMUSG00000045078	-0.0989976	-1.07103	11.3314	11.3531	11.4521	-1.20281	0.255636	0.999992	-1	protein_coding	Rnf216	ring finger protein 216 [Source:MGI Symbol;Acc:MGI:1344349]	chr5	142990893	143112994	9	ensembl_havana	KNOWN	11.3635	11.3815	11.3142	11.4657	11.5044	11.3861	11.2879	11.2406	11.2175	11.1682	11.2726	11.3742
ENSMUSG00000021846	-0.151341	-1.1106	12.4115	12.3119	12.4633	-1.20261	0.25571	0.999992	1	protein_coding	Peli2	pellino 2 [Source:MGI Symbol;Acc:MGI:1891445]	chr14	48120869	48260883	1	ensembl	KNOWN	12.4464	12.0578	12.4316	12.5409	12.3895	12.4594	12.4086	12.2829	12.4001	12.4591	12.3674	12.6946
ENSMUSG00000040387	0.180204	1.13304	8.30473	8.6321	8.45189	1.20251	0.255747	0.999992	-1	protein_coding	Klhl32	kelch-like 32 [Source:MGI Symbol;Acc:MGI:3612790]	chr4	24612554	24851124	7	ensembl_havana	KNOWN	8.83809	8.40834	8.64986	8.66064	8.3218	8.37324	8.06664	8.18728	8.04332	7.84002	7.97572	8.29184
ENSMUSG00000047084	0.156937	1.11492	10.2597	10.3611	10.2042	1.2021	0.255897	0.999992	1	protein_coding	Ngrn	neugrin, neurite outgrowth associated [Source:MGI Symbol;Acc:MGI:1933212]	chr7	80261215	80265374	2	ensembl_havana	KNOWN	10.2429	10.5997	10.2408	10.31	10.216	10.0866	10.3636	10.3985	10.1746	10.3177	10.1774	9.98826
ENSMUSG00000026872	-0.251914	-1.19079	10.6299	10.5742	10.8261	-1.202	0.255936	0.999992	-1	protein_coding	Zeb2	zinc finger E-box binding homeobox 2 [Source:MGI Symbol;Acc:MGI:1344407]	chr2	44983632	45117395	28	ensembl_havana	KNOWN	10.037	10.8533	10.8322	10.9651	10.9622	10.551	10.3836	10.6228	10.4604	10.5205	10.584	10.7861
ENSMUSG00000024797	0.141307	1.1029	10.766	10.7667	10.6254	1.20166	0.256063	0.999992	-1	protein_coding	Vps51	vacuolar protein sorting 51 homolog (S. cerevisiae) [Source:MGI Symbol;Acc:MGI:1915755]	chr19	6067842	6080324	11	ensembl_havana	KNOWN	10.9343	10.5717	10.7941	10.6337	10.4443	10.7981	10.858	10.8374	10.7787	10.9172	10.7696	10.8544
ENSMUSG00000044562	-0.210985	-1.15748	9.98361	9.78578	9.99676	-1.20119	0.256237	0.999992	1	protein_coding	Rasip1	Ras interacting protein 1 [Source:MGI Symbol;Acc:MGI:1917153]	chr7	45627488	45639093	1	ensembl_havana	KNOWN	9.44682	9.82055	10.09	9.88866	10.1398	9.96182	10.0242	9.74888	10.2125	10.3051	9.96731	10.1976
ENSMUSG00000019338	0.111578	1.08041	11.0837	11.1418	11.0302	1.201	0.256307	0.999992	-1	protein_coding	Zfp687	zinc finger protein 687 [Source:MGI Symbol;Acc:MGI:1925516]	chr3	95006590	95015448	8	ensembl_havana	KNOWN	11.2183	11.1098	11.0974	11.0848	11.0306	10.9753	10.9481	11.201	11.141	11.0985	11.1246	10.9748
ENSMUSG00000045362	0.28791	1.22087	6.45873	6.58774	6.29983	1.20098	0.256315	0.999992	-1	protein_coding	Tnfrsf26	tumor necrosis factor receptor superfamily, member 26 [Source:MGI Symbol;Acc:MGI:2651928]	chr7	143607685	143627845	1	ensembl	KNOWN	6.2769	6.85911	6.62721	5.98177	6.61705	6.30067	6.03534	6.63667	6.43224	6.80475	6.15827	6.77478
ENSMUSG00000015476	-0.434743	-1.35167	5.97076	5.88097	6.31572	-1.20092	0.256336	0.999992	1	protein_coding	Prrt1	proline-rich transmembrane protein 1 [Source:MGI Symbol;Acc:MGI:1932118]	chr17	34629533	34633126	2	ensembl_havana	KNOWN	5.35936	6.53387	5.74969	6.59183	6.54008	5.81524	5.33174	5.84199	5.73427	6.65433	5.43698	6.05975
ENSMUSG00000063077	-0.144327	-1.10522	13.1001	13.1419	13.2863	-1.20073	0.256408	0.999992	-1	protein_coding	Kif1b	kinesin family member 1B [Source:MGI Symbol;Acc:MGI:108426]	chr4	149176319	149307693	11	ensembl_havana	KNOWN	13.2413	12.9871	13.1975	13.3978	13.1445	13.3165	12.894	13.0592	12.8412	13.0867	12.8535	13.1826
ENSMUSG00000036782	0.155754	1.114	9.30109	9.55764	9.40188	1.20052	0.256485	0.999992	-1	protein_coding	Klhl13	kelch-like 13 [Source:MGI Symbol;Acc:MGI:1914705]	chrX	23219271	23365082	7	ensembl_havana	KNOWN	9.44052	9.58478	9.64761	9.1404	9.61	9.45525	9.01944	8.94496	9.1342	9.15497	9.36452	9.11647
ENSMUSG00000022787	0.115926	1.08367	8.94837	8.99281	8.87688	1.20046	0.256508	0.999992	1	protein_coding	Wdr53	WD repeat domain 53 [Source:MGI Symbol;Acc:MGI:1916230]	chr16	32247227	32257083	4	ensembl_havana	KNOWN	8.95762	9.09374	8.92706	8.74507	8.89329	8.99227	8.96068	9.11298	9.15231	8.79399	8.84592	8.90548
ENSMUSG00000035268	0.151533	1.11075	11.6889	11.6683	11.5168	1.20012	0.256633	0.999992	1	protein_coding	Pkig	protein kinase inhibitor, gamma [Source:MGI Symbol;Acc:MGI:1343086]	chr2	163658386	163726158	9	ensembl_havana	KNOWN	11.737	11.4512	11.8168	11.2955	11.5712	11.6837	11.8075	11.7756	11.8335	11.8016	11.8455	11.6475
ENSMUSG00000015488	-0.100979	-1.0725	11.7408	11.6312	11.7321	-1.20004	0.256664	0.999992	1	protein_coding	Cacfd1	calcium channel flower domain containing 1 [Source:MGI Symbol;Acc:MGI:1924317]	chr2	27009926	27021089	8	ensembl_havana	KNOWN	11.7032	11.6101	11.5802	11.775	11.8143	11.6071	11.7546	11.7366	11.8335	11.8422	11.8101	11.8232
ENSMUSG00000021702	-0.706519	-1.63186	6.5741	6.55443	7.26095	-1.19947	0.256874	0.999992	-1	protein_coding	Thbs4	thrombospondin 4 [Source:MGI Symbol;Acc:MGI:1101779]	chr13	92751590	92794818	2	ensembl_havana	KNOWN	7.65975	5.37633	6.62721	7.0437	7.33894	7.4002	7.04794	5.18148	6.5092	6.45032	5.51293	6.74122
ENSMUSG00000028100	0.268663	1.20469	6.0405	5.95624	5.68758	1.19906	0.257028	0.999992	-1	protein_coding	Nudt17	nudix (nucleoside diphosphate linked moiety X)-type motif 17 [Source:MGI Symbol;Acc:MGI:1925623]	chr3	96706067	96708562	4	ensembl_havana	KNOWN	5.96202	6.15702	5.74969	6.07962	5.90485	5.07828	6.31098	6.15802	6.2197	6.37536	6.37728	6.11319
ENSMUSG00000040434	0.32023	1.24853	10.5151	10.8278	10.5076	1.19834	0.257296	0.999992	-1	protein_coding	Gyltl1b	glycosyltransferase-like 1B [Source:MGI Symbol;Acc:MGI:2443769]	chr2	92365046	92374869	17	ensembl_havana	KNOWN	10.6087	11.3827	10.4921	10.8742	10.5487	10.0998	10.1376	10.4208	10.2494	10.7511	10.5347	10.0817
ENSMUSG00000026470	0.0961628	1.06893	11.1849	11.1645	11.0684	1.1982	0.257349	0.999992	1	protein_coding	Stx6	syntaxin 6 [Source:MGI Symbol;Acc:MGI:1926235]	chr1	155158715	155208256	10	ensembl_havana	KNOWN	11.1251	11.1724	11.1961	11.0774	11.0671	11.0606	11.2158	11.3247	11.2247	11.2426	11.351	11.1608
ENSMUSG00000074030	-0.121788	-1.08808	10.4421	10.4218	10.5436	-1.19797	0.257435	0.999992	-1	protein_coding	Exoc8	exocyst complex component 8 [Source:MGI Symbol;Acc:MGI:2142527]	chr8	124890300	124897705	1	ensembl	KNOWN	10.2573	10.4886	10.5194	10.5783	10.5755	10.4769	10.3636	10.3449	10.2689	10.3277	10.5906	10.513
ENSMUSG00000037373	0.148576	1.10847	13.0492	13.0115	12.8629	1.19759	0.257577	0.999992	-1	protein_coding	Ctbp1	C-terminal binding protein 1 [Source:MGI Symbol;Acc:MGI:1201685]	chr5	33247723	33274994	12	ensembl_havana	KNOWN	13.1864	12.8041	13.0439	12.7898	12.7158	13.0831	13.2291	13.0753	13.2472	13.1499	13.1436	13.1228
ENSMUSG00000028417	0.285078	1.21848	6.19931	6.33628	6.0512	1.19668	0.257917	0.999992	1	protein_coding	Tal2	T cell acute lymphocytic leukemia 2 [Source:MGI Symbol;Acc:MGI:99540]	chr4	53779705	53788712	1	ensembl_havana	KNOWN	6.21918	6.19945	6.59022	6.07962	6.02268	6.05131	6.03534	5.71913	6.26478	6.99203	5.95545	6.26257
ENSMUSG00000055782	-0.760883	-1.69453	5.34359	5.19885	5.95973	-1.19666	0.257923	0.999992	-1	protein_coding	Abcd2	ATP-binding cassette, sub-family D (ALD), member 2 [Source:MGI Symbol;Acc:MGI:1349467]	chr15	91145884	91191807	1	ensembl	KNOWN	4.30491	5.92382	5.36782	5.82131	5.10515	6.95275	5.62872	6.29337	4.76598	5.27582	5.18173	3.50176
ENSMUSG00000020774	0.152117	1.1112	12.8858	12.6741	12.522	1.19463	0.258684	0.999992	-1	protein_coding	Aspa	aspartoacylase [Source:MGI Symbol;Acc:MGI:87914]	chr11	73304992	73329596	6	ensembl_havana	KNOWN	12.8639	12.7386	12.4198	12.6732	12.3744	12.5185	13.1069	13.1347	13.1935	13.2262	13.074	13.3061
ENSMUSG00000042997	-0.190511	-1.14117	10.4609	10.5663	10.7568	-1.19409	0.258883	0.999992	-1	protein_coding	Nhlrc3	NHL repeat containing 3 [Source:MGI Symbol;Acc:MGI:2444520]	chr3	53448583	53463332	5	ensembl_havana	KNOWN	10.2609	10.8894	10.5486	10.8537	10.8046	10.6123	10.2912	10.4525	10.0546	10.1647	10.2596	10.3389
ENSMUSG00000024427	0.342564	1.26801	9.25339	9.39418	9.05162	1.19396	0.258935	0.999992	-1	protein_coding	Spry4	sprouty homolog 4 (Drosophila) [Source:MGI Symbol;Acc:MGI:1345144]	chr18	38586268	38601268	1	ensembl	KNOWN	9.6129	8.869	9.70064	9.38967	9.30736	8.45782	9.90808	9.61314	9.54391	9.10364	8.52674	9.00779
ENSMUSG00000031171	0.143879	1.10487	10.1176	10.1006	9.95671	1.19365	0.259048	0.999992	-1	protein_coding	Ftsj1	FtsJ homolog 1 (E. coli) [Source:MGI Symbol;Acc:MGI:1859648]	chrX	8238668	8252406	7	ensembl_havana	KNOWN	10.361	9.86077	10.08	9.96106	9.85607	10.053	10.2618	10.1266	10.1717	10.2327	10.2148	10.2312
ENSMUSG00000032786	-0.29675	-1.22837	13.8733	13.9014	14.1982	-1.19342	0.259137	0.999992	-1	protein_coding	Alas1	aminolevulinic acid synthase 1 [Source:MGI Symbol;Acc:MGI:87989]	chr9	106233455	106248126	8	ensembl_havana	KNOWN	14.2142	13.5399	13.9502	14.1516	14.084	14.359	13.9712	13.2022	13.6675	13.986	13.3165	14.0367
ENSMUSG00000039842	0.119722	1.08653	9.02634	9.25026	9.13054	1.19233	0.259546	0.999992	1	protein_coding	Mcph1	microcephaly, primary autosomal recessive 1 [Source:MGI Symbol;Acc:MGI:2443308]	chr8	18595131	18803189	6	ensembl_havana	KNOWN	9.30144	9.18632	9.26301	9.21228	9.02622	9.15311	8.69831	8.97882	8.79316	8.95067	8.96562	8.78716
ENSMUSG00000041523	-0.642014	-1.56051	7.09614	6.7018	7.34381	-1.19207	0.259642	0.999992	-1	protein_coding	Upk2	uroplakin 2 [Source:MGI Symbol;Acc:MGI:98913]	chr9	44452716	44454767	1	ensembl	KNOWN	6.90825	6.43078	6.76637	6.48873	7.06451	8.47821	7.93716	6.10992	7.78931	7.40392	6.969	6.80757
ENSMUSG00000010911	0.169614	1.12476	9.85972	10.0909	9.92129	1.19116	0.259983	0.999992	1	protein_coding	Apip	APAF1 interacting protein [Source:MGI Symbol;Acc:MGI:1926788]	chr2	103073675	103092644	4	ensembl_havana	KNOWN	10.2501	9.9031	10.1195	9.79814	9.79527	10.1704	9.90808	9.59141	9.89884	9.5665	9.75696	9.55825
ENSMUSG00000042032	0.0986182	1.07075	12.526	12.5608	12.4621	1.19077	0.260131	0.999992	-1	protein_coding	Mat2b	methionine adenosyltransferase II, beta [Source:MGI Symbol;Acc:MGI:1913667]	chr11	40679314	40695203	7	ensembl_havana	KNOWN	12.5583	12.6216	12.5024	12.4421	12.3991	12.5453	12.5614	12.5489	12.5516	12.5471	12.6056	12.4282
ENSMUSG00000025505	0.226204	1.16975	9.9734	9.91163	9.68542	1.19059	0.260197	0.999992	1	protein_coding	Tmem80	transmembrane protein 80 [Source:MGI Symbol;Acc:MGI:1918698]	chr7	141327739	141337156	9	ensembl_havana	KNOWN	9.58461	10.4627	9.68756	9.76175	9.63797	9.65654	10.1435	10.093	10.2154	10.1479	10.2318	10.0581
ENSMUSG00000012428	-0.397325	-1.31706	7.50967	7.39576	7.79309	-1.19052	0.260224	0.999992	1	protein_coding	Steap4	STEAP family member 4 [Source:MGI Symbol;Acc:MGI:1923560]	chr5	7960457	7982213	1	ensembl_havana	KNOWN	6.87126	7.57474	7.74128	7.26782	7.71658	8.39485	7.7023	7.97547	6.98388	7.38494	7.07302	7.42987
ENSMUSG00000071847	0.17637	1.13004	8.39246	8.36139	8.18502	1.19014	0.260368	0.999992	1	protein_coding	Apcdd1	adenomatosis polyposis coli down-regulated 1 [Source:MGI Symbol;Acc:MGI:3513977]	chr18	62922327	62953195	2	ensembl	KNOWN	8.32557	8.17308	8.58552	8.0254	8.36707	8.16259	8.67413	8.33057	8.20242	8.57699	8.68286	8.6033
ENSMUSG00000070737	0.1524	1.11142	10.1227	10.1068	9.95436	1.18993	0.260447	0.999992	1	protein_coding	Gm12942	predicted gene 12942 [Source:MGI Symbol;Acc:MGI:3758095]	chr4	127123691	127129644	2	ensembl_havana	KNOWN	10.2716	9.97204	10.0766	9.9286	9.86793	10.0665	10.391	9.99712	10.3858	10.0788	10.2513	10.1851
ENSMUSG00000058503	-0.130018	-1.09431	10.4877	10.4312	10.5612	-1.18974	0.26052	0.999992	1	protein_coding	Fam133b	family with sequence similarity 133, member B [Source:MGI Symbol;Acc:MGI:1915402]	chr5	3543833	3570238	8	ensembl_havana	KNOWN	10.3875	10.5287	10.3774	10.6256	10.5214	10.5365	10.4634	10.5571	10.3781	10.6374	10.2678	10.5714
ENSMUSG00000002083	-0.303616	-1.23423	7.04645	7.49154	7.79516	-1.18965	0.260552	0.999992	1	protein_coding	Bbc3	BCL2 binding component 3 [Source:MGI Symbol;Acc:MGI:2181667]	chr7	16309616	16318205	3	ensembl_havana	KNOWN	7.01386	8.03929	7.42146	7.75621	8.02974	7.59951	6.13319	6.37703	5.797	6.96672	6.94178	6.48158
ENSMUSG00000040794	0.373627	1.29561	7.92933	7.95558	7.58195	1.18831	0.261055	0.999992	1	protein_coding	C1qtnf4	C1q and tumor necrosis factor related protein 4 [Source:MGI Symbol;Acc:MGI:1914695]	chr2	90885860	90890525	1	ensembl_havana	KNOWN	7.8806	7.66836	8.31778	7.16011	7.36149	8.22426	8.18545	7.5936	8.59556	7.98574	7.86416	8.31483
ENSMUSG00000025907	-0.109875	-1.07913	12.2968	12.315	12.4248	-1.18765	0.261307	0.999992	1	protein_coding	Rb1cc1	RB1-inducible coiled-coil 1 [Source:MGI Symbol;Acc:MGI:1341850]	chr1	6206197	6276648	16	ensembl_havana	KNOWN	12.2242	12.3898	12.3308	12.4165	12.3618	12.4961	12.2876	12.3024	12.1669	12.1574	12.1021	12.3258
ENSMUSG00000037455	0.114887	1.08289	10.7812	10.9607	10.8458	1.18759	0.261329	0.999992	1	protein_coding	Slc18b1	solute carrier family 18, subfamily B, member 1 [Source:MGI Symbol;Acc:MGI:1923556]	chr10	23796986	23827968	6	ensembl_havana	KNOWN	10.8724	10.985	11.0247	10.9425	10.7628	10.8322	10.6711	10.6398	10.5267	10.557	10.7926	10.7675
ENSMUSG00000021774	0.126813	1.09188	11.9702	12.0363	11.9095	1.18736	0.261414	0.999992	-1	protein_coding	Ube2e1	ubiquitin-conjugating enzyme E2E 1 [Source:MGI Symbol;Acc:MGI:107411]	chr14	18282722	18331859	4	ensembl_havana	KNOWN	12.2279	11.8971	11.9839	11.9518	11.7506	12.026	12.0639	11.9709	11.9775	11.9575	11.9249	11.9107
ENSMUSG00000019997	-0.285133	-1.21852	12.828	12.7279	13.013	-1.18729	0.261442	0.999992	1	protein_coding	Ctgf	connective tissue growth factor [Source:MGI Symbol;Acc:MGI:95537]	chr10	24595442	24598683	3	ensembl_havana	KNOWN	12.4582	12.5674	13.1581	12.9903	13.3377	12.7111	12.7872	12.6433	12.7721	12.9645	12.3776	13.1681
ENSMUSG00000025354	-0.11009	-1.0793	12.2646	12.1098	12.2199	-1.18708	0.26152	0.999992	1	protein_coding	Dnajc14	DnaJ (Hsp40) homolog, subfamily C, member 14 [Source:MGI Symbol;Acc:MGI:1921580]	chr10	128805676	128819446	1	ensembl	KNOWN	12.1615	11.954	12.2141	12.1612	12.3207	12.1779	12.3771	12.3824	12.3388	12.3471	12.3093	12.4309
ENSMUSG00000021876	-0.31467	-1.24373	9.96776	9.78728	10.1019	-1.18639	0.261781	0.999992	1	protein_coding	Rnase4	ribonuclease, RNase A family 4 [Source:MGI Symbol;Acc:MGI:1926217]	chr14	51091077	51106151	2	ensembl	KNOWN	9.45934	9.75092	10.1516	9.52609	10.6506	10.1291	10.2123	9.73309	10.0188	10.0154	9.84775	10.1181
ENSMUSG00000019437	0.143455	1.10455	11.3936	11.4088	11.2654	1.18634	0.261801	0.999992	1	protein_coding	Tlcd1	TLC domain containing 1 [Source:MGI Symbol;Acc:MGI:1915572]	chr11	78176711	78181909	8	ensembl_havana	KNOWN	11.4925	11.503	11.2311	11.3443	11.111	11.3409	11.5306	11.3048	11.4742	11.6379	11.3779	11.3755
ENSMUSG00000040694	0.294112	1.22613	8.28602	8.50277	8.20865	1.18605	0.261908	0.999992	-1	protein_coding	Apobec2	apolipoprotein B mRNA editing enzyme, catalytic polypeptide 2 [Source:MGI Symbol;Acc:MGI:1343178]	chr17	48419231	48432728	1	ensembl	KNOWN	8.64339	8.41736	8.44755	8.24164	7.69899	8.68533	8.35727	8.16392	7.86447	8.64239	8.33082	7.93916
[truncated: 12,132 more rows]

## Sheet: GO process
GO Term	Description	P-value	FDR q-value	Enrichment	N	B	n	b	Genes
[truncated: 98 more rows]

## Sheet: GO function
GO Term	Description	P-value	FDR q-value	Enrichment	N	B	n	b	Genes
[truncated: 15 more rows]

## Sheet: GO component
GO Term	Description	P-value	FDR q-value	Enrichment	N	B	n	b	Genes
[truncated: 6 more rows]
