# Supplementary material for: Renal FGF23 signaling depends on redox protein Memo1 and promotes orthovanadate-sensitive protein phosphotyrosyl phosphatase activity
Source: J Cell Commun Signal. 2022 Nov 25;17(3):705–22. doi: 10.1007/s12079-022-00710-1 (PMC10409928; doi:10.1007/s12079-022-00710-1)
Supplement: Supplementary file 3 — Supplementary file3 (XLSX 4926 KB) [file 12079_2022_710_MOESM3_ESM.xlsx]

## Sheet: genes
Supplemental Table 2 genes.list2_WTFGF_vs_WTV_globaladj_all
ID	logFC	FoldChange	AveExp	AveExp_WTFGF	AveExp_WTV	t	P.Value	adj.P.Val	Strand	Gene_type	Associated_Gene_Name	Description	Chromosome_Name	Gene_Start_.bp.	Gene_End_.bp.	Transcript_count	Source_.gene.	Status_.gene.	KOFGF_1	KOFGF_2	KOFGF_3	KOV_1	KOV_2	KOV_3	WTFGF_1	WTFGF_2	WTFGF_3	WTV_1	WTV_2	WTV_3
ENSMUSG00000025402	1.61825	3.07003	10.4458	11.636	10.0178	11.8903	2.13244e-07	0.00313902	-1	protein_coding	Nab2	Ngfi-A binding protein 2 [Source:MGI Symbol;Acc:MGI:107563]	chr10	127660918	127668568	4	ensembl_havana	KNOWN	10.5337	10.1955	10.5462	9.68221	9.67893	9.75175	11.5395	11.9125	11.4561	10.0728	9.91228	10.0682
ENSMUSG00000038418	4.75105	26.9283	11.5146	14.1672	9.41615	9.0405	2.94014e-06	0.00719286	1	protein_coding	Egr1	early growth response 1 [Source:MGI Symbol;Acc:MGI:95295]	chr18	34859823	34864984	2	ensembl_havana	KNOWN	14.7185	12.4316	12.9124	9.30117	9.77862	8.28339	14.2968	14.1121	14.0927	9.72208	9.33344	9.19292
ENSMUSG00000019960	1.70884	3.26897	12.2322	13.0106	11.3017	8.19506	7.28822e-06	0.00973852	1	protein_coding	Dusp6	dual specificity phosphatase 6 [Source:MGI Symbol;Acc:MGI:1914853]	chr10	99263231	99267488	1	ensembl	KNOWN	13.0723	12.5491	12.6172	11.9042	12.2047	11.5014	12.9297	13.2919	12.8101	11.348	11.4629	11.0942
ENSMUSG00000070661	1.53567	2.89924	10.8497	11.7211	10.1854	8.15442	7.62681e-06	0.00999112	1	protein_coding	Rnf186	ring finger protein 186 [Source:MGI Symbol;Acc:MGI:1914075]	chr4	138967112	138968360	1	ensembl_havana	KNOWN	11.6753	10.845	10.9914	10.3024	10.2884	10.3746	11.7982	11.7833	11.5817	10.0993	10.3785	10.0783
ENSMUSG00000034765	2.1828	4.54035	7.77265	8.93507	6.75226	7.71687	1.25745e-05	0.0129247	1	protein_coding	Dusp5	dual specificity phosphatase 5 [Source:MGI Symbol;Acc:MGI:2685183]	chr19	53529109	53542431	1	ensembl_havana	KNOWN	8.83809	8.03929	7.82328	7.16011	7.54993	6.79912	9.28726	8.9855	8.53243	6.86078	6.79739	6.59862
ENSMUSG00000052837	2.04321	4.12162	10.4325	11.6624	9.61922	7.65812	1.3469e-05	0.0136343	-1	protein_coding	Junb	jun B proto-oncogene [Source:MGI Symbol;Acc:MGI:96647]	chr8	84976909	84978748	1	ensembl	KNOWN	11.5565	10.277	10.7612	9.3801	9.81583	9.55461	11.8047	11.4579	11.7247	9.78497	9.57847	9.49423
ENSMUSG00000053560	1.94146	3.84093	10.0504	11.2141	9.27265	7.01971	2.91497e-05	0.0217886	-1	protein_coding	Ier2	immediate early response 2 [Source:MGI Symbol;Acc:MGI:104815]	chr8	84661331	84662852	1	ensembl	KNOWN	11.2671	10.134	10.3882	8.89372	9.49746	8.96363	11.4331	10.9424	11.2669	9.47969	9.24155	9.09671
ENSMUSG00000017144	0.878311	1.83822	10.2015	10.5292	9.65088	6.37914	6.64699e-05	0.0346942	-1	protein_coding	Rnd3	Rho family GTPase 3 [Source:MGI Symbol;Acc:MGI:1921444]	chr2	51130438	51149111	3	ensembl_havana	KNOWN	10.6692	10.3518	10.3855	10.1699	10.3657	9.93626	10.5479	10.5458	10.4939	9.66421	9.45875	9.82969
ENSMUSG00000024486	2.29958	4.92314	11.0919	12.5226	10.223	6.29875	7.39889e-05	0.0366163	-1	protein_coding	Hbegf	heparin-binding EGF-like growth factor [Source:MGI Symbol;Acc:MGI:96070]	chr18	36504929	36515805	1	ensembl	KNOWN	12.5857	10.8299	11.13	10.2324	10.0455	10.0428	12.6457	12.6459	12.2762	10.5074	10.1627	9.99895
ENSMUSG00000037868	2.76069	6.77722	4.64209	6.29072	3.53002	6.25154	7.88264e-05	0.0378877	1	protein_coding	Egr2	early growth response 2 [Source:MGI Symbol;Acc:MGI:95296]	chr10	67535475	67542188	7	ensembl_havana	KNOWN	4.99679	4.17839	5.07832	3.60831	4.59819	3.78282	6.39228	6.00864	6.47123	4.53885	3.39746	2.65376
ENSMUSG00000031530	1.32441	2.5043	9.45545	10.2514	8.92703	5.93286	0.000121825	0.0465329	1	protein_coding	Dusp4	dual specificity phosphatase 4 [Source:MGI Symbol;Acc:MGI:2442191]	chr8	34807297	34819894	1	ensembl_havana	KNOWN	10.0577	9.24321	9.29784	9.24428	9.32467	8.76218	10.2095	10.4999	10.0449	8.93117	8.95205	8.89789
ENSMUSG00000027368	2.51717	5.72458	6.23826	7.50284	4.98567	5.9325	0.000121887	0.0465329	1	protein_coding	Dusp2	dual specificity phosphatase 2 [Source:MGI Symbol;Acc:MGI:101911]	chr2	127336159	127338376	2	ensembl_havana	KNOWN	8.05568	6.28075	7.0649	5.00686	5.70781	5.27759	7.63708	7.75866	7.11278	5.35599	4.31499	5.28603
ENSMUSG00000022114	0.772526	1.70826	10.4319	10.9277	10.1552	5.83264	0.000140099	0.0499376	-1	protein_coding	Spry2	sprouty homolog 2 (Drosophila) [Source:MGI Symbol;Acc:MGI:1345138]	chr14	105891949	105896819	1	ensembl	KNOWN	10.6665	10.3233	10.6688	10.0022	10.2972	9.97623	10.8033	10.8648	11.1151	10.1051	10.1568	10.2037
ENSMUSG00000044647	-0.764187	-1.69841	7.90334	7.25441	8.01859	-5.79484	0.000147738	0.0511417	1	protein_coding	Csrnp3	cysteine-serine-rich nuclear protein 3 [Source:MGI Symbol;Acc:MGI:1925021]	chr2	65845767	66031546	8	ensembl_havana	KNOWN	8.39237	8.44407	8.48834	7.86998	7.62638	8.19991	7.36232	7.21596	7.18493	7.93444	8.04131	8.08003
ENSMUSG00000048572	1.43285	2.69979	13.5818	14.38	12.9471	5.6833	0.000172984	0.0566288	1	protein_coding	Tmem252	transmembrane protein 252 [Source:MGI Symbol;Acc:MGI:3583948]	chr19	24674008	24679661	1	ensembl	KNOWN	13.9277	13.1676	13.7266	13.2145	13.4583	13.5056	14.6107	14.3583	14.171	13.4725	12.5236	12.8453
ENSMUSG00000020644	0.530096	1.44403	13.8763	14.0325	13.5024	5.6135	0.000191103	0.0591655	-1	protein_coding	Id2	inhibitor of DNA binding 2 [Source:MGI Symbol;Acc:MGI:96397]	chr12	25093801	25096092	1	ensembl	KNOWN	13.9985	14.1395	14.0185	13.9448	13.929	13.8803	14.0741	14.1001	13.9233	13.3628	13.6256	13.5187
ENSMUSG00000022528	1.0396	2.05566	11.2396	11.7776	10.738	5.53286	0.000214597	0.0624217	1	protein_coding	Hes1	hairy and enhancer of split 1 (Drosophila) [Source:MGI Symbol;Acc:MGI:104853]	chr16	30064384	30067796	4	ensembl_havana	KNOWN	11.993	11.4157	11.7227	10.4809	10.9267	10.79	11.7314	11.652	11.9493	10.5718	11.0659	10.5762
ENSMUSG00000026628	0.90077	1.86706	7.32899	7.78495	6.88418	5.3121	0.000296149	0.071948	-1	protein_coding	Atf3	activating transcription factor 3 [Source:MGI Symbol;Acc:MGI:109384]	chr1	191170296	191218039	3	ensembl_havana	KNOWN	7.17433	6.96129	7.63631	7.26782	7.58866	7.31207	7.86779	7.5936	7.89347	6.99203	6.88574	6.77478
ENSMUSG00000008384	1.06036	2.08545	10.3988	10.9955	9.93514	5.24993	0.000324671	0.0750615	1	protein_coding	Sertad1	SERTA domain containing 1 [Source:MGI Symbol;Acc:MGI:1913438]	chr7	27486910	27490316	2	ensembl_havana	KNOWN	10.9365	10.0349	10.7423	9.92532	10.0524	10.3021	11.0409	10.8648	11.0808	9.98416	9.83301	9.98826
ENSMUSG00000035828	0.840277	1.79039	13.8851	14.3178	13.4775	5.13783	0.000383761	0.0799558	1	protein_coding	Pim3	proviral integration site 3 [Source:MGI Symbol;Acc:MGI:1355297]	chr15	88862186	88865718	1	ensembl	KNOWN	14.4512	13.9422	13.9139	13.7942	13.6239	13.5103	14.4928	14.2463	14.2142	13.641	13.5295	13.262
ENSMUSG00000028967	1.04118	2.05791	15.3357	15.8702	14.829	5.06774	0.000426446	0.0841302	1	protein_coding	Errfi1	ERBB receptor feedback inhibitor 1 [Source:MGI Symbol;Acc:MGI:1921405]	chr4	150853919	150868892	3	ensembl_havana	KNOWN	16.1643	15.4614	15.5095	14.9469	15.0171	14.832	15.919	15.9138	15.7778	15.1963	14.4919	14.7989
ENSMUSG00000025577	-0.601768	-1.51757	8.83963	8.63302	9.23479	-4.89868	0.000551551	0.0959372	1	protein_coding	Cbx2	chromobox 2 [Source:MGI Symbol;Acc:MGI:88289]	chr11	119022962	119031270	2	ensembl_havana	KNOWN	8.49321	8.74556	8.82726	8.85969	8.70341	8.84302	8.51079	8.70706	8.68121	9.29374	9.03166	9.37896
ENSMUSG00000021250	2.46983	5.53977	7.49929	8.94677	6.47694	4.8779	0.000569432	0.0972986	1	protein_coding	Fos	FBJ osteosarcoma oncogene [Source:MGI Symbol;Acc:MGI:95574]	chr12	85473890	85477273	4	ensembl_havana	KNOWN	8.80904	7.23048	7.96005	6.03153	7.75114	5.9381	9.32399	8.64091	8.87541	6.91472	6.45635	6.05975
ENSMUSG00000000776	0.664156	1.58464	9.9921	10.3603	9.6961	4.86417	0.000581588	0.0983693	-1	protein_coding	Polr3d	polymerase (RNA) III (DNA directed) polypeptide D [Source:MGI Symbol;Acc:MGI:1914315]	chr14	70438748	70443471	2	ensembl	KNOWN	9.88756	9.99028	9.87225	10.1132	10.1592	9.71356	10.5655	10.1974	10.3179	9.81009	9.6177	9.66051
ENSMUSG00000042745	0.687158	1.61011	10.9944	11.3292	10.6421	4.75386	0.000689767	0.110174	1	protein_coding	Id1	inhibitor of DNA binding 1 [Source:MGI Symbol;Acc:MGI:96396]	chr2	152736251	152737410	2	ensembl_havana	KNOWN	11.0547	11.1015	11.4378	10.8257	10.9659	10.6329	11.5339	11.1061	11.3477	10.5675	10.6058	10.7528
ENSMUSG00000038567	3.09531	8.54637	12.8286	14.4628	11.3675	4.55322	0.000944868	0.131514	-1	protein_coding	Cyp24a1	cytochrome P450, family 24, subfamily a, polypeptide 1 [Source:MGI Symbol;Acc:MGI:88593]	chr2	170482708	170497145	1	ensembl_havana	KNOWN	13.6707	13.8557	13.1628	12.4598	13.2166	10.0866	13.8683	14.7727	14.7474	11.1654	12.1675	10.7696
ENSMUSG00000034226	-0.982211	-1.97549	8.82932	8.07607	9.05828	-4.54436	0.000958219	0.132758	-1	protein_coding	Rhov	ras homolog gene family, member V [Source:MGI Symbol;Acc:MGI:2444227]	chr2	119269201	119271272	1	ensembl_havana	KNOWN	8.52928	8.84915	9.26301	9.54335	9.09509	9.26883	7.97724	8.37194	7.87904	9.28353	9.13742	8.7539
ENSMUSG00000028889	0.342136	1.26763	9.986	10.1408	9.79871	4.49023	0.00104421	0.140021	1	protein_coding	Yrdc	yrdC domain containing (E.coli) [Source:MGI Symbol;Acc:MGI:2387201]	chr4	124850679	124855242	3	ensembl_havana	KNOWN	9.98168	9.92856	9.96548	10.0331	10.1035	10.0011	10.0651	10.1887	10.1687	9.83828	9.76863	9.78921
ENSMUSG00000044786	1.42869	2.69203	12.3235	13.212	11.7833	4.46889	0.00108031	0.142922	-1	protein_coding	Zfp36	zinc finger protein 36 [Source:MGI Symbol;Acc:MGI:99180]	chr7	28376784	28379255	1	ensembl_havana	KNOWN	13.36	12.1302	12.483	11.7558	11.7665	11.4009	13.338	13.3376	12.9603	12.384	11.4509	11.5148
ENSMUSG00000035621	0.556307	1.4705	12.4682	12.8841	12.3278	4.45406	0.00110616	0.14406	1	protein_coding	Midn	midnolin [Source:MGI Symbol;Acc:MGI:1890222]	chr10	80148272	80158368	7	ensembl_havana	KNOWN	12.7766	12.2946	12.5841	12.0096	12.174	12.144	12.8506	12.7921	13.0096	12.3678	12.2342	12.3813
ENSMUSG00000030103	1.06914	2.09818	13.5398	14.1249	13.0557	4.2405	0.00156032	0.172591	1	protein_coding	Bhlhe40	basic helix-loop-helix family, member e40 [Source:MGI Symbol;Acc:MGI:1097714]	chr6	108660629	108666925	4	ensembl_havana	KNOWN	14.5128	13.3319	13.6869	13.2969	13.2092	12.8982	14.0983	14.1354	14.1409	12.817	13.0923	13.2579
ENSMUSG00000038894	-0.584983	-1.50002	9.96178	9.66275	10.2477	-4.09406	0.0019823	0.195047	-1	protein_coding	Irs2	insulin receptor substrate 2 [Source:MGI Symbol;Acc:MGI:109334]	chr8	10986980	11008458	1	ensembl	KNOWN	9.84526	9.80001	9.94731	10.2509	10.1333	9.83316	9.53561	9.92251	9.53013	10.238	10.1086	10.3966
ENSMUSG00000045314	0.465054	1.38037	10.9307	10.9246	10.4595	3.8938	0.00276204	0.225752	-1	protein_coding	Sowahb	sosondowah ankyrin repeat domain family member B [Source:MGI Symbol;Acc:MGI:1925338]	chr5	93041123	93045022	1	ensembl_havana	KNOWN	11.2971	11.2577	11.2623	11.0907	11.0568	11.0522	10.8651	11.1183	10.7903	10.2167	10.5551	10.6068
ENSMUSG00000053600	0.394867	1.31482	8.08077	8.27565	7.88078	3.85591	0.00294258	0.232655	1	protein_coding	Zfp472	zinc finger protein 472 [Source:MGI Symbol;Acc:MGI:2385049]	chr17	32965814	32979233	1	ensembl_havana	KNOWN	7.8806	8.12985	8.24824	8.08552	8.05762	8.09818	8.20808	8.3821	8.23677	7.8539	7.86416	7.92429
ENSMUSG00000006724	-1.57658	-2.98262	8.76948	7.84481	9.4214	-3.82068	0.00312142	0.241303	1	protein_coding	Cyp27b1	cytochrome P450, family 27, subfamily b, polypeptide 1 [Source:MGI Symbol;Acc:MGI:1098274]	chr10	127048250	127053006	3	ensembl_havana	KNOWN	7.98817	8.88209	9.06152	8.57095	9.60056	9.33182	8.06664	7.77417	7.69363	10.3401	8.86778	9.05635
ENSMUSG00000023905	0.577742	1.49251	9.5867	9.70392	9.12618	3.80892	0.00318361	0.243082	-1	protein_coding	Tnfrsf12a	tumor necrosis factor receptor superfamily, member 12a [Source:MGI Symbol;Acc:MGI:1351484]	chr17	23675447	23677449	2	ensembl	KNOWN	9.61849	9.83744	9.67437	9.79454	10.09	9.53528	9.9456	9.66399	9.50216	9.19366	9.09481	9.09006
ENSMUSG00000016526	-0.540056	-1.45403	7.0707	6.62598	7.16604	-3.79226	0.00327398	0.246075	-1	protein_coding	Dyrk3	dual-specificity tyrosine-(Y)-phosphorylation regulated kinase 3 [Source:MGI Symbol;Acc:MGI:1330300]	chr1	131127455	131138340	2	ensembl_havana	KNOWN	7.14363	7.27084	6.89328	7.40627	7.4692	7.28917	6.77231	6.79714	6.3085	7.20182	7.17005	7.12625
ENSMUSG00000042622	1.08294	2.11835	7.64578	8.29603	7.21308	3.79204	0.00327516	0.246075	1	protein_coding	Maff	v-maf musculoaponeurotic fibrosarcoma oncogene family, protein F (avian) [Source:MGI Symbol;Acc:MGI:96910]	chr15	79347541	79359072	2	ensembl	KNOWN	7.89909	7.20987	7.85481	7.24691	8.02974	6.9816	8.39721	8.37194	8.11893	7.63035	7.04771	6.96119
ENSMUSG00000074170	0.723362	1.65103	10.3672	10.5464	9.82306	3.77583	0.00336564	0.250678	-1	protein_coding	Plekhf1	pleckstrin homology domain containing, family F (with FYVE domain) member 1 [Source:MGI Symbol;Acc:MGI:1919537]	chr7	38220654	38227994	1	ensembl	KNOWN	11.017	10.2343	10.5194	10.5009	10.4204	10.6053	10.7522	10.4835	10.4035	10.0368	9.58288	9.8495
ENSMUSG00000048616	1.00476	2.00661	5.97772	6.28518	5.28042	3.76739	0.00341381	0.251273	-1	protein_coding	Nog	noggin [Source:MGI Symbol;Acc:MGI:104327]	chr11	89300638	89302332	1	ensembl_havana	KNOWN	6.2769	5.87229	6.47318	5.76359	6.65404	5.99581	6.17973	6.4561	6.2197	4.90142	5.18173	5.7581
ENSMUSG00000039883	-0.728218	-1.65659	5.89879	5.31965	6.04787	-3.73726	0.00359156	0.255085	1	protein_coding	Lrrc17	leucine rich repeat containing 17 [Source:MGI Symbol;Acc:MGI:1921761]	chr5	21543559	21575904	2	ensembl_havana	KNOWN	6.38583	6.15702	6.3458	5.76359	6.281	5.74965	5.56	4.87114	5.52782	6.02918	6.11017	6.00426
ENSMUSG00000025069	0.744744	1.67568	6.42799	6.84789	6.10314	3.73322	0.00361613	0.256109	1	protein_coding	Gsto2	glutathione S-transferase omega 2 [Source:MGI Symbol;Acc:MGI:1915464]	chr19	47865545	47886324	3	ensembl_havana	KNOWN	6.58175	6.28075	6.15632	6.21497	6.45878	6.59018	6.71025	6.60232	7.2311	5.81896	6.37728	6.11319
ENSMUSG00000031105	0.37288	1.29494	8.35702	8.51777	8.14489	3.68718	0.00390859	0.268379	1	protein_coding	Slc25a14	solute carrier family 25 (mitochondrial carrier, brain), member 14 [Source:MGI Symbol;Acc:MGI:1330823]	chrX	48623413	48662294	8	ensembl_havana	KNOWN	8.26981	8.44407	8.31778	8.42035	8.35588	8.4883	8.40702	8.49874	8.64756	8.28096	8.1284	8.02532
ENSMUSG00000023067	0.727041	1.65524	10.91	9.92113	9.19409	3.68456	0.00392598	0.26902	1	protein_coding	Cdkn1a	cyclin-dependent kinase inhibitor 1A (P21) [Source:MGI Symbol;Acc:MGI:104556]	chr17	29090979	29100722	3	ensembl_havana	KNOWN	12.1795	11.7708	12.3952	12.4643	12.6572	12.1076	10.005	9.99049	9.76794	9.42033	8.89642	9.26552
ENSMUSG00000040857	0.493606	1.40796	11.6915	12.01	11.5164	3.67085	0.00401812	0.270615	-1	protein_coding	Erf	Ets2 repressor factor [Source:MGI Symbol;Acc:MGI:109637]	chr7	25242561	25250761	2	ensembl_havana	KNOWN	11.9526	11.4763	11.6323	11.532	11.4397	11.6859	11.9452	12.0131	12.0717	11.6085	11.3275	11.6132
ENSMUSG00000038612	0.322994	1.25092	13.6675	13.8022	13.4792	3.63027	0.00430434	0.27974	1	protein_coding	Mcl1	myeloid cell leukemia sequence 1 [Source:MGI Symbol;Acc:MGI:101769]	chr3	95658788	95663176	2	ensembl_havana	KNOWN	13.7203	13.6367	13.7845	13.5706	13.8264	13.627	13.7677	13.8206	13.8183	13.4901	13.4399	13.5075
ENSMUSG00000009772	1.04268	2.06005	13.0046	13.8788	12.8361	3.60082	0.0045252	0.287594	1	protein_coding	Nuak2	NUAK family, SNF1-like kinase, 2 [Source:MGI Symbol;Acc:MGI:1921387]	chr1	132316126	132333488	4	ensembl_havana	KNOWN	13.507	12.7082	12.5173	12.2817	12.702	12.1941	13.9311	13.938	13.7673	12.2832	12.9342	13.2909
ENSMUSG00000066278	0.292042	1.22437	10.1299	10.3279	10.0359	3.57454	0.00473223	0.295201	-1	protein_coding	Vps37b	vacuolar protein sorting 37B (yeast) [Source:MGI Symbol;Acc:MGI:1916724]	chr5	124004641	124032270	3	ensembl_havana	KNOWN	10.0577	10.2189	10.09	9.96427	10.0867	10.0496	10.3711	10.3081	10.3045	10.0368	10.0933	9.97749
ENSMUSG00000028035	0.485891	1.40045	11.5054	11.7883	11.3024	3.51899	0.00520261	0.308691	-1	protein_coding	Dnajb4	DnaJ (Hsp40) homolog, subfamily B, member 4 [Source:MGI Symbol;Acc:MGI:1914285]	chr3	152178511	152210302	7	ensembl_havana	KNOWN	11.3451	11.3263	11.7033	11.4859	11.6118	11.3199	11.8112	11.7718	11.7821	11.2854	11.0971	11.5247
ENSMUSG00000003545	1.45866	2.74854	5.11472	6.05739	4.59873	3.51414	0.00524588	0.309335	-1	protein_coding	Fosb	FBJ osteosarcoma oncogene B [Source:MGI Symbol;Acc:MGI:95575]	chr7	19302721	19310045	1	ensembl	KNOWN	5.35936	3.99782	5.07832	5.00686	5.39465	4.57132	5.81716	5.51268	6.84233	4.234	4.98242	4.57976
ENSMUSG00000032501	0.724752	1.65262	11.2233	11.5552	10.8304	3.50293	0.00534741	0.3113	1	protein_coding	Trib1	tribbles homolog 1 (Drosophila) [Source:MGI Symbol;Acc:MGI:2443397]	chr15	59648350	59656550	2	ensembl_havana	KNOWN	11.887	11.0902	11.2038	11.165	11.351	10.8262	11.4953	11.5996	11.5705	10.8905	10.9916	10.6091
ENSMUSG00000028680	1.86014	3.63042	10.5853	11.531	9.67083	3.49547	0.00541607	0.313924	-1	protein_coding	Plk3	polo-like kinase 3 [Source:MGI Symbol;Acc:MGI:109604]	chr4	117128655	117133963	3	ensembl_havana	KNOWN	11.5433	10.3565	10.539	10.5293	10.7111	9.73913	12.027	11.242	11.3239	10.8039	8.5083	9.70034
ENSMUSG00000091764	-0.465524	-1.38082	8.22375	7.77674	8.24227	-3.47821	0.00557848	0.317334	1	protein_coding	Zfp964	zinc finger protein 964 [Source:MGI Symbol;Acc:MGI:3646490]	chr8	69654479	69666982	3	ensembl_havana	KNOWN	8.33918	8.63396	8.19995	8.55402	8.48469	8.41615	7.53337	7.96199	7.83487	8.218	8.28823	8.22058
ENSMUSG00000022951	0.803731	1.74561	12.8187	13.0004	12.1967	3.44599	0.00589522	0.325969	-1	protein_coding	Rcan1	regulator of calcineurin 1 [Source:MGI Symbol;Acc:MGI:1890564]	chr16	92391953	92466146	2	ensembl	KNOWN	12.7514	12.6438	12.6949	13.4645	13.882	12.7968	13.0876	13.1508	12.7628	11.9948	12.1835	12.4117
ENSMUSG00000044337	0.710969	1.6369	12.0712	12.3141	11.6032	3.43991	0.005957	0.327736	1	protein_coding	Ackr3	atypical chemokine receptor 3 [Source:MGI Symbol;Acc:MGI:109562]	chr1	90203980	90216751	2	ensembl_havana	KNOWN	12.4219	12.4221	12.0526	12.0196	12.4519	11.7344	12.3442	12.1405	12.4576	11.3083	11.5746	11.9266
ENSMUSG00000000078	0.562586	1.47691	11.7897	11.8139	11.2513	3.43173	0.00604124	0.329583	1	protein_coding	Klf6	Kruppel-like factor 6 [Source:MGI Symbol;Acc:MGI:1346318]	chr13	5861489	5870393	1	ensembl	KNOWN	12.1048	12.0564	12.136	11.9429	12.3414	11.699	11.87	11.8725	11.6993	11.0854	11.1427	11.526
ENSMUSG00000028195	0.807024	1.7496	10.596	10.9573	10.1503	3.41482	0.00621919	0.334914	-1	protein_coding	Cyr61	cysteine rich protein 61 [Source:MGI Symbol;Acc:MGI:88613]	chr3	145646976	145649981	1	ensembl_havana	KNOWN	10.7881	10.6446	10.5219	10.5762	11.0636	10.2348	11.4015	10.6271	10.8433	9.98731	10.0588	10.4046
ENSMUSG00000004500	-0.444215	-1.36057	9.31381	8.94721	9.39142	-3.40012	0.00637832	0.337305	1	protein_coding	Zfp324	zinc finger protein 324 [Source:MGI Symbol;Acc:MGI:2444641]	chr7	12965838	12974236	3	ensembl_havana	KNOWN	9.56737	9.33172	9.47571	9.61036	9.28395	9.48074	8.82084	9.08837	8.93241	9.18271	9.56961	9.42195
ENSMUSG00000040666	0.45651	1.37222	6.01032	6.07008	5.61357	3.35055	0.00694634	0.351313	1	protein_coding	Sh3bgr	SH3-binding domain glutamic acid-rich protein [Source:MGI Symbol;Acc:MGI:1354740]	chr16	96200470	96228933	8	ensembl_havana	KNOWN	6.43736	6.56666	6.30071	5.64074	6.02268	6.10475	6.03534	5.9552	6.2197	5.50409	5.71938	5.61724
ENSMUSG00000026360	0.636742	1.55481	10.9755	11.3563	10.7196	3.34819	0.00697471	0.352215	-1	protein_coding	Rgs2	regulator of G-protein signaling 2 [Source:MGI Symbol;Acc:MGI:1098271]	chr1	143999338	144004161	4	ensembl_havana	KNOWN	11.2053	11.0874	10.8674	10.6497	11.0722	10.596	11.2813	11.4103	11.3775	10.7931	11.058	10.3077
ENSMUSG00000024500	0.343815	1.26911	8.18456	8.33268	7.98886	3.25632	0.00817375	0.376094	-1	protein_coding	Ppp2r2b	protein phosphatase 2, regulatory subunit B, beta [Source:MGI Symbol;Acc:MGI:1920180]	chr18	42637432	43059471	6	ensembl_havana	KNOWN	8.16671	8.21505	8.28343	8.22035	8.20201	8.16259	8.13909	8.4416	8.41734	7.94744	8.14042	7.87873
ENSMUSG00000022010	0.677109	1.59893	14.8263	15.2532	14.5761	3.25327	0.00821701	0.377046	1	protein_coding	Tsc22d1	TSC22 domain family, member 1 [Source:MGI Symbol;Acc:MGI:109127]	chr14	76414961	76507765	16	ensembl_havana	KNOWN	14.8886	14.4285	14.6256	14.8232	15.2003	14.4611	15.4753	15.0152	15.2691	14.7756	14.3036	14.649
ENSMUSG00000040177	0.336848	1.26299	8.30308	8.32804	7.99119	3.24969	0.00826798	0.378187	-1	protein_coding	2310057M21Rik	RIKEN cDNA 2310057M21 gene [Source:MGI Symbol;Acc:MGI:1915527]	chr7	131342718	131362698	1	ensembl	KNOWN	8.40537	8.45287	8.64084	8.25217	8.40011	8.52796	8.41677	8.22163	8.3457	7.98574	7.93489	8.05293
ENSMUSG00000033594	0.388493	1.30903	9.92835	10.2787	9.89018	3.24813	0.00829037	0.378526	-1	protein_coding	Spata2l	spermatogenesis associated 2-like [Source:MGI Symbol;Acc:MGI:1926029]	chr8	123232255	123236209	2	ensembl	KNOWN	9.8736	9.55649	9.85286	9.76175	9.63797	9.95092	10.2833	10.396	10.1568	9.96831	9.8293	9.87293
ENSMUSG00000020397	0.288396	1.22128	10.6559	10.8518	10.5634	3.24221	0.00837578	0.380412	1	protein_coding	Med7	mediator complex subunit 7 [Source:MGI Symbol;Acc:MGI:1913463]	chr11	46436925	46442721	9	ensembl_havana	KNOWN	10.6143	10.7357	10.6733	10.4719	10.6299	10.4996	10.8898	10.8075	10.858	10.6253	10.6337	10.4312
ENSMUSG00000054641	-0.642053	-1.56055	7.20321	6.97343	7.61548	-3.24056	0.00839968	0.380463	1	protein_coding	Mmrn1	multimerin 1 [Source:MGI Symbol;Acc:MGI:1918195]	chr6	60924976	60989378	3	ensembl_havana	KNOWN	7.20438	7.36705	6.95279	7.01925	7.11844	7.00989	7.14497	6.4561	7.31923	7.49526	7.74323	7.60796
ENSMUSG00000022179	-0.392047	-1.31225	8.52204	8.21865	8.61069	-3.23124	0.00853635	0.383997	-1	protein_coding	4931414P19Rik	RIKEN cDNA 4931414P19 gene [Source:MGI Symbol;Acc:MGI:1921609]	chr14	54583663	54605908	1	ensembl	KNOWN	8.70776	8.72392	8.77876	8.60421	8.45355	8.50826	7.99035	8.30943	8.35616	8.58533	8.80118	8.44558
ENSMUSG00000020423	0.612939	1.52937	10.7643	10.9629	10.3499	3.20848	0.00887966	0.392083	-1	protein_coding	Btg2	B cell translocation gene 2, anti-proliferative [Source:MGI Symbol;Acc:MGI:108384]	chr1	134075170	134079120	1	ensembl_havana	KNOWN	11.3718	11.0704	10.7757	10.5866	11.0111	10.4175	10.9764	10.9041	11.0081	10.6414	10.2233	10.1851
ENSMUSG00000020787	-0.47382	-1.38878	7.54091	7.23538	7.7092	-3.20378	0.00895231	0.393389	1	protein_coding	P2rx1	purinergic receptor P2X, ligand-gated ion channel, 1 [Source:MGI Symbol;Acc:MGI:1098235]	chr11	72999103	73015200	3	ensembl_havana	KNOWN	7.74402	7.69826	8.07162	7.42501	7.38368	7.33462	7.36232	6.94153	7.40229	7.72397	7.54041	7.86322
ENSMUSG00000033450	0.538788	1.45275	6.79621	7.04919	6.51041	3.19101	0.00915277	0.396627	1	protein_coding	Tagap	T cell activation Rho GTPase activating protein [Source:MGI Symbol;Acc:MGI:3615484]	chr17	7926000	7934897	1	ensembl_havana	KNOWN	6.43736	6.98575	6.83122	6.9433	6.97962	6.69843	6.97064	7.19306	6.98388	6.80475	6.41736	6.30911
ENSMUSG00000057716	-0.662381	-1.58269	7.69007	6.40464	7.06702	-3.18226	0.00929271	0.399772	1	protein_coding	Tmem178b	transmembrane protein 178B [Source:MGI Symbol;Acc:MGI:3647581]	chr6	39873271	40255150	3	ensembl_havana	KNOWN	8.72859	8.47031	8.46809	8.82484	8.55483	8.81924	6.88895	6.24965	6.07531	7.36571	6.99572	6.83963
ENSMUSG00000018698	0.345936	1.27098	10.6242	10.8873	10.5414	3.16611	0.00955688	0.405976	-1	protein_coding	Lhx1	LIM homeobox protein 1 [Source:MGI Symbol;Acc:MGI:99783]	chr11	84518284	84525535	4	ensembl_havana	KNOWN	10.464	10.688	10.5654	10.5009	10.5164	10.4693	10.7618	11.0984	10.8018	10.456	10.6527	10.5155
ENSMUSG00000011148	0.435186	1.35209	9.15819	9.35791	8.92273	3.16028	0.00965408	0.407052	1	protein_coding	Adssl1	adenylosuccinate synthetase like 1 [Source:MGI Symbol;Acc:MGI:87947]	chr12	112620045	112641354	2	ensembl	KNOWN	9.3493	9.01871	9.21521	8.92037	9.28984	9.26297	9.26585	9.2413	9.5666	8.81542	8.95205	9.00072
ENSMUSG00000003348	0.398939	1.31854	9.65772	9.95024	9.5513	3.15561	0.00973262	0.408697	-1	protein_coding	Mob3a	MOB kinase activator 3A [Source:MGI Symbol;Acc:MGI:3050117]	chr10	80685256	80701820	1	ensembl	KNOWN	9.82122	9.33648	9.84503	9.42268	9.51768	9.44492	9.91841	9.9535	9.97882	9.52375	9.51524	9.61492
ENSMUSG00000096255	0.561938	1.47625	6.69966	6.99661	6.43467	3.11276	0.0104849	0.422497	1	protein_coding	Dynlt1b	dynein light chain Tctex-type 1B [Source:MGI Symbol;Acc:MGI:98643]	chr17	6430112	6436293	1	ensembl	KNOWN	6.48711	6.39471	6.66328	6.68804	7.17044	6.69843	7.14497	6.63667	7.2082	6.25506	6.56738	6.48158
ENSMUSG00000047832	0.407969	1.32682	8.82459	9.10648	8.69851	3.09912	0.0107366	0.424942	-1	protein_coding	Cdca4	cell division cycle associated 4 [Source:MGI Symbol;Acc:MGI:1919213]	chr12	112820237	112829389	1	ensembl	KNOWN	9.068	8.70931	8.90463	8.47531	8.74686	8.57605	9.11235	8.97882	9.22826	8.61821	8.57183	8.90548
ENSMUSG00000048546	0.55461	1.46877	12.6989	12.9411	12.3865	3.08748	0.0109563	0.428476	-1	protein_coding	Tob2	transducer of ERBB2, 2 [Source:MGI Symbol;Acc:MGI:1888525]	chr15	81848270	81858326	1	ensembl	KNOWN	13.2069	12.5689	12.6851	12.6829	12.8166	12.444	13.1118	12.7902	12.9212	12.6144	12.2688	12.2762
ENSMUSG00000032500	-0.351441	-1.27583	11.7732	11.6039	11.9554	-3.06852	0.0113238	0.434169	1	protein_coding	Dclk3	doublecortin-like kinase 3 [Source:MGI Symbol;Acc:MGI:3039580]	chr9	111439081	111489118	1	ensembl_havana	KNOWN	11.9008	11.6267	11.8514	11.7258	11.5976	11.8985	11.4884	11.6903	11.6331	11.8817	11.9066	12.0779
ENSMUSG00000045917	-0.273878	-1.20905	9.79663	9.591	9.86487	-3.06143	0.0114646	0.437434	1	protein_coding	6330416G13Rik	RIKEN cDNA 6330416G13 gene [Source:MGI Symbol;Acc:MGI:1913920]	chr4	63558781	63586357	5	ensembl_havana	KNOWN	9.89218	9.85082	9.80926	9.89203	9.77862	9.96905	9.50395	9.72513	9.54391	9.89975	9.87319	9.82168
ENSMUSG00000014773	0.432206	1.3493	9.16262	9.34725	8.91504	3.05802	0.0115329	0.438688	-1	protein_coding	Dll1	delta-like 1 (Drosophila) [Source:MGI Symbol;Acc:MGI:104659]	chr17	15367354	15376872	6	ensembl_havana	KNOWN	9.25911	9.71846	9.20301	8.97225	9.16083	8.85087	9.32916	9.33319	9.37941	8.79399	9.0381	8.91303
ENSMUSG00000057396	-0.342394	-1.26786	8.21089	7.93049	8.27288	-3.05317	0.0116307	0.439754	1	protein_coding	Zfp759	zinc finger protein 759 [Source:MGI Symbol;Acc:MGI:2446280]	chr13	67128228	67141787	1	ensembl	KNOWN	8.2411	8.38095	8.40558	8.23103	8.47438	8.18757	7.89594	7.87833	8.0172	8.11808	8.4321	8.26847
ENSMUSG00000038508	0.634614	1.55252	9.11962	8.71492	8.0803	3.03331	0.01204	0.445907	-1	protein_coding	Gdf15	growth differentiation factor 15 [Source:MGI Symbol;Acc:MGI:1346047]	chr8	70629393	70632456	2	ensembl_havana	KNOWN	9.79182	9.93171	9.85286	9.86141	10.1879	9.42405	8.65778	8.40221	9.08477	8.28096	7.90701	8.05293
ENSMUSG00000030539	0.258532	1.19626	11.4081	11.6382	11.3797	3.02349	0.012248	0.451037	1	protein_coding	Sema4b	sema domain, immunoglobulin domain (Ig), transmembrane domain (TM) and short cytoplasmic domain, (semaphorin) 4B [Source:MGI Symbol;Acc:MGI:107559]	chr7	80186841	80226394	3	ensembl_havana	KNOWN	11.3092	11.3953	11.4443	11.2344	11.3411	11.1186	11.6313	11.581	11.7024	11.3927	11.3804	11.3659
ENSMUSG00000028212	-0.63835	-1.55655	6.10019	5.81872	6.45707	-3.00614	0.012624	0.458874	1	protein_coding	Ccne2	cyclin E2 [Source:MGI Symbol;Acc:MGI:1329034]	chr4	11191351	11204779	7	ensembl_havana	KNOWN	5.35936	6.19945	6.20607	6.12616	6.18315	6.30067	5.81716	5.84199	5.797	6.21263	6.41736	6.74122
ENSMUSG00000025373	0.214046	1.15994	10.756	10.8443	10.6303	3.0023	0.0127088	0.459116	1	protein_coding	Rnf41	ring finger protein 41 [Source:MGI Symbol;Acc:MGI:1914838]	chr10	128411616	128441438	2	ensembl	KNOWN	10.8078	10.7625	10.8282	10.7553	10.7755	10.7189	10.8562	10.8447	10.8321	10.5884	10.6611	10.6413
ENSMUSG00000031379	0.399435	1.31899	6.85112	6.86876	6.46932	3.00192	0.0127173	0.459116	1	protein_coding	Pir	pirin [Source:MGI Symbol;Acc:MGI:1916906]	chrX	164269371	164373011	5	ensembl_havana	KNOWN	6.97951	6.63009	7.09161	7.28843	7.09173	7.1178	6.77231	6.79714	7.03683	6.48639	6.56738	6.3542
ENSMUSG00000031155	0.275141	1.21011	8.60927	8.83634	8.5612	2.98957	0.0129941	0.46206	1	protein_coding	Pim2	proviral integration site 2 [Source:MGI Symbol;Acc:MGI:97587]	chrX	7878262	7883432	4	ensembl_havana	KNOWN	8.69723	8.51299	8.68537	8.35345	8.464	8.40554	8.94729	8.72313	8.83861	8.49083	8.58948	8.6033
ENSMUSG00000028885	0.703899	1.6289	6.24291	6.58722	5.88332	2.98383	0.0131248	0.463741	-1	protein_coding	Smpdl3b	sphingomyelin phosphodiesterase, acid-like 3B [Source:MGI Symbol;Acc:MGI:1916022]	chr4	132732966	132757252	1	ensembl_havana	KNOWN	5.73375	6.53387	6.38952	6.55827	6.18315	6.10475	6.5423	6.37703	6.84233	6.07727	5.51293	6.05975
ENSMUSG00000073791	-0.921743	-1.8944	6.44321	5.77777	6.69951	-2.97951	0.0132241	0.465719	1	protein_coding	Efcab7	EF-hand calcium binding domain 7 [Source:MGI Symbol;Acc:MGI:2385199]	chr4	99829198	99912788	5	ensembl_havana	KNOWN	6.21918	7.49181	6.66328	6.80709	6.07818	6.62717	5.81716	5.71913	5.797	6.25506	6.94178	6.90169
ENSMUSG00000030031	0.325463	1.25307	7.7668	7.8721	7.54664	2.96579	0.0135445	0.472055	1	protein_coding	Kbtbd8	kelch repeat and BTB (POZ) domain containing 8 [Source:MGI Symbol;Acc:MGI:2661430]	chr6	95117240	95129790	4	ensembl_havana	KNOWN	7.6157	7.83912	7.96005	7.84237	7.81787	7.87028	7.90981	7.94838	7.75812	7.66224	7.40744	7.57024
ENSMUSG00000020513	-0.501156	-1.41535	7.87166	7.7395	8.24066	-2.96518	0.013559	0.472055	1	protein_coding	Tubd1	tubulin, delta 1 [Source:MGI Symbol;Acc:MGI:1891826]	chr11	86544991	86567360	5	ensembl_havana	KNOWN	7.68129	7.79829	7.80725	7.89708	7.68118	7.65431	8.19681	7.5219	7.4998	8.30135	8.14042	8.2802
ENSMUSG00000051817	-0.320975	-1.24917	10.131	9.99766	10.3186	-2.94741	0.0139861	0.479081	-1	protein_coding	Sox12	SRY (sex determining region Y)-box 12 [Source:MGI Symbol;Acc:MGI:98360]	chr2	152393611	152398063	2	ensembl_havana	KNOWN	10.0943	10.0753	10.0428	10.0722	10.1463	10.1922	9.82999	10.0395	10.1235	10.259	10.5118	10.1851
ENSMUSG00000048387	-0.726881	-1.65506	5.75672	5.21419	5.94107	-2.9463	0.0140132	0.47912	1	protein_coding	Osr1	odd-skipped related 1 (Drosophila) [Source:MGI Symbol;Acc:MGI:1344424]	chr12	9574442	9581499	1	ensembl	KNOWN	5.46245	6.02166	5.99585	6.52392	5.55971	6.05131	5.06043	5.58483	4.9973	5.9279	6.00889	5.88642
ENSMUSG00000055435	-0.43573	-1.35259	13.4593	13.0526	13.4883	-2.94419	0.0140648	0.479669	-1	protein_coding	Maf	avian musculoaponeurotic fibrosarcoma (v-maf) AS42 oncogene homolog [Source:MGI Symbol;Acc:MGI:96909]	chr8	115682942	115707794	2	ensembl_havana	KNOWN	13.4808	13.8699	13.5968	13.7231	13.5291	13.6893	12.9555	13.3487	12.8537	13.4102	13.6349	13.4198
ENSMUSG00000056870	-0.666486	-1.5872	8.24854	7.88921	8.5557	-2.94125	0.0141372	0.481203	1	protein_coding	Gulp1	GULP, engulfment adaptor PTB domain containing 1 [Source:MGI Symbol;Acc:MGI:1920407]	chr1	44551511	44796838	6	ensembl_havana	KNOWN	7.68129	7.85248	8.72003	8.26262	8.58388	8.54739	8.029	7.84933	7.78931	8.47297	8.53587	8.65826
ENSMUSG00000028128	0.652498	1.57189	10.9602	11.2718	10.6193	2.93857	0.0142035	0.48268	1	protein_coding	F3	coagulation factor III [Source:MGI Symbol;Acc:MGI:88381]	chr3	121723537	121735048	4	ensembl_havana	KNOWN	11.0107	11.3071	11.0282	10.6871	11.0909	10.7253	10.9481	11.0969	11.7704	10.6573	10.319	10.8816
ENSMUSG00000032715	-0.36618	-1.28894	6.26307	5.79518	6.16136	-2.92851	0.0144553	0.485601	-1	protein_coding	Trib3	tribbles homolog 3 (Drosophila) [Source:MGI Symbol;Acc:MGI:1345675]	chr2	152337422	152344032	3	ensembl_havana	KNOWN	6.48711	6.63009	6.47318	6.45266	6.61705	6.62717	5.81716	5.89971	5.66868	5.9279	6.15827	6.39792
ENSMUSG00000050592	-0.449782	-1.36583	7.6776	7.25124	7.70102	-2.91659	0.0147593	0.489121	-1	protein_coding	Fam78a	family with sequence similarity 78, member A [Source:MGI Symbol;Acc:MGI:2443569]	chr2	32050055	32084857	4	ensembl_havana	KNOWN	7.82364	7.72755	7.79103	7.86998	8.239	7.82323	7.32139	7.5034	6.92892	7.59775	7.78977	7.71554
ENSMUSG00000017607	0.900178	1.8663	5.62956	6.25666	5.35648	2.90946	0.0149442	0.490866	-1	protein_coding	Tns4	tensin 4 [Source:MGI Symbol;Acc:MGI:2144377]	chr11	99065678	99089306	4	ensembl_havana	KNOWN	5.24833	5.30038	4.96729	5.10308	5.84211	6.25413	6.39228	6.20456	6.17315	5.43194	4.75109	5.88642
ENSMUSG00000026627	-0.290027	-1.22266	10.786	10.3301	10.6201	-2.88852	0.015501	0.499094	1	protein_coding	Tmem206	transmembrane protein 206 [Source:MGI Symbol;Acc:MGI:1914200]	chr1	191325912	191350914	1	ensembl_havana	KNOWN	11.2256	11.0076	11.1806	11.0863	10.9115	11.1697	10.3097	10.2621	10.4186	10.6867	10.5393	10.6345
ENSMUSG00000074766	-0.535586	-1.44953	6.12827	5.74669	6.28227	-2.87591	0.0158464	0.503182	1	protein_coding	Ism1	isthmin 1 homolog (zebrafish) [Source:MGI Symbol;Acc:MGI:2442963]	chr2	139678178	139758581	2	ensembl_havana	KNOWN	5.81392	6.28075	6.43195	6.25741	6.61705	6.05131	5.93037	5.51268	5.797	6.29628	6.33606	6.21448
ENSMUSG00000010047	0.268989	1.20496	12.116	12.349	12.08	2.87422	0.0158932	0.503943	1	protein_coding	Hyal2	hyaluronoglucosaminidase 2 [Source:MGI Symbol;Acc:MGI:1196334]	chr9	107567945	107572779	7	ensembl_havana	KNOWN	12.1739	11.9892	12.1036	11.8958	11.9053	12.0381	12.4736	12.2617	12.3115	12.1163	11.9986	12.125
ENSMUSG00000015839	0.374692	1.29656	12.9472	13.171	12.7963	2.85888	0.0163249	0.50937	-1	protein_coding	Nfe2l2	nuclear factor, erythroid derived 2, like 2 [Source:MGI Symbol;Acc:MGI:108420]	chr2	75675513	75704641	2	ensembl_havana	KNOWN	12.9256	12.9569	13.0482	12.696	13.1158	12.7219	13.102	13.1994	13.2116	12.5959	12.9675	12.8254
ENSMUSG00000027660	0.413422	1.33184	10.7767	11.1554	10.742	2.84571	0.016705	0.512894	1	protein_coding	Skil	SKI-like [Source:MGI Symbol;Acc:MGI:106203]	chr3	31095058	31122577	6	ensembl_havana	KNOWN	10.4917	10.8332	10.5559	10.689	10.7199	10.3388	11.2297	11.2434	10.9931	10.8956	10.5483	10.782
ENSMUSG00000089762	0.526817	1.44075	9.12378	9.37313	8.84632	2.83276	0.0170873	0.517994	-1	protein_coding	Ier5l	immediate early response 5-like [Source:MGI Symbol;Acc:MGI:1919750]	chr2	30471537	30474219	1	ensembl_havana	KNOWN	9.15522	9.08811	9.32624	8.74507	9.08835	9.42405	9.45748	9.15506	9.50686	8.61006	9.12538	8.80351
ENSMUSG00000027796	-0.481396	-1.39609	7.16442	6.89407	7.37547	-2.83156	0.0171232	0.517994	1	protein_coding	Smad9	SMAD family member 9 [Source:MGI Symbol;Acc:MGI:1859993]	chr3	54755582	54801257	1	ensembl_havana	KNOWN	6.90825	7.27084	7.40024	7.11467	7.40554	7.06486	6.77231	6.79714	7.11278	7.26548	7.21622	7.64472
ENSMUSG00000027702	-0.474697	-1.38963	5.46622	4.94193	5.41662	-2.8291	0.0171971	0.519176	-1	protein_coding	Lrrc34	leucine rich repeat containing 34 [Source:MGI Symbol;Acc:MGI:1919077]	chr3	30624267	30647869	1	ensembl_havana	KNOWN	6.15906	6.31975	5.53288	5.57515	5.47954	5.45267	4.95734	4.87114	4.9973	5.43194	5.35681	5.46112
ENSMUSG00000024427	0.80899	1.75198	9.25339	9.68838	8.87939	2.81961	0.0174846	0.522457	-1	protein_coding	Spry4	sprouty homolog 4 (Drosophila) [Source:MGI Symbol;Acc:MGI:1345144]	chr18	38586268	38601268	1	ensembl	KNOWN	9.6129	8.869	9.70064	9.38967	9.30736	8.45782	9.90808	9.61314	9.54391	9.10364	8.52674	9.00779
ENSMUSG00000062760	-0.686607	-1.60949	6.82061	5.89109	6.5777	-2.8096	0.0177935	0.527176	-1	protein_coding	1810041L15Rik	RIKEN cDNA 1810041L15 gene [Source:MGI Symbol;Acc:MGI:1919551]	chr15	84379203	84447097	4	ensembl_havana	KNOWN	7.34594	7.99179	6.79916	7.32879	7.33894	7.63627	5.69431	6.00864	5.97034	6.62227	6.67047	6.44036
ENSMUSG00000043953	-0.402805	-1.32208	7.48503	7.23448	7.63728	-2.80557	0.0179192	0.529491	-1	protein_coding	Ccrl2	chemokine (C-C motif) receptor-like 2 [Source:MGI Symbol;Acc:MGI:1920904]	chr9	111054486	111057519	3	ensembl_havana	KNOWN	7.54699	7.52556	7.72431	7.42501	7.62638	7.35681	7.19114	7.3041	7.2082	7.38494	7.55845	7.96846
ENSMUSG00000104063	0.590782	1.50606	6.30172	6.58089	5.99011	2.7949	0.0182565	0.532048	1	protein_coding	Pcdhgb7	protocadherin gamma subfamily B, 7 [Source:MGI Symbol;Acc:MGI:1935199]	chr18	37751600	37841873	1	havana	KNOWN	6.713	6.02166	6.59022	6.29863	6.07818	6.20603	6.50623	6.3358	6.90063	5.76125	5.89996	6.30911
ENSMUSG00000033419	-0.517933	-1.4319	6.36009	5.07974	5.59767	-2.79215	0.0183445	0.533331	-1	protein_coding	Snap91	synaptosomal-associated protein 91 [Source:MGI Symbol;Acc:MGI:109132]	chr9	86765923	86880654	10	ensembl_havana	KNOWN	7.74402	7.2508	7.00993	7.40627	7.31604	7.56179	5.06043	5.18148	4.9973	5.43194	5.89996	5.46112
ENSMUSG00000031792	0.402982	1.32224	10.0108	10.1047	9.70172	2.78507	0.0185731	0.53578	1	protein_coding	Usb1	U6 snRNA biogenesis 1 [Source:MGI Symbol;Acc:MGI:2142454]	chr8	95332292	95347507	4	ensembl_havana	KNOWN	10.1876	10.3682	10.0152	10.0929	10.2098	9.83712	10.1435	10.1387	10.0319	9.58741	9.97405	9.54372
ENSMUSG00000067430	-0.341972	-1.26749	9.3452	9.09769	9.43966	-2.784	0.0186078	0.536318	-1	protein_coding	Zfp763	zinc finger protein 763 [Source:MGI Symbol;Acc:MGI:1920701]	chr17	33016863	33033402	2	ensembl_havana	KNOWN	9.08425	9.50667	9.39757	9.63068	9.49237	9.41879	8.99362	9.08837	9.21108	9.37295	9.55621	9.38983
ENSMUSG00000019970	0.792085	1.73157	14.1788	14.3315	13.5394	2.77932	0.0187608	0.537235	1	protein_coding	Sgk1	serum/glucocorticoid regulated kinase 1 [Source:MGI Symbol;Acc:MGI:1340062]	chr10	21882184	21999903	13	ensembl_havana	KNOWN	14.5897	14.4423	14.054	14.6044	14.9515	13.8905	14.6894	14.0687	14.2363	13.648	13.1414	13.8288
ENSMUSG00000021221	-0.411537	-1.3301	7.56231	7.10918	7.52071	-2.77486	0.0189076	0.538455	-1	protein_coding	Dpf3	D4, zinc and double PHD fingers, family 3 [Source:MGI Symbol;Acc:MGI:1917377]	chr12	83213745	83487716	7	ensembl_havana	KNOWN	7.89909	7.95511	7.75806	7.82836	7.81787	7.59951	6.9167	7.42695	6.98388	7.72397	7.3874	7.45077
ENSMUSG00000055555	-1.28853	-2.44279	4.84898	3.69561	4.98414	-2.764	0.0192699	0.542062	1	protein_coding	4930502E18Rik	RIKEN cDNA 4930502E18 gene [Source:MGI Symbol;Acc:MGI:1922263]	chrX	53724826	53738441	1	ensembl_havana	KNOWN	6.62684	4.61449	5.27763	5.43429	4.74258	5.45267	3.90289	4.13417	3.04977	5.19093	5.18173	4.57976
ENSMUSG00000030486	-0.592195	-1.50754	7.2317	6.77882	7.37102	-2.76272	0.0193132	0.542142	1	protein_coding	Zfp108	zinc finger protein 108 [Source:MGI Symbol;Acc:MGI:1891198]	chr7	24257644	24261914	1	ensembl	KNOWN	7.04741	7.86571	7.24229	7.32879	7.48981	7.35681	6.46924	6.99546	6.87177	7.26548	7.64538	7.2022
ENSMUSG00000000976	-0.290117	-1.22274	10.0676	9.86327	10.1534	-2.76259	0.0193176	0.542142	1	protein_coding	Heatr6	HEAT repeat containing 6 [Source:MGI Symbol;Acc:MGI:1919790]	chr11	83753696	83783754	5	ensembl_havana	KNOWN	10.016	10.1903	10.1579	10.2613	10.042	10.0932	9.87311	9.8837	9.833	10.295	9.97068	10.1945
ENSMUSG00000030364	-0.46025	-1.37578	11.1658	11.2958	11.756	-2.74512	0.0199165	0.549987	1	protein_coding	Clec2h	C-type lectin domain family 2, member h [Source:MGI Symbol;Acc:MGI:2136934]	chr6	128662385	128677374	4	ensembl_havana	KNOWN	10.5601	11.0254	10.9628	10.6216	10.7001	10.9645	11.2625	11.2641	11.3607	11.758	12.0457	11.4643
ENSMUSG00000024190	0.807492	1.75017	12.0098	12.6391	11.8316	2.72573	0.0206032	0.558276	-1	protein_coding	Dusp1	dual specificity phosphatase 1 [Source:MGI Symbol;Acc:MGI:105120]	chr17	26505590	26508519	3	ensembl_havana	KNOWN	12.1595	11.5146	11.8297	11.8967	11.7215	11.5837	12.9395	12.4654	12.5124	12.5413	11.2012	11.7523
ENSMUSG00000018572	0.358061	1.2817	11.1532	11.4312	11.0732	2.72443	0.0206502	0.558786	1	protein_coding	Phf23	PHD finger protein 23 [Source:MGI Symbol;Acc:MGI:1925496]	chr11	69995777	70000009	9	ensembl_havana	KNOWN	11.2742	10.8197	11.3071	10.8415	10.9986	11.0841	11.3991	11.441	11.4537	11.0839	10.9749	11.1608
ENSMUSG00000002083	-0.694284	-1.61808	7.04645	6.10241	6.79669	-2.7204	0.0207964	0.56002	1	protein_coding	Bbc3	BCL2 binding component 3 [Source:MGI Symbol;Acc:MGI:2181667]	chr7	16309616	16318205	3	ensembl_havana	KNOWN	7.01386	8.03929	7.42146	7.75621	8.02974	7.59951	6.13319	6.37703	5.797	6.96672	6.94178	6.48158
ENSMUSG00000018405	-0.280741	-1.21482	9.31068	9.078	9.35874	-2.71494	0.0209955	0.562101	-1	protein_coding	Mrm1	mitochondrial rRNA methyltransferase 1 homolog (S. cerevisiae) [Source:MGI Symbol;Acc:MGI:2443470]	chr11	84813061	84819515	3	ensembl_havana	KNOWN	9.39563	9.52347	9.3596	9.4954	9.47179	9.17201	9.0448	9.14912	9.04008	9.38733	9.39996	9.28894
ENSMUSG00000094870	0.306588	1.23678	10.4666	10.6306	10.324	2.71339	0.0210528	0.562523	-1	protein_coding	Zfp131	zinc finger protein 131 [Source:MGI Symbol;Acc:MGI:1919715]	chr13	119765187	119790805	2	ensembl	KNOWN	10.4199	10.6579	10.3828	10.5825	10.3878	10.305	10.7152	10.6898	10.4868	10.2564	10.3137	10.402
ENSMUSG00000029380	1.74815	3.35927	4.88011	5.56869	3.82054	2.70779	0.0212598	0.565434	1	protein_coding	Cxcl1	chemokine (C-X-C motif) ligand 1 [Source:MGI Symbol;Acc:MGI:108068]	chr5	90891241	90893115	2	ensembl_havana	KNOWN	5.55867	5.81885	4.96729	5.35834	5.55971	3.13074	5.69431	6.37703	4.63473	3.84698	4.47546	3.13919
ENSMUSG00000026960	0.268274	1.20437	9.85378	10.0535	9.78525	2.70526	0.021354	0.566859	1	protein_coding	Arl6ip6	ADP-ribosylation factor-like 6 interacting protein 6 [Source:MGI Symbol;Acc:MGI:1929507]	chr2	53191726	53219220	2	ensembl_havana	KNOWN	9.69458	9.93171	9.7643	9.85452	9.749	9.7349	10.0017	10.1565	10.0023	9.83828	9.86597	9.65151
ENSMUSG00000047648	0.264082	1.20087	10.6698	10.7493	10.4853	2.70007	0.0215487	0.56924	1	protein_coding	Fbxo30	F-box protein 30 [Source:MGI Symbol;Acc:MGI:1919115]	chr10	11281330	11298052	2	ensembl_havana	KNOWN	10.7012	10.7607	10.8732	10.7516	10.5851	10.6621	10.7172	10.8057	10.7252	10.3572	10.4527	10.6459
ENSMUSG00000017002	1.59068	3.01191	4.17359	4.80974	3.21906	2.69782	0.0216337	0.569427	-1	protein_coding	Slpi	secretory leukocyte peptidase inhibitor [Source:MGI Symbol;Acc:MGI:109297]	chr2	164354070	164389095	3	ensembl_havana	KNOWN	4.30491	4.33886	4.02387	3.60831	4.87382	4.84695	3.90289	6.37703	4.14931	3.31646	3.68696	2.65376
ENSMUSG00000008035	0.387703	1.30831	11.5364	11.5576	11.1699	2.69765	0.0216401	0.569427	1	protein_coding	Mid1ip1	Mid1 interacting protein 1 (gastrulation specific G12-like (zebrafish)) [Source:MGI Symbol;Acc:MGI:1915291]	chrX	10715013	10719690	5	ensembl_havana	KNOWN	11.7292	11.556	11.6749	11.6372	12.1072	11.5492	11.5539	11.4794	11.6396	11.0037	11.2339	11.2721
ENSMUSG00000043895	-0.459706	-1.37526	8.04212	7.81233	8.27203	-2.69158	0.0218708	0.570498	-1	protein_coding	S1pr2	sphingosine-1-phosphate receptor 2 [Source:MGI Symbol;Acc:MGI:99569]	chr9	20965952	20976793	1	ensembl	KNOWN	8.1819	7.86571	8.36235	8.08552	7.76811	7.98872	7.65366	7.72713	8.0562	8.12953	8.14042	8.54615
ENSMUSG00000079547	0.470877	1.38595	10.4468	10.5418	10.0709	2.6725	0.0226123	0.577351	1	protein_coding	H2-DMb1	histocompatibility 2, class II, locus Mb1 [Source:MGI Symbol;Acc:MGI:95922]	chr17	34153072	34160230	2	ensembl_havana	KNOWN	10.7906	10.2343	10.5984	10.3861	10.7177	10.7961	10.2726	10.702	10.6507	9.90975	10.0808	10.2221
ENSMUSG00000007682	1.04439	2.06249	5.67388	6.4131	5.36872	2.66674	0.0228413	0.578979	-1	protein_coding	Dio2	deiodinase, iodothyronine, type II [Source:MGI Symbol;Acc:MGI:1338833]	chr12	90724554	90738438	1	ensembl	KNOWN	6.21918	6.56666	5.45271	4.5412	4.99412	4.96724	6.17973	7.32531	5.73427	5.10073	5.71938	5.28603
ENSMUSG00000023087	1.18013	2.26597	11.7274	12.3342	11.154	2.66614	0.0228653	0.578979	1	protein_coding	Ccrn4l	CCR4 carbon catabolite repression 4-like (S. cerevisiae) [Source:MGI Symbol;Acc:MGI:109382]	chr3	51224447	51251644	4	ensembl_havana	KNOWN	12.0375	10.9574	11.0875	12.6299	12.2828	11.2696	12.8192	11.7513	12.4319	11.7571	10.5618	11.1432
ENSMUSG00000037465	0.95491	1.93846	10.4745	10.8406	9.88574	2.66057	0.0230888	0.581537	-1	protein_coding	Klf10	Kruppel-like factor 10 [Source:MGI Symbol;Acc:MGI:1101353]	chr15	38294413	38300707	1	ensembl	KNOWN	11.1407	10.8214	10.2527	10.6397	11.106	9.55461	10.7921	10.8337	10.8962	9.82777	10.276	9.55342
ENSMUSG00000069171	-0.453771	-1.36962	6.13748	5.89103	6.3448	-2.65698	0.023234	0.581819	-1	protein_coding	Nr2f1	nuclear receptor subfamily 2, group F, member 1 [Source:MGI Symbol;Acc:MGI:1352451]	chr13	78188973	78199757	5	ensembl_havana	KNOWN	5.81392	6.15702	6.25417	6.3777	6.18315	6.15628	6.0851	6.06017	5.52782	6.41332	6.45635	6.16472
ENSMUSG00000035735	-0.366579	-1.28929	8.82361	8.63852	9.0051	-2.65647	0.0232549	0.581819	-1	protein_coding	Dagla	diacylglycerol lipase, alpha [Source:MGI Symbol;Acc:MGI:2677061]	chr19	10245265	10304877	3	ensembl_havana	KNOWN	8.52928	8.83576	8.77876	8.97225	9.03325	8.80317	8.68223	8.81599	8.41734	8.85734	8.95885	9.19911
ENSMUSG00000020658	-0.480779	-1.3955	7.50209	7.31321	7.79399	-2.65395	0.0233576	0.58344	-1	protein_coding	Efr3b	EFR3 homolog B (S. cerevisiae) [Source:MGI Symbol;Acc:MGI:2444851]	chr12	3962554	4038915	1	ensembl	KNOWN	7.11227	7.43966	7.82328	7.2257	7.68118	7.42142	7.19114	7.34622	7.40229	7.59775	7.92102	7.86322
ENSMUSG00000036315	0.255594	1.19383	9.78694	9.92274	9.66715	2.65251	0.0234164	0.58344	-1	protein_coding	Znrd1	zinc ribbon domain containing, 1 [Source:MGI Symbol;Acc:MGI:1913386]	chr17	36954356	36958559	4	ensembl_havana	KNOWN	9.82122	9.67401	9.88376	9.63873	9.79527	9.86061	9.90116	9.85481	10.0123	9.74459	9.65589	9.60096
ENSMUSG00000029094	-0.344472	-1.26969	11.4431	11.1316	11.4761	-2.64773	0.0236128	0.585153	1	protein_coding	Afap1	actin filament associated protein 1 [Source:MGI Symbol;Acc:MGI:1917542]	chr5	35893319	36003923	4	ensembl_havana	KNOWN	11.3501	11.558	11.6947	11.8244	11.6489	11.4181	11.1961	11.1923	11.0065	11.6065	11.4192	11.4026
ENSMUSG00000044768	0.263442	1.20034	11.6635	11.7951	11.5316	2.64138	0.0238762	0.589058	-1	protein_coding	D1Ertd622e	DNA segment, Chr 1, ERATO Doi 622, expressed [Source:MGI Symbol;Acc:MGI:1277184]	chr1	97606318	97662074	4	ensembl_havana	KNOWN	11.7241	11.5104	11.7731	11.7239	11.5676	11.6826	11.8771	11.7106	11.7975	11.4791	11.4772	11.6385
ENSMUSG00000057054	0.399189	1.31877	8.00173	7.94964	7.55045	2.62521	0.02456	0.595622	-1	protein_coding	Inca1	inhibitor of CDK, cyclin A1 interacting protein 1 [Source:MGI Symbol;Acc:MGI:2144284]	chr11	70688361	70700155	5	ensembl_havana	KNOWN	8.29796	8.38095	8.2243	8.35345	8.0156	8.2482	7.95065	7.74298	8.1553	7.78316	7.59385	7.27435
ENSMUSG00000043782	0.450617	1.36662	7.79169	7.90626	7.45564	2.62177	0.024708	0.59656	1	protein_coding	Ccdc64b	coiled-coil domain containing 64B [Source:MGI Symbol;Acc:MGI:2388267]	chr17	23660523	23668610	1	ensembl	KNOWN	7.80414	7.86571	8.00291	8.0254	8.09845	7.61801	7.8535	7.75866	8.1066	7.32645	7.78977	7.2507
ENSMUSG00000020689	-0.5872	-1.50233	7.66163	7.05376	7.64096	-2.61601	0.0249579	0.598935	1	protein_coding	Itgb3	integrin beta 3 [Source:MGI Symbol;Acc:MGI:96612]	chr11	104608000	104670476	2	ensembl_havana	KNOWN	7.68129	7.85248	8.31778	8.15451	8.12505	7.72427	6.94392	7.2607	6.95666	8.0949	7.48492	7.34306
ENSMUSG00000024778	0.271271	1.20687	8.99586	8.91831	8.64704	2.6132	0.0250809	0.601157	1	protein_coding	Fas	Fas (TNF receptor superfamily member 6) [Source:MGI Symbol;Acc:MGI:95484]	chr19	34290659	34327770	2	ensembl	KNOWN	9.13195	9.11052	9.19071	9.39444	9.21754	9.20909	8.98709	8.95179	8.81606	8.82953	8.5083	8.6033
ENSMUSG00000061603	-0.750464	-1.68233	6.04586	5.81222	6.56269	-2.60509	0.0254385	0.604606	1	protein_coding	Akap6	A kinase (PRKA) anchor protein 6 [Source:MGI Symbol;Acc:MGI:3050566]	chr12	52699383	53151015	1	ensembl	KNOWN	4.8524	6.06821	5.45271	6.25741	6.69011	6.10475	5.87488	6.10992	5.45187	6.71639	6.33606	6.63561
ENSMUSG00000048373	0.588288	1.50346	8.1864	8.52405	7.93577	2.60402	0.025486	0.605201	-1	protein_coding	Fgfbp1	fibroblast growth factor binding protein 1 [Source:MGI Symbol;Acc:MGI:1096350]	chr5	43978858	43981779	3	ensembl_havana	KNOWN	7.86186	8.2955	8.13721	8.03763	8.45355	8.07158	8.21926	8.60666	8.74624	7.69343	7.67874	8.43512
ENSMUSG00000068762	0.423183	1.34088	8.17698	7.63318	7.21	2.59659	0.0258188	0.608531	-1	protein_coding	Gstm6	glutathione S-transferase, mu 6 [Source:MGI Symbol;Acc:MGI:1309467]	chr3	107938847	107943749	6	ensembl_havana	KNOWN	8.86657	8.8558	8.91214	8.7073	9.21135	9.04107	7.342	7.67849	7.87904	7.24457	7.36708	7.01833
ENSMUSG00000031578	0.210852	1.15737	10.4833	10.6063	10.3954	2.58762	0.0262263	0.611122	-1	protein_coding	Mak16	MAK16 homolog (S. cerevisiae) [Source:MGI Symbol;Acc:MGI:1915170]	chr8	31159468	31168724	1	ensembl	KNOWN	10.4326	10.4886	10.4694	10.5551	10.374	10.4744	10.6065	10.6356	10.5767	10.3127	10.4112	10.4624
ENSMUSG00000047473	-0.323392	-1.25127	9.20153	8.88022	9.20361	-2.58518	0.0263384	0.612059	1	protein_coding	Zfp30	zinc finger protein 30 [Source:MGI Symbol;Acc:MGI:99178]	chr7	29783998	29794702	3	ensembl_havana	KNOWN	9.33579	9.34596	9.41883	9.27042	9.49237	9.30353	8.59906	9.08837	8.95322	9.13238	9.28552	9.19292
ENSMUSG00000035283	0.481763	1.39645	7.49072	7.76597	7.2842	2.58228	0.0264717	0.612272	1	protein_coding	Adrb1	adrenergic receptor, beta 1 [Source:MGI Symbol;Acc:MGI:87937]	chr19	56722372	56724862	1	ensembl	KNOWN	7.63789	7.47463	7.40024	7.26782	7.86596	7.09157	7.60333	7.92077	7.7738	7.11232	7.46594	7.27435
ENSMUSG00000071645	0.232697	1.17503	10.2753	10.4232	10.1905	2.57885	0.0266311	0.613737	1	protein_coding	Tut1	terminal uridylyl transferase 1, U6 snRNA-specific [Source:MGI Symbol;Acc:MGI:1917294]	chr19	8953850	8966207	1	ensembl	KNOWN	10.3543	10.1903	10.2849	10.3024	10.0833	10.2467	10.3811	10.4404	10.4482	10.0993	10.2261	10.2462
ENSMUSG00000051851	-0.33154	-1.25836	7.99895	7.71122	8.04276	-2.5643	0.0273157	0.619156	1	protein_coding	Cxx1c	CAAX box 1C [Source:MGI Symbol;Acc:MGI:1920115]	chrX	53608032	53608432	1	ensembl_havana	KNOWN	8.02232	8.00382	8.46809	8.0737	7.95759	8.19991	7.79491	7.67849	7.66027	8.05943	7.96224	8.10662
ENSMUSG00000005667	0.270243	1.20601	8.34198	8.38785	8.11761	2.56268	0.0273929	0.62038	-1	protein_coding	Mthfd2	methylenetetrahydrofolate dehydrogenase (NAD+ dependent), methenyltetrahydrofolate cyclohydrolase [Source:MGI Symbol;Acc:MGI:1338850]	chr6	83305691	83325908	7	ensembl_havana	KNOWN	8.35266	8.35302	8.528	8.56251	8.26315	8.52796	8.32657	8.3514	8.48559	8.16334	8.16417	8.02532
ENSMUSG00000036098	-0.332153	-1.25889	10.059	9.75272	10.0849	-2.55821	0.0276073	0.623124	-1	protein_coding	Myrf	myelin regulatory factor [Source:MGI Symbol;Acc:MGI:2684944]	chr19	10208272	10240748	6	ensembl_havana	KNOWN	10.0117	10.3113	10.3305	10.0239	10.0765	10.441	9.70429	9.71713	9.83674	10.0489	10.0268	10.1789
ENSMUSG00000034168	0.332302	1.25902	11.8207	12.1978	11.8655	2.55714	0.0276591	0.623449	-1	protein_coding	Irf2bpl	interferon regulatory factor 2 binding protein-like [Source:MGI Symbol;Acc:MGI:2442463]	chr12	86880703	86884814	1	ensembl	KNOWN	11.8916	11.5072	11.7184	11.4268	11.5893	11.5249	12.1614	12.13	12.3021	11.6833	11.8195	12.0938
ENSMUSG00000074925	0.536121	1.45007	7.72687	7.86146	7.32534	2.54453	0.0282741	0.629035	1	protein_coding	Ptar1	protein prenyltransferase alpha subunit repeat containing 1 [Source:MGI Symbol;Acc:MGI:1921875]	chr19	23687400	23721129	1	ensembl	KNOWN	7.89909	7.86571	7.24229	7.6327	8.41096	8.11129	7.74935	8.01518	7.81984	7.30641	7.30435	7.36526
ENSMUSG00000037017	0.188912	1.1399	10.6182	10.7335	10.5446	2.53577	0.0287092	0.63013	1	protein_coding	Zscan21	zinc finger and SCAN domain containing 21 [Source:MGI Symbol;Acc:MGI:99182]	chr5	138116903	138134265	7	ensembl_havana	KNOWN	10.6584	10.6465	10.5937	10.553	10.5561	10.5772	10.7053	10.7341	10.7611	10.4673	10.5596	10.6068
ENSMUSG00000032515	0.376576	1.29826	9.6298	9.88409	9.50751	2.52837	0.0290821	0.632925	-1	protein_coding	Csrnp1	cysteine-serine-rich nuclear protein 1 [Source:MGI Symbol;Acc:MGI:2387989]	chr9	119971166	119977250	1	ensembl	KNOWN	9.8736	9.45506	9.53044	9.53043	9.49746	9.49582	10.1869	9.72114	9.74425	9.62429	9.35939	9.53885
ENSMUSG00000058620	0.36353	1.28657	13.5825	13.6887	13.3251	2.51558	0.0297378	0.63873	1	protein_coding	Adra2b	adrenergic receptor, alpha 2b [Source:MGI Symbol;Acc:MGI:87935]	chr2	127363208	127367221	2	ensembl_havana	KNOWN	14.054	13.533	13.5013	13.741	13.6398	13.4796	13.7971	13.6524	13.6165	13.3839	13.2542	13.3373
ENSMUSG00000027797	-0.579685	-1.49452	6.50104	6.21678	6.79647	-2.51549	0.0297424	0.63873	1	protein_coding	Dclk1	doublecortin-like kinase 1 [Source:MGI Symbol;Acc:MGI:1330861]	chr3	55242364	55539068	15	ensembl_havana	KNOWN	6.21918	6.28075	6.79916	6.25741	6.61705	6.79912	6.57749	6.15802	5.91484	6.91472	6.45635	7.01833
ENSMUSG00000027932	-0.398231	-1.31789	8.26839	7.9885	8.38674	-2.50786	0.0301404	0.641709	-1	protein_coding	Slc27a3	solute carrier family 27 (fatty acid transporter), member 3 [Source:MGI Symbol;Acc:MGI:1347358]	chr3	90385239	90389938	5	ensembl_havana	KNOWN	8.05568	8.46161	8.37328	8.34364	8.68565	8.17514	7.77988	8.09147	8.09416	8.46395	8.45153	8.24472
ENSMUSG00000029790	-0.320734	-1.24897	7.71556	7.49321	7.81394	-2.5047	0.0303069	0.643203	-1	protein_coding	Cep41	centrosomal protein 41 [Source:MGI Symbol;Acc:MGI:1891414]	chr6	30653457	30693749	10	ensembl_havana	KNOWN	7.82364	8.06247	7.74128	7.46177	7.80147	7.7746	7.53337	7.44645	7.4998	7.72397	8.00232	7.71554
ENSMUSG00000024042	0.48328	1.39792	12.3381	12.7135	12.2302	2.48729	0.0312402	0.653886	-1	protein_coding	Sik1	salt inducible kinase 1 [Source:MGI Symbol;Acc:MGI:104754]	chr17	31844248	31855792	1	ensembl	KNOWN	12.6969	12.0064	12.3925	12.3154	11.97	11.8445	12.872	12.59	12.6783	12.4495	11.9686	12.2725
ENSMUSG00000029627	-0.322776	-1.25073	9.34266	9.11768	9.44046	-2.47162	0.0321042	0.660369	-1	protein_coding	Zkscan14	zinc finger with KRAB and SCAN domains 14 [Source:MGI Symbol;Acc:MGI:1914485]	chr5	145194946	145201868	3	ensembl_havana	KNOWN	9.67325	9.1435	9.34857	9.51302	9.32467	9.43452	9.00658	9.10686	9.23959	9.50189	9.42966	9.38983
ENSMUSG00000047749	-0.466607	-1.38186	7.73009	7.52522	7.99183	-2.4648	0.0324873	0.662336	-1	protein_coding	Zc3hav1l	zinc finger CCCH-type, antiviral 1-like [Source:MGI Symbol;Acc:MGI:2443387]	chr6	38287396	38299259	1	ensembl_havana	KNOWN	7.11227	7.85248	7.67216	7.86998	8.08497	7.61801	7.58616	7.62816	7.36136	7.86764	7.96224	8.14561
ENSMUSG00000027166	0.268498	1.20455	8.43547	8.57618	8.30768	2.45722	0.0329185	0.66517	-1	protein_coding	Dnajc24	DnaJ (Hsp40) homolog, subfamily C, member 24 [Source:MGI Symbol;Acc:MGI:1919522]	chr2	105966709	106003549	5	ensembl_havana	KNOWN	8.31183	8.64167	8.46809	8.50203	8.31026	8.3402	8.49247	8.64934	8.58671	8.40863	8.33082	8.18358
ENSMUSG00000019789	-0.372923	-1.29497	7.0419	6.93275	7.30568	-2.4551	0.0330403	0.665766	-1	protein_coding	Hey2	hairy/enhancer-of-split related with YRPW motif 2 [Source:MGI Symbol;Acc:MGI:1341884]	chr10	30832359	30842801	1	ensembl_havana	KNOWN	6.83329	6.85911	7.16892	6.80709	7.19575	6.9233	6.74161	7.07277	6.98388	7.08905	7.48492	7.34306
ENSMUSG00000043811	-0.40656	-1.32552	8.17939	7.67299	8.07955	-2.43048	0.0344853	0.676154	1	protein_coding	Rtn4r	reticulon 4 receptor [Source:MGI Symbol;Acc:MGI:2136886]	chr16	18127642	18152408	1	ensembl_havana	KNOWN	8.07208	8.45287	8.68537	8.26262	8.67669	8.74545	7.76469	7.62816	7.62612	8.19639	7.97572	8.06654
ENSMUSG00000053647	0.30245	1.23324	7.52678	7.7686	7.46615	2.41944	0.0351537	0.680731	1	protein_coding	Gper1	G protein-coupled estrogen receptor 1 [Source:MGI Symbol;Acc:MGI:1924104]	chr5	139423151	139427800	2	ensembl_havana	KNOWN	7.37266	7.50878	7.37871	7.2257	7.58866	7.54256	7.73383	7.67849	7.89347	7.53024	7.59385	7.27435
ENSMUSG00000021483	-0.232057	-1.17451	8.34044	8.08582	8.31787	-2.41927	0.0351638	0.680731	1	protein_coding	Cdk20	cyclin-dependent kinase 20 [Source:MGI Symbol;Acc:MGI:2145349]	chr13	64432553	64439720	1	ensembl	KNOWN	8.51736	8.6184	8.46809	8.40155	8.48469	8.38408	7.95065	8.17565	8.13116	8.29119	8.44185	8.22058
ENSMUSG00000038806	0.256477	1.19456	10.3972	10.6127	10.3562	2.4159	0.03537	0.681983	1	protein_coding	Sde2	SDE2 telomere maintenance homolog (S. pombe) [Source:MGI Symbol;Acc:MGI:2384788]	chr1	180851127	180868113	2	ensembl_havana	KNOWN	10.5008	10.1476	10.3719	10.243	10.2913	10.305	10.5633	10.7161	10.5587	10.3351	10.4695	10.264
ENSMUSG00000036411	-0.545326	-1.45935	6.59351	6.04313	6.58845	-2.41434	0.0354664	0.68267	1	protein_coding	9530077C05Rik	RIKEN cDNA 9530077C05 gene [Source:MGI Symbol;Acc:MGI:1915533]	chr9	22411577	22444677	1	ensembl	KNOWN	6.94432	7.10215	7.00993	7.0914	6.69011	6.38948	6.03534	6.49407	5.59997	6.48639	6.79739	6.48158
ENSMUSG00000069114	0.380584	1.30187	10.6329	10.775	10.3944	2.41325	0.0355336	0.68311	1	protein_coding	Zbtb10	zinc finger and BTB domain containing 10 [Source:MGI Symbol;Acc:MGI:2139883]	chr3	9250602	9285333	1	ensembl_havana	KNOWN	10.7325	10.8282	10.7211	10.6114	10.8709	10.322	10.669	11.0594	10.5967	10.3572	10.5415	10.2846
ENSMUSG00000037001	-0.428714	-1.34603	8.87612	8.45259	8.88131	-2.40982	0.0357461	0.685361	-1	protein_coding	Zfp39	zinc finger protein 39 [Source:MGI Symbol;Acc:MGI:99183]	chr11	58888153	58904225	1	ensembl_havana	KNOWN	8.67593	9.35067	8.92706	9.31127	9.19888	9.0479	8.2523	8.77031	8.33517	8.87105	8.87499	8.89789
ENSMUSG00000052957	-0.506462	-1.42056	11.1246	10.8791	11.3855	-2.40687	0.0359295	0.686219	-1	protein_coding	Gas1	growth arrest specific 1 [Source:MGI Symbol;Acc:MGI:95655]	chr13	60174405	60177365	1	ensembl_havana	KNOWN	10.6227	11.114	11.2519	11.0445	11.2639	11.4049	10.9977	10.7596	10.8799	11.1515	11.8381	11.1671
ENSMUSG00000005718	-1.03996	-2.05616	7.16542	6.68752	7.72748	-2.40503	0.0360445	0.686219	-1	protein_coding	Tfap4	transcription factor AP4 [Source:MGI Symbol;Acc:MGI:103239]	chr16	4544661	4559720	1	ensembl	KNOWN	6.03074	7.71298	7.09161	7.51521	7.19575	7.19375	6.61184	7.42695	6.02377	8.01072	7.92102	7.2507
ENSMUSG00000022009	0.200315	1.14895	9.71806	9.83359	9.63328	2.4036	0.0361339	0.686219	1	protein_coding	Nufip1	nuclear fragile X mental retardation protein interacting protein 1 [Source:MGI Symbol;Acc:MGI:1351474]	chr14	76110891	76137379	1	ensembl	KNOWN	9.77189	9.71481	9.84503	9.68221	9.63797	9.56418	9.82999	9.76838	9.90241	9.69536	9.65589	9.54858
ENSMUSG00000024972	0.851671	1.80459	6.58718	6.70142	5.84975	2.40012	0.036353	0.687639	-1	protein_coding	Lgals12	lectin, galactose binding, soluble 12 [Source:MGI Symbol;Acc:MGI:1929094]	chr19	7596660	7607193	3	ensembl_havana	KNOWN	6.62684	7.45725	6.3458	6.52392	7.60765	6.83118	7.14497	6.56713	6.39216	5.63839	6.29362	5.61724
ENSMUSG00000025571	-0.291381	-1.22381	11.5221	11.3301	11.6215	-2.39272	0.0368229	0.69005	1	protein_coding	Tnrc6c	trinucleotide repeat containing 6C [Source:MGI Symbol;Acc:MGI:2443265]	chr11	117654289	117763439	6	ensembl_havana	KNOWN	11.3997	11.5972	11.56	11.7427	11.6293	11.4814	11.2706	11.4627	11.2571	11.7432	11.3956	11.7258
ENSMUSG00000022340	-0.736886	-1.66657	6.22873	5.62048	6.35737	-2.39243	0.0368412	0.69005	-1	protein_coding	Sybu	syntabulin (syntaxin-interacting) [Source:MGI Symbol;Acc:MGI:2442392]	chr15	44671859	44788063	3	ensembl	KNOWN	6.38583	6.74914	6.10479	6.29863	6.75965	6.51321	5.81716	6.15802	4.88627	6.02918	6.33606	6.70687
ENSMUSG00000035095	0.507582	1.42167	6.51733	6.63357	6.12599	2.39235	0.0368467	0.69005	1	protein_coding	Fam167a	family with sequence similarity 167, member A [Source:MGI Symbol;Acc:MGI:3606565]	chr14	63436394	63465498	2	ensembl_havana	KNOWN	6.43736	7.10215	6.25417	6.45266	6.95017	6.73278	6.83181	6.4171	6.65181	6.1689	6.20481	6.00426
ENSMUSG00000015484	-0.378081	-1.29961	9.4877	8.70404	9.08212	-2.38559	0.037281	0.692727	-1	protein_coding	Fam163a	family with sequence similarity 163, member A [Source:MGI Symbol;Acc:MGI:3618859]	chr1	156075966	156205026	1	ensembl_havana	KNOWN	10.2429	9.83408	10.113	10.1219	9.82397	10.3582	8.89245	8.58922	8.63043	9.23134	8.97237	9.04264
ENSMUSG00000006538	0.432586	1.34965	10.1847	10.3514	9.91885	2.38039	0.0376188	0.693736	-1	protein_coding	Ihh	Indian hedgehog [Source:MGI Symbol;Acc:MGI:96533]	chr1	74945315	74951672	2	ensembl_havana	KNOWN	10.2573	10.3821	10.2527	9.98966	10.329	10.1953	10.3636	10.6588	10.0319	9.62024	10.2176	9.91867
ENSMUSG00000060862	-0.496609	-1.41089	10.3445	9.94782	10.4444	-2.37643	0.0378785	0.696429	-1	protein_coding	Zbtb40	zinc finger and BTB domain containing 40 [Source:MGI Symbol;Acc:MGI:2682254]	chr4	136979732	137048801	2	ensembl_havana	KNOWN	10.2857	10.2646	10.7941	10.6297	10.2405	10.7423	9.95232	9.9535	9.93764	10.4446	10.062	10.8267
ENSMUSG00000042529	-0.379683	-1.30106	6.61069	6.15849	6.53817	-2.37156	0.0381998	0.69853	1	protein_coding	Kcnj12	potassium inwardly-rectifying channel, subfamily J, member 12 [Source:MGI Symbol;Acc:MGI:108495]	chr11	61022564	61071131	3	ensembl_havana	KNOWN	6.53521	6.96129	6.76637	6.7488	7.24508	6.9816	6.31098	6.24965	5.91484	6.41332	6.60257	6.59862
ENSMUSG00000019892	0.474898	1.38982	5.41849	5.51884	5.04395	2.37063	0.0382612	0.698662	-1	protein_coding	Lrriq1	leucine-rich repeats and IQ motif containing 1 [Source:MGI Symbol;Acc:MGI:1922228]	chr10	103063198	103236322	3	ensembl_havana	KNOWN	5.81392	6.28075	5.60883	5.35834	5.30446	4.96724	5.48785	5.27167	5.797	5.00452	5.27193	4.8554
ENSMUSG00000017724	0.783841	1.72171	6.53235	6.60827	5.82443	2.36254	0.0388017	0.701365	-1	protein_coding	Etv4	ets variant 4 [Source:MGI Symbol;Acc:MGI:99423]	chr11	101769742	101785371	12	ensembl_havana	KNOWN	6.83329	7.10215	6.73282	7.16011	7.38368	5.87798	6.6454	6.67022	6.5092	6.21263	5.71938	5.54129
ENSMUSG00000036390	0.501083	1.41528	10.2608	10.6319	10.1309	2.35712	0.0391677	0.704576	-1	protein_coding	Gadd45a	growth arrest and DNA-damage-inducible 45 alpha [Source:MGI Symbol;Acc:MGI:107799]	chr6	67035096	67037457	7	ensembl_havana	KNOWN	10.4134	10.4822	10.1579	9.8954	10.3001	9.59252	10.6444	10.6504	10.6011	9.8625	10.5928	9.93731
ENSMUSG00000039737	0.230087	1.17291	9.21647	9.31635	9.08627	2.3558	0.0392572	0.704752	-1	protein_coding	Prkrip1	Prkr interacting protein 1 (IL11 inducible) [Source:MGI Symbol;Acc:MGI:1914051]	chr5	136178127	136198963	4	ensembl_havana	KNOWN	9.08425	9.37864	9.26887	9.20145	9.21135	9.24523	9.31359	9.23571	9.39976	9.1882	9.06988	9.00072
ENSMUSG00000006335	0.245811	1.18576	9.2099	9.37459	9.12878	2.35545	0.0392812	0.704752	-1	protein_coding	Tfpt	TCF3 (E2A) fusion partner [Source:MGI Symbol;Acc:MGI:1916964]	chr7	3620324	3629929	5	ensembl_havana	KNOWN	9.26625	9.00681	9.23931	8.98493	9.2721	9.23927	9.33944	9.37448	9.40983	9.1882	9.09481	9.10332
ENSMUSG00000041695	-0.726941	-1.65513	7.615	7.13308	7.86002	-2.35475	0.0393287	0.704752	1	protein_coding	Kcnj2	potassium inwardly-rectifying channel, subfamily J, member 2 [Source:MGI Symbol;Acc:MGI:104744]	chr11	111066164	111076821	1	ensembl_havana	KNOWN	7.0802	8.14078	7.5231	8.25217	7.76811	7.63627	7.19114	7.66191	6.5462	7.94744	7.84958	7.78304
ENSMUSG00000017639	-0.294805	-1.22672	12.4619	12.2318	12.5266	-2.35414	0.0393706	0.705078	1	protein_coding	Rab11fip4	RAB11 family interacting protein 4 (class II) [Source:MGI Symbol;Acc:MGI:2442920]	chr11	79591212	79698023	2	ensembl_havana	KNOWN	12.3764	12.6458	12.4614	12.6594	12.7218	12.4032	12.0939	12.4504	12.1512	12.4794	12.576	12.5244
ENSMUSG00000038256	-0.467473	-1.38269	10.0169	9.74968	10.2171	-2.34966	0.0396769	0.707828	-1	protein_coding	Bcl9	B cell CLL/lymphoma 9 [Source:MGI Symbol;Acc:MGI:1924828]	chr3	97203662	97297917	8	ensembl_havana	KNOWN	9.81636	10.3329	9.89518	10.3644	10.0559	9.83712	9.68828	10.0586	9.50216	10.4215	10.2346	9.99539
ENSMUSG00000022787	0.226856	1.17028	8.94837	9.07532	8.84846	2.34918	0.0397103	0.708114	1	protein_coding	Wdr53	WD repeat domain 53 [Source:MGI Symbol;Acc:MGI:1916230]	chr16	32247227	32257083	4	ensembl_havana	KNOWN	8.95762	9.09374	8.92706	8.74507	8.89329	8.99227	8.96068	9.11298	9.15231	8.79399	8.84592	8.90548
ENSMUSG00000043153	0.334199	1.26068	9.12764	9.21746	8.88326	2.34806	0.0397875	0.708664	1	protein_coding	Ispd	isoprenoid synthase domain containing [Source:MGI Symbol;Acc:MGI:1923097]	chr12	36381519	36689444	1	ensembl	KNOWN	9.42784	9.05959	9.31495	9.07072	9.3361	9.02036	9.19397	9.2188	9.23959	8.81542	9.14937	8.68498
ENSMUSG00000045005	0.249969	1.18918	10.5025	10.7671	10.5171	2.34626	0.0399114	0.709214	-1	protein_coding	Fzd5	frizzled homolog 5 (Drosophila) [Source:MGI Symbol;Acc:MGI:108571]	chr1	64730558	64737751	2	ensembl_havana	KNOWN	10.6746	10.3798	10.4514	10.33	10.143	10.1984	10.7406	10.8846	10.676	10.5591	10.5796	10.4127
ENSMUSG00000021287	-0.581963	-1.49688	7.09351	6.6314	7.21336	-2.34482	0.0400111	0.709624	-1	protein_coding	Xrcc3	X-ray repair complementing defective repair in Chinese hamster cells 3 [Source:MGI Symbol;Acc:MGI:1921585]	chr12	111803192	111813873	8	ensembl_havana	KNOWN	6.62684	7.66836	7.26594	7.58351	7.40554	7.03763	6.83181	6.67022	6.39216	7.0169	7.19332	7.42987
ENSMUSG00000049950	0.27049	1.20622	7.9475	8.08735	7.81686	2.33055	0.0410116	0.716413	-1	protein_coding	Rpp38	ribonuclease P/MRP 38 subunit [Source:MGI Symbol;Acc:MGI:2443607]	chr2	3328949	3332643	1	ensembl_havana	KNOWN	7.91735	8.14078	7.93076	7.72631	7.81787	8.12429	8.06664	8.02818	8.16723	7.79759	7.75891	7.89408
ENSMUSG00000031596	-0.337057	-1.26318	9.28376	9.01976	9.35681	-2.32286	0.0415606	0.719157	1	protein_coding	Slc7a2	solute carrier family 7 (cationic amino acid transporter, y+ system), member 2 [Source:MGI Symbol;Acc:MGI:99828]	chr8	40862396	40922308	5	ensembl_havana	KNOWN	9.08425	9.45068	9.36509	9.25479	9.66541	9.45525	8.89942	9.10686	9.05299	9.13238	9.45394	9.48412
ENSMUSG00000020684	-0.611785	-1.52815	5.90983	5.17517	5.78695	-2.32182	0.0416354	0.71952	1	protein_coding	Rasl10b	RAS-like, family 10, member B [Source:MGI Symbol;Acc:MGI:2685575]	chr11	83409137	83421039	4	ensembl_havana	KNOWN	5.88987	6.35771	6.15632	6.17125	6.7932	6.66324	5.48785	4.75084	5.28681	6.02918	5.27193	6.05975
ENSMUSG00000034083	0.256128	1.19427	9.43226	9.60201	9.34589	2.31934	0.0418148	0.721826	1	protein_coding	Ccdc174	coiled-coil domain containing 174 [Source:MGI Symbol;Acc:MGI:2444652]	chr6	91878053	91899843	7	ensembl_havana	KNOWN	9.15522	9.55241	9.46042	9.43197	9.44566	9.2978	9.52212	9.61314	9.67078	9.40628	9.28552	9.34585
ENSMUSG00000029126	-0.498384	-1.41263	7.10569	7.02197	7.52035	-2.31429	0.0421814	0.722785	-1	protein_coding	Nsg1	neuron specific gene family member 1 [Source:MGI Symbol;Acc:MGI:109149]	chr5	38137192	38159907	7	ensembl_havana	KNOWN	6.62684	6.63009	7.46298	6.68804	7.19575	7.03763	7.16824	6.91378	6.98388	7.56439	7.40744	7.58922
ENSMUSG00000019906	-0.391081	-1.31138	8.98766	8.3926	8.78368	-2.31405	0.0421987	0.722837	1	protein_coding	Lin7a	lin-7 homolog A (C. elegans) [Source:MGI Symbol;Acc:MGI:2135609]	chr10	107271843	107425143	2	ensembl	KNOWN	9.48405	9.23813	9.3596	9.71684	9.09509	9.4293	8.41677	8.21027	8.55075	8.68957	8.63267	9.0288
ENSMUSG00000036304	-0.768802	-1.70385	6.78803	6.29236	7.06116	-2.31296	0.0422786	0.723338	-1	protein_coding	Zdhhc23	zinc finger, DHHC domain containing 23 [Source:MGI Symbol;Acc:MGI:2685625]	chr16	43969078	43979093	2	ensembl	KNOWN	6.03074	7.27084	7.28921	6.96906	6.82599	7.00989	6.03534	6.76644	6.07531	6.91472	6.79739	7.47139
ENSMUSG00000030145	-0.533973	-1.44791	7.32559	6.74792	7.2819	-2.3039	0.042946	0.727368	-1	protein_coding	Zfp248	zinc finger protein 248 [Source:MGI Symbol;Acc:MGI:1919970]	chr6	118427319	118455528	7	ensembl_havana	KNOWN	7.04741	8.02757	7.4833	7.82836	7.92769	7.5033	6.67819	6.91378	6.65181	7.22335	7.57626	7.04608
ENSMUSG00000022602	0.490859	1.40528	7.88668	8.36137	7.87051	2.3005	0.0431985	0.728076	-1	protein_coding	Arc	activity regulated cytoskeletal-associated protein [Source:MGI Symbol;Acc:MGI:88067]	chr15	74669083	74672570	2	ensembl_havana	KNOWN	7.78438	7.54214	7.90086	7.56674	7.58866	7.56179	8.50166	8.11602	8.46642	8.17444	7.30435	8.13273
ENSMUSG00000029095	-0.301068	-1.23206	7.4649	7.32963	7.63069	-2.29535	0.0435851	0.73086	1	protein_coding	Ablim2	actin-binding LIM protein 2 [Source:MGI Symbol;Acc:MGI:2385758]	chr5	35757880	35884973	17	ensembl_havana	KNOWN	7.20438	7.55853	7.19379	7.42501	7.62638	7.68971	7.23588	7.21596	7.53704	7.69343	7.62841	7.57024
ENSMUSG00000078193	0.41202	1.33055	6.75106	6.89697	6.48495	2.28891	0.044072	0.734412	1	protein_coding	Gm2000	predicted gene 2000 [Source:MGI Symbol;Acc:MGI:3780170]	chr1	156366040	156366484	1	ensembl_havana	KNOWN	7.17433	6.74914	6.62721	6.86313	6.65404	6.79912	7.09727	6.53106	7.06259	6.33636	6.63692	6.48158
ENSMUSG00000021579	-0.496025	-1.41032	7.14349	6.54721	7.04324	-2.2885	0.0441037	0.734438	-1	protein_coding	Lrrc14b	leucine rich repeat containing 14B [Source:MGI Symbol;Acc:MGI:2145269]	chr13	74359578	74364005	1	ensembl_havana	KNOWN	7.11227	7.47463	7.09161	7.85624	7.9125	7.5033	6.13319	6.85664	6.65181	6.6857	7.19332	7.2507
ENSMUSG00000073421	0.682982	1.60545	12.5708	13.0813	12.3983	2.28505	0.044367	0.736486	1	protein_coding	H2-Ab1	histocompatibility 2, class II antigen A, beta 1 [Source:MGI Symbol;Acc:MGI:103070]	chr17	34263209	34269418	3	ensembl_havana	KNOWN	12.3706	12.4255	12.4446	11.804	12.8202	12.5453	12.5179	13.7302	12.9958	12.2716	12.4542	12.4691
ENSMUSG00000049107	-0.350521	-1.27502	6.4163	6.43286	6.78338	-2.28155	0.0446358	0.738074	-1	protein_coding	Ntf3	neurotrophin 3 [Source:MGI Symbol;Acc:MGI:97380]	chr6	126101412	126166910	3	ensembl_havana	KNOWN	6.09632	6.46597	6.55225	6.17125	6.18315	5.87798	6.31098	6.3358	6.65181	6.6857	6.70326	6.96119
ENSMUSG00000066797	0.893448	1.85761	6.47127	6.7828	5.88935	2.27821	0.0448939	0.73956	1	protein_coding	Zfp648	zinc finger protein 648 [Source:MGI Symbol;Acc:MGI:2685049]	chr1	154201187	154205689	1	ensembl_havana	KNOWN	6.83329	6.39471	5.99585	7.26782	7.26912	5.87798	6.9167	6.88549	6.5462	6.33636	5.27193	6.05975
ENSMUSG00000060657	-0.292734	-1.22496	12.4692	12.2893	12.582	-2.27678	0.0450045	0.740579	-1	protein_coding	Marf1	meiosis arrest female 1 [Source:MGI Symbol;Acc:MGI:2444505]	chr16	14109166	14159274	1	ensembl	KNOWN	12.2949	12.383	12.6829	12.6244	12.4959	12.5356	12.1779	12.4193	12.2707	12.5262	12.4361	12.7838
ENSMUSG00000021294	-0.315648	-1.24457	8.96711	8.7523	9.06795	-2.27586	0.0450763	0.74107	1	protein_coding	Kif26a	kinesin family member 26A [Source:MGI Symbol;Acc:MGI:2447072]	chr12	112146208	112181747	2	ensembl_havana	KNOWN	8.88524	8.97051	8.85091	9.24955	9.21754	8.97085	8.7532	8.88192	8.62179	9.24193	8.76281	9.19911
ENSMUSG00000036136	0.343172	1.26854	9.06503	9.2281	8.88493	2.27131	0.0454317	0.742181	1	protein_coding	Fam110c	family with sequence similarity 110, member C [Source:MGI Symbol;Acc:MGI:1918813]	chr12	31073968	31079937	1	ensembl	KNOWN	8.98385	9.18104	9.11459	9.25479	9.12834	8.77872	9.24958	9.17272	9.26201	8.90476	9.13742	8.6126
ENSMUSG00000026928	1.01552	2.02164	5.08515	5.77074	4.75521	2.26675	0.0457897	0.74454	-1	protein_coding	Card9	caspase recruitment domain family, member 9 [Source:MGI Symbol;Acc:MGI:2685628]	chr2	26352176	26360918	3	ensembl_havana	KNOWN	4.30491	6.19945	4.41089	4.90377	4.25715	5.36778	5.56	5.78187	5.97034	4.53885	4.75109	4.97569
ENSMUSG00000036095	-0.524358	-1.43829	6.73842	6.24851	6.77287	-2.26672	0.0457924	0.74454	1	protein_coding	Dgkb	diacylglycerol kinase, beta [Source:MGI Symbol;Acc:MGI:2442474]	chr12	37880705	38633410	1	ensembl	KNOWN	6.2769	7.10215	6.98164	7.0437	7.4692	6.9233	6.61184	6.10992	6.02377	6.74645	6.79739	6.77478
ENSMUSG00000040167	0.210581	1.15715	10.0299	10.1048	9.89425	2.26536	0.0459001	0.744944	-1	protein_coding	Ikzf5	IKAROS family zinc finger 5 [Source:MGI Symbol;Acc:MGI:1914393]	chr7	131388652	131410521	5	ensembl_havana	KNOWN	10.1417	10.0725	10.1356	10.0022	10.0662	9.94361	10.2179	10.0712	10.0254	9.74831	9.96055	9.97389
ENSMUSG00000051397	0.41997	1.3379	11.6933	11.9555	11.5356	2.26065	0.0462743	0.747586	-1	protein_coding	Tacstd2	tumor-associated calcium signal transducer 2 [Source:MGI Symbol;Acc:MGI:1861606]	chr6	67534062	67535796	1	ensembl_havana	KNOWN	11.6739	11.6218	11.8582	11.2515	11.642	11.7986	12.0334	11.7216	12.1116	11.2505	11.8664	11.4898
ENSMUSG00000022510	0.718115	1.64503	6.90738	7.12256	6.40445	2.25877	0.0464242	0.747646	1	protein_coding	Trp63	transformation related protein 63 [Source:MGI Symbol;Acc:MGI:1330810]	chr16	25683763	25892102	8	ensembl_havana	KNOWN	6.97951	7.05671	6.43195	6.68804	7.22062	7.93072	7.42162	6.67022	7.27584	6.62227	6.53131	6.05975
ENSMUSG00000050022	-0.504828	-1.41895	8.23136	8.06168	8.5665	-2.25525	0.0467071	0.748681	1	protein_coding	Amz1	archaelysin family metallopeptidase 1 [Source:MGI Symbol;Acc:MGI:2442258]	chr5	140724127	140761439	7	ensembl_havana	KNOWN	8.05568	8.31493	8.08498	8.0254	7.94272	8.46805	7.80978	8.11602	8.25922	8.75016	8.89642	8.05293
ENSMUSG00000050213	0.210291	1.15692	9.93009	10.045	9.83468	2.24836	0.0472645	0.751664	1	protein_coding	Snip1	Smad nuclear interacting protein 1 [Source:MGI Symbol;Acc:MGI:2156003]	chr4	125066672	125074042	2	ensembl_havana	KNOWN	9.92865	9.98423	9.86453	9.76543	10.0031	9.97623	9.96566	10.1115	10.0578	9.76309	9.91927	9.82168
ENSMUSG00000053279	0.358881	1.28243	9.99921	9.70267	9.34379	2.24734	0.0473476	0.752136	1	protein_coding	Aldh1a1	aldehyde dehydrogenase family 1, subfamily A1 [Source:MGI Symbol;Acc:MGI:1353450]	chr19	20601961	20643462	1	ensembl_havana	KNOWN	10.6087	10.3565	10.0766	10.9063	10.4311	10.4719	9.73188	9.66815	9.70798	9.22602	9.51062	9.29473
ENSMUSG00000092060	-0.538396	-1.45236	5.93999	5.28057	5.81897	-2.24676	0.0473949	0.752136	-1	protein_coding	Bend4	BEN domain containing 4 [Source:MGI Symbol;Acc:MGI:3648414]	chr5	67392147	67428310	5	ensembl_havana	KNOWN	6.03074	6.56666	5.93814	6.59183	6.85805	5.99581	4.95734	5.51268	5.3717	5.97943	5.71938	5.7581
ENSMUSG00000031712	-0.303919	-1.23449	9.49965	9.23524	9.53916	-2.24646	0.0474196	0.752136	-1	protein_coding	Il15	interleukin 15 [Source:MGI Symbol;Acc:MGI:103014]	chr8	82331637	82403222	1	ensembl	KNOWN	9.73633	9.76865	9.42409	9.78732	9.31316	9.64306	9.33431	9.14316	9.22826	9.59155	9.49197	9.53396
ENSMUSG00000064141	-0.601348	-1.51713	6.3582	5.85073	6.45208	-2.24601	0.0474562	0.752136	-1	protein_coding	Zfp69	zinc finger protein 69 [Source:MGI Symbol;Acc:MGI:107794]	chr4	120930137	120951699	4	ensembl_havana	KNOWN	5.96202	7.03344	6.66328	6.96906	6.37263	6.38948	5.87488	5.65354	6.02377	6.71639	6.15827	6.48158
ENSMUSG00000041605	0.371954	1.2941	9.94278	9.93723	9.56528	2.24407	0.0476151	0.753652	-1	protein_coding	5730559C18Rik	RIKEN cDNA 5730559C18 gene [Source:MGI Symbol;Acc:MGI:1921579]	chr1	136213531	136234264	6	ensembl_havana	KNOWN	10.7012	10.0668	10.2106	10.0331	9.89522	9.89893	10.0836	9.87654	9.85159	9.62429	9.32819	9.74334
ENSMUSG00000048965	-0.601165	-1.51694	7.10728	6.78257	7.38373	-2.24211	0.0477763	0.754572	-1	protein_coding	Mrgpre	MAS-related GPR, member E [Source:MGI Symbol;Acc:MGI:2441884]	chr7	143778365	143784500	1	ensembl	KNOWN	6.33239	7.23048	7.50334	7.11467	7.48981	7.1178	6.80237	6.70301	6.84233	7.59775	7.02195	7.53151
ENSMUSG00000050930	-0.299349	-1.23059	8.943	8.75096	9.05031	-2.23785	0.0481275	0.7566	1	protein_coding	Map10	microtubule-associated protein 10 [Source:MGI Symbol;Acc:MGI:1921643]	chr8	125669818	125673359	1	ensembl_havana	KNOWN	9.13195	9.03051	9.12109	8.90043	8.85409	8.87414	8.79864	8.86752	8.58671	8.9377	9.36964	8.84359
ENSMUSG00000061024	0.222286	1.16658	10.4369	10.5314	10.3091	2.23605	0.0482771	0.7572	1	protein_coding	Rrs1	RRS1 ribosome biogenesis regulator homolog (S. cerevisiae) [Source:MGI Symbol;Acc:MGI:1929721]	chr1	9545408	9547455	1	ensembl_havana	KNOWN	10.3341	10.4971	10.7125	10.3668	10.4204	10.3908	10.5345	10.474	10.5856	10.3376	10.2706	10.3191
ENSMUSG00000039253	-0.214133	-1.16001	10.798	10.7433	10.9574	-2.2315	0.0486565	0.758632	1	protein_coding	Fn3krp	fructosamine 3 kinase related protein [Source:MGI Symbol;Acc:MGI:2679256]	chr11	121421401	121431288	1	ensembl_havana	KNOWN	10.7606	10.6579	10.7423	10.8204	10.6665	10.8262	10.7426	10.8774	10.6098	10.9434	11.0453	10.8835
ENSMUSG00000033126	-0.288459	-1.22133	8.78129	8.65078	8.93924	-2.22828	0.0489268	0.759656	-1	protein_coding	Ybey	ybeY metallopeptidase [Source:MGI Symbol;Acc:MGI:2656825]	chr10	76459569	76469114	1	ensembl	KNOWN	8.48099	8.86242	8.87418	8.77459	8.74686	8.86642	8.52888	8.56267	8.8608	8.90476	9.0381	8.87487
ENSMUSG00000035186	0.536264	1.45021	5.9023	6.14142	5.60516	2.22796	0.0489535	0.759894	1	protein_coding	Ubd	ubiquitin D [Source:MGI Symbol;Acc:MGI:1344410]	chr17	37193892	37196095	1	ensembl_havana	KNOWN	5.55867	6.39471	5.74969	5.76359	6.18315	5.9381	6.13319	6.49407	5.797	5.35599	5.84224	5.61724
ENSMUSG00000050390	0.21952	1.16435	12.7939	12.8438	12.6242	2.22728	0.0490109	0.759903	-1	protein_coding	C77080	expressed sequence C77080 [Source:MGI Symbol;Acc:MGI:2140651]	chr4	129219578	129261404	5	ensembl_havana	KNOWN	12.8574	12.833	12.9448	12.7434	12.9256	12.818	12.7515	12.9201	12.8597	12.4608	12.6816	12.7303
ENSMUSG00000039579	0.427904	1.34528	7.19194	7.45959	7.03168	2.22241	0.0494233	0.762932	-1	protein_coding	Grin3a	glutamate receptor ionotropic, NMDA3A [Source:MGI Symbol;Acc:MGI:1933206]	chr4	49661611	49845744	4	ensembl_havana	KNOWN	6.97951	6.93642	7.03767	7.06775	7.71658	7.09157	7.51534	7.16979	7.69363	7.0169	6.82744	7.2507
ENSMUSG00000010760	0.416238	1.33444	9.232	9.33368	8.91744	2.22119	0.0495268	0.763717	-1	protein_coding	Phlda2	pleckstrin homology-like domain, family A, member 2 [Source:MGI Symbol;Acc:MGI:1202307]	chr7	143501545	143502541	1	ensembl_havana	KNOWN	9.87827	9.30767	9.36509	9.36077	8.88553	9.23328	9.64332	9.23571	9.122	8.96352	8.94521	8.84359
ENSMUSG00000045671	0.21888	1.16383	11.3761	11.4903	11.2715	2.21955	0.0496669	0.764573	1	protein_coding	Spred2	sprouty-related, EVH1 domain containing 2 [Source:MGI Symbol;Acc:MGI:2150019]	chr11	19924375	20024026	3	ensembl_havana	KNOWN	11.3058	11.3347	11.5359	11.408	11.3857	11.2578	11.4745	11.5588	11.4378	11.1696	11.3993	11.2455
ENSMUSG00000049723	0.743389	1.6741	5.74208	6.06958	5.32619	2.21878	0.0497324	0.765052	1	protein_coding	Mmp12	matrix metallopeptidase 12 [Source:MGI Symbol;Acc:MGI:97005]	chr9	7344381	7369499	7	ensembl_havana	KNOWN	5.55867	6.06821	5.60883	5.10308	6.07818	6.30067	5.48785	6.4561	6.26478	5.00452	5.35681	5.61724
ENSMUSG00000026484	0.197828	1.14697	11.2843	11.391	11.1932	2.21481	0.0500727	0.767284	-1	protein_coding	Rnf2	ring finger protein 2 [Source:MGI Symbol;Acc:MGI:1101759]	chr1	151458004	151500955	7	ensembl_havana	KNOWN	11.446	11.1857	11.3114	11.2197	11.2564	11.24	11.3077	11.4165	11.4488	11.1472	11.2589	11.1734
ENSMUSG00000062300	0.277119	1.21177	11.4986	11.7085	11.4314	2.2105	0.0504448	0.768938	-1	protein_coding	Pvrl2	poliovirus receptor-related 2 [Source:MGI Symbol;Acc:MGI:97822]	chr7	19716644	19749573	2	ensembl	KNOWN	11.4879	11.259	11.599	11.2502	11.6258	11.3423	11.6407	11.6635	11.8213	11.3986	11.5364	11.359
ENSMUSG00000050315	-0.408326	-1.32714	8.45163	8.32606	8.73439	-2.21023	0.0504684	0.768938	-1	protein_coding	Synpo2	synaptopodin 2 [Source:MGI Symbol;Acc:MGI:2153070]	chr3	123076519	123236149	7	ensembl_havana	KNOWN	8.02232	8.3341	8.76222	8.1878	8.50508	8.42668	8.18545	8.54469	8.24804	8.87105	8.54494	8.78716
ENSMUSG00000041831	0.57477	1.48944	6.74948	7.14691	6.57214	2.20781	0.0506792	0.769928	1	protein_coding	Sytl3	synaptotagmin-like 3 [Source:MGI Symbol;Acc:MGI:1933367]	chr17	6673458	6738042	9	ensembl_havana	KNOWN	6.33239	6.63009	6.62721	6.25741	7.03676	6.95275	6.9167	6.96875	7.5553	6.52158	6.20481	6.99005
ENSMUSG00000058672	0.330941	1.25783	11.0491	11.005	10.6741	2.20677	0.0507696	0.770102	-1	protein_coding	Tubb2a	tubulin, beta 2A class IIA [Source:MGI Symbol;Acc:MGI:107861]	chr13	34074301	34078008	1	ensembl	KNOWN	11.1388	11.4687	11.4326	10.8554	11.3775	11.2783	11.044	10.9763	10.9948	10.4853	10.7224	10.8146
ENSMUSG00000092260	-0.257242	-1.19519	7.64929	7.37524	7.63248	-2.20657	0.0507869	0.770102	-1	protein_coding	Zfp963	zinc finger protein 963 [Source:MGI Symbol;Acc:MGI:4867078]	chr8	69741639	69749970	2	ensembl_havana	KNOWN	7.84288	7.82564	7.75806	7.88359	7.75114	7.70709	7.25773	7.46568	7.40229	7.81187	7.3874	7.69816
ENSMUSG00000054364	0.399928	1.31944	12.4413	12.5717	12.1718	2.19888	0.051462	0.775243	-1	protein_coding	Rhob	ras homolog gene family, member B [Source:MGI Symbol;Acc:MGI:107949]	chr12	8497763	8499985	1	ensembl	KNOWN	12.3539	12.2365	12.7256	12.4328	12.9606	12.3558	12.7933	12.4594	12.4625	12.28	12.0592	12.1761
ENSMUSG00000051727	0.512288	1.42631	7.13433	6.76232	6.25003	2.19874	0.051474	0.775243	1	protein_coding	Kctd14	potassium channel tetramerisation domain containing 14 [Source:MGI Symbol;Acc:MGI:1289222]	chr7	97451334	97459553	4	ensembl_havana	KNOWN	7.49929	8.23559	7.82328	7.72631	8.00131	7.28917	6.67819	6.82719	6.78157	6.29628	6.56738	5.88642
ENSMUSG00000070691	0.679887	1.60201	6.41024	6.61156	5.93168	2.19819	0.051523	0.775561	1	protein_coding	Runx3	runt related transcription factor 3 [Source:MGI Symbol;Acc:MGI:102672]	chr4	135120652	135177990	6	ensembl_havana	KNOWN	5.81392	6.1133	6.92334	6.41567	7.19575	6.83118	6.3522	6.79714	6.68536	5.9279	5.51293	6.3542
ENSMUSG00000062545	-0.541231	-1.45521	10.9979	10.7634	11.3047	-2.19426	0.0518715	0.776888	-1	protein_coding	Tlr12	toll-like receptor 12 [Source:MGI Symbol;Acc:MGI:3045221]	chr4	128615443	128618619	2	ensembl_havana	KNOWN	11.2329	10.6056	11.2145	10.9425	10.3517	11.4234	10.7808	10.863	10.6465	11.2025	11.2889	11.4226
ENSMUSG00000043831	-0.311325	-1.24085	9.45865	9.21251	9.52384	-2.1941	0.0518855	0.776888	1	protein_coding	Lysmd4	LysM, putative peptidoglycan-binding, domain containing 4 [Source:MGI Symbol;Acc:MGI:1922349]	chr7	67222544	67228468	2	ensembl	KNOWN	9.42784	9.63975	9.31495	9.77642	9.60056	9.53528	9.01302	9.49641	9.12811	9.66421	9.45394	9.45337
ENSMUSG00000027577	-0.322399	-1.25041	11.7349	11.4017	11.7241	-2.19097	0.0521649	0.777283	-1	protein_coding	Chrna4	cholinergic receptor, nicotinic, alpha polypeptide 4 [Source:MGI Symbol;Acc:MGI:87888]	chr2	181018380	181043546	5	ensembl_havana	KNOWN	11.7318	11.936	12.0278	11.7343	11.8655	12.1464	11.3941	11.5248	11.2861	11.8595	11.4618	11.851
ENSMUSG00000024965	0.36491	1.2878	7.64863	7.74998	7.38507	2.1904	0.0522168	0.777447	-1	protein_coding	Fermt3	fermitin family homolog 3 (Drosophila) [Source:MGI Symbol;Acc:MGI:2147790]	chr19	6998958	7019469	1	ensembl	KNOWN	7.17433	7.83912	7.68975	7.66458	8.12505	7.88563	7.71815	7.78952	7.74226	7.34621	7.46594	7.34306
ENSMUSG00000053604	0.423817	1.34147	10.288	10.5037	10.0799	2.1903	0.0522254	0.777447	-1	protein_coding	Rpia	ribose 5-phosphate isomerase A [Source:MGI Symbol;Acc:MGI:103254]	chr6	70765720	70792232	3	ensembl_havana	KNOWN	10.1571	10.5838	10.1356	10.2297	10.6414	9.9582	10.3886	10.4549	10.6676	9.96831	10.3452	9.92616
ENSMUSG00000039981	-0.680138	-1.60229	6.99302	6.44771	7.12785	-2.18889	0.0523522	0.77864	1	protein_coding	Zc3h12d	zinc finger CCCH type containing 12D [Source:MGI Symbol;Acc:MGI:3045313]	chr10	7832470	7870397	1	ensembl	KNOWN	6.83329	7.3101	7.0649	7.69578	7.09173	7.19375	6.17973	7.19306	5.97034	7.51286	6.79739	7.0733
ENSMUSG00000092486	0.4278	1.34518	7.755	8.05243	7.62462	2.18831	0.0524037	0.778727	-1	protein_coding	2610524H06Rik	RIKEN cDNA 2610524H06 gene [Source:MGI Symbol;Acc:MGI:2447819]	chr5	114821935	114823468	1	ensembl_havana	KNOWN	7.76434	7.68338	7.58082	7.42501	7.83408	7.74124	8.01623	7.96199	8.17905	7.69343	8.02843	7.15201
ENSMUSG00000001630	-0.218983	-1.16391	10.4269	10.3344	10.5534	-2.18794	0.0524368	0.779022	1	protein_coding	Stk38l	serine/threonine kinase 38 like [Source:MGI Symbol;Acc:MGI:1922250]	chr6	146724995	146778812	3	ensembl_havana	KNOWN	10.4609	10.5555	10.3444	10.4145	10.2587	10.4254	10.3382	10.4525	10.2125	10.4537	10.6231	10.5833
ENSMUSG00000055675	-0.226101	-1.16967	11.4904	11.5091	11.7352	-2.18782	0.0524479	0.779022	1	protein_coding	Kbtbd11	kelch repeat and BTB (POZ) domain containing 11 [Source:MGI Symbol;Acc:MGI:1922151]	chr8	15011025	15033333	4	ensembl_havana	KNOWN	11.471	11.2801	11.216	11.5059	11.3225	11.3561	11.4379	11.5821	11.5074	11.8766	11.6658	11.6633
ENSMUSG00000034023	0.661685	1.58193	5.80855	6.00541	5.34372	2.1789	0.0532562	0.782264	1	protein_coding	Fancd2	Fanconi anemia, complementation group D2 [Source:MGI Symbol;Acc:MGI:2448480]	chr6	113531682	113597017	8	ensembl_havana	KNOWN	5.73375	6.46597	5.93814	5.70347	6.281	5.53284	5.98381	6.00864	6.02377	4.6701	5.89996	5.46112
ENSMUSG00000037752	-0.359479	-1.28296	8.19247	7.89106	8.25053	-2.17761	0.0533741	0.782637	-1	protein_coding	Xkr8	X Kell blood group precursor related family member 8 homolog [Source:MGI Symbol;Acc:MGI:2685877]	chr4	132724897	132732546	3	ensembl_havana	KNOWN	8.28395	8.40834	8.26007	8.3825	8.17681	8.37324	7.93716	8.25519	7.48082	8.26028	8.32029	8.17104
ENSMUSG00000034329	-0.270661	-1.20636	7.52456	7.32446	7.59512	-2.16626	0.0544223	0.78871	-1	protein_coding	Brip1	BRCA1 interacting protein C-terminal helicase 1 [Source:MGI Symbol;Acc:MGI:2442836]	chr11	86058138	86201193	3	ensembl_havana	KNOWN	7.52333	7.55853	7.72431	7.32879	7.62638	7.7746	7.42162	7.36683	7.18493	7.49526	7.64538	7.64472
ENSMUSG00000036106	0.4671	1.38233	11.1968	11.3962	10.9291	2.16467	0.0545712	0.789089	1	protein_coding	Prr5	proline rich 5 (renal) [Source:MGI Symbol;Acc:MGI:1924714]	chr15	84669620	84703673	2	ensembl_havana	KNOWN	11.6645	10.8878	11.1348	11.2724	11.2743	11.1523	11.6837	11.5017	11.0031	10.9579	11.117	10.7123
ENSMUSG00000023143	-0.250709	-1.18979	9.85207	9.68688	9.93759	-2.16218	0.0548043	0.790487	-1	protein_coding	Nagpa	N-acetylglucosamine-1-phosphodiester alpha-N-acetylglucosaminidase [Source:MGI Symbol;Acc:MGI:1351598]	chr16	5195289	5204012	4	ensembl_havana	KNOWN	9.83569	9.88697	10.0598	9.79454	9.7012	10.0733	9.78553	9.65982	9.61528	9.83479	10.0333	9.9447
ENSMUSG00000037573	0.285811	1.2191	12.5984	12.6562	12.3704	2.15727	0.0552663	0.792854	1	protein_coding	Tob1	transducer of ErbB-2.1 [Source:MGI Symbol;Acc:MGI:1349721]	chr11	94211454	94215495	1	ensembl_havana	KNOWN	12.9323	12.5237	12.7096	12.8064	12.5985	12.5301	12.8072	12.6069	12.5544	12.5294	12.2489	12.3329
ENSMUSG00000021598	0.223434	1.16751	10.0819	10.1676	9.9442	2.15708	0.0552841	0.792854	1	protein_coding	Med10	mediator complex subunit 10 [Source:MGI Symbol;Acc:MGI:106331]	chr13	69809882	69816094	1	ensembl	KNOWN	10.0453	10.1036	10.1292	10.03	10.1688	10.1704	10.1523	10.1266	10.224	9.79219	10.1597	9.88066
ENSMUSG00000018678	0.231211	1.17382	9.94872	10.1115	9.88025	2.1569	0.0553019	0.792854	-1	protein_coding	Sp2	Sp2 transcription factor [Source:MGI Symbol;Acc:MGI:1926162]	chr11	96953340	96982959	4	ensembl_havana	KNOWN	9.90597	9.74377	10.0966	9.99907	9.88748	9.77666	10.062	10.0743	10.1981	9.87275	9.95034	9.81766
ENSMUSG00000047501	0.371891	1.29405	10.7224	11.0819	10.71	2.15652	0.0553376	0.792854	-1	protein_coding	Cldn4	claudin 4 [Source:MGI Symbol;Acc:MGI:1313314]	chr5	134945119	134946934	1	ensembl_havana	KNOWN	10.5659	10.6017	10.8002	10.1726	10.6112	10.5413	10.9648	10.8882	11.3928	10.6008	10.9698	10.5594
ENSMUSG00000095440	-0.309839	-1.23957	9.88174	9.68712	9.99696	-2.156	0.0553863	0.792854	-1	protein_coding	Fignl2	fidgetin-like 2 [Source:MGI Symbol;Acc:MGI:3646919]	chr15	101050194	101054399	1	ensembl	KNOWN	9.69987	10.0172	9.79714	10.1016	9.9258	9.98695	9.6012	9.88012	9.58004	10.2848	9.88038	9.82569
ENSMUSG00000052684	0.441904	1.3584	11.4546	11.4492	11.0073	2.15205	0.0557627	0.79363	-1	protein_coding	Jun	jun proto-oncogene [Source:MGI Symbol;Acc:MGI:96646]	chr4	95049034	95052222	1	ensembl_havana	KNOWN	11.751	11.4556	11.647	11.8515	12.0389	11.3423	11.7402	11.1647	11.4427	11.2492	10.7657	11.0069
ENSMUSG00000043155	0.442463	1.35892	6.93777	7.16895	6.72648	2.15121	0.0558428	0.79363	-1	protein_coding	Hpdl	4-hydroxyphenylpyruvate dioxygenase-like [Source:MGI Symbol;Acc:MGI:2444646]	chr4	116819904	116821707	1	ensembl_havana	KNOWN	7.29097	6.39471	7.09161	6.83538	6.88942	7.06486	7.21368	6.99546	7.2977	6.74645	6.53131	6.90169
ENSMUSG00000036160	0.277994	1.21251	10.1431	10.2884	10.0104	2.14976	0.0559811	0.794076	-1	protein_coding	Surf6	surfeit gene 6 [Source:MGI Symbol;Acc:MGI:98447]	chr2	26888628	26902879	7	ensembl_havana	KNOWN	10.07	10.032	10.3276	10.1103	10.2972	9.98338	10.2591	10.3371	10.2689	10.0519	9.78786	10.1914
ENSMUSG00000050394	0.388088	1.30866	6.12516	6.19802	5.80993	2.14852	0.0561005	0.794344	-1	protein_coding	Armcx6	armadillo repeat containing, X-linked 6 [Source:MGI Symbol;Acc:MGI:2147993]	chrX	134748461	134751417	4	ensembl_havana	KNOWN	6.03074	6.46597	6.10479	5.8768	6.37263	6.62717	6.31098	6.15802	6.12506	5.70113	5.84224	5.88642
ENSMUSG00000028495	0.4121	1.33062	7.76757	7.86484	7.45274	2.14598	0.0563443	0.79568	-1	protein_coding	Rps6	ribosomal protein S6 [Source:MGI Symbol;Acc:MGI:98159]	chr4	86854660	86857412	4	ensembl_havana	KNOWN	7.89909	7.65317	8.09822	7.74134	7.76811	8.09818	7.80978	7.5034	8.28133	7.53024	7.48492	7.34306
ENSMUSG00000060177	0.636259	1.55429	5.92635	6.31969	5.68343	2.14501	0.0564377	0.796214	1	protein_coding	Klk1b22	kallikrein 1-related peptidase b22 [Source:MGI Symbol;Acc:MGI:95291]	chr7	44112673	44116922	1	ensembl_havana	KNOWN	6.21918	5.30038	6.05135	5.57515	6.02268	5.9381	6.13319	5.84199	6.98388	5.63839	5.6538	5.7581
ENSMUSG00000052087	0.825	1.77154	5.47877	5.47722	4.65221	2.14057	0.0568674	0.800198	1	protein_coding	Rgs14	regulator of G-protein signaling 14 [Source:MGI Symbol;Acc:MGI:1859709]	chr13	55369732	55384687	3	ensembl_havana	KNOWN	4.99679	6.56666	6.25417	5.35834	6.50001	5.68094	5.24685	5.58483	5.59997	4.90142	4.47546	4.57976
ENSMUSG00000001053	0.214366	1.16019	10.418	10.4658	10.2515	2.1401	0.0569135	0.800335	-1	protein_coding	N4bp3	NEDD4 binding protein 3 [Source:MGI Symbol;Acc:MGI:2442218]	chr11	51643063	51650842	3	ensembl_havana	KNOWN	10.6665	10.3752	10.6329	10.3275	10.4443	10.4175	10.489	10.3934	10.515	10.3077	10.1419	10.3048
ENSMUSG00000022464	-0.358803	-1.28236	7.53082	7.23281	7.59161	-2.1377	0.0571477	0.801019	-1	protein_coding	Slc38a4	solute carrier family 38, member 4 [Source:MGI Symbol;Acc:MGI:1916604]	chr15	96994823	97055956	2	ensembl	KNOWN	7.31872	7.42184	7.82328	7.4798	7.85011	8.00287	7.23588	7.1221	7.34045	7.58116	7.4272	7.76646
ENSMUSG00000049670	0.322718	1.25068	9.83669	10.0128	9.69011	2.13763	0.057154	0.801019	-1	protein_coding	Morn4	MORN repeat containing 4 [Source:MGI Symbol;Acc:MGI:2449568]	chr19	42074939	42086370	1	ensembl	KNOWN	9.91508	9.9933	10.036	9.52609	9.83609	9.62488	10.1138	9.91902	10.0056	9.5665	10.0557	9.44818
ENSMUSG00000045667	-0.263409	-1.20031	11.5483	11.3952	11.6586	-2.13748	0.0571694	0.801067	-1	protein_coding	Smtnl2	smoothelin-like 2 [Source:MGI Symbol;Acc:MGI:2442764]	chr11	72389164	72411713	4	ensembl_havana	KNOWN	11.4175	11.5601	11.592	11.4186	11.8184	11.6117	11.2074	11.4066	11.5717	11.6309	11.6616	11.6833
ENSMUSG00000066640	-0.306319	-1.23655	10.2522	9.99612	10.3024	-2.13314	0.0575948	0.803403	-1	protein_coding	Fbxl18	F-box and leucine-rich repeat protein 18 [Source:MGI Symbol;Acc:MGI:2444450]	chr5	142866946	142895421	5	ensembl_havana	KNOWN	10.2892	10.5818	10.1892	10.5185	10.3117	10.2408	9.90808	10.2287	9.85159	10.4696	10.2005	10.2372
ENSMUSG00000046862	0.196961	1.14628	10.0625	10.1321	9.9351	2.13007	0.0578975	0.805563	1	protein_coding	Pramef8	PRAME family member 8 [Source:MGI Symbol;Acc:MGI:2140473]	chr4	143412426	143421091	5	ensembl_havana	KNOWN	10.1762	10.0524	10.1227	10.0177	10.0696	10.1097	10.021	10.1858	10.1893	9.79938	10.0429	9.96301
ENSMUSG00000029869	0.309032	1.23888	8.14277	8.18775	7.87872	2.12984	0.0579196	0.805666	1	protein_coding	Ephb6	Eph receptor B6 [Source:MGI Symbol;Acc:MGI:1096338]	chr6	41605482	41620509	4	ensembl_havana	KNOWN	8.31183	8.3717	8.35134	8.16569	8.20201	8.11129	8.27391	7.97547	8.31388	7.53024	8.06674	8.03919
ENSMUSG00000034762	-0.383163	-1.3042	9.21048	8.83082	9.21399	-2.12873	0.0580295	0.806472	1	protein_coding	Glis1	GLIS family zinc finger 1 [Source:MGI Symbol;Acc:MGI:2386723]	chr4	107434591	107635061	6	ensembl_havana	KNOWN	9.49017	9.19684	9.29784	9.81599	9.01204	9.57842	8.97394	8.84567	8.67287	9.21531	9.17298	9.25367
ENSMUSG00000095388	-0.688142	-1.61121	6.7282	6.01911	6.70726	-2.1258	0.0583211	0.808993	-1	protein_coding	Gm10681	predicted gene 10681 [Source:MGI Symbol;Acc:MGI:3711284]	chr3	98552542	98588807	3	ensembl_havana	KNOWN	7.52333	6.46597	6.98164	7.26782	7.00847	7.31207	6.39228	5.35656	6.3085	6.6857	6.33606	7.10002
ENSMUSG00000081058	-0.539994	-1.45397	5.94006	5.22212	5.76212	-2.12475	0.0584252	0.808993	-1	protein_coding	Hist2h3c2	histone cluster 2, H3c2 [Source:MGI Symbol;Acc:MGI:2448357]	chr3	96238108	96239127	1	ensembl_havana	KNOWN	6.2769	6.1133	7.00993	6.25741	6.281	6.38948	4.72601	5.27167	5.66868	5.87446	5.6538	5.7581
ENSMUSG00000062127	0.256823	1.19484	11.1496	11.2759	11.0191	2.12363	0.0585372	0.809297	-1	protein_coding	Cttnbp2nl	CTTNBP2 N-terminal like [Source:MGI Symbol;Acc:MGI:1933137]	chr3	105001915	105053146	4	ensembl_havana	KNOWN	11.311	11.0327	11.3562	10.9762	11.2519	10.9825	11.2679	11.1837	11.3762	10.8872	11.0659	11.1041
ENSMUSG00000021127	0.24829	1.1878	12.6327	12.8517	12.6034	2.12293	0.0586071	0.809297	-1	protein_coding	Zfp36l1	zinc finger protein 36, C3H type-like 1 [Source:MGI Symbol;Acc:MGI:107946]	chr12	80107760	80113013	2	ensembl	KNOWN	12.4058	12.6643	12.7123	12.4778	12.6787	12.2881	12.868	12.8637	12.8234	12.6021	12.5344	12.6736
ENSMUSG00000015605	0.230234	1.17302	11.0696	11.2254	10.9952	2.12017	0.058884	0.809297	-1	protein_coding	Srf	serum response factor [Source:MGI Symbol;Acc:MGI:106658]	chr17	46546839	46556162	1	ensembl	KNOWN	11.0567	10.923	11.1284	10.8725	11.0671	11.1251	11.363	11.1439	11.1695	10.8702	11.0179	11.0975
ENSMUSG00000047141	0.22212	1.16645	10.3643	10.3789	10.1568	2.11957	0.0589443	0.809297	-1	protein_coding	Zfp654	zinc finger protein 654 [Source:MGI Symbol;Acc:MGI:1919270]	chr16	64780351	64786321	1	ensembl	KNOWN	10.3577	10.5555	10.539	10.4898	10.5063	10.3163	10.2753	10.4035	10.4579	10.0758	10.084	10.3105
ENSMUSG00000039789	0.174942	1.12892	9.63189	9.70997	9.53502	2.1178	0.0591224	0.810175	-1	protein_coding	Zfp597	zinc finger protein 597 [Source:MGI Symbol;Acc:MGI:1918313]	chr16	3858321	3884561	5	ensembl_havana	KNOWN	9.67861	9.71115	9.7643	9.66655	9.57185	9.45525	9.71223	9.77224	9.64543	9.52808	9.53814	9.53885
ENSMUSG00000046589	0.538386	1.45235	6.72128	7.16408	6.62569	2.11725	0.0591782	0.810183	1	protein_coding	Lrrc8e	leucine rich repeat containing 8 family, member E [Source:MGI Symbol;Acc:MGI:1919517]	chr8	4226827	4237470	1	ensembl	KNOWN	6.09632	6.66078	6.76637	6.07962	6.75965	6.9233	7.19114	7.04746	7.25364	6.21263	6.85689	6.80757
ENSMUSG00000062661	0.331507	1.25833	9.98401	9.85283	9.52132	2.11587	0.0593173	0.810278	1	protein_coding	Ncs1	neuronal calcium sensor 1 [Source:MGI Symbol;Acc:MGI:109166]	chr2	31245823	31295989	2	ensembl_havana	KNOWN	10.3239	10.1036	10.1767	10.553	10.5239	10.0046	10.0774	9.7528	9.72824	9.5707	9.58728	9.40598
ENSMUSG00000055491	0.301724	1.23262	10.1971	10.3069	10.0052	2.11201	0.0597099	0.812057	1	protein_coding	Pprc1	peroxisome proliferative activated receptor, gamma, coactivator-related 1 [Source:MGI Symbol;Acc:MGI:2385096]	chr19	46044886	46072915	12	ensembl_havana	KNOWN	10.1261	10.282	10.2137	10.5185	10.3088	9.97981	10.2965	10.4976	10.1266	10.108	9.91927	9.98826
ENSMUSG00000026095	0.324863	1.25255	9.11257	9.36955	9.04469	2.11196	0.059714	0.812057	-1	protein_coding	Asnsd1	asparagine synthetase domain containing 1 [Source:MGI Symbol;Acc:MGI:1917646]	chr1	53344617	53352752	5	ensembl_havana	KNOWN	9.28043	8.81544	9.06152	8.78913	8.94645	9.21517	9.48554	9.17856	9.44454	9.20993	8.95205	8.97208
ENSMUSG00000003948	0.240109	1.18108	11.124	11.3183	11.0782	2.10976	0.0599387	0.813098	1	protein_coding	Mmd	monocyte to macrophage differentiation-associated [Source:MGI Symbol;Acc:MGI:1914718]	chr11	90187684	90278589	5	ensembl_havana	KNOWN	10.9477	10.985	11.1412	10.9179	11.2891	11.0177	11.2972	11.3154	11.3424	11.0676	11.2141	10.953
ENSMUSG00000049657	-0.221857	-1.16623	9.80091	9.72261	9.94447	-2.10891	0.0600258	0.813494	-1	protein_coding	Zbtb5	zinc finger and BTB domain containing 5 [Source:MGI Symbol;Acc:MGI:1924601]	chr4	44991242	45012412	4	ensembl_havana	KNOWN	9.54405	9.85082	9.80119	9.77642	9.82397	9.81324	9.63081	9.82905	9.70798	9.90309	9.85871	10.0716
ENSMUSG00000007216	-0.223474	-1.16754	8.56545	8.53191	8.75538	-2.1062	0.0603037	0.814343	1	protein_coding	Zfp775	zinc finger protein 775 [Source:MGI Symbol;Acc:MGI:2683557]	chr6	48602063	48623227	3	ensembl_havana	KNOWN	8.48099	8.78093	8.42672	8.41098	8.49492	8.32901	8.51079	8.58043	8.50451	8.73525	8.84592	8.68498
ENSMUSG00000072966	-0.785457	-1.72364	6.53172	6.00792	6.79337	-2.10591	0.0603336	0.814343	1	protein_coding	Gprasp2	G protein-coupled receptor associated sorting protein 2 [Source:MGI Symbol;Acc:MGI:2442071]	chrX	135839034	135844730	11	ensembl_havana	KNOWN	6.67056	6.80517	6.15632	7.0437	7.14468	6.15628	5.15665	6.60232	6.26478	6.74645	7.07302	6.56065
ENSMUSG00000050071	0.322212	1.25025	7.50711	7.50727	7.18506	2.10343	0.0605888	0.814696	-1	protein_coding	Bex1	brain expressed gene 1 [Source:MGI Symbol;Acc:MGI:1328321]	chrX	136213972	136215513	4	ensembl_havana	KNOWN	7.39889	7.85248	7.5231	7.54976	8.02974	7.65431	7.51534	7.34622	7.66027	7.11232	7.21622	7.22665
ENSMUSG00000028840	0.272344	1.20777	8.61088	8.71855	8.44621	2.10166	0.0607719	0.815459	-1	protein_coding	Zfp593	zinc finger protein 593 [Source:MGI Symbol;Acc:MGI:1915290]	chr4	134243289	134245592	2	ensembl_havana	KNOWN	8.83809	8.65698	8.64986	8.5369	8.44302	8.71141	8.82816	8.72313	8.60436	8.46395	8.66632	8.20835
ENSMUSG00000003452	0.250653	1.18975	10.0015	9.96848	9.71783	2.10034	0.0609092	0.815707	1	protein_coding	Bicd1	bicaudal D homolog 1 (Drosophila) [Source:MGI Symbol;Acc:MGI:1101760]	chr6	149408886	149563329	9	ensembl_havana	KNOWN	10.0286	10.2394	9.89518	10.3176	10.2617	10.2167	9.8872	10.1447	9.87359	9.59155	9.86597	9.69597
ENSMUSG00000032531	0.223012	1.16717	12.8461	13.0685	12.8455	2.09884	0.0610643	0.816758	1	protein_coding	Amotl2	angiomotin-like 2 [Source:MGI Symbol;Acc:MGI:1929286]	chr9	102716672	102733418	14	ensembl_havana	KNOWN	12.9193	12.7072	12.8325	12.6815	12.5818	12.6889	13.0344	13.0616	13.1095	12.6516	12.8557	13.029
ENSMUSG00000050931	0.228733	1.17181	13.5037	13.7062	13.4775	2.09358	0.0616144	0.819862	-1	protein_coding	Sgms2	sphingomyelin synthase 2 [Source:MGI Symbol;Acc:MGI:1921692]	chr3	131318985	131491411	4	ensembl_havana	KNOWN	13.4654	13.3742	13.4351	13.3496	13.5891	13.2796	13.6011	13.7433	13.7742	13.3154	13.5383	13.5787
ENSMUSG00000005483	0.40465	1.32377	11.6219	11.9827	11.5781	2.09261	0.0617157	0.820542	1	protein_coding	Dnajb1	DnaJ (Hsp40) homolog, subfamily B, member 1 [Source:MGI Symbol;Acc:MGI:1931874]	chr8	83608175	83611902	1	ensembl	KNOWN	11.591	11.0689	11.8357	11.3157	11.3023	11.6671	12.1439	11.79	12.0143	11.5199	11.4473	11.767
ENSMUSG00000042035	-0.211848	-1.15817	9.53476	9.261	9.47285	-2.08744	0.062262	0.824035	1	protein_coding	Igsf3	immunoglobulin superfamily, member 3 [Source:MGI Symbol;Acc:MGI:1926158]	chr3	101377083	101463059	3	ensembl_havana	KNOWN	9.61849	9.71115	9.6521	9.84411	9.77862	9.6111	9.24411	9.4047	9.1342	9.36812	9.55621	9.49423
ENSMUSG00000030527	-0.289337	-1.22208	10.2218	9.99272	10.2821	-2.08675	0.0623345	0.824504	-1	protein_coding	Crtc3	CREB regulated transcription coactivator 3 [Source:MGI Symbol;Acc:MGI:1917711]	chr7	80586627	80688877	6	ensembl_havana	KNOWN	10.0286	10.1691	10.5365	10.2377	10.5013	10.3637	9.87311	10.0961	10.0089	10.3572	10.1389	10.35
ENSMUSG00000039873	0.396157	1.316	6.236	6.52121	6.12505	2.08542	0.0624764	0.825039	-1	protein_coding	Neurl2	neuralized E3 ubiquitin protein ligase 2 [Source:MGI Symbol;Acc:MGI:3043305]	chr2	164830732	164833456	1	ensembl_havana	KNOWN	6.53521	6.24067	6.43195	5.50643	6.18315	5.99581	6.74161	6.20456	6.61745	6.07727	6.29362	6.00426
ENSMUSG00000042499	-0.471878	-1.38691	6.46528	6.32892	6.8008	-2.08427	0.0625978	0.825861	1	protein_coding	Hoxd11	homeobox D11 [Source:MGI Symbol;Acc:MGI:96203]	chr2	74679557	74687016	2	ensembl_havana	KNOWN	5.81392	6.59872	6.55225	6.52392	6.65404	6.05131	6.43127	6.3358	6.2197	6.96672	6.91403	6.52166
ENSMUSG00000030781	-0.259908	-1.1974	15.1765	14.9302	15.1901	-2.08175	0.0628669	0.827205	1	protein_coding	Slc5a2	solute carrier family 5 (sodium/glucose cotransporter), member 2 [Source:MGI Symbol;Acc:MGI:2181411]	chr7	128265657	128272430	8	ensembl_havana	KNOWN	15.5522	15.1803	15.2436	15.1762	15.17	15.4342	14.9599	14.7882	15.0426	15.2629	15.1029	15.2045
ENSMUSG00000031885	0.187612	1.13888	10.5955	10.7727	10.5851	2.07919	0.0631413	0.8278	1	protein_coding	Cbfb	core binding factor beta [Source:MGI Symbol;Acc:MGI:99851]	chr8	105170674	105217989	7	ensembl_havana	KNOWN	10.4294	10.4319	10.4846	10.525	10.6845	10.5169	10.7445	10.9059	10.6676	10.5442	10.6443	10.5667
ENSMUSG00000073433	0.694551	1.61838	6.9123	7.31173	6.61718	2.0776	0.063312	0.827817	-1	protein_coding	Arhgdig	Rho GDP dissociation inhibitor (GDI) gamma [Source:MGI Symbol;Acc:MGI:108430]	chr17	26196226	26207786	5	ensembl_havana	KNOWN	6.83329	6.93642	6.98164	6.55827	7.11844	6.73278	7.53337	6.49407	7.90775	6.71639	7.02195	6.11319
ENSMUSG00000045822	-0.361038	-1.28435	7.4324	7.14883	7.50987	-2.07552	0.0635372	0.828958	1	protein_coding	Zswim3	zinc finger SWIM-type containing 3 [Source:MGI Symbol;Acc:MGI:1914788]	chr2	164805098	164822130	1	ensembl_havana	KNOWN	7.42465	7.42184	7.77464	7.4798	7.58866	7.52306	6.74161	7.28256	7.42232	7.32645	7.55845	7.64472
ENSMUSG00000099689	-0.214871	-1.1606	9.05381	8.91164	9.12652	-2.07313	0.0637952	0.829403	1	protein_coding	Zfp383	zinc finger protein 383 [Source:MGI Symbol;Acc:MGI:1920979]	chr7	29908223	29916813	2	havana	KNOWN	8.96641	9.26336	9.04794	9.13472	9.14792	8.97085	8.87134	8.91728	8.94632	9.00762	9.23596	9.13596
ENSMUSG00000031840	-0.239205	-1.18034	9.40544	9.16196	9.40116	-2.06655	0.0645124	0.831995	1	protein_coding	Rab3a	RAB3A, member RAS oncogene family [Source:MGI Symbol;Acc:MGI:97843]	chr8	70754679	70758677	6	ensembl_havana	KNOWN	9.726	9.4196	9.55465	9.42268	9.39192	9.66101	9.29785	9.16097	9.02705	9.35842	9.48256	9.3625
ENSMUSG00000026889	0.166223	1.12212	10.9517	11.0068	10.8406	2.06637	0.0645322	0.831995	-1	protein_coding	Rbm18	RNA binding motif protein 18 [Source:MGI Symbol;Acc:MGI:1915139]	chr2	36116079	36136773	5	ensembl_havana	KNOWN	10.9387	11.0342	11.0213	10.9376	10.986	10.9609	10.9363	11.0876	10.9965	10.7566	10.8777	10.8874
ENSMUSG00000047205	0.218539	1.16355	10.2081	10.1333	9.91478	2.06497	0.0646853	0.832201	1	protein_coding	Dusp18	dual specificity phosphatase 18 [Source:MGI Symbol;Acc:MGI:1922469]	chr11	3895240	3901296	2	ensembl_havana	KNOWN	10.4733	10.3729	10.3774	10.5466	10.3851	10.1984	10.1048	10.1624	10.1327	9.77042	9.95034	10.0236
ENSMUSG00000037857	0.246787	1.18656	11.3711	11.4638	11.217	2.06308	0.0648933	0.832275	1	protein_coding	Nufip2	nuclear fragile X mental retardation protein interacting protein 2 [Source:MGI Symbol;Acc:MGI:1915814]	chr11	77686155	77741921	4	ensembl_havana	KNOWN	11.2238	11.5742	11.4274	11.5114	11.4184	11.2563	11.3528	11.5909	11.4476	11.2227	11.0971	11.3311
ENSMUSG00000085795	-0.197848	-1.14699	10.3053	10.1281	10.326	-2.05965	0.0652725	0.833688	1	protein_coding	Zfp703	zinc finger protein 703 [Source:MGI Symbol;Acc:MGI:2662729]	chr8	26977336	26981461	2	ensembl	KNOWN	10.4515	10.2241	10.4795	10.4098	10.3059	10.4306	10.1464	10.0168	10.2211	10.2925	10.3607	10.3248
ENSMUSG00000047044	0.253471	1.19207	9.64113	9.62637	9.3729	2.05952	0.0652875	0.833688	1	protein_coding	D030056L22Rik	RIKEN cDNA D030056L22 gene [Source:MGI Symbol;Acc:MGI:3583960]	chr19	18713193	18718428	2	ensembl	KNOWN	9.55576	9.83744	9.92148	9.80173	9.88748	9.6919	9.54453	9.64302	9.69156	9.27324	9.57405	9.27141
ENSMUSG00000024617	-0.57257	-1.48717	5.69791	5.47607	6.04864	-2.05934	0.065307	0.833778	1	protein_coding	Camk2a	calcium/calmodulin-dependent protein kinase II alpha [Source:MGI Symbol;Acc:MGI:88256]	chr18	60925618	60988152	7	ensembl_havana	KNOWN	4.99679	6.35771	5.36782	5.64074	5.90485	5.53284	5.62872	5.51268	5.28681	6.07727	5.95545	6.11319
ENSMUSG00000037649	0.494066	1.40841	9.52291	9.76796	9.2739	2.05543	0.0657422	0.835661	1	protein_coding	H2-DMa	histocompatibility 2, class II, locus DMa [Source:MGI Symbol;Acc:MGI:95921]	chr17	34135182	34139101	2	ensembl_havana	KNOWN	9.72081	9.36005	9.58317	9.07072	9.80353	9.6111	9.33431	10.2174	9.75219	9.06838	9.26919	9.48412
ENSMUSG00000034442	0.224823	1.16863	8.7766	8.79728	8.57246	2.05523	0.0657641	0.835781	-1	protein_coding	Trmt5	TRM5 tRNA methyltransferase 5 [Source:MGI Symbol;Acc:MGI:1923607]	chr12	73280410	73286711	1	ensembl	KNOWN	9.0181	9.00681	8.74549	8.81777	8.7554	8.86642	8.81348	8.80848	8.76989	8.38016	8.71537	8.62185
ENSMUSG00000038175	-0.396079	-1.31593	11.4441	11.1484	11.5445	-2.05397	0.0659048	0.836958	1	protein_coding	Mylip	myosin regulatory light chain interacting protein [Source:MGI Symbol;Acc:MGI:2388271]	chr13	45389742	45412019	1	ensembl	KNOWN	11.0873	11.7334	11.3848	11.8411	11.8753	11.3283	11.179	11.3559	10.9104	11.4713	11.5376	11.6247
ENSMUSG00000038582	0.197565	1.14676	11.845	11.9339	11.7363	2.05145	0.0661871	0.838745	1	protein_coding	Pptc7	PTC7 protein phosphatase homolog (S. cerevisiae) [Source:MGI Symbol;Acc:MGI:2444593]	chr5	122284365	122324281	2	ensembl_havana	KNOWN	11.8506	11.7717	11.8198	11.9208	11.8436	11.9228	11.9686	11.9063	11.9267	11.6608	11.6085	11.9396
ENSMUSG00000033717	0.417138	1.33528	7.57706	7.75274	7.3356	2.05024	0.0663237	0.838745	1	protein_coding	Adra2a	adrenergic receptor, alpha 2a [Source:MGI Symbol;Acc:MGI:87934]	chr19	54045182	54048982	1	ensembl	KNOWN	7.74402	7.36705	7.94548	7.28843	7.60765	7.70709	7.65366	7.87833	7.72623	7.20182	7.75891	7.04608
ENSMUSG00000025024	0.171924	1.12656	10.9487	11.1426	10.9707	2.04989	0.0663631	0.838745	-1	protein_coding	Smndc1	survival motor neuron domain containing 1 [Source:MGI Symbol;Acc:MGI:1923729]	chr19	53379214	53390573	1	ensembl	KNOWN	10.7453	10.8698	10.8942	10.799	10.8768	10.8596	11.1026	11.1632	11.162	10.9205	11.0832	10.9083
ENSMUSG00000039956	1.67021	3.18262	4.95381	5.78454	4.11433	2.04661	0.0667324	0.839752	1	protein_coding	Mrap	melanocortin 2 receptor accessory protein [Source:MGI Symbol;Acc:MGI:1924287]	chr16	90738324	90749785	4	ensembl_havana	KNOWN	4.8524	4.73478	5.07832	4.05577	4.43772	6.59018	6.71025	6.49407	4.14931	5.27582	3.03489	4.03227
ENSMUSG00000070509	-0.34859	-1.27332	8.77338	8.60649	8.95508	-2.0465	0.0667455	0.839752	1	protein_coding	Rgma	repulsive guidance molecule family member A [Source:MGI Symbol;Acc:MGI:2679262]	chr7	73375520	73419899	4	ensembl_havana	KNOWN	8.76938	8.57877	9.20913	8.48427	8.70341	8.85087	8.54675	8.4416	8.83113	8.87105	8.91753	9.07667
ENSMUSG00000019732	-0.309802	-1.23954	7.28132	7.00157	7.31137	-2.04531	0.0668801	0.840373	-1	protein_coding	Calr3	calreticulin 3 [Source:MGI Symbol;Acc:MGI:1920566]	chr8	72424176	72443870	2	ensembl_havana	KNOWN	7.52333	7.20987	7.14361	7.2257	7.71658	7.61801	7.14497	6.79714	7.06259	7.26548	7.32556	7.34306
ENSMUSG00000024304	-0.368139	-1.29069	8.11356	7.70977	8.07791	-2.04348	0.0670881	0.841404	-1	protein_coding	Cdh2	cadherin 2 [Source:MGI Symbol;Acc:MGI:88355]	chr18	16588877	16809246	3	ensembl_havana	KNOWN	8.32557	8.10774	8.46809	8.12043	8.27507	8.70277	7.6203	8.02818	7.48082	8.02305	8.00232	8.20835
ENSMUSG00000051439	0.262685	1.19971	8.45311	8.46375	8.20106	2.04141	0.0673229	0.842552	-1	protein_coding	Cd14	CD14 antigen [Source:MGI Symbol;Acc:MGI:88318]	chr18	36725074	36726736	1	ensembl	KNOWN	8.43102	8.52972	8.5666	8.50203	8.88553	8.52796	8.42645	8.4416	8.52319	8.03528	8.42229	8.14561
ENSMUSG00000027377	-0.658686	-1.57864	6.11884	5.84867	6.50736	-2.03424	0.0681462	0.846014	-1	protein_coding	Mall	mal, T cell differentiation protein-like [Source:MGI Symbol;Acc:MGI:2385152]	chr2	127704386	127729932	1	ensembl_havana	KNOWN	6.43736	5.51719	6.25417	5.27817	6.281	6.59018	6.03534	5.84199	5.66868	6.52158	6.29362	6.70687
ENSMUSG00000063568	-0.321178	-1.24935	6.11006	5.68686	6.00804	-2.03061	0.0685665	0.848142	-1	protein_coding	Jazf1	JAZF zinc finger 1 [Source:MGI Symbol;Acc:MGI:2141450]	chr6	52768797	53068631	3	ensembl_havana	KNOWN	6.43736	6.28075	6.51325	6.29863	6.2329	6.47314	6.03534	5.65354	5.3717	5.97943	6.15827	5.88642
ENSMUSG00000022377	-0.213247	-1.15929	10.6459	10.4837	10.6969	-2.02882	0.068774	0.848142	-1	protein_coding	Asap1	ArfGAP with SH3 domain, ankyrin repeat and PH domain1 [Source:MGI Symbol;Acc:MGI:1342335]	chr15	64086857	64382919	19	ensembl_havana	KNOWN	10.6393	10.6787	10.8809	10.714	10.7479	10.5486	10.5677	10.4134	10.47	10.6273	10.6209	10.8426
ENSMUSG00000070473	0.302291	1.2331	10.2864	10.3992	10.0969	2.02877	0.0687802	0.848142	1	protein_coding	Cldn3	claudin 3 [Source:MGI Symbol;Acc:MGI:1329044]	chr5	134986214	134987472	1	ensembl_havana	KNOWN	10.4917	10.2266	10.3582	10.227	10.2736	10.3719	10.3071	10.2676	10.6229	9.90309	10.4136	9.97389
ENSMUSG00000049872	0.737767	1.66759	5.30178	5.44264	4.70488	2.02593	0.0691114	0.849099	-1	protein_coding	Fam26e	family with sequence similarity 26, member E [Source:MGI Symbol;Acc:MGI:2143897]	chr10	34091352	34096519	1	ensembl	KNOWN	5.35936	5.58278	5.27763	5.35834	6.2329	5.36778	4.84631	6.10992	5.3717	4.05343	5.08551	4.97569
ENSMUSG00000028609	0.172976	1.12738	10.0903	10.2333	10.0603	2.02329	0.0694209	0.850855	1	protein_coding	Magoh	mago-nashi homolog, proliferation-associated (Drosophila) [Source:MGI Symbol;Acc:MGI:1330312]	chr4	107879755	107887424	2	ensembl_havana	KNOWN	10.0244	10.0696	10.0933	9.9514	10.0245	10.0394	10.1726	10.292	10.2354	10.0429	10.1861	9.95205
ENSMUSG00000042750	0.549903	1.46399	5.60002	5.99789	5.44799	2.02228	0.0695394	0.851994	-1	protein_coding	Bex2	brain expressed X-linked 2 [Source:MGI Symbol;Acc:MGI:1338017]	chrX	136066564	136068236	1	ensembl_havana	KNOWN	5.73375	5.64552	5.36782	5.27817	5.55971	5.27759	5.56	5.78187	6.65181	5.27582	5.18173	5.88642
ENSMUSG00000027329	-0.331089	-1.25796	9.36423	8.91347	9.24456	-2.01804	0.0700394	0.854112	-1	protein_coding	Spef1	sperm flagellar 1 [Source:MGI Symbol;Acc:MGI:3513546]	chr2	131170261	131187282	3	ensembl_havana	KNOWN	9.44682	9.56057	9.67878	9.9121	9.80764	9.49081	8.8427	9.04426	8.85344	9.46621	9.38488	8.88258
ENSMUSG00000039477	-0.233739	-1.17588	12.4329	12.2915	12.5252	-2.01738	0.0701176	0.854112	-1	protein_coding	Tnrc18	trinucleotide repeat containing 18 [Source:MGI Symbol;Acc:MGI:3648294]	chr5	142724661	142817662	7	ensembl_havana	KNOWN	12.3581	12.483	12.5314	12.4918	12.4805	12.3992	12.2133	12.5078	12.1534	12.3769	12.5236	12.6753
ENSMUSG00000021678	0.317909	1.24652	11.1252	11.36	11.0421	2.01633	0.0702422	0.854806	-1	protein_coding	F2rl1	coagulation factor II (thrombin) receptor-like 1 [Source:MGI Symbol;Acc:MGI:101910]	chr13	95511732	95525240	1	ensembl	KNOWN	10.8441	11.1455	11.1268	10.9228	11.3899	10.8674	11.2003	11.3443	11.5353	10.8922	11.1649	11.0691
ENSMUSG00000059901	-0.826049	-1.77282	6.76867	6.31539	7.14144	-2.01191	0.0707692	0.857315	-1	protein_coding	Adamts14	a disintegrin-like and metallopeptidase (reprolysin type) with thrombospondin type 1 motif, 14 [Source:MGI Symbol;Acc:MGI:2179942]	chr10	61197112	61273438	2	ensembl_havana	KNOWN	5.88987	6.77743	7.19379	7.36805	6.85805	6.76633	6.57749	6.06017	6.3085	7.8539	6.2499	7.32052
ENSMUSG00000062753	0.241325	1.18208	8.70225	8.76694	8.52561	2.01028	0.0709638	0.857961	-1	protein_coding	AI413582	expressed sequence AI413582 [Source:MGI Symbol;Acc:MGI:2146839]	chr17	27563575	27565749	4	ensembl_havana	KNOWN	8.69723	8.95821	8.8587	8.69191	8.48469	8.85866	8.84991	8.65773	8.79316	8.56016	8.62414	8.39253
ENSMUSG00000000056	-0.202623	-1.15079	11.6351	11.5116	11.7143	-2.00782	0.0712595	0.860229	1	protein_coding	Narf	nuclear prelamin A recognition factor [Source:MGI Symbol;Acc:MGI:1914858]	chr11	121237253	121255856	3	ensembl_havana	KNOWN	11.6658	11.6286	11.6837	11.7613	11.445	11.7585	11.4919	11.4591	11.5839	11.7763	11.6332	11.7332
ENSMUSG00000028651	0.214034	1.15993	9.67458	9.80806	9.59403	2.00481	0.0716225	0.861657	-1	protein_coding	Ppie	peptidylprolyl isomerase E (cyclophilin E) [Source:MGI Symbol;Acc:MGI:1917118]	chr4	123127115	123139951	4	ensembl_havana	KNOWN	9.72081	9.67777	9.72217	9.64274	9.61939	9.50578	9.73967	9.70908	9.97543	9.71069	9.66007	9.41132
ENSMUSG00000070808	-0.329163	-1.25628	9.91976	9.66672	9.99588	-2.00464	0.0716438	0.861657	-1	protein_coding	Gltscr1	glioma tumor suppressor candidate region gene 1 [Source:MGI Symbol;Acc:MGI:2154263]	chr7	15971262	15999495	1	ensembl	KNOWN	9.76182	10.2008	10.0047	10.2163	9.96681	9.89893	9.71223	9.90852	9.37941	10.1224	9.81061	10.0546
ENSMUSG00000045466	-0.558781	-1.47302	8.38604	7.92034	8.47912	-2.00353	0.071778	0.862231	1	protein_coding	Zfp956	zinc finger protein 956 [Source:MGI Symbol;Acc:MGI:2141515]	chr6	47953390	47965300	3	ensembl_havana	KNOWN	8.15137	9.18104	8.16263	8.92696	8.56458	8.44751	7.74935	8.3514	7.66027	8.59362	8.51755	8.32619
ENSMUSG00000023266	-0.804977	-1.74712	8.29859	7.77987	8.58484	-2.00273	0.0718753	0.862426	1	protein_coding	Frs3	fibroblast growth factor receptor substrate 3 [Source:MGI Symbol;Acc:MGI:2135965]	chr17	47689030	47704286	5	ensembl_havana	KNOWN	7.82364	9.39242	8.03079	8.85279	8.22678	8.16259	7.44086	8.36171	7.53704	8.91141	8.56292	8.2802
ENSMUSG00000028016	0.215801	1.16135	10.0232	10.1032	9.88736	2.00168	0.072002	0.862862	1	protein_coding	Ints12	integrator complex subunit 12 [Source:MGI Symbol;Acc:MGI:1919043]	chr3	133091840	133110988	3	ensembl_havana	KNOWN	10.0244	10.134	10.0833	9.9514	10.0209	10.0932	10.1376	9.97379	10.1981	9.71069	10.0746	9.8768
ENSMUSG00000039634	0.191876	1.14225	9.58212	9.53402	9.34214	2.00126	0.0720534	0.86289	1	protein_coding	Zfp189	zinc finger protein 189 [Source:MGI Symbol;Acc:MGI:2444707]	chr4	49521176	49531517	2	ensembl_havana	KNOWN	9.60729	9.64743	9.79714	9.70155	9.72747	9.87606	9.55339	9.47758	9.57109	9.20453	9.39996	9.42195
ENSMUSG00000046058	-0.238565	-1.17982	9.04946	8.89302	9.13159	-1.9998	0.0722315	0.863289	1	protein_coding	Eid2	EP300 interacting inhibitor of differentiation 2 [Source:MGI Symbol;Acc:MGI:2681174]	chr7	28267881	28269272	1	ensembl_havana	KNOWN	8.98385	8.9015	9.1468	8.94654	9.27804	9.26297	8.97394	8.88906	8.81606	9.23665	9.17882	8.97929
ENSMUSG00000045064	-0.234627	-1.1766	9.64409	9.40066	9.63529	-1.99703	0.0725697	0.863639	1	protein_coding	Zc2hc1c	zinc finger, C2HC-type containing 1C [Source:MGI Symbol;Acc:MGI:1919600]	chr12	85288591	85299358	1	ensembl_havana	KNOWN	9.89218	9.85082	9.86065	9.78369	9.58627	9.64757	9.13023	9.49172	9.58004	9.5749	9.62628	9.7047
ENSMUSG00000027534	0.244529	1.18471	9.39585	9.29287	9.04834	1.99488	0.0728337	0.863767	-1	protein_coding	Snx16	sorting nexin 16 [Source:MGI Symbol;Acc:MGI:1921968]	chr3	10417817	10440102	3	ensembl_havana	KNOWN	9.57889	9.70011	9.76844	9.53043	9.53761	9.6111	9.40458	9.41463	9.0594	8.85734	9.10098	9.1867
ENSMUSG00000021732	0.675648	1.59731	5.76603	5.60724	4.93159	1.99432	0.0729019	0.863767	1	protein_coding	Fgf10	fibroblast growth factor 10 [Source:MGI Symbol;Acc:MGI:1099809]	chr13	118669791	118792115	3	ensembl_havana	KNOWN	6.09632	6.35771	6.51325	6.17125	6.18315	6.25413	5.33174	6.29337	5.19661	4.234	5.58508	4.97569
ENSMUSG00000031486	-0.246105	-1.186	10.6837	10.4007	10.6468	-1.99177	0.0732158	0.865172	1	protein_coding	Adgra2	adhesion G protein-coupled receptor A2 [Source:MGI Symbol;Acc:MGI:1925810]	chr8	27085583	27123436	4	ensembl_havana	KNOWN	10.5396	10.8077	10.9664	10.8708	11.0993	10.7777	10.461	10.4257	10.3152	10.6374	10.5928	10.7101
ENSMUSG00000032477	0.20565	1.15321	9.81532	9.89318	9.68753	1.99121	0.0732853	0.865172	1	protein_coding	Cdc25a	cell division cycle 25A [Source:MGI Symbol;Acc:MGI:103198]	chr9	109875579	109893895	7	ensembl_havana	KNOWN	9.67861	9.95975	9.93261	9.8751	9.9258	9.6699	9.85888	9.93981	9.88085	9.67597	9.63904	9.74758
ENSMUSG00000038271	-0.549749	-1.46383	9.94043	9.42783	9.97758	-1.98839	0.073634	0.866327	1	protein_coding	Iffo1	intermediate filament family orphan 1 [Source:MGI Symbol;Acc:MGI:2444516]	chr6	125145241	125161782	10	ensembl_havana	KNOWN	9.93315	10.8483	9.8411	10.3789	10.0628	10.0046	9.18259	9.76838	9.33253	10.3742	9.75305	9.80554
ENSMUSG00000045625	0.49913	1.41336	5.95612	5.8588	5.35967	1.98809	0.0736724	0.866327	1	protein_coding	Pigz	phosphatidylinositol glycan anchor biosynthesis, class Z [Source:MGI Symbol;Acc:MGI:2443822]	chr16	31933851	31946046	4	ensembl_havana	KNOWN	6.38583	6.06821	6.62721	5.76359	6.50001	6.47314	5.87488	5.43673	6.26478	5.35599	5.18173	5.54129
ENSMUSG00000031722	1.51566	2.85931	7.67689	8.09211	6.57645	1.98797	0.0736868	0.866327	-1	protein_coding	Hp	haptoglobin [Source:MGI Symbol;Acc:MGI:96211]	chr8	109575130	109579172	1	ensembl	KNOWN	7.93539	7.32933	8.47825	6.89035	7.60765	9.87606	8.31619	9.08837	6.87177	7.32645	6.45635	5.94654
ENSMUSG00000041559	-0.3082	-1.23816	10.6342	10.6242	10.9324	-1.98772	0.0737175	0.866327	1	protein_coding	Fmod	fibromodulin [Source:MGI Symbol;Acc:MGI:1328364]	chr1	134037254	134048277	2	ensembl_havana	KNOWN	10.586	10.3065	10.5654	10.4447	10.4257	10.6123	10.8811	10.7281	10.2634	10.7985	10.9883	11.0104
ENSMUSG00000068740	-0.210399	-1.15701	13.1081	12.9519	13.1623	-1.9855	0.0739934	0.867433	-1	protein_coding	Celsr2	cadherin, EGF LAG seven-pass G-type receptor 2 (flamingo homolog, Drosophila) [Source:MGI Symbol;Acc:MGI:1858235]	chr3	108390851	108415552	7	ensembl_havana	KNOWN	13.1731	13.292	12.997	13.3345	13.0189	13.1386	12.9488	12.999	12.908	13.1959	13.11	13.181
ENSMUSG00000068551	-0.167936	-1.12345	11.5167	11.3271	11.495	-1.98425	0.0741498	0.868037	-1	protein_coding	Zfp467	zinc finger protein 467 [Source:MGI Symbol;Acc:MGI:1916160]	chr6	48427697	48445825	11	ensembl_havana	KNOWN	11.6913	11.5125	11.6175	11.6759	11.5469	11.6903	11.3337	11.2586	11.389	11.5265	11.5007	11.4579
ENSMUSG00000021179	-0.217886	-1.16303	10.2571	10.303	10.5209	-1.9829	0.0743189	0.868822	-1	protein_coding	Nrde2	nrde-2 necessary for RNA interference, domain containing [Source:MGI Symbol;Acc:MGI:2670969]	chr12	100125452	100159653	1	ensembl	KNOWN	10.2284	10.161	10.1097	10.0663	9.98507	10.0632	10.1494	10.5046	10.255	10.6131	10.5884	10.3611
ENSMUSG00000057561	0.16793	1.12345	11.5488	11.6548	11.4869	1.98019	0.0746583	0.869997	1	protein_coding	Eif1a	eukaryotic translation initiation factor 1A [Source:MGI Symbol;Acc:MGI:95298]	chr18	46597704	46610225	2	ensembl	KNOWN	11.4507	11.4977	11.6013	11.4993	11.594	11.5175	11.6583	11.5996	11.7065	11.3796	11.533	11.548
ENSMUSG00000022220	-0.34942	-1.27405	8.60961	8.41665	8.76607	-1.97991	0.074694	0.869997	-1	protein_coding	Adcy4	adenylate cyclase 4 [Source:MGI Symbol;Acc:MGI:99674]	chr14	55769058	55784042	2	ensembl	KNOWN	8.2118	8.55445	8.68537	9.01616	8.6586	8.6408	8.34711	8.22163	8.68121	8.89808	8.51755	8.88258
ENSMUSG00000030469	0.237536	1.17898	9.2988	9.36719	9.12966	1.97925	0.0747766	0.870275	1	protein_coding	Zfp719	zinc finger protein 719 [Source:MGI Symbol;Acc:MGI:2444708]	chr7	43579610	43593235	2	ensembl_havana	KNOWN	9.50232	9.48539	9.40824	9.28587	9.26015	9.15311	9.29256	9.4245	9.38452	9.0014	8.96562	9.42195
ENSMUSG00000050737	0.312108	1.24152	11.6059	11.8153	11.5031	1.9751	0.075301	0.873156	-1	protein_coding	Ptges	prostaglandin E synthase [Source:MGI Symbol;Acc:MGI:1927593]	chr2	30889471	30929863	4	ensembl_havana	KNOWN	11.4985	11.5982	11.7926	11.1802	11.8163	11.43	11.8495	11.653	11.9433	11.3974	11.6172	11.4949
ENSMUSG00000030055	-0.534343	-1.44828	6.761	6.4471	6.98144	-1.97482	0.0753366	0.87322	-1	protein_coding	Rab43	RAB43, member RAS oncogene family [Source:MGI Symbol;Acc:MGI:1917084]	chr6	87788853	87812164	7	ensembl_havana	KNOWN	6.62684	6.46597	7.00993	6.62462	6.95017	7.16888	7.12132	6.24965	5.97034	7.08905	7.04771	6.80757
ENSMUSG00000039899	0.361369	1.28464	8.60389	8.8901	8.52873	1.97148	0.0757613	0.874685	1	protein_coding	Fgl2	fibrinogen-like protein 2 [Source:MGI Symbol;Acc:MGI:103266]	chr5	21372642	21378374	1	ensembl_havana	KNOWN	8.2118	8.3717	8.49835	8.34364	8.92391	8.6408	8.74548	9.17856	8.74624	8.29119	8.77828	8.51671
ENSMUSG00000070565	-0.303439	-1.23408	10.4173	10.0895	10.3929	-1.96912	0.0760623	0.876242	-1	protein_coding	Rasal2	RAS protein activator like 2 [Source:MGI Symbol;Acc:MGI:2443881]	chr1	157135182	157412595	7	ensembl_havana	KNOWN	10.2857	10.7157	10.651	10.8844	10.5755	10.4488	10.0495	10.2812	9.93764	10.3376	10.3083	10.5327
ENSMUSG00000044149	0.249522	1.18881	8.68069	8.8716	8.62208	1.96766	0.07625	0.876438	-1	protein_coding	Nkrf	NF-kappaB repressing factor [Source:MGI Symbol;Acc:MGI:1924536]	chrX	36887540	36902899	1	ensembl_havana	KNOWN	8.62128	8.66457	8.58552	8.58767	8.78071	8.44751	8.82084	8.9855	8.80847	8.42731	8.57183	8.86711
ENSMUSG00000000167	-0.344478	-1.26969	7.49264	7.15676	7.50124	-1.96653	0.076395	0.876817	1	protein_coding	Pih1d2	PIH1 domain containing 2 [Source:MGI Symbol;Acc:MGI:1919864]	chr9	50617321	50625000	7	ensembl_havana	KNOWN	7.68129	7.81203	7.67216	7.92367	7.44829	7.4002	6.9167	7.46568	7.08791	7.28609	7.62841	7.58922
ENSMUSG00000097327	-0.329306	-1.25641	6.57271	6.37035	6.69966	-1.96534	0.0765473	0.877509	-1	protein_coding	E030030I06Rik	RIKEN cDNA E030030I06 gene [Source:MGI Symbol;Acc:MGI:2442914]	chr10	22113050	22149270	6	ensembl_havana	KNOWN	6.43736	6.35771	6.95279	6.62462	6.45878	6.83118	6.3522	6.24965	6.5092	6.86078	6.53131	6.70687
ENSMUSG00000027424	-0.234223	-1.17627	9.52039	9.31723	9.55145	-1.96267	0.0768919	0.878129	1	protein_coding	Mgme1	mitochondrial genome maintainance exonuclease 1 [Source:MGI Symbol;Acc:MGI:1921778]	chr2	144270663	144281227	3	ensembl_havana	KNOWN	9.57314	9.50244	9.77258	9.4595	9.67893	9.65206	9.26044	9.49172	9.19952	9.44803	9.50598	9.70034
ENSMUSG00000058626	2.86108	7.26558	3.0983	5.0888	2.22773	1.96168	0.0770205	0.878219	-1	protein_coding	Capn11	calpain 11 [Source:MGI Symbol;Acc:MGI:1352490]	chr17	45630204	45659325	2	ensembl_havana	KNOWN	0.604471	3.79137	0.323429	1.73385	6.13162	2.64532	4.28992	6.82719	4.14931	1.7315	0.227531	4.72415
ENSMUSG00000071679	0.465762	1.38105	5.99749	6.12422	5.65846	1.96103	0.0771049	0.878473	1	protein_coding	Zcchc16	zinc finger, CCHC domain containing 16 [Source:MGI Symbol;Acc:MGI:3588192]	chrX	144688907	145122411	2	ensembl_havana	KNOWN	6.15906	6.19945	5.99585	6.07962	5.84211	6.34576	6.31098	6.20456	5.85713	5.35599	5.35681	6.26257
ENSMUSG00000042743	0.447188	1.36338	7.82369	8.07147	7.62429	1.95992	0.0772487	0.878983	1	protein_coding	Sgtb	small glutamine-rich tetratricopeptide repeat (TPR)-containing, beta [Source:MGI Symbol;Acc:MGI:2444615]	chr13	104109741	104141735	3	ensembl_havana	KNOWN	8.00535	8.02757	7.68975	8.08552	7.58866	7.4002	8.11534	8.42204	7.67704	7.86764	7.66216	7.34306
ENSMUSG00000044068	0.173203	1.12756	10.3073	10.3002	10.127	1.95864	0.0774146	0.879273	1	protein_coding	Zrsr1	zinc finger (CCCH type), RNA binding motif and serine/arginine rich 1 [Source:MGI Symbol;Acc:MGI:98885]	chr11	22973215	22976496	1	ensembl_havana	KNOWN	10.371	10.3729	10.4463	10.4674	10.447	10.3021	10.3018	10.3187	10.28	10.23	9.99406	10.1568
ENSMUSG00000048109	0.270844	1.20651	10.7457	10.9157	10.6449	1.95713	0.0776114	0.880193	-1	protein_coding	Rbm15	RNA binding motif protein 15 [Source:MGI Symbol;Acc:MGI:2443205]	chr3	107325421	107333673	2	ensembl_havana	KNOWN	10.891	10.4971	10.9501	10.7178	10.5779	10.6329	10.938	10.8864	10.9228	10.5801	10.4671	10.8874
ENSMUSG00000045333	-0.377876	-1.29943	7.2594	7.08855	7.46643	-1.95644	0.0777015	0.880767	-1	protein_coding	Zfp423	zinc finger protein 423 [Source:MGI Symbol;Acc:MGI:1891217]	chr8	87661810	87959595	7	ensembl_havana	KNOWN	7.04741	7.12435	7.5426	7.0914	7.22062	7.42142	7.51534	6.96875	6.78157	7.42266	7.3874	7.58922
ENSMUSG00000021359	0.303382	1.23403	8.35491	8.54848	8.24509	1.95448	0.0779574	0.880976	-1	protein_coding	Tfap2a	transcription factor AP-2, alpha [Source:MGI Symbol;Acc:MGI:104671]	chr13	40715675	40733823	2	ensembl	KNOWN	8.31183	8.5626	8.47825	8.19873	8.41096	7.91585	8.2846	8.73903	8.62179	8.17444	8.40246	8.15838
ENSMUSG00000044501	0.234454	1.17646	9.72382	9.74342	9.50897	1.95264	0.0781993	0.881345	1	protein_coding	Zfp758	zinc finger protein 758 [Source:MGI Symbol;Acc:MGI:2385044]	chr17	22361453	22377281	4	ensembl_havana	KNOWN	9.7769	9.95356	9.86839	9.83713	9.68341	9.80922	9.6516	9.79903	9.77963	9.23665	9.64327	9.64698
ENSMUSG00000048200	-0.309172	-1.239	8.78341	8.72836	9.03753	-1.95196	0.0782879	0.881345	1	protein_coding	Cracr2b	calcium release activated channel regulator 2B [Source:MGI Symbol;Acc:MGI:2446129]	chr7	141461094	141466613	9	ensembl_havana	KNOWN	8.37926	8.93955	8.528	8.90711	8.76389	8.58548	8.67413	8.57158	8.93938	8.9377	9.16711	9.00779
ENSMUSG00000021025	0.339012	1.26489	11.3003	11.4564	11.1174	1.95083	0.0784364	0.881643	-1	protein_coding	Nfkbia	nuclear factor of kappa light polypeptide gene enhancer in B cells inhibitor, alpha [Source:MGI Symbol;Acc:MGI:104741]	chr12	55489411	55492647	1	ensembl	KNOWN	11.2936	11.2131	11.3726	11.2554	11.6141	11.1332	11.5362	11.3482	11.485	11.5002	10.8172	11.0349
ENSMUSG00000053291	-0.759911	-1.69339	5.06933	4.27597	5.03588	-1.94866	0.078723	0.882214	-1	protein_coding	Rab4b	RAB4B, member RAS oncogene family [Source:MGI Symbol;Acc:MGI:105071]	chr7	27168424	27178896	8	ensembl_havana	KNOWN	4.99679	5.51719	5.27763	6.25741	5.47954	5.36778	3.90289	4.98217	3.94285	5.43194	5.43698	4.23872
ENSMUSG00000046658	-0.18635	-1.13788	9.9236	9.84656	10.0329	-1.9447	0.0792475	0.884931	-1	protein_coding	Zfp316	zinc finger protein 316 [Source:MGI Symbol;Acc:MGI:1860402]	chr5	143249697	143270022	3	ensembl_havana	KNOWN	9.91508	9.91589	9.82527	9.91872	9.87578	9.99404	9.65572	9.9603	9.92365	9.99359	10.0746	10.0305
ENSMUSG00000025200	-0.216743	-1.16211	9.34849	9.36698	9.58372	-1.94122	0.079711	0.886861	-1	protein_coding	Cwf19l1	CWF19-like 1, cell cycle control (S. pombe) [Source:MGI Symbol;Acc:MGI:1919752]	chr19	44108644	44135876	1	ensembl	KNOWN	9.03492	9.29305	9.17205	9.32131	9.15439	9.35406	9.37488	9.25242	9.47364	9.70687	9.42475	9.61955
ENSMUSG00000045328	-0.41065	-1.32928	7.49046	7.33537	7.74602	-1.94121	0.0797126	0.886861	1	protein_coding	Cenpe	centromere protein E [Source:MGI Symbol;Acc:MGI:1098230]	chr3	135212537	135273611	5	ensembl_havana	KNOWN	7.6157	7.32933	7.24229	7.34856	7.66314	7.44233	7.42162	7.5219	7.06259	7.90809	8.07928	7.2507
ENSMUSG00000024743	-0.36985	-1.29222	9.2414	9.39192	9.76177	-1.9403	0.0798347	0.887185	1	protein_coding	Syt7	synaptotagmin VII [Source:MGI Symbol;Acc:MGI:1859545]	chr19	10389090	10453181	3	ensembl	KNOWN	8.71821	8.60268	9.26301	8.7073	8.99772	9.14676	9.43367	9.13116	9.61092	9.66814	9.71738	9.89979
ENSMUSG00000074909	0.199949	1.14866	10.5747	10.7191	10.5191	1.94002	0.0798723	0.887308	-1	protein_coding	Ranbp6	RAN binding protein 6 [Source:MGI Symbol;Acc:MGI:2683212]	chr19	29808400	29812974	1	ensembl_havana	KNOWN	10.5159	10.7102	10.5796	10.5508	10.3088	10.5169	10.6001	10.8318	10.7252	10.5074	10.4455	10.6045
ENSMUSG00000030786	0.626643	1.54397	7.04349	6.76062	6.13398	1.93901	0.0800075	0.888286	1	protein_coding	Itgam	integrin alpha M [Source:MGI Symbol;Acc:MGI:96607]	chr7	128062640	128128160	9	ensembl_havana	KNOWN	7.11227	8.09655	7.56183	7.40627	8.44302	7.21821	6.57749	7.1221	6.58227	6.07727	6.11017	6.21448
ENSMUSG00000046962	0.221249	1.16574	9.8253	9.84646	9.62521	1.93889	0.0800232	0.888286	-1	protein_coding	Zbtb21	zinc finger and BTB domain containing 21 [Source:MGI Symbol;Acc:MGI:1927240]	chr16	97947435	97962621	3	ensembl	KNOWN	9.73118	9.86407	9.86839	10.1531	10.1035	9.7684	9.85888	9.81787	9.86264	9.76676	9.56515	9.54372
ENSMUSG00000078202	0.274698	1.20974	9.16421	9.27888	9.00418	1.93568	0.0804547	0.890176	1	protein_coding	Nrarp	Notch-regulated ankyrin repeat protein [Source:MGI Symbol;Acc:MGI:1914372]	chr2	25180758	25183339	1	ensembl_havana	KNOWN	9.2081	9.10495	9.30357	8.94005	9.20513	9.35956	9.35474	9.08215	9.39976	8.96352	9.21337	8.83566
ENSMUSG00000048701	-0.340018	-1.26577	12.4496	12.3439	12.6839	-1.93373	0.0807189	0.89182	1	protein_coding	Ccdc6	coiled-coil domain containing 6 [Source:MGI Symbol;Acc:MGI:1923801]	chr10	70097121	70193200	4	ensembl_havana	KNOWN	12.508	12.1873	12.488	12.6873	12.0398	12.4019	12.4412	12.4796	12.1109	12.8717	12.5665	12.6135
ENSMUSG00000028197	-0.710031	-1.63584	5.58086	4.56165	5.27168	-1.93076	0.0811211	0.893558	1	protein_coding	Col24a1	collagen, type XXIV, alpha 1 [Source:MGI Symbol;Acc:MGI:1918605]	chr3	145292472	145552011	4	ensembl_havana	KNOWN	6.58175	6.53387	5.68098	6.45266	6.54008	5.68094	4.10934	5.08526	4.49034	5.81896	5.27193	4.72415
ENSMUSG00000073680	-1.03928	-2.0552	6.77021	6.0344	7.07368	-1.92976	0.0812574	0.893657	-1	protein_coding	Tmem88b	transmembrane protein 88B [Source:MGI Symbol;Acc:MGI:2444329]	chr4	155781591	155785874	1	ensembl_havana	KNOWN	6.43736	8.23559	6.59022	7.94978	6.65404	6.05131	5.87488	6.49407	5.73427	7.44116	7.07302	6.70687
ENSMUSG00000022401	-0.230334	-1.17311	10.3644	10.2411	10.4714	-1.92791	0.0815096	0.89405	1	protein_coding	Xpnpep3	X-prolyl aminopeptidase (aminopeptidase P) 3, putative [Source:MGI Symbol;Acc:MGI:2445217]	chr15	81400138	81456807	7	ensembl_havana	KNOWN	10.1762	10.3705	10.2258	10.6987	10.3629	10.4015	10.2833	10.3319	10.1081	10.5335	10.319	10.5619
ENSMUSG00000017418	0.218017	1.16313	10.6907	10.7846	10.5666	1.9266	0.0816886	0.894964	1	protein_coding	Arl5b	ADP-ribosylation factor-like 5B [Source:MGI Symbol;Acc:MGI:1923119]	chr2	15049395	15082456	7	ensembl_havana	KNOWN	10.7656	10.6843	10.8042	10.7025	10.6597	10.6192	10.6812	10.9372	10.7353	10.345	10.6188	10.7359
ENSMUSG00000029778	-0.428795	-1.34611	7.26522	7.13103	7.55983	-1.92284	0.0822031	0.896922	1	protein_coding	Adcyap1r1	adenylate cyclase activating polypeptide 1 receptor 1 [Source:MGI Symbol;Acc:MGI:108449]	chr6	55451978	55501451	8	ensembl_havana	KNOWN	6.713	6.85911	7.72431	7.38729	7.09173	7.33462	7.02263	7.28256	7.08791	7.49526	7.50366	7.68056
ENSMUSG00000020032	-0.427524	-1.34492	9.22579	9.08294	9.51047	-1.92003	0.0825908	0.898611	-1	protein_coding	Nuak1	NUAK family, SNF1-like kinase, 1 [Source:MGI Symbol;Acc:MGI:1925226]	chr10	84370905	84440597	2	ensembl_havana	KNOWN	8.56447	9.40608	9.12756	9.21766	9.49237	9.12105	8.83545	9.35398	9.0594	9.53671	9.24712	9.74758
ENSMUSG00000015852	0.639954	1.55828	5.72798	5.38331	4.74336	1.91817	0.0828488	0.899379	-1	protein_coding	Fcrls	Fc receptor-like S, scavenger receptor [Source:MGI Symbol;Acc:MGI:1933397]	chr3	87250758	87263738	2	ensembl_havana	KNOWN	6.21918	6.06821	6.30071	6.25741	6.92012	6.59018	4.59477	5.9552	5.59997	4.53885	5.27193	4.4193
ENSMUSG00000030188	0.492855	1.40723	7.3718	7.5613	7.06844	1.9168	0.0830383	0.899565	-1	protein_coding	Magohb	mago-nashi homolog B (Drosophila) [Source:MGI Symbol;Acc:MGI:1913691]	chr6	131284388	131293244	7	ensembl_havana	KNOWN	7.0802	7.85248	7.21825	7.30875	7.40554	7.70709	7.27927	7.54016	7.86447	6.77589	7.55845	6.87099
ENSMUSG00000078786	-0.240677	-1.18155	8.31925	8.22082	8.46149	-1.91542	0.0832301	0.899565	1	protein_coding	BC024978	cDNA sequence BC024978 [Source:MGI Symbol;Acc:MGI:3041247]	chr7	27195781	27205386	4	ensembl_havana	KNOWN	8.33918	8.3717	8.05814	8.35345	8.31026	8.35129	8.35727	8.28798	8.0172	8.64239	8.38235	8.35974
ENSMUSG00000047649	0.297989	1.22943	8.74616	8.85788	8.55989	1.91483	0.0833128	0.899565	-1	protein_coding	Cd3eap	CD3E antigen, epsilon polypeptide associated protein [Source:MGI Symbol;Acc:MGI:1917583]	chr7	19356849	19359483	2	ensembl_havana	KNOWN	8.92188	8.75981	8.72003	8.69191	8.62172	8.98517	8.78365	8.69896	9.09104	8.58533	8.29899	8.79536
ENSMUSG00000030672	0.47348	1.38845	5.84944	6.2356	5.76212	1.91469	0.0833319	0.899565	1	protein_coding	Mylpf	myosin light chain, phosphorylatable, fast skeletal muscle [Source:MGI Symbol;Acc:MGI:97273]	chr7	127211608	127214298	4	ensembl_havana	KNOWN	6.21918	5.51719	5.27763	5.57515	6.07818	5.53284	6.5423	6.24965	5.91484	5.87446	5.6538	5.7581
ENSMUSG00000063849	-0.204909	-1.15261	10.3706	10.2626	10.4675	-1.91279	0.0835963	0.900382	-1	protein_coding	Ppcdc	phosphopantothenoylcysteine decarboxylase [Source:MGI Symbol;Acc:MGI:1914062]	chr9	57412668	57440114	1	ensembl	KNOWN	10.4671	10.5858	10.3305	10.4098	10.1001	10.3637	10.2859	10.1974	10.3045	10.5463	10.3912	10.465
ENSMUSG00000007989	0.386747	1.30744	7.56349	7.63519	7.24844	1.91154	0.0837723	0.900971	-1	protein_coding	Fzd3	frizzled homolog 3 (Drosophila) [Source:MGI Symbol;Acc:MGI:108476]	chr14	65201026	65262463	2	ensembl_havana	KNOWN	7.49929	7.82564	7.68975	7.26782	7.92769	7.90082	7.55118	7.62816	7.72623	7.0169	7.62841	7.10002
ENSMUSG00000035161	0.290875	1.22338	10.0625	10.1311	9.84025	1.90831	0.0842246	0.902782	-1	protein_coding	Ints6	integrator complex subunit 6 [Source:MGI Symbol;Acc:MGI:1202397]	chr14	62676330	62761112	1	ensembl	KNOWN	10.1533	10.1955	10.0999	10.2897	10.0968	10.0011	10.0558	10.4035	9.93416	9.88969	9.56961	10.0615
ENSMUSG00000049969	0.182697	1.135	12.0385	12.1014	11.9187	1.90585	0.0845712	0.904611	-1	protein_coding	Plekhf2	pleckstrin homology domain containing, family F (with FYVE domain) member 2 [Source:MGI Symbol;Acc:MGI:1919051]	chr4	10988662	11007927	2	ensembl_havana	KNOWN	12.0726	12.0353	12.1903	12.1136	11.9828	12.0068	12.1563	12.1797	11.9682	11.7989	11.9711	11.986
ENSMUSG00000026207	-0.309672	-1.23943	9.64897	9.41203	9.7217	-1.90393	0.0848428	0.905359	1	protein_coding	Speg	SPEG complex locus [Source:MGI Symbol;Acc:MGI:109282]	chr1	75375297	75432320	15	ensembl_havana	KNOWN	9.31528	10.0023	9.81728	9.72064	9.91059	9.6203	9.49016	9.47283	9.27308	9.78859	9.75696	9.61955
ENSMUSG00000046010	0.235888	1.17763	10.3721	10.6273	10.3914	1.90059	0.0853177	0.907899	1	protein_coding	Zfp830	zinc finger protein 830 [Source:MGI Symbol;Acc:MGI:1914233]	chr11	82764345	82765935	1	ensembl_havana	KNOWN	10.586	10.1421	10.3361	10.1754	9.99231	10.1767	10.6568	10.6939	10.5313	10.3572	10.5325	10.2846
ENSMUSG00000027510	-0.221259	-1.16575	8.45694	8.20598	8.42723	-1.90006	0.0853937	0.90803	1	protein_coding	Rbm38	RNA binding motif protein 38 [Source:MGI Symbol;Acc:MGI:1889294]	chr2	173020498	173034734	8	ensembl_havana	KNOWN	8.84764	8.41736	8.70281	8.61241	8.52519	8.47821	8.2846	8.27713	8.0562	8.43656	8.44185	8.4033
ENSMUSG00000063972	-0.510239	-1.42429	8.77321	8.30392	8.81416	-1.89876	0.0855779	0.908886	-1	protein_coding	Nr6a1	nuclear receptor subfamily 6, group A, member 1 [Source:MGI Symbol;Acc:MGI:1352459]	chr2	38723370	38927688	11	ensembl_havana	KNOWN	8.68662	9.40154	8.62264	9.42733	9.07477	8.71141	8.23036	8.6908	7.99061	9.14935	8.69921	8.59393
ENSMUSG00000021182	-0.274202	-1.20933	10.3232	9.98891	10.2631	-1.89012	0.086821	0.913282	-1	protein_coding	Ccdc88c	coiled-coil domain containing 88C [Source:MGI Symbol;Acc:MGI:1915589]	chr12	100912700	101028983	2	ensembl	KNOWN	10.5396	10.4474	10.4096	10.8026	10.396	10.5267	9.94223	9.9603	10.0642	10.2899	9.97405	10.5254
ENSMUSG00000054021	0.207009	1.15429	9.84246	9.74793	9.54092	1.8892	0.0869536	0.913309	1	protein_coding	Sirt5	sirtuin 5 [Source:MGI Symbol;Acc:MGI:1915596]	chr13	43370710	43395202	1	ensembl	KNOWN	10.21	10.0753	9.99762	9.8954	9.90677	10.1579	9.63499	9.71713	9.89167	9.62024	9.45394	9.54858
ENSMUSG00000038331	-0.305033	-1.23545	10.1109	9.96469	10.2697	-1.88866	0.0870317	0.913309	-1	protein_coding	Satb2	special AT-rich sequence binding protein 2 [Source:MGI Symbol;Acc:MGI:2679336]	chr1	56793981	56978650	5	ensembl_havana	KNOWN	9.75168	10.3729	10.113	10.3909	9.97414	10.0256	9.93885	10.0037	9.9515	10.1451	10.2541	10.41
ENSMUSG00000023892	0.254846	1.19321	9.08789	9.03743	8.78259	1.88623	0.0873849	0.913973	1	protein_coding	Zfp51	zinc finger protein 51 [Source:MGI Symbol;Acc:MGI:99198]	chr17	21450352	21465591	1	ensembl	KNOWN	9.33579	9.51089	9.25121	9.04673	9.27804	9.17201	9.14203	9.03785	8.93241	8.53455	8.77056	9.04264
ENSMUSG00000047881	0.306288	1.23652	10.3091	10.4603	10.154	1.88234	0.0879529	0.915077	-1	protein_coding	Rell1	RELT-like 1 [Source:MGI Symbol;Acc:MGI:2140767]	chr5	63908897	63968897	5	ensembl_havana	KNOWN	10.1913	10.3844	10.2935	10.0987	10.7437	10.1547	10.4563	10.4331	10.4915	9.94582	10.2346	10.2817
ENSMUSG00000036181	0.258016	1.19583	12.7154	12.3974	12.1394	1.8796	0.088355	0.91633	1	protein_coding	Hist1h1c	histone cluster 1, H1c [Source:MGI Symbol;Acc:MGI:1931526]	chr13	23738808	23740367	1	ensembl_havana	KNOWN	13.1892	13.2229	13.3275	12.859	13.3441	13.0314	12.214	12.3906	12.5875	12.1285	12.2475	12.0422
ENSMUSG00000037946	0.244616	1.18478	10.2343	10.4117	10.1671	1.87865	0.0884952	0.917429	-1	protein_coding	Fgd3	FYVE, RhoGEF and PH domain containing 3 [Source:MGI Symbol;Acc:MGI:1353657]	chr13	49261554	49320311	3	ensembl_havana	KNOWN	10.0202	10.3353	10.3192	10.1361	10.346	9.91771	10.2833	10.5458	10.4061	10.2113	10.1269	10.1631
ENSMUSG00000047022	0.305267	1.23565	8.83202	8.93382	8.62856	1.87689	0.0887543	0.917764	1	protein_coding	Mipol1	mirror-image polydactyly gene 1 homolog (human) [Source:MGI Symbol;Acc:MGI:1920740]	chr12	57230427	57497199	10	ensembl_havana	KNOWN	9.10033	8.67964	8.81127	9.16847	8.60292	8.93441	9.06973	8.73111	9.00064	8.71259	8.66632	8.50676
ENSMUSG00000034786	-0.273425	-1.20867	7.84681	7.86538	8.13881	-1.8764	0.0888261	0.917821	1	protein_coding	Gpsm3	G-protein signalling modulator 3 (AGS3-like, C. elegans) [Source:MGI Symbol;Acc:MGI:2146785]	chr17	34589806	34591754	3	ensembl_havana	KNOWN	7.57025	7.69826	7.68975	7.54976	7.81787	7.82323	7.89594	7.5936	8.1066	8.30135	8.1759	7.93916
ENSMUSG00000038782	0.209931	1.15663	9.82473	9.87855	9.66862	1.876	0.0888852	0.918237	-1	protein_coding	1700028J19Rik	RIKEN cDNA 1700028J19 gene [Source:MGI Symbol;Acc:MGI:1917254]	chr7	44229933	44236122	1	ensembl	KNOWN	10.016	9.90631	9.7476	9.78369	10.0209	9.78077	9.82267	9.85116	9.9618	9.54528	9.81812	9.64245
ENSMUSG00000030243	-0.267571	-1.20378	9.3931	9.21677	9.48434	-1.87514	0.0890124	0.918366	-1	protein_coding	Recql	RecQ protein-like [Source:MGI Symbol;Acc:MGI:103021]	chr6	142350342	142387087	12	ensembl_havana	KNOWN	9.4086	9.59674	9.36509	9.58142	9.18631	9.47567	9.20527	9.26894	9.17611	9.67987	9.57405	9.19911
ENSMUSG00000042826	-0.343415	-1.26876	7.64484	7.43153	7.77494	-1.87324	0.0892947	0.919084	-1	protein_coding	Fgf11	fibroblast growth factor 11 [Source:MGI Symbol;Acc:MGI:109167]	chr11	69796068	69801857	2	ensembl_havana	KNOWN	7.29097	8.09655	7.56183	7.69578	7.80147	7.67212	7.23588	7.5034	7.5553	7.70878	7.66216	7.95389
ENSMUSG00000060044	-0.551539	-1.46565	9.91747	9.82672	10.3783	-1.87137	0.0895729	0.920803	1	protein_coding	Tmem26	transmembrane protein 26 [Source:MGI Symbol;Acc:MGI:2143537]	chr10	68723746	68782654	1	ensembl	KNOWN	9.98601	9.08811	10.0428	9.92532	9.14792	10.2045	9.90808	9.84383	9.72824	10.5378	10.1269	10.4701
ENSMUSG00000020941	0.496732	1.41101	9.08994	9.22997	8.73324	1.87064	0.0896811	0.920803	-1	protein_coding	Map3k14	mitogen-activated protein kinase kinase kinase 14 [Source:MGI Symbol;Acc:MGI:1858204]	chr11	103219762	103267472	4	ensembl_havana	KNOWN	9.13195	9.40608	9.12109	9.52609	9.21754	8.78691	9.23863	9.70504	8.74624	9.13238	8.58068	8.48665
ENSMUSG00000042492	-0.194212	-1.1441	11.6279	11.6024	11.7966	-1.86534	0.0904753	0.922144	-1	protein_coding	Tbc1d10b	TBC1 domain family, member 10b [Source:MGI Symbol;Acc:MGI:1915699]	chr7	127197465	127208468	7	ensembl_havana	KNOWN	11.5868	11.3513	11.7066	11.4926	11.5221	11.6793	11.6103	11.5996	11.5972	11.758	11.7477	11.884
ENSMUSG00000049321	-0.200537	-1.14913	9.19259	9.08382	9.28435	-1.86418	0.0906491	0.922508	-1	protein_coding	Zfp2	zinc finger protein 2 [Source:MGI Symbol;Acc:MGI:99167]	chr11	50898712	50916165	6	ensembl_havana	KNOWN	9.09231	9.22278	9.06826	9.4366	9.2721	9.11455	8.94729	9.21312	9.09104	9.29374	9.21905	9.34026
ENSMUSG00000040128	0.270017	1.20582	12.0131	12.1197	11.8497	1.86264	0.0908817	0.923328	-1	protein_coding	Pnrc1	proline-rich nuclear receptor coactivator 1 [Source:MGI Symbol;Acc:MGI:1917838]	chr4	33245423	33290163	3	ensembl_havana	KNOWN	12.1305	11.9974	12.0804	11.9901	12.1993	11.8514	12.4613	11.9633	11.9346	11.8943	11.8889	11.7659
ENSMUSG00000003153	-0.332856	-1.2595	6.21628	5.93205	6.2649	-1.85832	0.091536	0.926013	-1	protein_coding	Slc2a3	solute carrier family 2 (facilitated glucose transporter), member 3 [Source:MGI Symbol;Acc:MGI:95757]	chr6	122727809	122801640	8	ensembl_havana	KNOWN	5.88987	6.50032	5.81528	6.41567	6.61705	6.76633	5.81716	6.00864	5.97034	6.33636	6.06042	6.39792
ENSMUSG00000063889	0.183932	1.13598	9.91098	10.0118	9.82785	1.85622	0.0918552	0.926317	-1	protein_coding	Crem	cAMP responsive element modulator [Source:MGI Symbol;Acc:MGI:88495]	chr18	3266048	3337748	39	ensembl_havana	KNOWN	9.68928	9.91589	9.82527	9.92202	10.1168	9.94361	10.0338	9.88728	10.1143	9.76676	9.84775	9.86905
ENSMUSG00000034640	0.219943	1.16469	11.1219	11.0961	10.8762	1.8551	0.0920269	0.927628	1	protein_coding	Tiparp	TCDD-inducible poly(ADP-ribose) polymerase [Source:MGI Symbol;Acc:MGI:2159210]	chr3	65528410	65555518	3	ensembl_havana	KNOWN	11.5666	11.1577	11.2356	11.1994	11.3008	11.0858	11.1833	11.0274	11.0777	10.7713	10.9079	10.9493
ENSMUSG00000063800	0.162382	1.11913	10.2333	10.3952	10.2328	1.85492	0.0920538	0.927759	-1	protein_coding	Prpf38a	PRP38 pre-mRNA processing factor 38 (yeast) domain containing A [Source:MGI Symbol;Acc:MGI:1916962]	chr4	108563172	108579336	3	ensembl_havana	KNOWN	10.1686	10.2521	10.1292	10.1103	10.1068	10.1483	10.356	10.4905	10.3391	10.1195	10.2374	10.3417
ENSMUSG00000032725	-1.13757	-2.2001	6.51272	5.43489	6.57246	-1.85241	0.0924383	0.928999	-1	protein_coding	Folr2	folate receptor 2 (fetal) [Source:MGI Symbol;Acc:MGI:95569]	chr7	101839990	101845331	1	ensembl	KNOWN	5.55867	8.30525	6.86259	7.46177	7.4692	6.47314	4.59477	6.10992	5.59997	6.94095	6.33606	6.44036
ENSMUSG00000026694	-0.158266	-1.11594	9.84779	9.77041	9.92867	-1.85107	0.0926441	0.929223	-1	protein_coding	Mettl13	methyltransferase like 13 [Source:MGI Symbol;Acc:MGI:1918699]	chr1	162532127	162548551	8	ensembl_havana	KNOWN	9.88292	9.81715	9.8332	9.89875	9.87578	9.7684	9.68021	9.8475	9.78351	9.85562	10.0268	9.90359
ENSMUSG00000026630	0.679649	1.60175	5.48328	5.65857	4.97892	1.84837	0.0930594	0.930594	1	protein_coding	Batf3	basic leucine zipper transcription factor, ATF-like 3 [Source:MGI Symbol;Acc:MGI:1925491]	chr1	191097847	191108945	5	ensembl_havana	KNOWN	5.12803	6.1133	5.53288	5.10308	5.90485	6.10475	5.62872	6.06017	5.28681	5.43194	4.31499	5.18981
ENSMUSG00000025893	-0.488582	-1.40307	7.35328	7.07075	7.55933	-1.8472	0.0932402	0.931705	1	protein_coding	Kbtbd3	kelch repeat and BTB (POZ) domain containing 3 [Source:MGI Symbol;Acc:MGI:1916399]	chr9	4309743	4331721	1	ensembl	KNOWN	7.11227	8.30525	7.24229	7.4798	7.09173	7.1178	7.02263	7.2607	6.92892	7.63035	7.57626	7.47139
ENSMUSG00000026235	-0.31043	-1.24008	9.11996	8.8799	9.19033	-1.84652	0.0933447	0.932186	-1	protein_coding	Epha4	Eph receptor A4 [Source:MGI Symbol;Acc:MGI:98277]	chr1	77367185	77515088	7	ensembl_havana	KNOWN	9.2081	9.17574	9.3596	9.29609	9.21135	8.97802	9.06973	8.56267	9.00729	9.10943	8.97237	9.48918
ENSMUSG00000060176	-0.315689	-1.24461	6.70684	6.40317	6.71886	-1.84623	0.0933897	0.932186	-1	protein_coding	Kif27	kinesin family member 27 [Source:MGI Symbol;Acc:MGI:1922300]	chr13	58287516	58354862	1	ensembl	KNOWN	6.713	7.2906	7.0649	6.55827	6.82599	6.66324	6.13319	6.56713	6.5092	6.62227	6.60257	6.93175
ENSMUSG00000022280	0.179721	1.13266	11.865	11.9236	11.7439	1.84517	0.0935542	0.93234	-1	protein_coding	Rnf19a	ring finger protein 19A [Source:MGI Symbol;Acc:MGI:1353623]	chr15	36239934	36283147	1	ensembl	KNOWN	11.7912	11.9959	11.9079	11.9486	11.9581	11.7761	11.8513	12.0383	11.8813	11.6696	11.7289	11.8332
ENSMUSG00000056501	0.493172	1.40754	9.66091	9.80995	9.31678	1.84517	0.0935549	0.93234	1	protein_coding	Cebpb	CCAAT/enhancer binding protein (C/EBP), beta [Source:MGI Symbol;Acc:MGI:88373]	chr2	167688915	167690418	1	ensembl_havana	KNOWN	9.56737	9.37402	9.87225	9.87169	10.0765	9.78896	10.2151	9.63029	9.58449	9.91968	9.21905	8.81161
ENSMUSG00000038797	-0.254315	-1.19277	8.89401	8.63259	8.88691	-1.84488	0.0935987	0.932637	1	protein_coding	Zscan2	zinc finger and SCAN domain containing 2 [Source:MGI Symbol;Acc:MGI:99176]	chr7	80860920	80876516	4	ensembl_havana	KNOWN	9.07615	9.03051	8.94181	9.11755	9.12175	8.88181	8.39721	8.71512	8.78545	8.98889	9.03166	8.64017
ENSMUSG00000050332	-0.387238	-1.30789	9.43079	9.0935	9.48074	-1.84245	0.0939776	0.933727	-1	protein_coding	Amer1	APC membrane recruitment 1 [Source:MGI Symbol;Acc:MGI:1919595]	chrX	95420318	95444872	1	ensembl_havana	KNOWN	9.26625	9.87065	9.3596	9.8785	9.59105	9.48074	8.76087	9.50573	9.0139	9.62429	9.35939	9.45854
ENSMUSG00000075327	0.248958	1.18835	9.79419	9.80016	9.5512	1.84123	0.0941668	0.934513	-1	protein_coding	Zbtb2	zinc finger and BTB domain containing 2 [Source:MGI Symbol;Acc:MGI:2685949]	chr10	4367074	4388108	2	ensembl	KNOWN	9.93315	9.90951	10.0496	9.9121	10.1365	9.53528	9.75512	9.86572	9.77963	9.63237	9.48727	9.53396
ENSMUSG00000034032	-0.177169	-1.13066	10.7205	10.5558	10.7329	-1.83936	0.0944586	0.936595	-1	protein_coding	Rpap1	RNA polymerase II associated protein 1 [Source:MGI Symbol;Acc:MGI:1916175]	chr2	119763304	119787537	9	ensembl_havana	KNOWN	10.8248	10.8095	10.693	10.9889	10.7177	10.7465	10.572	10.5571	10.5382	10.811	10.7579	10.6299
ENSMUSG00000031504	0.173877	1.12809	11.2739	11.3098	11.1359	1.83459	0.0952082	0.939427	-1	protein_coding	Rab20	RAB20, member RAS oncogene family [Source:MGI Symbol;Acc:MGI:102789]	chr8	11453392	11478638	1	ensembl	KNOWN	11.4382	11.3781	11.3807	11.2904	11.2964	11.1665	11.3207	11.29	11.3186	11.0345	11.3262	11.0469
ENSMUSG00000055994	-0.500413	-1.41462	6.67673	6.32332	6.82373	-1.83426	0.0952606	0.939805	1	protein_coding	Nod2	nucleotide-binding oligomerization domain containing 2 [Source:MGI Symbol;Acc:MGI:2429397]	chr8	88647315	88688474	4	ensembl_havana	KNOWN	6.48711	6.88534	6.89328	6.80709	6.97962	6.62717	6.46924	6.76644	5.73427	7.08905	6.33606	7.04608
ENSMUSG00000038533	-0.215786	-1.16134	10.691	10.4669	10.6826	-1.82669	0.0964603	0.946098	1	protein_coding	Cbfa2t2	core-binding factor, runt domain, alpha subunit 2, translocated to, 2 (human) [Source:MGI Symbol;Acc:MGI:1333833]	chr2	154436481	154539356	9	ensembl_havana	KNOWN	10.6746	10.9293	10.7859	11.0169	10.7942	10.6419	10.4156	10.625	10.3601	10.7173	10.6401	10.6905
ENSMUSG00000020390	0.145177	1.10587	12.6021	12.6941	12.5489	1.8261	0.0965534	0.946098	-1	protein_coding	Ube2b	ubiquitin-conjugating enzyme E2B [Source:MGI Symbol;Acc:MGI:102944]	chr11	51985497	52000762	4	ensembl_havana	KNOWN	12.59	12.6719	12.5882	12.5806	12.5035	12.5615	12.6703	12.7073	12.7047	12.5137	12.6556	12.4774
ENSMUSG00000020134	0.182573	1.13491	10.594	10.6415	10.4589	1.82506	0.0967195	0.946098	1	protein_coding	Peli1	pellino 1 [Source:MGI Symbol;Acc:MGI:1914495]	chr11	21091291	21150323	4	ensembl_havana	KNOWN	10.5485	10.7536	10.6996	10.5678	10.7586	10.4996	10.6065	10.6356	10.6822	10.3499	10.5618	10.465
ENSMUSG00000014426	-0.231754	-1.17426	11.6959	11.6276	11.8593	-1.82484	0.0967549	0.946098	-1	protein_coding	Map3k4	mitogen-activated protein kinase kinase kinase 4 [Source:MGI Symbol;Acc:MGI:1346875]	chr17	12227621	12318660	1	ensembl	KNOWN	11.53	11.5188	11.8057	11.7778	11.4763	11.7813	11.7747	11.4567	11.6513	11.8229	11.7988	11.9562
ENSMUSG00000028718	-0.598485	-1.51413	5.23892	4.68909	5.28758	-1.82391	0.0969045	0.946705	1	protein_coding	Stil	Scl/Tal1 interrupting locus [Source:MGI Symbol;Acc:MGI:107477]	chr4	115000159	115043196	6	ensembl_havana	KNOWN	5.35936	5.30038	5.45271	5.10308	6.54008	5.18137	4.45038	4.6196	4.9973	5.19093	5.58508	5.08672
ENSMUSG00000067212	0.201346	1.14977	12.797	12.8381	12.6368	1.8237	0.0969377	0.946705	-1	protein_coding	H2-T23	histocompatibility 2, T region locus 23 [Source:MGI Symbol;Acc:MGI:95957]	chr17	36029773	36032855	4	ensembl_havana	KNOWN	13.0336	12.7719	12.9001	12.6922	12.8399	12.9015	12.6941	12.9057	12.9146	12.5583	12.5749	12.7771
ENSMUSG00000031714	-0.192886	-1.14305	11.7951	11.6528	11.8457	-1.8219	0.0972271	0.94701	-1	protein_coding	Gab1	growth factor receptor bound protein 2-associated protein 1 [Source:MGI Symbol;Acc:MGI:108088]	chr8	80764434	80880479	1	ensembl	KNOWN	12.0101	11.7752	11.7752	12.0165	11.7062	11.7627	11.6366	11.6759	11.646	11.7709	11.9162	11.85
ENSMUSG00000019303	0.369851	1.29222	7.2312	7.45157	7.08172	1.82139	0.0973086	0.94701	-1	protein_coding	Psmc3ip	proteasome (prosome, macropain) 26S subunit, ATPase 3, interacting protein [Source:MGI Symbol;Acc:MGI:1098610]	chr11	101091823	101095436	4	ensembl_havana	KNOWN	7.76434	6.85911	7.16892	7.0437	7.22062	7.1178	7.58616	7.40719	7.36136	7.32645	7.04771	6.87099
ENSMUSG00000024663	-0.237687	-1.1791	10.8244	10.8316	11.0693	-1.82028	0.0974862	0.947491	1	protein_coding	Rab3il1	RAB3A interacting protein (rabin3)-like 1 [Source:MGI Symbol;Acc:MGI:1922010]	chr19	10001669	10038380	8	ensembl_havana	KNOWN	10.8321	10.4929	10.7818	10.5097	10.646	10.9279	10.9295	10.7867	10.7787	11.0436	10.9799	11.1844
ENSMUSG00000044636	-0.486706	-1.40124	7.80096	7.40692	7.89363	-1.81974	0.0975739	0.947715	-1	protein_coding	Csrnp2	cysteine-serine-rich nuclear protein 2 [Source:MGI Symbol;Acc:MGI:2386852]	chr15	100479570	100495239	1	ensembl	KNOWN	7.0802	8.26585	7.98877	8.24164	8.26315	7.87028	7.42162	7.66191	7.13723	8.05943	7.78977	7.83168
ENSMUSG00000030643	0.494337	1.40867	6.46225	6.63966	6.14533	1.81345	0.0985918	0.952053	1	protein_coding	Rab30	RAB30, member RAS oncogene family [Source:MGI Symbol;Acc:MGI:1923235]	chr7	92741603	92837117	3	ensembl_havana	KNOWN	6.67056	6.19945	6.55225	6.29863	7.17044	6.30067	6.43127	6.53106	6.95666	6.58948	5.84224	6.00426
ENSMUSG00000023830	-0.233777	-1.17591	13.1905	12.9477	13.1815	-1.81088	0.0990116	0.954482	-1	protein_coding	Igf2r	insulin-like growth factor 2 receptor [Source:MGI Symbol;Acc:MGI:96435]	chr17	12682406	12769664	4	ensembl_havana	KNOWN	13.3708	13.1477	13.2514	13.4562	13.1901	13.4822	13.094	13.0186	12.7305	13.2298	13.027	13.2877
ENSMUSG00000050164	-0.526592	-1.44052	7.03755	6.5799	7.10649	-1.81033	0.0991014	0.954621	1	protein_coding	Mchr1	melanin-concentrating hormone receptor 1 [Source:MGI Symbol;Acc:MGI:2180756]	chr15	81235499	81238963	1	ensembl	KNOWN	7.68129	6.85911	7.09161	7.16011	7.40554	7.19375	7.09727	6.56713	6.07531	7.38494	6.63692	7.29762
ENSMUSG00000063884	-0.169514	-1.12468	11.1887	11.1193	11.2888	-1.8103	0.0991064	0.954621	-1	protein_coding	Ptcd3	pentatricopeptide repeat domain 3 [Source:MGI Symbol;Acc:MGI:1917206]	chr6	71880640	71908750	1	ensembl_havana	KNOWN	11.1904	11.2801	11.0924	11.2594	11.0411	11.1759	11.169	11.1909	10.9981	11.2765	11.3077	11.2824
ENSMUSG00000022064	0.277722	1.21228	8.19416	8.37707	8.09935	1.80936	0.0992592	0.955206	1	protein_coding	Pibf1	progesterone immunomodulatory binding factor 1 [Source:MGI Symbol;Acc:MGI:1261910]	chr14	99099433	99254493	1	ensembl	KNOWN	7.80414	8.40834	8.2243	8.03763	8.20201	8.22426	8.31619	8.54469	8.27032	7.96032	8.24434	8.09338
ENSMUSG00000022204	0.146725	1.10705	10.423	10.3927	10.246	1.80708	0.0996335	0.956671	1	protein_coding	Ngdn	neuroguidin, EIF4E binding protein [Source:MGI Symbol;Acc:MGI:1916216]	chr14	55015454	55024135	1	ensembl	KNOWN	10.6338	10.4605	10.6146	10.4629	10.4936	10.4946	10.4301	10.3985	10.3496	10.3202	10.2233	10.1945
ENSMUSG00000052387	-0.697842	-1.62208	7.74165	6.91605	7.61389	-1.80512	0.0999558	0.957015	1	protein_coding	Trpm3	transient receptor potential cation channel, subfamily M, member 3 [Source:MGI Symbol;Acc:MGI:2443101]	chr19	22139119	22989884	6	ensembl	KNOWN	8.26981	8.47031	7.40024	9.04067	8.3218	7.8072	6.39228	7.42695	6.92892	7.61414	7.21622	8.01131
ENSMUSG00000024118	-0.298175	-1.22959	7.43802	7.18542	7.4836	-1.80433	0.100086	0.957861	-1	protein_coding	1600002H07Rik	RIKEN cDNA 1600002H07 gene [Source:MGI Symbol;Acc:MGI:1919266]	chr17	24215054	24220851	5	ensembl_havana	KNOWN	7.9532	8.05093	7.59955	7.38729	7.22062	7.03763	7.09727	7.34622	7.11278	7.66224	7.61124	7.17732
ENSMUSG00000018143	0.20613	1.15359	11.0151	11.1362	10.93	1.80403	0.100135	0.958145	1	protein_coding	Mafk	v-maf musculoaponeurotic fibrosarcoma oncogene family, protein K (avian) [Source:MGI Symbol;Acc:MGI:99951]	chr5	139791513	139802653	3	ensembl_havana	KNOWN	11.1073	10.8975	11.1105	11.0951	10.9286	10.844	11.1733	11.1735	11.0618	11.1317	10.8358	10.8227
ENSMUSG00000040118	-0.298198	-1.22961	8.52713	8.31218	8.61037	-1.80346	0.10023	0.958815	1	protein_coding	Cacna2d1	calcium channel, voltage-dependent, alpha2/delta subunit 1 [Source:MGI Symbol;Acc:MGI:88295]	chr5	15934691	16374511	12	ensembl_havana	KNOWN	8.25552	8.5626	8.92706	8.39206	8.85409	8.56656	8.35727	8.32004	8.25922	8.60186	8.52674	8.70252
ENSMUSG00000096740	-0.178186	-1.13146	8.35415	8.1352	8.31339	-1.80264	0.100365	0.959404	1	protein_coding	Lbhd1	LBH domain containing 1 [Source:MGI Symbol;Acc:MGI:5516029]	chr19	8883732	8892627	4	ensembl_havana	KNOWN	8.40537	8.47031	8.47825	8.51957	8.464	8.56656	8.2846	8.1038	8.0172	8.27066	8.46115	8.20835
ENSMUSG00000041444	-0.250772	-1.18984	12.7919	12.6196	12.8704	-1.80134	0.100581	0.959652	1	protein_coding	Arhgap32	Rho GTPase activating protein 32 [Source:MGI Symbol;Acc:MGI:2450166]	chr9	32116136	32268446	7	ensembl_havana	KNOWN	12.9452	12.5684	12.9287	13.0556	12.6843	12.8506	12.6477	12.7408	12.4703	12.7789	12.8146	13.0177
ENSMUSG00000033763	-0.271743	-1.20727	9.86355	9.75422	10.026	-1.80111	0.100619	0.959652	1	protein_coding	Mtss1l	metastasis suppressor 1-like [Source:MGI Symbol;Acc:MGI:3039591]	chr8	110721476	110741400	6	ensembl_havana	KNOWN	9.60729	9.63202	10.1324	9.73572	10.1463	9.7684	9.78929	9.72513	9.74823	10.0092	10.0073	10.0615
ENSMUSG00000015133	-0.196488	-1.14591	10.9943	10.7699	10.9664	-1.7999	0.10082	0.960623	-1	protein_coding	Lrrk1	leucine-rich repeat kinase 1 [Source:MGI Symbol;Acc:MGI:2142227]	chr7	66226912	66388350	7	ensembl_havana	KNOWN	11.2053	10.9605	11.1744	11.2554	11.0058	11.1219	10.8089	10.7655	10.7353	10.9627	10.8191	11.1173
ENSMUSG00000024610	0.483721	1.39835	13.7414	14.1825	13.6988	1.7998	0.100837	0.960623	1	protein_coding	Cd74	CD74 antigen (invariant polypeptide of major histocompatibility complex, class II antigen-associated) [Source:MGI Symbol;Acc:MGI:96534]	chr18	60803848	60812646	3	ensembl	KNOWN	13.493	13.4777	13.6885	12.8985	13.9461	13.7487	13.7791	14.6463	14.1223	13.5687	13.7205	13.8072
ENSMUSG00000066319	-0.5315	-1.44543	6.91202	6.57519	7.10669	-1.79974	0.100846	0.960623	-1	protein_coding	Rtp3	receptor transporter protein 3 [Source:MGI Symbol;Acc:MGI:2446841]	chr9	110984935	110990583	3	ensembl_havana	KNOWN	6.43736	6.93642	7.5426	7.28843	6.50001	7.19375	6.57749	6.3358	6.81227	7.42266	6.79739	7.10002
ENSMUSG00000044770	0.363145	1.28623	6.38535	6.60533	6.24218	1.79536	0.101576	0.963459	1	protein_coding	Scml4	sex comb on midleg-like 4 (Drosophila) [Source:MGI Symbol;Acc:MGI:2446140]	chr10	42860370	42960780	9	ensembl_havana	KNOWN	6.15906	6.35771	6.43195	6.33871	6.54008	6.25413	6.31098	7.07277	6.43224	6.48639	6.29362	5.94654
ENSMUSG00000096910	-0.293511	-1.22562	7.61034	7.43919	7.7327	-1.79362	0.101867	0.964921	1	protein_coding	Zfp955b	zinc finger protein 955B [Source:MGI Symbol;Acc:MGI:4834573]	chr17	33289649	33303196	1	ensembl	KNOWN	7.29097	7.87883	7.63631	7.79993	7.69899	7.5033	7.53337	7.57601	7.2082	7.64638	7.90701	7.64472
ENSMUSG00000027015	-0.464074	-1.37943	7.06772	6.69531	7.15939	-1.78559	0.103221	0.968706	1	protein_coding	Cybrd1	cytochrome b reductase 1 [Source:MGI Symbol;Acc:MGI:2654575]	chr2	71117923	71142926	1	ensembl_havana	KNOWN	7.29097	6.85911	7.26594	7.0914	7.81787	6.9233	6.57749	6.85664	6.65181	6.6857	7.26095	7.53151
ENSMUSG00000041134	-0.503715	-1.41786	8.64264	8.38343	8.88715	-1.78514	0.103297	0.969143	-1	protein_coding	Cyyr1	cysteine and tyrosine-rich protein 1 [Source:MGI Symbol;Acc:MGI:2152187]	chr16	85421533	85553397	4	ensembl_havana	KNOWN	7.97079	8.45287	8.97807	8.80352	8.98325	8.71141	8.5644	8.37194	8.21396	8.62632	8.53587	9.49925
ENSMUSG00000052593	-0.186481	-1.13798	11.2349	11.1948	11.3813	-1.78293	0.103673	0.970812	-1	protein_coding	Adam17	a disintegrin and metallopeptidase domain 17 [Source:MGI Symbol;Acc:MGI:1096335]	chr12	21323509	21373632	8	ensembl_havana	KNOWN	10.9477	11.2715	11.2711	11.225	11.2028	11.1728	11.1295	11.2517	11.2031	11.332	11.3157	11.4961
ENSMUSG00000024528	0.19462	1.14442	9.08156	9.19213	8.99751	1.78252	0.103742	0.970812	1	protein_coding	Srfbp1	serum response factor binding protein 1 [Source:MGI Symbol;Acc:MGI:1914472]	chr18	52465693	52490738	1	ensembl	KNOWN	9.17812	9.18632	9.08165	8.95945	9.0049	8.99935	9.0448	9.43429	9.09728	8.96352	9.10098	8.92802
ENSMUSG00000030761	-0.252009	-1.19086	11.5018	11.2479	11.4999	-1.7815	0.103916	0.970959	-1	protein_coding	Myo7a	myosin VIIA [Source:MGI Symbol;Acc:MGI:104510]	chr7	98051060	98119524	12	ensembl_havana	KNOWN	11.7725	11.5135	11.6968	11.8164	11.3008	11.6782	11.2985	11.3286	11.1166	11.6238	11.3562	11.5198
ENSMUSG00000027487	-0.466535	-1.38179	9.52893	9.39607	9.86261	-1.77966	0.104232	0.972181	-1	protein_coding	Cdk5rap1	CDK5 regulatory subunit associated protein 1 [Source:MGI Symbol;Acc:MGI:1914221]	chr2	154335380	154373010	7	ensembl_havana	KNOWN	9.50835	9.61253	8.93445	9.14606	9.49746	9.87221	9.43367	9.68876	9.06578	10.2327	9.86597	9.48918
ENSMUSG00000026725	-0.527153	-1.44108	9.20527	9.27498	9.80213	-1.77763	0.10458	0.972768	-1	protein_coding	Tnn	tenascin N [Source:MGI Symbol;Acc:MGI:2665790]	chr1	160085029	160153580	2	ensembl_havana	KNOWN	9.32215	9.25332	9.45529	8.84585	7.75114	8.60416	9.65983	8.7857	9.37941	10.0669	9.91228	9.42723
ENSMUSG00000024906	-0.204596	-1.15236	9.11391	9.06383	9.26843	-1.77719	0.104655	0.972768	-1	protein_coding	Mus81	MUS81 endonuclease homolog (yeast) [Source:MGI Symbol;Acc:MGI:1918961]	chr19	5482345	5488402	11	ensembl_havana	KNOWN	9.02654	9.28814	9.05475	9.04673	9.0049	8.9491	9.19963	9.02494	8.96693	9.41098	9.31764	9.07667
ENSMUSG00000055116	1.22976	2.34527	7.13436	7.28077	6.05101	1.77644	0.104784	0.973018	1	protein_coding	Arntl	aryl hydrocarbon receptor nuclear translocator-like [Source:MGI Symbol;Acc:MGI:1096381]	chr7	113207465	113314122	1	ensembl	KNOWN	6.03074	9.08811	7.90086	7.13757	8.12505	7.33462	7.04794	8.40221	6.39216	5.9279	6.06042	6.16472
ENSMUSG00000000567	0.541181	1.45516	6.11786	5.88378	5.3426	1.7747	0.105082	0.973295	1	protein_coding	Sox9	SRY (sex determining region Y)-box 9 [Source:MGI Symbol;Acc:MGI:98371]	chr11	112782224	112787760	1	ensembl_havana	KNOWN	6.83329	6.63009	7.09161	6.52392	6.50001	6.15628	5.98381	6.56713	5.1004	5.50409	5.43698	5.08672
ENSMUSG00000017740	0.930501	1.90594	8.36056	8.75307	7.82257	1.77422	0.105166	0.973295	1	protein_coding	Slc12a5	solute carrier family 12, member 5 [Source:MGI Symbol;Acc:MGI:1862037]	chr2	164960802	164999731	9	ensembl_havana	KNOWN	7.97079	9.26336	8.18762	7.94978	9.62871	7.59951	8.49247	8.25519	9.51154	7.73899	7.96224	7.76646
ENSMUSG00000005125	0.362295	1.28547	17.1505	17.2961	16.9338	1.77385	0.105229	0.973506	-1	protein_coding	Ndrg1	N-myc downstream regulated gene 1 [Source:MGI Symbol;Acc:MGI:1341799]	chr15	66929321	66969640	13	ensembl_havana	KNOWN	16.9003	17.4776	17.0547	17.1443	17.5631	16.9765	17.3601	17.5586	16.9695	16.9039	17.0867	16.8108
ENSMUSG00000079334	0.187842	1.13906	11.9256	11.9234	11.7355	1.77291	0.105392	0.973538	1	protein_coding	Nat6	N-acetyltransferase 6 [Source:MGI Symbol;Acc:MGI:1888902]	chr9	107578887	107584050	7	ensembl_havana	KNOWN	12.0417	11.9709	12.072	12.0104	12.0658	11.9704	11.8259	11.8598	12.0844	11.8646	11.5511	11.7908
ENSMUSG00000028630	-0.219871	-1.16463	10.1253	9.94167	10.1615	-1.77064	0.105785	0.974421	-1	protein_coding	Dyrk2	dual-specificity tyrosine-(Y)-phosphorylation regulated kinase 2 [Source:MGI Symbol;Acc:MGI:1330301]	chr10	118859349	118868903	1	ensembl	KNOWN	10.2609	10.1929	10.113	10.3449	10.0867	10.1953	9.86245	10.1829	9.77963	10.0964	10.0777	10.3105
ENSMUSG00000042918	-0.388261	-1.30881	5.66617	5.40467	5.79293	-1.76776	0.106287	0.976218	1	protein_coding	Mamstr	MEF2 activating motif and SAP domain containing transcriptional regulator [Source:MGI Symbol;Acc:MGI:1921740]	chr7	45639977	45646521	6	ensembl_havana	KNOWN	5.88987	6.19945	5.53288	5.70347	5.70781	5.36778	5.06043	5.78187	5.3717	5.97943	5.51293	5.88642
ENSMUSG00000039701	0.254165	1.19265	11.0883	11.2899	11.0358	1.76664	0.106481	0.976689	-1	protein_coding	Usp53	ubiquitin specific peptidase 53 [Source:MGI Symbol;Acc:MGI:2139607]	chr3	122931493	122984510	10	ensembl_havana	KNOWN	11.1113	11.1084	10.8381	11.1154	11.2059	10.7038	11.2773	11.3865	11.206	11.0192	10.8991	11.189
ENSMUSG00000023845	0.484657	1.39925	10.4985	10.5546	10.07	1.76354	0.107024	0.978955	-1	protein_coding	Lnpep	leucyl/cystinyl aminopeptidase [Source:MGI Symbol;Acc:MGI:2387123]	chr17	17527723	17624489	1	ensembl	KNOWN	10.5659	11.0283	9.94365	10.4331	11.139	10.9985	10.3786	10.8792	10.4061	9.85217	10.2429	10.1148
ENSMUSG00000023034	0.9173	1.88858	8.79368	9.44962	8.53232	1.76256	0.107196	0.979723	1	protein_coding	Nr4a1	nuclear receptor subfamily 4, group A, member 1 [Source:MGI Symbol;Acc:MGI:1352454]	chr15	101266846	101274792	1	ensembl	KNOWN	8.92188	8.30525	8.41619	8.79634	9.39738	7.74124	9.74742	9.20169	9.39976	9.77042	8.1284	7.69816
ENSMUSG00000036568	-0.210951	-1.15745	10.8419	10.6902	10.9012	-1.76015	0.10762	0.981	-1	protein_coding	Gltscr1l	GLTSCR1-like [Source:MGI Symbol;Acc:MGI:2673855]	chr17	46798116	46831413	1	ensembl	KNOWN	10.8488	10.9372	10.846	11.1326	10.7372	10.8262	10.6235	10.8484	10.5989	10.8287	10.8505	11.0244
ENSMUSG00000032846	0.303485	1.23412	10.195	10.2968	9.99331	1.75935	0.107761	0.981002	-1	protein_coding	Zswim6	zinc finger SWIM-type containing 6 [Source:MGI Symbol;Acc:MGI:1914513]	chr13	107724618	107890064	1	ensembl	KNOWN	10.0863	10.3798	10.2468	10.4145	10.486	9.85672	10.1954	10.5115	10.1835	9.83828	10.0105	10.1311
ENSMUSG00000041920	0.686517	1.60939	9.71151	10.0669	9.38038	1.75888	0.107843	0.981058	-1	protein_coding	Slc16a6	solute carrier family 16 (monocarboxylic acid transporters), member 6 [Source:MGI Symbol;Acc:MGI:2144585]	chr11	109450855	109473598	5	ensembl_havana	KNOWN	9.63514	10.4671	9.19071	9.81599	10.1752	8.9121	10.0306	10.5548	9.61528	9.4526	9.63904	9.04951
ENSMUSG00000022836	-0.270904	-1.20656	12.6588	12.6074	12.8783	-1.75766	0.108059	0.981935	1	protein_coding	Mylk	myosin, light polypeptide kinase [Source:MGI Symbol;Acc:MGI:894806]	chr16	34745210	35002420	2	ensembl_havana	KNOWN	12.2967	12.4548	12.827	12.6127	12.6062	12.6518	12.6368	12.6268	12.5584	13.0712	12.5693	12.9943
ENSMUSG00000017817	-0.179337	-1.13236	7.9844	7.7641	7.94344	-1.75583	0.108384	0.983047	-1	protein_coding	Jph2	junctophilin 2 [Source:MGI Symbol;Acc:MGI:1891496]	chr2	163336242	163397993	2	ensembl_havana	KNOWN	8.2411	8.02757	8.21217	8.01307	8.13816	8.0581	7.65366	7.84933	7.78931	7.81187	8.07928	7.93916
ENSMUSG00000032549	-0.244394	-1.1846	11.3983	11.3174	11.5618	-1.75568	0.10841	0.983152	1	protein_coding	Rab6b	RAB6B, member RAS oncogene family [Source:MGI Symbol;Acc:MGI:107283]	chr9	103111787	103185276	2	ensembl_havana	KNOWN	11.3332	11.3734	11.2769	11.1411	11.5928	11.4247	11.092	11.4422	11.418	11.6055	11.3943	11.6855
ENSMUSG00000036822	0.166034	1.12197	11.3634	11.5475	11.3815	1.75545	0.10845	0.983245	-1	protein_coding	Topors	topoisomerase I binding, arginine/serine-rich [Source:MGI Symbol;Acc:MGI:2146189]	chr4	40259601	40269850	1	ensembl_havana	KNOWN	11.3383	11.2539	11.3493	11.1981	11.2564	11.1775	11.4826	11.5996	11.5604	11.3867	11.2183	11.5395
ENSMUSG00000037692	0.235345	1.17719	11.4773	11.6016	11.3663	1.75397	0.108714	0.983902	1	protein_coding	Ahdc1	AT hook, DNA binding motif, containing 1 [Source:MGI Symbol;Acc:MGI:2444218]	chr4	133011260	133078110	11	ensembl_havana	KNOWN	11.5739	11.3239	11.5885	11.4759	11.4994	11.363	11.5813	11.6974	11.5261	11.3808	11.0956	11.6224
ENSMUSG00000030380	-0.550944	-1.46504	6.25907	5.7855	6.33644	-1.7539	0.108726	0.983902	-1	protein_coding	Mzf1	myeloid zinc finger 1 [Source:MGI Symbol;Acc:MGI:107457]	chr7	13042303	13054764	6	ensembl_havana	KNOWN	6.21918	7.03344	6.20607	6.96906	6.50001	5.81524	5.33174	6.10992	5.91484	6.45032	6.2499	6.30911
ENSMUSG00000057858	0.248312	1.18782	9.37626	9.52385	9.27554	1.75056	0.109321	0.985606	-1	protein_coding	Fam204a	family with sequence similarity 204, member A [Source:MGI Symbol;Acc:MGI:1289174]	chr19	60198586	60226697	1	ensembl	KNOWN	9.50835	9.6436	9.23332	9.31127	9.23596	9.18448	9.40458	9.59141	9.57557	9.42033	9.41982	8.98647
ENSMUSG00000040712	-0.160742	-1.11786	11.7027	11.6153	11.7761	-1.74963	0.109487	0.985606	-1	protein_coding	Camta2	calmodulin binding transcription activator 2 [Source:MGI Symbol;Acc:MGI:2135957]	chr11	70669463	70688105	9	ensembl_havana	KNOWN	11.6178	11.7024	11.7607	11.8428	11.6918	11.6425	11.6071	11.6572	11.5817	11.8851	11.6637	11.7794
ENSMUSG00000032555	-0.181581	-1.13413	10.2968	10.0061	10.1877	-1.74942	0.109526	0.985606	1	protein_coding	Topbp1	topoisomerase (DNA) II binding protein 1 [Source:MGI Symbol;Acc:MGI:1920018]	chr9	103305215	103350428	10	ensembl_havana	KNOWN	10.361	10.6056	10.3527	10.6397	10.5314	10.4896	9.92867	10.1624	9.92716	10.1423	10.1715	10.2492
ENSMUSG00000043290	-0.22118	-1.16569	8.78272	8.62653	8.84771	-1.74903	0.109595	0.985674	-1	protein_coding	Zfp784	zinc finger protein 784 [Source:MGI Symbol;Acc:MGI:3606042]	chr7	5034439	5038446	1	ensembl_havana	KNOWN	8.85714	8.82225	8.88948	8.60421	8.8699	8.92702	8.42645	8.69896	8.75417	8.74273	9.0381	8.76229
ENSMUSG00000075600	-0.404235	-1.32339	7.0604	6.82355	7.22779	-1.74616	0.11011	0.986993	-1	protein_coding	Zc3h3	zinc finger CCCH type containing 3 [Source:MGI Symbol;Acc:MGI:2663721]	chr15	75754432	75841915	1	ensembl	KNOWN	7.0802	7.43966	6.73282	7.34856	7.17044	6.79912	6.50623	7.1221	6.84233	7.51286	7.23876	6.93175
ENSMUSG00000023277	-0.195538	-1.14515	9.48282	9.28313	9.47866	-1.74587	0.110162	0.986993	1	protein_coding	Twf2	twinfilin, actin-binding protein, homolog 2 (Drosophila) [Source:MGI Symbol;Acc:MGI:1346078]	chr9	106203108	106215389	5	ensembl_havana	KNOWN	9.74146	9.44628	9.6431	9.4412	9.56215	9.67433	9.30311	9.16686	9.37941	9.5749	9.51524	9.34585
ENSMUSG00000059273	-0.162359	-1.11912	11.6105	11.5149	11.6773	-1.74461	0.11039	0.98783	1	protein_coding	Zc3h4	zinc finger CCCH-type containing 4 [Source:MGI Symbol;Acc:MGI:2682314]	chr7	16401196	16437694	1	ensembl	KNOWN	11.5782	11.6002	11.5943	11.6963	11.7388	11.542	11.4064	11.6666	11.4718	11.7197	11.6875	11.6247
ENSMUSG00000020926	-0.492603	-1.40698	8.57599	7.6068	8.0994	-1.74435	0.110436	0.988093	1	protein_coding	Adam11	a disintegrin and metallopeptidase domain 11 [Source:MGI Symbol;Acc:MGI:1098667]	chr11	102761439	102780262	9	ensembl_havana	KNOWN	9.57314	9.48967	9.00642	9.73572	8.61235	9.37596	7.8245	7.5936	7.40229	8.48193	7.80496	8.01131
ENSMUSG00000041879	-0.130283	-1.09451	12.1082	12.0127	12.1429	-1.74405	0.11049	0.988196	-1	protein_coding	Ipo9	importin 9 [Source:MGI Symbol;Acc:MGI:1918944]	chr1	135382312	135430499	14	ensembl_havana	KNOWN	12.1843	12.0849	12.1247	12.1723	12.1064	12.159	12.0342	12.0399	11.9639	12.1105	12.1258	12.1925
ENSMUSG00000043602	-0.327765	-1.25507	8.47326	8.22612	8.55388	-1.74366	0.110561	0.988566	1	protein_coding	Zfp3	zinc finger protein 3 [Source:MGI Symbol;Acc:MGI:99177]	chr11	70764209	70772928	1	ensembl_havana	KNOWN	8.29796	9.00681	8.23632	8.5369	8.69456	8.56656	8.0912	8.43185	8.1553	8.70496	8.4802	8.47649
ENSMUSG00000024251	-0.215419	-1.16104	10.3079	10.0891	10.3045	-1.74147	0.110957	0.989832	-1	protein_coding	Thada	thyroid adenoma associated [Source:MGI Symbol;Acc:MGI:3039623]	chr17	84190056	84466196	1	ensembl	KNOWN	10.4886	10.2086	10.482	10.5551	10.2526	10.5267	9.99849	10.2566	10.0123	10.2167	10.2923	10.4046
ENSMUSG00000050503	-0.457589	-1.37325	5.91215	5.2956	5.75319	-1.74116	0.111014	0.989832	-1	protein_coding	Fbxl22	F-box and leucine-rich repeat protein 22 [Source:MGI Symbol;Acc:MGI:1921415]	chr9	66508459	66514593	1	ensembl	KNOWN	6.15906	6.28075	6.62721	6.25741	5.77652	6.69843	5.48785	5.51268	4.88627	5.9279	5.95545	5.37623
ENSMUSG00000025915	0.203225	1.15127	10.699	10.9022	10.699	1.74033	0.111164	0.990377	1	protein_coding	Sgk3	serum/glucocorticoid regulated kinase 3 [Source:MGI Symbol;Acc:MGI:2182368]	chr1	9798107	9900845	12	ensembl_havana	KNOWN	10.6002	10.7465	10.5773	10.4652	10.7111	10.4845	10.8687	11.0907	10.7472	10.6414	10.8302	10.6253
ENSMUSG00000034450	0.574384	1.48904	6.63786	6.66531	6.09092	1.74018	0.111191	0.990487	-1	protein_coding	Gulo	gulonolactone (L-) oxidase [Source:MGI Symbol;Acc:MGI:1353434]	chr14	65986787	66009210	1	ensembl	KNOWN	6.7943	6.63009	7.24229	6.41567	7.75114	6.55221	6.67819	6.4171	6.90063	6.48639	5.89996	5.88642
ENSMUSG00000041644	-0.245735	-1.1857	13.9231	13.8367	14.0824	-1.73956	0.111303	0.990846	1	protein_coding	Slc5a12	solute carrier family 5 (sodium/glucose cotransporter), member 12 [Source:MGI Symbol;Acc:MGI:2138890]	chr2	110597298	110647779	5	ensembl_havana	KNOWN	13.8445	13.7884	13.9694	13.9324	13.6633	14.1222	14.041	13.6804	13.7887	14.0377	13.9551	14.2545
ENSMUSG00000008153	0.547516	1.46157	6.57628	6.20804	5.66052	1.73955	0.111305	0.990846	-1	protein_coding	Clstn3	calsyntenin 3 [Source:MGI Symbol;Acc:MGI:2178323]	chr6	124430759	124464794	7	ensembl_havana	KNOWN	7.01386	7.55853	6.83122	6.99437	7.17044	7.74124	6.67819	6.49407	5.45187	5.5728	5.71938	5.68939
ENSMUSG00000031728	-0.178733	-1.13189	9.96961	9.87117	10.0499	-1.73776	0.111631	0.991888	1	protein_coding	Zfp821	zinc finger protein 821 [Source:MGI Symbol;Acc:MGI:1923121]	chr8	109705549	109724932	1	ensembl	KNOWN	9.95098	10.032	10.0462	10.0722	9.92958	9.84106	9.78553	10.0522	9.77575	10.0934	10.0933	9.96301
ENSMUSG00000031917	0.174118	1.12827	10.1597	10.2837	10.1096	1.73768	0.111645	0.991888	1	protein_coding	Nip7	nuclear import 7 homolog (S. cerevisiae) [Source:MGI Symbol;Acc:MGI:1913414]	chr8	107056877	107060926	2	ensembl	KNOWN	10.0983	10.0495	10.1892	9.9514	10.143	10.305	10.2482	10.3423	10.2606	10.0429	10.1419	10.144
ENSMUSG00000045216	0.162556	1.11927	13.5024	13.5406	13.378	1.73686	0.111795	0.992562	1	protein_coding	Hs6st1	heparan sulfate 6-O-sulfotransferase 1 [Source:MGI Symbol;Acc:MGI:1354958]	chr1	36068400	36106446	2	ensembl_havana	KNOWN	13.6022	13.4544	13.6003	13.5063	13.6213	13.4891	13.4851	13.6326	13.5041	13.284	13.5079	13.3422
ENSMUSG00000035004	-0.554821	-1.46899	5.78468	5.55812	6.11294	-1.73528	0.112084	0.993343	-1	protein_coding	Igsf6	immunoglobulin superfamily, member 6 [Source:MGI Symbol;Acc:MGI:1891393]	chr7	121064067	121074530	1	ensembl	KNOWN	5.46245	5.87229	5.81528	5.35834	6.61705	5.27759	5.24685	5.89971	5.52782	5.87446	6.2499	6.21448
ENSMUSG00000051232	0.169266	1.12449	9.84777	9.89385	9.72458	1.73422	0.112277	0.993568	-1	protein_coding	Tmem199	transmembrane protein 199 [Source:MGI Symbol;Acc:MGI:2144113]	chr11	78507055	78512172	4	ensembl_havana	KNOWN	9.81636	10.1257	9.82527	9.8751	9.90293	9.77254	9.94223	9.85846	9.88085	9.75202	9.72139	9.70034
ENSMUSG00000030347	-0.167592	-1.12318	10.2166	10.0317	10.1993	-1.73268	0.112559	0.994179	1	protein_coding	D6Wsu163e	DNA segment, Chr 6, Wayne State University 163, expressed [Source:MGI Symbol;Acc:MGI:107893]	chr6	126939962	126975967	7	ensembl_havana	KNOWN	10.4102	10.2521	10.2907	10.2482	10.2795	10.4254	10.0744	9.95009	10.0706	10.0964	10.1597	10.3417
ENSMUSG00000041747	0.136842	1.0995	10.1766	10.2548	10.1179	1.73192	0.112699	0.994775	-1	protein_coding	Utp15	UTP15, U3 small nucleolar ribonucleoprotein, homolog (yeast) [Source:MGI Symbol;Acc:MGI:2145443]	chr13	98246845	98262992	1	ensembl	KNOWN	10.0495	10.1744	10.1642	10.1837	10.2344	10.1953	10.2672	10.3108	10.1864	10.0549	10.1389	10.16
ENSMUSG00000033364	-0.16003	-1.11731	10.2981	10.2422	10.4022	-1.73165	0.112748	0.994865	-1	protein_coding	Usp37	ubiquitin specific peptidase 37 [Source:MGI Symbol;Acc:MGI:2442483]	chr1	74435511	74544284	7	ensembl_havana	KNOWN	10.3973	10.2918	10.3527	10.3399	10.1101	10.1515	10.1258	10.3319	10.2689	10.4122	10.3581	10.4364
ENSMUSG00000043940	-0.207792	-1.15492	13.5029	13.2199	13.4277	-1.73085	0.112896	0.995252	-1	protein_coding	Wdfy3	WD repeat and FYVE domain containing 3 [Source:MGI Symbol;Acc:MGI:1096875]	chr5	101832956	102069921	6	ensembl_havana	KNOWN	13.5044	13.7342	13.674	13.8947	13.6099	13.6756	13.2921	13.3079	13.0596	13.4376	13.2789	13.5665
ENSMUSG00000033453	-0.264798	-1.20147	10.1345	10.4276	10.6924	-1.73081	0.112902	0.995252	-1	protein_coding	Adamts15	a disintegrin-like and metallopeptidase (reprolysin type) with thrombospondin type 1 motif, 15 [Source:MGI Symbol;Acc:MGI:2449569]	chr9	30899155	30922452	1	ensembl	KNOWN	9.64064	9.64743	9.8411	9.8954	9.72312	9.50578	10.6485	10.5138	10.1205	10.7895	10.7599	10.5278
ENSMUSG00000049672	-0.209562	-1.15634	9.6531	9.61131	9.82087	-1.72896	0.113244	0.99681	1	protein_coding	Zbtb14	zinc finger and BTB domain containing 14 [Source:MGI Symbol;Acc:MGI:1195345]	chr17	69383050	69390750	3	ensembl_havana	KNOWN	9.28747	9.37864	9.71789	9.7691	9.66541	9.72213	9.68828	9.49172	9.65393	9.82777	9.70124	9.9336
ENSMUSG00000050395	-0.874834	-1.8338	5.5711	4.82005	5.69488	-1.72872	0.113288	0.99681	-1	protein_coding	Tnfsf15	tumor necrosis factor (ligand) superfamily, member 15 [Source:MGI Symbol;Acc:MGI:2180140]	chr4	63727084	63745113	1	ensembl_havana	KNOWN	4.69193	6.88534	5.87802	6.3777	6.02268	5.45267	4.72601	5.58483	4.14931	5.70113	5.84224	5.54129
ENSMUSG00000026715	-0.535876	-1.44982	6.44444	6.14415	6.68003	-1.72774	0.11347	0.99697	1	protein_coding	Serpinc1	serine (or cysteine) peptidase inhibitor, clade C (antithrombin), member 1 [Source:MGI Symbol;Acc:MGI:88095]	chr1	160978585	161005863	8	ensembl_havana	KNOWN	6.83329	5.58278	6.38952	6.48873	7.22062	6.34576	5.93037	6.37703	6.12506	6.83304	6.76669	6.44036
ENSMUSG00000020592	0.251529	1.19047	10.4678	10.4087	10.1572	1.72661	0.113679	0.997623	1	protein_coding	Sdc1	syndecan 1 [Source:MGI Symbol;Acc:MGI:1349162]	chr12	8771323	8793715	5	ensembl_havana	KNOWN	10.6171	10.5035	10.6843	10.3861	10.8331	10.8923	10.489	10.3161	10.4211	9.93607	10.2923	10.2432
ENSMUSG00000096215	0.325345	1.25296	9.15622	9.88768	9.56233	1.72395	0.114172	0.999194	1	protein_coding	Smim22	small integral membrane protein 22 [Source:MGI Symbol;Acc:MGI:3643379]	chr16	5007288	5008309	8	ensembl_havana	KNOWN	8.45622	8.39014	8.83518	8.51083	8.50508	8.82721	9.90116	9.53789	10.224	9.54528	9.38992	9.75179
ENSMUSG00000003273	0.576248	1.49097	6.77977	6.79719	6.22094	1.72277	0.114391	0.999944	1	protein_coding	Car11	carbonic anhydrase 11 [Source:MGI Symbol;Acc:MGI:1336193]	chr7	45699843	45704682	3	ensembl_havana	KNOWN	7.11227	7.42184	6.79916	7.28843	7.42708	6.25413	6.46924	7.0217	6.90063	6.74645	6.15827	5.7581
ENSMUSG00000031765	0.413254	1.33169	12.5991	12.673	12.2598	1.72192	0.11455	0.999992	1	protein_coding	Mt1	metallothionein 1 [Source:MGI Symbol;Acc:MGI:97171]	chr8	94179089	94180325	1	ensembl	KNOWN	12.6943	12.8318	12.9828	12.0524	12.9721	12.8579	12.711	12.2924	13.0158	12.1595	12.3636	12.2563
ENSMUSG00000029868	-0.41427	-1.33262	7.56058	7.11758	7.53185	-1.72152	0.114624	0.999992	-1	protein_coding	Trpv6	transient receptor potential cation channel, subfamily V, member 6 [Source:MGI Symbol;Acc:MGI:1927259]	chr6	41620621	41636405	3	ensembl_havana	KNOWN	7.52333	7.85248	7.88567	7.94978	8.12505	7.44233	6.99687	6.91378	7.44209	7.0654	7.84958	7.68056
ENSMUSG00000022408	-0.268992	-1.20497	7.64516	7.40359	7.67258	-1.71811	0.115263	0.999992	1	protein_coding	Fam83f	family with sequence similarity 83, member F [Source:MGI Symbol;Acc:MGI:2146227]	chr15	80671847	80700420	1	ensembl	KNOWN	7.52333	8.01574	7.67216	7.46177	8.00131	7.83909	7.42162	7.40719	7.38197	7.54742	7.78977	7.68056
ENSMUSG00000005370	-0.170795	-1.12568	10.746	10.6238	10.7946	-1.71604	0.115652	0.999992	1	protein_coding	Msh6	mutS homolog 6 (E. coli) [Source:MGI Symbol;Acc:MGI:1343961]	chr17	87975050	87990883	1	ensembl	KNOWN	10.7881	10.7482	10.6952	10.9195	10.7089	10.8361	10.5567	10.7905	10.5243	10.7116	10.7964	10.8758
ENSMUSG00000049739	-0.191072	-1.14161	11.0851	10.9514	11.1425	-1.71468	0.115906	0.999992	1	protein_coding	Zfp646	zinc finger protein 646 [Source:MGI Symbol;Acc:MGI:3665412]	chr7	127876796	127885996	2	ensembl_havana	KNOWN	10.9893	11.0545	11.1618	11.2568	11.2699	11.0073	10.8107	11.0688	10.9746	11.1102	11.0421	11.2751
ENSMUSG00000018845	-0.204063	-1.15194	8.78938	8.7827	8.98676	-1.71185	0.116441	0.999992	1	protein_coding	Unc45b	unc-45 homolog B (C. elegans) [Source:MGI Symbol;Acc:MGI:2443377]	chr11	82910550	82943403	5	ensembl_havana	KNOWN	8.58746	8.61056	8.72857	8.78913	8.78071	8.66768	8.90636	8.64091	8.80084	9.20993	8.77828	8.97208
ENSMUSG00000046879	0.370758	1.29303	12.0801	12.391	12.0203	1.7111	0.116583	0.999992	-1	protein_coding	Irgm1	immunity-related GTPase family M member 1 [Source:MGI Symbol;Acc:MGI:107567]	chr11	48861968	48871683	3	ensembl_havana	KNOWN	12.051	11.8579	12.2641	11.5374	11.8841	12.1328	12.0214	12.826	12.3256	11.8096	12.0797	12.1714
ENSMUSG00000006469	-0.269028	-1.205	11.9063	12.0074	12.2764	-1.70934	0.116917	0.999992	-1	protein_coding	Slc34a3	solute carrier family 34 (sodium phosphate), member 3 [Source:MGI Symbol;Acc:MGI:2159410]	chr2	25228898	25234364	7	ensembl_havana	KNOWN	11.8158	11.6296	11.6661	11.3927	11.5964	11.9238	12.0855	11.7045	12.2322	12.3261	12.2558	12.2473
ENSMUSG00000028688	0.201323	1.14975	9.90384	10.0285	9.82718	1.70884	0.117012	0.999992	-1	protein_coding	Toe1	target of EGR1, member 1 (nuclear) [Source:MGI Symbol;Acc:MGI:1915526]	chr4	116794310	116807640	8	ensembl_havana	KNOWN	9.75676	10.0378	9.89518	9.69385	10.0662	9.8292	9.95901	9.99381	10.1327	9.72208	9.89819	9.86126
ENSMUSG00000027871	2.62797	6.18156	2.36067	3.63725	1.00928	1.70848	0.117082	0.999992	-1	protein_coding	Hsd3b1	hydroxy-delta-5-steroid dehydrogenase, 3 beta- and steroid delta-isomerase 1 [Source:MGI Symbol;Acc:MGI:96233]	chr3	98852194	98859794	2	ensembl_havana	KNOWN	3.41183	2.41286	1.90839	0.148883	4.59819	1.90835	0.202452	6.76644	3.94285	0.146536	0.227531	2.65376
ENSMUSG00000028668	0.161664	1.11858	11.776	11.7081	11.5465	1.70775	0.11722	0.999992	-1	protein_coding	Tceb3	transcription elongation factor B (SIII), polypeptide 3 [Source:MGI Symbol;Acc:MGI:1351315]	chr4	136003368	136021763	1	ensembl_havana	KNOWN	12.0928	11.8337	11.921	11.92	11.8967	11.8842	11.6958	11.7795	11.6492	11.4958	11.4725	11.6711
ENSMUSG00000098176	-0.358831	-1.28239	7.83679	7.67669	8.03552	-1.70771	0.117227	0.999992	-1	protein_coding	Ccdc166	coiled-coil domain containing 166 [Source:MGI Symbol;Acc:MGI:1925902]	chr15	75979872	75982455	2	ensembl_havana	KNOWN	7.52333	8.09655	7.5231	7.6327	8.09845	8.03075	7.67006	7.80471	7.5553	8.15216	8.30968	7.64472
ENSMUSG00000020105	-0.257765	-1.19562	9.11492	8.65184	8.90961	-1.70644	0.117469	0.999992	1	protein_coding	Lrig3	leucine-rich repeats and immunoglobulin-like domains 3 [Source:MGI Symbol;Acc:MGI:2443955]	chr10	125966219	126015359	1	ensembl	KNOWN	9.24472	9.62426	9.30357	9.73572	9.59581	9.19067	8.5644	8.77803	8.6131	8.85734	9.01217	8.85931
ENSMUSG00000090659	-0.286742	-1.21988	7.0109	6.63265	6.9194	-1.70589	0.117574	0.999992	1	protein_coding	Zfp493	zinc finger protein 493 [Source:MGI Symbol;Acc:MGI:1920208]	chr13	67779754	67792512	3	ensembl_havana	KNOWN	6.75422	7.47463	7.28921	7.20417	7.51013	7.24225	6.67819	6.60232	6.61745	6.91472	6.79739	7.04608
ENSMUSG00000060244	0.424229	1.34186	7.03504	7.34172	6.91749	1.70309	0.118109	0.999992	1	protein_coding	Alyref2	Aly/REF export factor 2 [Source:MGI Symbol;Acc:MGI:1913144]	chr1	171503478	171504750	1	ensembl_havana	KNOWN	7.44996	7.34832	6.55225	6.65668	7.00847	6.62717	7.19114	7.5582	7.27584	6.6857	7.32556	6.74122
ENSMUSG00000045573	0.296376	1.22806	7.90021	7.83634	7.53996	1.70254	0.118216	0.999992	-1	protein_coding	Penk	preproenkephalin [Source:MGI Symbol;Acc:MGI:104629]	chr4	4133531	4138819	2	ensembl_havana	KNOWN	8.08829	7.79829	8.43717	8.00063	8.25113	8.09818	8.029	7.81974	7.66027	7.30641	7.74323	7.57024
ENSMUSG00000051323	0.293536	1.22564	7.19827	7.23169	6.93816	1.70252	0.118219	0.999992	-1	protein_coding	Pcdh19	protocadherin 19 [Source:MGI Symbol;Acc:MGI:2685563]	chrX	133582860	133688987	5	ensembl_havana	KNOWN	7.20438	7.36705	6.98164	7.2257	7.60765	7.48326	6.88895	7.32531	7.48082	6.86078	6.82744	7.12625
ENSMUSG00000073411	0.250523	1.18964	14.052	14.2548	14.0043	1.70192	0.118334	0.999992	1	protein_coding	H2-D1	histocompatibility 2, D region locus 1 [Source:MGI Symbol;Acc:MGI:95896]	chr17	35262730	35267499	4	ensembl_havana	KNOWN	13.9461	13.7236	14.17	13.7692	14.0545	14.183	14.1322	14.4619	14.1703	14.0068	13.925	14.081
ENSMUSG00000000326	0.215278	1.16093	13.9938	13.9247	13.7095	1.70122	0.11847	0.999992	-1	protein_coding	Comt	catechol-O-methyltransferase [Source:MGI Symbol;Acc:MGI:88470]	chr16	18406886	18426852	4	ensembl_havana	KNOWN	14.4043	14.1031	14.2096	13.9264	14.0973	14.2828	14.0619	13.7315	13.9808	13.7347	13.7588	13.6349
ENSMUSG00000051721	-0.279445	-1.21373	7.74797	7.48716	7.7666	-1.70004	0.118696	0.999992	1	protein_coding	BC068281	cDNA sequence BC068281 [Source:MGI Symbol;Acc:MGI:3040699]	chr12	4843303	4856925	2	ensembl	KNOWN	7.49929	7.93013	8.05814	8.03763	7.86596	7.82323	7.42162	7.34622	7.69363	7.70878	7.59385	7.99717
ENSMUSG00000058656	0.423466	1.34115	6.01922	6.23252	5.80906	1.69754	0.119177	0.999992	-1	protein_coding	Samd12	sterile alpha motif domain containing 12 [Source:MGI Symbol;Acc:MGI:2444518]	chr15	53461621	53902537	4	ensembl_havana	KNOWN	5.64886	5.87229	5.99585	5.57515	6.281	6.73278	6.17973	6.00864	6.5092	5.76125	5.71938	5.94654
ENSMUSG00000033306	-0.173706	-1.12795	12.8985	12.8528	13.0265	-1.69461	0.119745	0.999992	1	protein_coding	Lpp	LIM domain containing preferred translocation partner in lipoma [Source:MGI Symbol;Acc:MGI:2441849]	chr16	24393350	24992576	3	ensembl	KNOWN	12.7797	12.744	12.9091	12.8783	12.8921	12.9411	12.8443	12.9314	12.7828	12.8869	12.9654	13.2272
ENSMUSG00000013033	-0.19995	-1.14866	11.2422	10.9217	11.1216	-1.69422	0.119821	0.999992	1	protein_coding	Adgrl1	adhesion G protein-coupled receptor L1 [Source:MGI Symbol;Acc:MGI:1929461]	chr8	83900105	83941954	10	ensembl_havana	KNOWN	11.5076	11.4413	11.3942	11.6729	11.3524	11.4075	11.0282	10.9996	10.7373	11.216	10.9866	11.1623
ENSMUSG00000035172	0.19554	1.14515	9.7469	9.83363	9.63809	1.69137	0.120375	0.999992	-1	protein_coding	Plekhh3	pleckstrin homology domain containing, family H (with MyTH4 domain) member 3 [Source:MGI Symbol;Acc:MGI:2384950]	chr11	101162679	101171351	6	ensembl_havana	KNOWN	9.6129	9.93485	9.81728	9.73947	9.86003	9.58313	9.99199	9.73705	9.77185	9.60802	9.70529	9.60096
ENSMUSG00000055485	-0.231844	-1.17433	9.84338	9.77127	10.0031	-1.69127	0.120395	0.999992	-1	protein_coding	Soga1	suppressor of glucose, autophagy associated 1 [Source:MGI Symbol;Acc:MGI:2444575]	chr2	157015799	157079254	3	ensembl_havana	KNOWN	9.69987	10.0023	9.9252	9.81954	9.89522	9.45525	9.74355	9.81412	9.75614	9.89641	9.91228	10.2007
ENSMUSG00000021360	0.177142	1.13064	12.3877	12.4205	12.2434	1.68886	0.120866	0.999992	1	protein_coding	Gcnt2	glucosaminyl (N-acetyl) transferase 2, I-branching enzyme [Source:MGI Symbol;Acc:MGI:1100870]	chr13	40859768	40960891	3	ensembl	KNOWN	12.5576	12.2499	12.5501	12.5198	12.4394	12.344	12.4043	12.426	12.4313	12.2794	12.125	12.3258
ENSMUSG00000063172	0.165408	1.12148	8.80257	8.74949	8.58408	1.68879	0.120879	0.999992	1	protein_coding	Hspb11	heat shock protein family B (small), member 11 [Source:MGI Symbol;Acc:MGI:1920188]	chr4	107253593	107279938	5	ensembl_havana	KNOWN	9.00961	8.93328	9.00642	8.95945	8.77232	8.9491	8.82084	8.75476	8.67287	8.73525	8.45153	8.56545
ENSMUSG00000026435	0.205306	1.15293	11.4235	11.4158	11.2105	1.68871	0.120895	0.999992	1	protein_coding	Slc45a3	solute carrier family 45, member 3 [Source:MGI Symbol;Acc:MGI:1922082]	chr1	131962967	131982969	4	ensembl_havana	KNOWN	11.5256	11.5803	11.5755	11.6552	11.5821	11.2841	11.5671	11.3338	11.3464	11.2465	11.0453	11.3396
ENSMUSG00000060568	-0.357143	-1.28089	6.43116	6.35292	6.71006	-1.68848	0.12094	0.999992	1	protein_coding	Fam78b	family with sequence similarity 78, member B [Source:MGI Symbol;Acc:MGI:2443050]	chr1	167001417	167091302	6	ensembl_havana	KNOWN	5.88987	6.31975	6.59022	6.48873	6.18315	6.51321	6.74161	6.00864	6.3085	6.62227	6.63692	6.87099
ENSMUSG00000021149	0.187533	1.13881	11.46	11.494	11.3064	1.68801	0.121032	0.999992	-1	protein_coding	Gtpbp4	GTP binding protein 4 [Source:MGI Symbol;Acc:MGI:1916487]	chr13	8972071	8996017	1	ensembl	KNOWN	11.6846	11.3418	11.4521	11.6827	11.5333	11.4247	11.5769	11.5339	11.3711	11.2778	11.3432	11.2983
ENSMUSG00000056427	-0.329797	-1.25684	9.10801	8.91208	9.24188	-1.68722	0.121188	0.999992	1	protein_coding	Slit3	slit homolog 3 (Drosophila) [Source:MGI Symbol;Acc:MGI:1315202]	chr11	35121224	35708507	4	ensembl_havana	KNOWN	8.85714	8.67213	9.44496	9.21228	9.45092	9.19683	9.03217	8.90324	8.80084	9.09198	9.09481	9.53885
ENSMUSG00000075324	-0.228486	-1.1716	8.4209	8.46511	8.6936	-1.68667	0.121295	0.999992	-1	protein_coding	Fign	fidgetin [Source:MGI Symbol;Acc:MGI:1890647]	chr2	63971507	64098038	4	ensembl_havana	KNOWN	8.15137	8.38095	8.51819	8.08552	8.21445	8.22426	8.36736	8.64091	8.38707	8.89808	8.4802	8.70252
ENSMUSG00000059486	0.229596	1.17251	10.7294	10.8329	10.6033	1.68539	0.121545	0.999992	-1	protein_coding	Kbtbd2	kelch repeat and BTB (POZ) domain containing 2 [Source:MGI Symbol;Acc:MGI:2384811]	chr6	56777524	56797813	4	ensembl_havana	KNOWN	10.5218	10.8095	10.8809	10.9113	10.8209	10.4996	10.8033	11.0029	10.6926	10.5633	10.6145	10.6322
ENSMUSG00000026616	0.367275	1.28991	7.28293	7.21357	6.84629	1.68184	0.122246	0.999992	-1	protein_coding	Cr2	complement receptor 2 [Source:MGI Symbol;Acc:MGI:88489]	chr1	195136811	195176716	11	ensembl_havana	KNOWN	7.0802	7.66836	7.5231	7.32879	7.53017	8.08494	7.19114	7.46568	6.98388	6.71639	7.04771	6.77478
ENSMUSG00000039238	-0.354168	-1.27825	9.21157	8.84083	9.19499	-1.6817	0.122275	0.999992	-1	protein_coding	Zfp750	zinc finger protein 750 [Source:MGI Symbol;Acc:MGI:2442210]	chr11	121510978	121519333	1	ensembl_havana	KNOWN	9.39563	9.11607	9.67437	9.55189	9.01914	9.67433	8.53784	8.93809	9.04655	9.15497	9.01869	9.41132
ENSMUSG00000038319	-0.410622	-1.32926	6.39704	6.09049	6.50111	-1.68151	0.122312	0.999992	-1	protein_coding	Kcnh2	potassium voltage-gated channel, subfamily H (eag-related), member 2 [Source:MGI Symbol;Acc:MGI:1341722]	chr5	24319589	24351604	5	ensembl_havana	KNOWN	5.96202	6.53387	6.95279	6.3777	6.69011	6.47314	6.22482	5.78187	6.26478	6.41332	6.82744	6.26257
ENSMUSG00000019947	-0.310876	-1.24046	9.88899	9.63945	9.95032	-1.68096	0.122421	0.999992	-1	protein_coding	Arid5b	AT rich interactive domain 5B (MRF1-like) [Source:MGI Symbol;Acc:MGI:2175912]	chr10	68095593	68278726	1	ensembl	KNOWN	9.75168	9.9933	10.0699	10.3668	9.86399	9.85282	9.49477	9.91203	9.51154	9.79938	9.81437	10.2372
ENSMUSG00000028039	0.350431	1.27494	6.80378	7.00579	6.65536	1.68073	0.122467	0.999992	-1	protein_coding	Efna3	ephrin A3 [Source:MGI Symbol;Acc:MGI:106644]	chr3	89313899	89322965	3	ensembl_havana	KNOWN	6.7943	7.07961	6.98164	6.80709	6.7932	6.20603	7.36232	6.56713	7.08791	6.62227	6.63692	6.70687
ENSMUSG00000037325	-0.248044	-1.1876	9.52802	9.18659	9.43464	-1.68044	0.122523	0.999992	-1	protein_coding	Bbs7	Bardet-Biedl syndrome 7 (human) [Source:MGI Symbol;Acc:MGI:1918742]	chr3	36573142	36613477	6	ensembl_havana	KNOWN	9.83088	9.81715	9.55465	9.86484	9.4614	9.94361	9.18829	9.31209	9.0594	9.62429	9.32819	9.35142
ENSMUSG00000062232	-0.288804	-1.22163	10.2841	10.0132	10.302	-1.6798	0.12265	0.999992	-1	protein_coding	Rapgef2	Rap guanine nucleotide exchange factor (GEF) 2 [Source:MGI Symbol;Acc:MGI:2659071]	chr3	79062516	79286517	6	ensembl_havana	KNOWN	10.07	10.6272	10.4069	10.6357	10.4834	10.2408	9.99849	10.223	9.81795	10.259	10.1389	10.508
ENSMUSG00000048581	0.266149	1.20259	8.57335	8.5974	8.33126	1.67916	0.122778	0.999992	-1	protein_coding	E130311K13Rik	RIKEN cDNA E130311K13 gene [Source:MGI Symbol;Acc:MGI:3607716]	chr3	63914684	63929472	3	ensembl_havana	KNOWN	8.45622	8.7879	8.5083	8.86656	8.73828	8.73702	8.59047	8.75476	8.44699	8.34129	8.64116	8.01131
ENSMUSG00000074405	-0.212568	-1.15875	10.3144	10.1501	10.3627	-1.679	0.122808	0.999992	1	protein_coding	Zfp865	zinc finger protein 865 [Source:MGI Symbol;Acc:MGI:2442656]	chr7	5020376	5033138	2	ensembl_havana	KNOWN	10.1533	10.389	10.4096	10.5804	10.3601	10.3416	10.1347	10.3134	10.0023	10.5378	10.3374	10.2129
ENSMUSG00000039763	-0.193842	-1.14381	10.2062	10.0893	10.2832	-1.67899	0.122811	0.999992	-1	protein_coding	Dnajc28	DnaJ (Hsp40) homolog, subfamily C, member 28 [Source:MGI Symbol;Acc:MGI:2181053]	chr16	91614257	91619026	4	ensembl_havana	KNOWN	10.1951	10.2845	10.2733	10.0811	10.2587	10.2644	9.96898	10.2703	10.0287	10.1508	10.4766	10.2221
ENSMUSG00000006675	0.224163	1.1681	7.6711	7.62561	7.40145	1.67889	0.122831	0.999992	-1	protein_coding	P4htm	prolyl 4-hydroxylase, transmembrane (endoplasmic reticulum) [Source:MGI Symbol;Acc:MGI:1921693]	chr9	108578862	108597667	6	ensembl_havana	KNOWN	7.93539	7.69826	8.00291	7.68026	7.89715	7.75802	7.47858	7.5936	7.80466	7.58116	7.19332	7.42987
ENSMUSG00000024750	0.173902	1.12811	11.8925	11.9008	11.7269	1.67805	0.122997	0.999992	1	protein_coding	Zfand5	zinc finger, AN1-type domain 5 [Source:MGI Symbol;Acc:MGI:1278334]	chr19	21272278	21282289	5	ensembl_havana	KNOWN	11.9111	12.158	12.0007	11.9216	11.9846	11.8504	11.9059	11.9107	11.8858	11.7543	11.8772	11.5492
ENSMUSG00000021460	-0.382265	-1.30339	11.9227	11.7374	12.1196	-1.67771	0.123065	0.999992	-1	protein_coding	Auh	AU RNA binding protein/enoyl-coenzyme A hydratase [Source:MGI Symbol;Acc:MGI:1338011]	chr13	52835119	52929681	13	ensembl_havana	KNOWN	12.1383	11.9493	11.5213	12.0976	12.315	11.4801	11.9359	11.8286	11.4476	12.0687	12.2661	12.024
ENSMUSG00000026816	-0.14711	-1.10735	10.2215	10.1948	10.3419	-1.67691	0.123224	0.999992	-1	protein_coding	Gtf3c5	general transcription factor IIIC, polypeptide 5 [Source:MGI Symbol;Acc:MGI:1917489]	chr2	28566311	28583751	7	ensembl_havana	KNOWN	10.1648	10.098	10.1195	10.2028	10.2676	10.1953	10.1376	10.2839	10.1628	10.2719	10.4837	10.2699
ENSMUSG00000041757	-0.25371	-1.19227	13.3833	13.2714	13.5252	-1.6765	0.123305	0.999992	1	protein_coding	Plekha6	pleckstrin homology domain containing, family A member 6 [Source:MGI Symbol;Acc:MGI:2388662]	chr1	133181321	133303435	10	ensembl_havana	KNOWN	13.3241	13.4527	13.3656	13.5984	13.1602	13.3091	13.1517	13.5241	13.1386	13.6899	13.2988	13.5867
ENSMUSG00000070420	-0.207075	-1.15435	9.08934	8.86426	9.07133	-1.67517	0.123571	0.999992	1	protein_coding	Zscan25	zinc finger and SCAN domain containing 25 [Source:MGI Symbol;Acc:MGI:3647079]	chr5	145280500	145291278	3	ensembl_havana	KNOWN	9.24472	9.19159	9.23931	9.33623	9.25414	8.99935	8.82816	8.87474	8.88987	9.28353	9.09481	8.83566
ENSMUSG00000032081	0.29254	1.2248	9.42412	9.97781	9.68527	1.67481	0.123642	0.999992	-1	protein_coding	Apoc3	apolipoprotein C-III [Source:MGI Symbol;Acc:MGI:88055]	chr9	46232933	46235636	4	ensembl_havana	KNOWN	9.2155	8.70195	9.25712	8.79634	9.06107	9.06822	9.92184	9.78761	10.224	9.49305	9.70933	9.85343
ENSMUSG00000031934	0.38733	1.30797	6.93827	6.99993	6.6126	1.67323	0.123959	0.999992	-1	protein_coding	Panx1	pannexin 1 [Source:MGI Symbol;Acc:MGI:1860055]	chr9	15005161	15045478	4	ensembl_havana	KNOWN	6.75422	6.72028	7.24229	6.83538	7.42708	7.44233	7.21368	6.88549	6.90063	6.65433	6.969	6.21448
ENSMUSG00000040511	0.159993	1.11728	9.97285	9.7572	9.59721	1.67238	0.124129	0.999992	-1	protein_coding	Pvr	poliovirus receptor [Source:MGI Symbol;Acc:MGI:107741]	chr7	19903578	19921160	4	ensembl_havana	KNOWN	10.4421	10.2318	10.1953	10.2948	10.3146	10.1324	9.78929	9.66815	9.81417	9.5538	9.60907	9.62875
ENSMUSG00000051043	0.163801	1.12023	14.4766	14.5758	14.412	1.67173	0.12426	0.999992	1	protein_coding	Gprc5c	G protein-coupled receptor, family C, group 5, member C [Source:MGI Symbol;Acc:MGI:1917605]	chr11	114851152	114872617	8	ensembl_havana	KNOWN	14.56	14.3888	14.5686	14.2966	14.4531	14.489	14.5457	14.532	14.6497	14.3366	14.3512	14.5482
ENSMUSG00000063851	-0.263051	-1.20001	10.7566	10.8883	11.1514	-1.66903	0.124803	0.999992	-1	protein_coding	Rnf183	ring finger protein 183 [Source:MGI Symbol;Acc:MGI:1923322]	chr4	62427540	62435252	3	ensembl_havana	KNOWN	10.5129	10.4692	10.7444	10.2948	10.1688	10.7694	10.8986	10.8038	10.9627	11.3419	11.0081	11.1041
ENSMUSG00000035407	-0.31332	-1.24256	8.73527	8.66568	8.979	-1.66888	0.124832	0.999992	-1	protein_coding	Kank4	KN motif and ankyrin repeat domains 4 [Source:MGI Symbol;Acc:MGI:3043381]	chr4	98754898	98817537	2	ensembl_havana	KNOWN	8.44367	8.39927	8.91214	8.49318	8.81378	8.82721	8.7761	8.70706	8.51388	8.66617	8.95885	9.31197
ENSMUSG00000036966	0.151284	1.11056	10.869	10.9576	10.8063	1.66812	0.124986	0.999992	-1	protein_coding	Spryd3	SPRY domain containing 3 [Source:MGI Symbol;Acc:MGI:2446175]	chr15	102116528	102136234	4	ensembl_havana	KNOWN	10.9936	10.878	10.8538	10.7791	10.8826	10.7486	10.8687	11.0144	10.9898	10.6828	10.8759	10.8603
ENSMUSG00000002458	-0.194735	-1.14451	7.84881	7.51844	7.71317	-1.66732	0.125146	0.999992	-1	protein_coding	Rgs19	regulator of G-protein signaling 19 [Source:MGI Symbol;Acc:MGI:1915153]	chr2	181688419	181693977	12	ensembl_havana	KNOWN	8.00535	8.26585	8.17518	7.75621	8.16404	8.12429	7.53337	7.5034	7.51854	7.67792	7.69514	7.76646
ENSMUSG00000042787	-0.174795	-1.1288	8.14972	7.79887	7.97366	-1.66642	0.125329	0.999992	1	protein_coding	Exog	endo/exonuclease (5'-3'), endonuclease G-like [Source:MGI Symbol;Acc:MGI:2143333]	chr9	119444923	119465517	2	ensembl	KNOWN	8.45622	8.20467	8.29497	8.3632	8.59343	8.56656	7.83908	7.67849	7.87904	7.88125	8.02843	8.01131
ENSMUSG00000028417	-0.39693	-1.3167	6.19931	6.00642	6.40335	-1.6662	0.125373	0.999992	1	protein_coding	Tal2	T cell acute lymphocytic leukemia 2 [Source:MGI Symbol;Acc:MGI:99540]	chr4	53779705	53788712	1	ensembl_havana	KNOWN	6.21918	6.19945	6.59022	6.07962	6.02268	6.05131	6.03534	5.71913	6.26478	6.99203	5.95545	6.26257
ENSMUSG00000039081	0.223467	1.16754	12.8977	13.03	12.8065	1.66618	0.125378	0.999992	-1	protein_coding	Zfp503	zinc finger protein 503 [Source:MGI Symbol;Acc:MGI:1353644]	chr14	21983962	21989601	1	ensembl_havana	KNOWN	12.8093	12.926	13.0349	12.6746	12.8824	12.936	12.8935	13.1181	13.0783	12.5599	13.0427	12.8169
ENSMUSG00000062825	0.324826	1.25251	10.6108	10.7712	10.4463	1.66579	0.125455	0.999992	-1	protein_coding	Actg1	actin, gamma, cytoplasmic 1 [Source:MGI Symbol;Acc:MGI:87906]	chr11	120345690	120348542	9	ensembl_havana	KNOWN	10.8224	10.2992	10.8942	10.3932	10.4987	10.7694	10.9715	10.4477	10.8944	10.3548	10.3137	10.6706
ENSMUSG00000020639	0.351551	1.27593	6.39006	6.57032	6.21877	1.66466	0.125685	0.999992	1	protein_coding	Pfn4	profilin family, member 4 [Source:MGI Symbol;Acc:MGI:1920121]	chr12	4769295	4778266	2	ensembl	KNOWN	6.58175	6.24067	6.30071	6.65668	6.2329	6.30067	6.17973	6.91378	6.61745	6.02918	6.56738	6.05975
ENSMUSG00000030771	0.554659	1.46882	5.65181	5.72138	5.16672	1.66434	0.12575	0.999992	1	protein_coding	Micalcl	MICAL C-terminal like [Source:MGI Symbol;Acc:MGI:1918127]	chr7	112368308	112413104	5	ensembl_havana	KNOWN	5.24833	6.43078	5.87802	6.21497	5.77652	5.60879	5.81716	6.06017	5.28681	5.50409	4.61985	5.37623
ENSMUSG00000031220	0.439101	1.35576	6.0594	6.01683	5.57773	1.66313	0.125995	0.999992	-1	protein_coding	Awat2	acyl-CoA wax alcohol acyltransferase 2 [Source:MGI Symbol;Acc:MGI:3045345]	chrX	100402221	100442717	2	ensembl_havana	KNOWN	6.83329	6.28075	5.87802	6.12616	6.07818	6.73278	5.81716	6.06017	6.17315	5.76125	5.78212	5.18981
ENSMUSG00000058748	0.185265	1.13703	9.30584	9.24375	9.05849	1.66309	0.126003	0.999992	1	protein_coding	Zfp958	zinc finger protein 958 [Source:MGI Symbol;Acc:MGI:2385298]	chr8	4613167	4629549	2	ensembl_havana	KNOWN	9.76686	9.37402	9.45529	9.35101	9.3304	9.48578	9.23312	9.32794	9.17019	9.0014	9.13141	9.04264
ENSMUSG00000032363	-0.569247	-1.48375	7.9063	7.51483	8.08408	-1.66274	0.126076	0.999992	1	protein_coding	Adamts7	a disintegrin-like and metallopeptidase (reprolysin type) with thrombospondin type 1 motif, 7 [Source:MGI Symbol;Acc:MGI:1347346]	chr9	90163069	90208071	8	ensembl_havana	KNOWN	7.04741	8.36239	8.36235	8.06177	8.42172	7.82323	7.07282	7.93464	7.53704	8.16334	7.89287	8.19602
ENSMUSG00000040860	-0.667358	-1.58816	11.2894	10.8468	11.5142	-1.66265	0.126094	0.999992	-1	protein_coding	Crocc	ciliary rootlet coiled-coil, rootletin [Source:MGI Symbol;Acc:MGI:3529431]	chr4	141016637	141060550	11	ensembl_havana	KNOWN	10.7376	12.2076	11.1492	12.0135	11.1934	11.0891	10.4797	11.4078	10.6529	11.9575	11.338	11.247
ENSMUSG00000020546	-0.310098	-1.23979	11.0141	10.7521	11.0622	-1.66188	0.12625	0.999992	-1	protein_coding	Stxbp4	syntaxin binding protein 4 [Source:MGI Symbol;Acc:MGI:1342296]	chr11	90476492	90638084	7	ensembl_havana	KNOWN	11	10.945	10.9573	11.67	11.0094	11.1444	10.9615	10.7867	10.508	10.9547	10.8866	11.3452
ENSMUSG00000018906	-0.251038	-1.19006	11.1495	10.7244	10.9755	-1.6591	0.126816	0.999992	1	protein_coding	P4ha2	procollagen-proline, 2-oxoglutarate 4-dioxygenase (proline 4-hydroxylase), alpha II polypeptide [Source:MGI Symbol;Acc:MGI:894286]	chr11	54100095	54131665	15	ensembl_havana	KNOWN	11.4601	11.3583	11.5102	11.5353	11.311	11.5188	10.7695	10.5793	10.8246	11.113	10.6058	11.2076
ENSMUSG00000004018	-0.178022	-1.13133	8.80126	8.86533	9.04336	-1.65539	0.127576	0.999992	1	protein_coding	Fancl	Fanconi anemia, complementation group L [Source:MGI Symbol;Acc:MGI:1914280]	chr11	26386135	26471876	5	ensembl_havana	KNOWN	8.75929	8.77392	8.47825	8.56251	8.61235	8.70277	8.74548	9.01191	8.83861	9.06838	9.0824	8.97929
ENSMUSG00000066306	-0.160145	-1.1174	13.4152	13.3191	13.4793	-1.65538	0.127578	0.999992	1	protein_coding	Numa1	nuclear mitotic apparatus protein 1 [Source:MGI Symbol;Acc:MGI:2443665]	chr7	101969843	102014959	2	ensembl_havana	KNOWN	13.4808	13.4505	13.3615	13.5536	13.3525	13.3886	13.2599	13.4544	13.2429	13.559	13.3841	13.4947
ENSMUSG00000049502	0.175641	1.12947	9.85491	9.76855	9.59291	1.65498	0.127661	0.999992	-1	protein_coding	Dtx3l	deltex 3-like (Drosophila) [Source:MGI Symbol;Acc:MGI:2656973]	chr16	35926511	35939151	2	ensembl_havana	KNOWN	9.95541	10.0083	9.95096	10.1045	10.1333	10.0221	9.63916	10.0168	9.64968	9.6121	9.55171	9.61492
ENSMUSG00000032120	0.19119	1.1417	12.8851	12.8766	12.6854	1.65479	0.127701	0.999992	-1	protein_coding	C2cd2l	C2 calcium-dependent domain containing 2-like [Source:MGI Symbol;Acc:MGI:1919014]	chr9	44309237	44320282	1	ensembl	KNOWN	13.199	12.7529	13.1021	13.0074	12.8906	12.9836	12.9857	12.8339	12.8101	12.6738	12.6785	12.7039
ENSMUSG00000029154	0.258309	1.19608	11.098	11.2404	10.9821	1.65328	0.128011	0.999992	1	protein_coding	Cwh43	cell wall biogenesis 43 C-terminal homolog (S. cerevisiae) [Source:MGI Symbol;Acc:MGI:2444131]	chr5	73406075	73453435	3	ensembl_havana	KNOWN	11.2109	11.0135	10.9018	11.0323	11.4516	10.898	11.0202	11.3404	11.3607	10.8651	11.0292	11.0521
ENSMUSG00000035104	0.203077	1.15115	12.2421	12.2211	12.018	1.65225	0.128223	0.999992	1	protein_coding	Eva1a	eva-1 homolog A (C. elegans) [Source:MGI Symbol;Acc:MGI:2385247]	chr6	82041043	82093099	4	ensembl_havana	KNOWN	12.5978	12.273	12.377	12.228	12.3436	12.3681	12.2526	12.0542	12.3565	11.9143	11.9388	12.201
ENSMUSG00000079260	-0.20325	-1.15129	11.363	11.1682	11.3714	-1.65128	0.128422	0.999992	1	protein_coding	Tmppe	transmembrane protein with metallophosphoesterase domain [Source:MGI Symbol;Acc:MGI:5317335]	chr9	114401095	114411200	1	ensembl	KNOWN	11.3144	11.2702	11.5371	11.6037	11.4357	11.5755	11.1776	11.3338	10.9931	11.4162	11.1969	11.5011
ENSMUSG00000039841	0.164056	1.12043	9.94917	9.89291	9.72886	1.65062	0.128559	0.999992	-1	protein_coding	Zfp800	zinc finger protein 800 [Source:MGI Symbol;Acc:MGI:1889334]	chr6	28239927	28398005	5	ensembl_havana	KNOWN	9.97298	10.2241	10.1388	10.1333	10.1267	9.92887	9.82999	9.9535	9.89526	9.63638	9.80685	9.74334
ENSMUSG00000024891	-0.167659	-1.12323	8.8138	8.76681	8.93447	-1.64772	0.12916	0.999992	1	protein_coding	Slc29a2	solute carrier family 29 (nucleoside transporters), member 2 [Source:MGI Symbol;Acc:MGI:1345278]	chr19	5024006	5031971	1	ensembl	KNOWN	8.83809	8.75981	8.72003	8.7376	8.87774	8.72853	8.66598	8.67436	8.96009	8.87105	8.91053	9.02183
ENSMUSG00000037070	0.240498	1.1814	8.60048	8.75174	8.51125	1.64679	0.129355	0.999992	-1	protein_coding	Rbmxl1	RNA binding motif protein, X linked-like-1 [Source:MGI Symbol;Acc:MGI:1343045]	chr8	78505271	78508928	1	ensembl	KNOWN	8.39237	8.64935	8.57609	8.42035	8.74686	8.63173	8.83545	8.74692	8.67287	8.3992	8.83116	8.30338
ENSMUSG00000018239	0.294497	1.22646	8.17362	8.25946	7.96496	1.64612	0.129494	0.999992	1	protein_coding	Zcchc10	zinc finger, CCHC domain containing 10 [Source:MGI Symbol;Acc:MGI:1196228]	chr11	53324679	53333301	2	ensembl_havana	KNOWN	7.80414	8.54625	8.37328	8.4389	8.18946	8.0581	8.10332	8.28798	8.38707	7.88125	8.00232	8.01131
ENSMUSG00000045795	-0.203451	-1.15145	10.119	9.94697	10.1504	-1.64553	0.129616	0.999992	1	protein_coding	Whamm	WAS protein homolog associated with actin, golgi membranes and microtubules [Source:MGI Symbol;Acc:MGI:2142282]	chr7	81571292	81596836	1	ensembl	KNOWN	10.0822	10.2189	10.0666	10.3547	10.1495	10.2644	9.95901	10.0868	9.79508	10.3933	10.0171	10.0409
ENSMUSG00000037845	-0.317255	-1.24596	8.40238	8.26178	8.57903	-1.64507	0.129712	0.999992	1	protein_coding	Fdxacb1	ferredoxin-fold anticodon binding domain containing 1 [Source:MGI Symbol;Acc:MGI:3584513]	chr9	50768236	50773348	5	ensembl_havana	KNOWN	8.13585	8.88209	8.05814	8.35345	8.26315	8.61341	8.174	8.25519	8.35616	8.62632	8.62414	8.48665
ENSMUSG00000021123	0.631924	1.54963	5.75152	5.68804	5.05611	1.64497	0.129732	0.999992	1	protein_coding	Rdh12	retinol dehydrogenase 12 [Source:MGI Symbol;Acc:MGI:1925224]	chr12	79208914	79222665	4	ensembl_havana	KNOWN	6.03074	6.53387	5.99585	5.19328	6.82599	6.20603	5.48785	5.84199	5.73427	4.53885	5.6538	4.97569
ENSMUSG00000029270	0.178771	1.13192	10.8786	11.0262	10.8474	1.6447	0.129788	0.999992	-1	protein_coding	Fam69a	family with sequence similarity 69, member A [Source:MGI Symbol;Acc:MGI:1914516]	chr5	107908053	107987085	3	ensembl_havana	KNOWN	10.9914	10.6955	10.8809	10.7044	10.7133	10.9372	11.033	10.9696	11.0761	10.7173	10.8831	10.9419
ENSMUSG00000053870	0.176397	1.13006	10.5629	10.7027	10.5263	1.64407	0.12992	0.999992	-1	protein_coding	Fpgt	fucose-1-phosphate guanylyltransferase [Source:MGI Symbol;Acc:MGI:1922790]	chr3	155084918	155093403	6	ensembl_havana	KNOWN	10.5248	10.4297	10.6054	10.4764	10.374	10.6577	10.6751	10.7281	10.7049	10.4377	10.4333	10.708
ENSMUSG00000024397	0.555484	1.46966	6.60702	7.09364	6.53816	1.64242	0.130264	0.999992	-1	protein_coding	Aif1	allograft inflammatory factor 1 [Source:MGI Symbol;Acc:MGI:1343098]	chr17	35170991	35176068	7	ensembl_havana	KNOWN	6.03074	6.85911	6.25417	5.76359	7.09173	6.38948	6.9167	7.5219	6.84233	6.888	6.41736	6.30911
ENSMUSG00000027176	-0.199258	-1.14811	9.98111	9.90716	10.1064	-1.64211	0.130329	0.999992	1	protein_coding	Cstf3	cleavage stimulation factor, 3' pre-RNA, subunit 3 [Source:MGI Symbol;Acc:MGI:1351825]	chr2	104590523	104665429	6	ensembl_havana	KNOWN	10.1339	10.1119	9.92891	10.0543	9.85607	9.64757	9.81163	10.0362	9.87359	10.2274	10.0683	10.0236
ENSMUSG00000031072	-0.151509	-1.11073	9.85551	9.73112	9.88263	-1.64028	0.130713	0.999992	1	protein_coding	Oraov1	oral cancer overexpressed 1 [Source:MGI Symbol;Acc:MGI:1919534]	chr7	144915100	144930748	6	ensembl_havana	KNOWN	9.69458	10.029	9.89518	9.94492	9.90293	9.9582	9.72797	9.72114	9.74425	9.91968	9.85141	9.8768
ENSMUSG00000023075	0.16496	1.12113	10.9647	11.1267	10.9618	1.63987	0.130799	0.999992	-1	protein_coding	Akirin1	akirin 1 [Source:MGI Symbol;Acc:MGI:1915300]	chr4	123734559	123750345	3	ensembl_havana	KNOWN	10.6959	10.8265	10.915	10.9195	10.8846	11.0691	11.2434	11.0419	11.0949	10.8634	10.9563	11.0657
ENSMUSG00000020656	0.335086	1.26145	6.72365	6.76422	6.42914	1.63945	0.130887	0.999992	1	protein_coding	Grhl1	grainyhead-like 1 (Drosophila) [Source:MGI Symbol;Acc:MGI:2182540]	chr12	24572287	24617391	2	ensembl	KNOWN	6.94432	7.03344	6.25417	6.99437	7.14468	6.73278	6.97064	6.67022	6.65181	6.29628	6.63692	6.3542
ENSMUSG00000039756	0.142058	1.10348	10.882	10.9224	10.7804	1.6384	0.131109	0.999992	1	protein_coding	Dnttip2	deoxynucleotidyltransferase, terminal, interacting protein 2 [Source:MGI Symbol;Acc:MGI:1923173]	chr3	122274388	122285271	5	ensembl_havana	KNOWN	10.8321	10.9865	10.9056	10.9063	10.938	10.9074	10.9879	10.8151	10.9644	10.6808	10.8376	10.8227
ENSMUSG00000025375	-0.521661	-1.43561	7.55296	7.34687	7.86853	-1.63696	0.131411	0.999992	-1	protein_coding	Aatk	apoptosis-associated tyrosine kinase [Source:MGI Symbol;Acc:MGI:1197518]	chr11	120007313	120047167	9	ensembl_havana	KNOWN	6.713	7.85248	7.74128	7.56674	7.97231	7.14357	7.16824	7.7111	7.16128	8.14089	7.54041	7.92429
ENSMUSG00000024565	0.354824	1.27883	9.29254	9.45588	9.10105	1.63428	0.131979	0.999992	-1	protein_coding	Sall3	sal-like 3 (Drosophila) [Source:MGI Symbol;Acc:MGI:109295]	chr18	80966376	80986578	1	ensembl	KNOWN	9.13975	9.6007	9.38682	9.239	9.6147	8.85866	9.19397	9.72912	9.44454	8.95067	9.39495	8.95754
ENSMUSG00000100967	-1.33504	-2.52283	5.35146	4.35294	5.68798	-1.63386	0.132067	0.999992	-1	protein_coding	Gm29666	predicted gene 29666 [Source:MGI Symbol;Acc:MGI:5580372]	chr15	84910438	84920038	1	havana	KNOWN	4.69193	7.18896	5.18141	6.65668	5.96497	4.41085	3.00981	5.71913	4.32988	6.07727	5.89996	5.08672
ENSMUSG00000027243	-0.159452	-1.11686	9.79323	9.73198	9.89143	-1.63327	0.132193	0.999992	1	protein_coding	Harbi1	harbinger transposase derived 1 [Source:MGI Symbol;Acc:MGI:2443194]	chr2	91710852	91721545	5	ensembl_havana	KNOWN	9.81636	9.78267	9.6431	9.78369	9.66087	9.96182	9.66393	9.78379	9.74823	9.88632	9.95034	9.83765
ENSMUSG00000036995	-0.354735	-1.27875	9.43499	9.04856	9.40329	-1.63288	0.132274	0.999992	1	protein_coding	Asap3	ArfGAP with SH3 domain, ankyrin repeat and PH domain 3 [Source:MGI Symbol;Acc:MGI:2684986]	chr4	136206365	136245216	1	ensembl_havana	KNOWN	9.65159	9.83744	9.30927	9.93515	9.66541	9.4655	8.72209	9.40967	9.0139	9.72585	9.14937	9.33465
ENSMUSG00000037157	-0.469457	-1.38459	6.88461	6.81456	7.28402	-1.63231	0.132396	0.999992	1	protein_coding	Il22ra1	interleukin 22 receptor, alpha 1 [Source:MGI Symbol;Acc:MGI:2663588]	chr4	135728172	135752140	1	ensembl_havana	KNOWN	6.90825	6.56666	6.86259	7.01925	6.13162	6.83118	6.97064	7.1221	6.35094	7.32645	6.82744	7.69816
ENSMUSG00000078719	0.396157	1.316	6.16397	6.52121	6.12505	1.63198	0.132466	0.999992	-1	protein_coding	Msmp	microseminoprotein, prostate associated [Source:MGI Symbol;Acc:MGI:3652339]	chr4	43583216	43584494	1	ensembl_havana	KNOWN	5.81392	5.64552	6.10479	5.57515	6.50001	6.38948	6.57749	6.76644	6.2197	6.21263	5.89996	6.26257
ENSMUSG00000039713	-0.304509	-1.235	10.6815	10.3889	10.6934	-1.63165	0.132535	0.999992	1	protein_coding	Plekhg5	pleckstrin homology domain containing, family G (with RhoGef domain) member 5 [Source:MGI Symbol;Acc:MGI:2652860]	chr4	152072498	152115400	7	ensembl_havana	KNOWN	10.6665	10.9895	10.7232	11.064	10.9173	10.5701	10.4936	10.6185	10.0546	10.9595	10.5233	10.5974
ENSMUSG00000035171	-0.13983	-1.10178	10.1069	10.1006	10.2405	-1.63084	0.132707	0.999992	-1	protein_coding	1110059E24Rik	RIKEN cDNA 1110059E24 gene [Source:MGI Symbol;Acc:MGI:1913456]	chr19	21581202	21652976	9	ensembl_havana	KNOWN	10.1724	10.0378	10.1259	9.90877	10.0385	9.97623	10.0558	10.0775	10.1687	10.2538	10.3269	10.1408
ENSMUSG00000020331	-0.219843	-1.16461	6.88611	6.7183	6.93814	-1.63053	0.132774	0.999992	1	protein_coding	Hcn2	hyperpolarization-activated, cyclic nucleotide-gated K+ 2 [Source:MGI Symbol;Acc:MGI:1298210]	chr10	79716634	79736108	2	ensembl_havana	KNOWN	7.0802	6.77743	6.79916	7.20417	7.03676	6.76633	6.71025	6.82719	6.61745	7.08905	6.88574	6.83963
ENSMUSG00000038957	0.135954	1.09882	10.6248	10.7591	10.6231	1.63033	0.132817	0.999992	1	protein_coding	Edc3	enhancer of mRNA decapping 3 homolog (S. cerevisiae) [Source:MGI Symbol;Acc:MGI:2142951]	chr9	57708540	57752499	3	ensembl_havana	KNOWN	10.688	10.5717	10.4971	10.553	10.5164	10.5243	10.7846	10.6588	10.8339	10.6049	10.6209	10.6436
ENSMUSG00000019808	0.236581	1.1782	8.01896	8.08242	7.84584	1.62974	0.132943	0.999992	1	protein_coding	Adat2	adenosine deaminase, tRNA-specific 2 [Source:MGI Symbol;Acc:MGI:1914007]	chr10	13552894	13563376	1	ensembl_havana	KNOWN	8.22652	7.86571	8.11133	7.97543	8.0156	8.2482	7.964	8.11602	8.16723	7.69343	7.71135	8.13273
ENSMUSG00000044043	0.276038	1.21087	7.14638	7.37572	7.09969	1.62951	0.13299	0.999992	1	protein_coding	Pcdhb14	protocadherin beta 14 [Source:MGI Symbol;Acc:MGI:2136749]	chr18	37447656	37456350	1	ensembl_havana	KNOWN	7.0802	7.05671	7.16892	6.68804	7.38368	6.95275	7.23588	7.28256	7.60874	6.99203	7.26095	7.04608
ENSMUSG00000037526	-0.184469	-1.1364	10.5053	10.2398	10.4243	-1.62948	0.132997	0.999992	-1	protein_coding	Atg14	autophagy related 14 [Source:MGI Symbol;Acc:MGI:1261775]	chr14	47540894	47568434	1	ensembl	KNOWN	10.758	10.7029	10.5462	10.7954	10.6112	10.6577	10.0589	10.4597	10.201	10.4423	10.4503	10.3803
ENSMUSG00000026980	0.248671	1.18811	8.25166	8.46409	8.21541	1.62902	0.133097	0.999992	-1	protein_coding	Ly75	lymphocyte antigen 75 [Source:MGI Symbol;Acc:MGI:106662]	chr2	60292103	60383303	2	ensembl_havana	KNOWN	7.98817	8.10774	8.09822	8.28331	8.43241	8.07158	8.30574	8.64934	8.43717	7.92132	8.4802	8.24472
ENSMUSG00000059839	-0.218116	-1.16321	9.67786	9.53023	9.74834	-1.6281	0.133292	0.999992	-1	protein_coding	Zfp874b	zinc finger protein 874b [Source:MGI Symbol;Acc:MGI:3040702]	chr13	67471514	67484225	1	ensembl_havana	KNOWN	9.50232	9.89021	9.82128	9.77642	9.65632	9.65206	9.26044	9.68055	9.64968	9.70687	9.75305	9.7851
ENSMUSG00000051627	-0.86432	-1.82048	4.93902	3.11131	3.97563	-1.62805	0.133303	0.999992	-1	protein_coding	Hist1h1e	histone cluster 1, H1e [Source:MGI Symbol;Acc:MGI:1931527]	chr13	23621755	23622502	1	ensembl_havana	KNOWN	6.09632	6.83239	5.99585	6.52392	6.95017	5.60879	3.37238	3.3972	2.56434	2.95389	5.18173	3.79127
ENSMUSG00000075296	0.656186	1.57591	6.57553	6.74267	6.08649	1.62606	0.133728	0.999992	1	protein_coding	Aldh3b2	aldehyde dehydrogenase 3 family, member B2 [Source:MGI Symbol;Acc:MGI:2147613]	chr19	3972328	3981645	1	ensembl_havana	KNOWN	6.94432	6.80517	6.30071	6.3777	6.2329	7.75802	7.25773	6.15802	6.81227	5.97943	6.45635	5.82369
ENSMUSG00000042303	-0.408638	-1.32743	7.27258	7.06286	7.47149	-1.62426	0.134114	0.999992	1	protein_coding	Sgsm3	small G protein signaling modulator 3 [Source:MGI Symbol;Acc:MGI:1916329]	chr15	80977765	81012289	13	havana	KNOWN	7.31872	7.32933	7.19379	7.38729	6.85805	7.58078	7.44086	7.23851	6.5092	7.69343	7.17005	7.551
ENSMUSG00000063506	-0.228989	-1.17201	8.99095	8.92655	9.15553	-1.6239	0.134192	0.999992	1	protein_coding	Arhgap22	Rho GTPase activating protein 22 [Source:MGI Symbol;Acc:MGI:2443418]	chr14	33214026	33369934	8	ensembl_havana	KNOWN	9.1083	8.93955	8.74549	8.95301	8.79734	9.10147	8.80608	9.17272	8.80084	9.17168	9.2801	9.01483
ENSMUSG00000042419	-0.1751	-1.12904	9.5408	9.41756	9.59266	-1.62375	0.134225	0.999992	-1	protein_coding	Nfkbil1	nuclear factor of kappa light polypeptide gene enhancer in B cells inhibitor like 1 [Source:MGI Symbol;Acc:MGI:1340031]	chr17	35220175	35235792	2	ensembl_havana	KNOWN	9.58461	9.52764	9.6655	9.43197	9.55727	9.6919	9.3598	9.46807	9.42481	9.58741	9.76863	9.42195
ENSMUSG00000058013	-0.189654	-1.14049	12.2761	12.1715	12.3612	-1.62346	0.134286	0.999992	1	protein_coding	2011-09-01	septin 11 [Source:MGI Symbol;Acc:MGI:1277214]	chr5	93093437	93176447	9	ensembl_havana	KNOWN	12.0218	12.3116	12.4722	12.3191	12.3964	12.1934	12.2328	12.1687	12.1132	12.3781	12.2886	12.417
ENSMUSG00000022543	-0.294419	-1.22639	6.48292	6.34266	6.63708	-1.62144	0.134721	0.999992	1	protein_coding	4930451G09Rik	RIKEN cDNA 4930451G09 gene [Source:MGI Symbol;Acc:MGI:1921934]	chr16	4968936	4978962	1	ensembl	KNOWN	6.33239	6.72028	6.79916	6.45266	6.50001	6.05131	6.3522	6.20456	6.47123	6.80475	6.79739	6.30911
ENSMUSG00000040957	0.224406	1.1683	10.386	10.445	10.2206	1.62014	0.135002	0.999992	1	protein_coding	Cables1	CDK5 and Abl enzyme substrate 1 [Source:MGI Symbol;Acc:MGI:1927065]	chr18	11839220	11945627	2	ensembl	KNOWN	10.5455	10.3353	10.6007	10.2639	10.5851	10.305	10.4634	10.2145	10.6571	10.1675	10.1359	10.3584
ENSMUSG00000066151	-0.15129	-1.11056	11.9835	11.8359	11.9872	-1.61877	0.135297	0.999992	-1	protein_coding	Fkbp15	FK506 binding protein 15 [Source:MGI Symbol;Acc:MGI:2444782]	chr4	62300342	62360548	6	ensembl_havana	KNOWN	12.0837	11.9778	12.0467	12.1619	11.9497	12.1133	11.8268	11.9125	11.7684	12.085	11.8718	12.0047
ENSMUSG00000026070	0.793239	1.73296	5.85444	6.11772	5.32449	1.61847	0.135362	0.999992	1	protein_coding	Il18r1	interleukin 18 receptor 1 [Source:MGI Symbol;Acc:MGI:105383]	chr1	40465552	40500854	6	ensembl_havana	KNOWN	4.8524	6.96129	6.10479	5.82131	6.65404	5.53284	6.22482	5.9552	6.17315	5.27582	4.75109	5.94654
ENSMUSG00000062151	-0.308075	-1.23805	6.27431	5.75773	6.0658	-1.61589	0.135923	0.999992	-1	protein_coding	Unc13c	unc-13 homolog C (C. elegans) [Source:MGI Symbol;Acc:MGI:2149021]	chr9	73479422	73968966	2	ensembl_havana	KNOWN	6.48711	6.83239	6.43195	6.80709	7.00847	6.25413	5.75704	5.78187	5.73427	6.12382	6.2499	5.82369
ENSMUSG00000022900	0.193545	1.14357	11.3089	11.3354	11.1419	1.61538	0.136034	0.999992	1	protein_coding	Ildr1	immunoglobulin-like domain containing receptor 1 [Source:MGI Symbol;Acc:MGI:2146574]	chr16	36693978	36726804	5	ensembl_havana	KNOWN	11.3144	11.5406	11.2711	11.2317	11.5456	11.3712	11.2186	11.3365	11.4513	11.013	11.2726	11.14
ENSMUSG00000096210	0.194184	1.14408	13.5844	13.8048	13.6107	1.61399	0.136336	0.999992	1	protein_coding	H1f0	H1 histone family, member 0 [Source:MGI Symbol;Acc:MGI:95893]	chr15	79028212	79030498	1	ensembl	KNOWN	13.4423	13.4691	13.5685	13.2908	13.5942	13.4017	13.7114	13.7882	13.915	13.6135	13.8053	13.4132
ENSMUSG00000049489	0.164502	1.12078	9.56368	9.59387	9.42937	1.61307	0.136536	0.999992	-1	protein_coding	Fam58b	family with sequence similarity 58, member B [Source:MGI Symbol;Acc:MGI:1916359]	chr11	78750506	78751729	1	ensembl_havana	KNOWN	9.60729	9.78616	9.62949	9.41801	9.65632	9.59718	9.61396	9.50108	9.66658	9.31896	9.5472	9.42195
ENSMUSG00000001521	-0.222391	-1.16667	11.3791	11.3079	11.5303	-1.61257	0.136645	0.999992	-1	protein_coding	Tulp3	tubby-like protein 3 [Source:MGI Symbol;Acc:MGI:1329045]	chr6	128321161	128355851	6	ensembl_havana	KNOWN	11.5995	11.2438	11.3699	11.4826	11.0411	11.2971	11.2434	11.4947	11.1857	11.5869	11.541	11.463
ENSMUSG00000020888	-0.249181	-1.18853	9.12532	8.89397	9.14315	-1.61234	0.136695	0.999992	1	protein_coding	Dvl2	dishevelled 2, dsh homolog (Drosophila) [Source:MGI Symbol;Acc:MGI:106613]	chr11	70000595	70012301	7	ensembl_havana	KNOWN	9.04326	9.48539	8.92706	9.36563	9.4244	9.14676	8.69029	9.09456	8.89705	9.18271	9.14341	9.10332
ENSMUSG00000037344	-0.160435	-1.11762	10.5411	10.425	10.5855	-1.61225	0.136714	0.999992	-1	protein_coding	Slc12a9	solute carrier family 12 (potassium/chloride transporters), member 9 [Source:MGI Symbol;Acc:MGI:1933532]	chr5	137314558	137333597	4	ensembl_havana	KNOWN	10.7325	10.7047	10.4694	10.6596	10.4337	10.4617	10.4058	10.3707	10.4986	10.6152	10.5818	10.5594
ENSMUSG00000051934	-0.137388	-1.09991	10.2219	10.1238	10.2612	-1.612	0.136771	0.999992	1	protein_coding	Spats2	spermatogenesis associated, serine-rich 2 [Source:MGI Symbol;Acc:MGI:1919822]	chr15	99126578	99213206	1	ensembl	KNOWN	10.1456	10.2189	10.2527	10.315	10.3204	10.2556	9.97889	10.1771	10.2154	10.2668	10.2706	10.2462
ENSMUSG00000035455	-0.567437	-1.48189	5.7948	5.8572	6.42463	-1.61032	0.137138	0.999992	-1	protein_coding	Fignl1	fidgetin-like 1 [Source:MGI Symbol;Acc:MGI:1890648]	chr11	11787431	11808962	7	ensembl_havana	KNOWN	5.46245	5.64552	5.53288	4.39681	5.90485	5.74965	5.87488	5.78187	5.91484	6.41332	6.91403	5.94654
ENSMUSG00000001349	-0.578134	-1.49292	7.44708	7.16611	7.74425	-1.60964	0.137286	0.999992	1	protein_coding	Cnn1	calponin 1 [Source:MGI Symbol;Acc:MGI:104979]	chr9	22099281	22109630	1	ensembl	KNOWN	7.42465	7.07961	8.04453	6.86313	6.95017	8.27176	7.32139	7.19306	6.98388	8.02305	7.75891	7.45077
ENSMUSG00000001674	0.14242	1.10375	9.9201	10.0405	9.89807	1.60887	0.137456	0.999992	-1	protein_coding	Ddx18	DEAD (Asp-Glu-Ala-Asp) box polypeptide 18 [Source:MGI Symbol;Acc:MGI:1914192]	chr1	121553835	121567989	4	ensembl_havana	KNOWN	9.84048	9.89989	9.93998	9.71684	9.94085	9.88754	10.1108	9.94324	10.0674	9.85906	9.90525	9.92989
ENSMUSG00000033726	0.16988	1.12497	11.5111	11.596	11.4261	1.60867	0.137498	0.999992	1	protein_coding	Emx1	empty spiracles homeobox 1 [Source:MGI Symbol;Acc:MGI:95387]	chr6	85187438	85204462	2	ensembl_havana	KNOWN	11.6066	11.46	11.6594	11.3344	11.3775	11.6289	11.544	11.5832	11.6608	11.4116	11.5398	11.3269
ENSMUSG00000028465	-0.216024	-1.16153	14.4037	14.416	14.632	-1.60744	0.137769	0.999992	-1	protein_coding	Tln1	talin 1 [Source:MGI Symbol;Acc:MGI:1099832]	chr4	43531519	43562691	8	ensembl_havana	KNOWN	14.4467	14.0117	14.4483	14.3346	14.0538	14.4053	14.395	14.4584	14.3945	14.5855	14.5901	14.7203
ENSMUSG00000071001	0.309046	1.23889	7.07176	7.22031	6.91126	1.60727	0.137806	0.999992	1	protein_coding	Hrct1	histidine rich carboxyl terminus 1 [Source:MGI Symbol;Acc:MGI:1917945]	chr4	43727188	43728639	1	ensembl_havana	KNOWN	6.7943	6.77743	7.56183	6.9433	7.22062	7.16888	7.38236	7.21596	7.06259	6.83304	6.969	6.93175
ENSMUSG00000044405	1.10615	2.1527	5.26666	5.49655	4.3904	1.60607	0.138071	0.999992	1	protein_coding	Adig	adipogenin [Source:MGI Symbol;Acc:MGI:2675492]	chr2	158502612	158508198	3	ensembl_havana	KNOWN	5.12803	5.81885	5.36782	5.10308	4.74258	7.37867	6.50623	5.65354	4.32988	5.00452	3.92797	4.23872
ENSMUSG00000007659	0.241224	1.182	13.5876	13.7712	13.53	1.60589	0.138109	0.999992	-1	protein_coding	Bcl2l1	BCL2-like 1 [Source:MGI Symbol;Acc:MGI:88139]	chr2	152780668	152831728	9	ensembl_havana	KNOWN	13.7375	13.2055	13.7019	13.4434	13.5371	13.522	13.7543	13.6149	13.9445	13.587	13.3618	13.6412
ENSMUSG00000035372	0.171903	1.12654	9.38658	9.43921	9.2673	1.60563	0.138168	0.999992	1	protein_coding	1810055G02Rik	RIKEN cDNA 1810055G02 gene [Source:MGI Symbol;Acc:MGI:1919306]	chr19	3708333	3717881	1	ensembl	KNOWN	9.56157	9.39699	9.48078	9.4366	9.28395	9.35956	9.42404	9.25242	9.64116	9.23134	9.24155	9.32901
ENSMUSG00000030098	-0.795531	-1.73572	7.62136	7.20624	8.00177	-1.60483	0.138344	0.999992	-1	protein_coding	Grip2	glutamate receptor interacting protein 2 [Source:MGI Symbol;Acc:MGI:2681173]	chr6	91761509	91827250	5	ensembl_havana	KNOWN	6.67056	8.59475	7.44237	8.3037	7.92769	6.89324	6.94392	7.77417	6.90063	8.32146	8.15234	7.53151
ENSMUSG00000019852	0.544383	1.4584	7.59311	7.72488	7.1805	1.60451	0.138415	0.999992	-1	protein_coding	Arfgef3	ARFGEF family member 3 [Source:MGI Symbol;Acc:MGI:106387]	chr10	18588011	18743758	1	ensembl	KNOWN	7.84288	8.02757	7.00993	7.28843	8.2869	7.94544	7.47858	7.90676	7.78931	6.58948	7.52215	7.42987
ENSMUSG00000090019	-0.259598	-1.19715	8.13304	8.10456	8.36415	-1.60429	0.138463	0.999992	1	protein_coding	Gimap1	GTPase, IMAP family member 1 [Source:MGI Symbol;Acc:MGI:109368]	chr6	48739054	48743795	6	ensembl_havana	KNOWN	7.6157	8.10774	8.2243	8.0737	8.29863	7.87028	8.07897	8.24409	7.99061	8.33141	8.41241	8.34864
ENSMUSG00000004642	0.225892	1.1695	9.77129	9.90529	9.67939	1.60244	0.138873	0.999992	-1	protein_coding	Slbp	stem-loop binding protein [Source:MGI Symbol;Acc:MGI:108402]	chr5	33634952	33652574	9	ensembl_havana	KNOWN	9.6129	9.99631	9.75597	9.60626	9.98507	9.54498	9.7666	9.96706	9.9822	9.72208	9.75305	9.56305
ENSMUSG00000026587	-0.604374	-1.52032	6.48051	6.20544	6.80982	-1.60186	0.139001	0.999992	1	protein_coding	Astn1	astrotactin 1 [Source:MGI Symbol;Acc:MGI:1098567]	chr1	158362273	158691781	11	ensembl_havana	KNOWN	7.31872	6.02166	6.55225	6.68804	5.70781	6.43191	6.31098	6.63667	5.66868	6.74645	6.45635	7.22665
ENSMUSG00000035305	-0.325301	-1.25293	9.61235	9.44484	9.77014	-1.60181	0.139013	0.999992	1	protein_coding	Ror1	receptor tyrosine kinase-like orphan receptor 1 [Source:MGI Symbol;Acc:MGI:1347520]	chr4	100095791	100444765	1	ensembl_havana	KNOWN	9.86421	9.50244	9.70929	9.88528	9.12175	9.6203	9.49477	9.60014	9.23959	9.66814	9.57405	10.0682
ENSMUSG00000033233	0.35279	1.27703	6.87067	6.84239	6.4896	1.6005	0.139304	0.999992	1	protein_coding	Trim45	tripartite motif-containing 45 [Source:MGI Symbol;Acc:MGI:1918187]	chr3	100922202	100936920	4	ensembl_havana	KNOWN	7.01386	7.42184	7.11785	6.86313	7.26912	6.76633	6.83181	6.91378	6.78157	6.41332	6.99572	6.05975
ENSMUSG00000052921	-0.27189	-1.20739	10.2356	10.1389	10.4108	-1.59963	0.139496	0.999992	-1	protein_coding	Arhgef15	Rho guanine nucleotide exchange factor (GEF) 15 [Source:MGI Symbol;Acc:MGI:3045246]	chr11	68943155	68957480	6	ensembl_havana	KNOWN	9.76182	10.1771	10.4871	10.2743	10.4042	10.0733	10.0242	10.1829	10.2096	10.4377	10.2596	10.5352
ENSMUSG00000031697	0.216349	1.16179	8.77776	8.88449	8.66814	1.59904	0.139627	0.999992	1	protein_coding	Orc6	origin recognition complex, subunit 6 [Source:MGI Symbol;Acc:MGI:1929285]	chr8	85299632	85308278	2	ensembl	KNOWN	8.66517	8.869	8.76222	8.69963	8.90868	8.77047	8.92013	8.91728	8.81606	8.72018	8.9245	8.35974
ENSMUSG00000020018	0.241755	1.18243	7.89936	8.16689	7.92514	1.59841	0.139767	0.999992	-1	protein_coding	Snrpf	small nuclear ribonucleoprotein polypeptide F [Source:MGI Symbol;Acc:MGI:1917128]	chr10	93583029	93589706	1	ensembl_havana	KNOWN	7.74402	7.72755	8.07162	7.4798	7.60765	7.88563	8.0912	8.12815	8.28133	8.07135	8.04131	7.66275
ENSMUSG00000050097	0.355213	1.27917	11.0574	10.7331	10.3779	1.59571	0.14037	0.999992	1	protein_coding	Ces2b	carboxyesterase 2B [Source:MGI Symbol;Acc:MGI:2448547]	chr8	104831572	104840093	2	ensembl_havana	KNOWN	11.7862	12.0004	11.222	11.0877	11.9063	11.3534	10.7695	10.7771	10.6529	10.3766	10.4814	10.2758
ENSMUSG00000030750	0.164906	1.12109	10.4288	10.5453	10.3804	1.5952	0.140484	0.999992	-1	protein_coding	Nsmce1	non-SMC element 1 homolog (S. cerevisiae) [Source:MGI Symbol;Acc:MGI:1914961]	chr7	125467640	125491596	3	ensembl_havana	KNOWN	10.5775	10.423	10.3882	10.2109	10.3232	10.4462	10.5501	10.4716	10.6142	10.5008	10.4062	10.2342
ENSMUSG00000037995	-0.476294	-1.39117	8.21393	7.82076	8.29705	-1.59492	0.140547	0.999992	1	protein_coding	Igsf9	immunoglobulin superfamily, member 9 [Source:MGI Symbol;Acc:MGI:2135283]	chr1	172481788	172498878	14	ensembl_havana	KNOWN	8.13585	9.14892	7.90086	8.40155	8.464	8.16259	7.49707	8.25519	7.71002	8.47297	8.35165	8.06654
ENSMUSG00000041895	0.186472	1.13798	11.6697	11.7246	11.5381	1.5948	0.140573	0.999992	-1	protein_coding	Wipi1	WD repeat domain, phosphoinositide interacting 1 [Source:MGI Symbol;Acc:MGI:1261864]	chr11	109573331	109611967	4	ensembl_havana	KNOWN	11.9337	11.613	11.6749	11.6592	11.6603	11.7076	11.5022	11.7795	11.8921	11.509	11.5635	11.5419
ENSMUSG00000020679	-0.241513	-1.18223	13.3011	13.3071	13.5486	-1.59477	0.140581	0.999992	1	protein_coding	Hnf1b	HNF1 homeobox B [Source:MGI Symbol;Acc:MGI:98505]	chr11	83850063	83905819	5	ensembl_havana	KNOWN	13.3322	13.2146	13.0781	13.3389	13.0256	13.0575	13.261	13.47	13.1902	13.461	13.8577	13.3271
ENSMUSG00000030269	0.140249	1.1021	11.0659	11.2244	11.0841	1.59458	0.140622	0.999992	1	protein_coding	Mtmr14	myotubularin related protein 14 [Source:MGI Symbol;Acc:MGI:1916075]	chr6	113237843	113281392	10	ensembl_havana	KNOWN	11.1446	10.9372	10.9261	10.9873	10.9622	10.9074	11.2241	11.2751	11.1739	11.1274	11.1216	11.0034
ENSMUSG00000028962	-0.147147	-1.10738	12.4123	12.3275	12.4746	-1.59387	0.140782	0.999992	1	protein_coding	Slc4a2	solute carrier family 4 (anion exchanger), member 2 [Source:MGI Symbol;Acc:MGI:109351]	chr5	24423837	24440950	15	ensembl_havana	KNOWN	12.4898	12.3795	12.4132	12.5084	12.3329	12.4171	12.3752	12.287	12.3202	12.4917	12.3344	12.5977
ENSMUSG00000037337	-0.511134	-1.42517	5.81067	5.48934	6.00047	-1.59313	0.140948	0.999992	1	protein_coding	Map4k1	mitogen-activated protein kinase kinase kinase kinase 1 [Source:MGI Symbol;Acc:MGI:1346882]	chr7	28982854	29003279	1	ensembl	KNOWN	5.73375	6.77743	5.53288	5.64074	5.63566	5.9381	4.95734	5.84199	5.66868	5.76125	6.29362	5.94654
ENSMUSG00000078234	-0.198011	-1.14712	13.2635	13.0143	13.2123	-1.59305	0.140966	0.999992	-1	protein_coding	Klhdc7a	kelch domain containing 7A [Source:MGI Symbol;Acc:MGI:2444612]	chr4	139960220	139968026	1	ensembl_havana	KNOWN	13.3745	13.5668	13.3394	13.3379	13.4226	13.4402	12.7961	13.2457	13.0013	13.0663	13.2823	13.2884
ENSMUSG00000032583	-0.218484	-1.16351	10.6563	10.588	10.8064	-1.58954	0.141755	0.999992	1	protein_coding	Mon1a	MON1 homolog A (yeast) [Source:MGI Symbol;Acc:MGI:1920075]	chr9	107888151	107903139	2	ensembl_havana	KNOWN	10.7881	10.304	10.7486	10.6032	10.5994	10.6487	10.6023	10.4183	10.7433	10.9106	10.6921	10.8167
ENSMUSG00000043090	-0.199566	-1.14835	10.4276	10.2632	10.4628	-1.58851	0.141987	0.999992	-1	protein_coding	Zfp866	zinc finger protein 866 [Source:MGI Symbol;Acc:MGI:3584369]	chr8	69761326	69791178	2	ensembl_havana	KNOWN	10.2751	10.6096	10.5749	10.6715	10.5289	10.2935	10.1258	10.3758	10.2882	10.4331	10.4623	10.493
ENSMUSG00000022840	-0.365259	-1.28811	9.00499	8.92287	9.28813	-1.58791	0.142122	0.999992	1	protein_coding	Adcy5	adenylate cyclase 5 [Source:MGI Symbol;Acc:MGI:99673]	chr16	35154877	35305737	1	ensembl	KNOWN	8.63238	8.55445	9.376	8.92037	8.91631	9.02729	9.1003	8.97882	8.6895	9.49305	8.88217	9.48918
ENSMUSG00000004798	-0.163148	-1.11973	12.0877	11.9601	12.1233	-1.58761	0.142191	0.999992	-1	protein_coding	Ulk2	unc-51 like kinase 2 [Source:MGI Symbol;Acc:MGI:1352758]	chr11	61775649	61855073	3	ensembl_havana	KNOWN	12.2415	11.9171	12.1919	12.1542	12.0795	12.2178	12.0102	11.9514	11.9188	12.0515	12.0882	12.2301
ENSMUSG00000002107	0.211613	1.15798	9.22074	9.32148	9.10987	1.58581	0.142598	0.999992	-1	protein_coding	Celf2	CUGBP, Elav-like family member 2 [Source:MGI Symbol;Acc:MGI:1338822]	chr2	6539694	7509563	28	ensembl_havana	KNOWN	9.0598	9.09374	9.17205	9.06476	9.56701	9.39753	9.36484	9.4294	9.17019	8.97626	9.23035	9.123
ENSMUSG00000017692	0.306009	1.23628	7.82494	7.93827	7.63226	1.58551	0.142667	0.999992	1	protein_coding	Rhbdl3	rhomboid, veinlet-like 3 (Drosophila) [Source:MGI Symbol;Acc:MGI:2179276]	chr11	80300912	80355955	3	ensembl_havana	KNOWN	7.44996	7.74198	8.03079	7.93679	8.2869	7.74124	8.029	7.90676	7.87904	7.54742	7.96224	7.38712
ENSMUSG00000044916	-0.270858	-1.20653	6.56301	6.25833	6.52919	-1.58519	0.142739	0.999992	1	protein_coding	1700029I15Rik	RIKEN cDNA 1700029I15 gene [Source:MGI Symbol;Acc:MGI:1916742]	chr2	92382538	92385708	4	ensembl_havana	KNOWN	6.38583	7.16774	6.79916	6.62462	6.61705	6.79912	6.13319	6.37703	6.26478	6.62227	6.56738	6.39792
ENSMUSG00000050234	-0.2234	-1.16748	8.44508	8.40184	8.62524	-1.58482	0.142824	0.999992	-1	protein_coding	Gja4	gap junction protein, alpha 4 [Source:MGI Symbol;Acc:MGI:95715]	chr4	127311421	127314039	1	ensembl_havana	KNOWN	8.2118	8.3341	8.48834	8.29354	8.60292	8.32901	8.41677	8.17565	8.6131	8.49968	8.58068	8.79536
ENSMUSG00000011008	0.374369	1.29627	8.44626	8.70941	8.33504	1.58351	0.143121	0.999992	1	protein_coding	Mcoln2	mucolipin 2 [Source:MGI Symbol;Acc:MGI:1915529]	chr3	146149833	146195513	5	ensembl_havana	KNOWN	8.15137	8.59475	8.51819	8.12043	8.64947	8.18757	8.37738	8.66607	9.08477	7.93444	8.41241	8.65826
ENSMUSG00000031706	-0.266903	-1.20322	10.1829	10.0015	10.2684	-1.58318	0.143197	0.999992	1	protein_coding	Rfx1	regulatory factor X, 1 (influences HLA class II expression) [Source:MGI Symbol;Acc:MGI:105982]	chr8	84066836	84096992	1	ensembl	KNOWN	9.86891	10.5452	10.1227	10.5762	10.1234	10.1483	9.96566	10.0266	10.0123	10.3227	10.2787	10.2037
ENSMUSG00000002249	-0.166645	-1.12245	10.3881	10.2001	10.3667	-1.58199	0.143468	0.999992	-1	protein_coding	Tead3	TEA domain family member 3 [Source:MGI Symbol;Acc:MGI:109241]	chr17	28331671	28350805	7	ensembl_havana	KNOWN	10.6171	10.5778	10.5021	10.6216	10.2587	10.38	10.1317	10.3028	10.1657	10.4261	10.3836	10.2904
ENSMUSG00000036091	0.38245	1.30355	7.11101	6.94489	6.56244	1.58068	0.143766	0.999992	1	protein_coding	Hyal3	hyaluronoglucosaminidase 3 [Source:MGI Symbol;Acc:MGI:1330288]	chr9	107580818	107587359	3	ensembl_havana	KNOWN	7.8806	7.10215	7.75806	7.54976	7.62638	6.89324	6.97064	6.82719	7.03683	6.83304	6.29362	6.56065
ENSMUSG00000040564	0.87152	1.82959	6.71329	7.42216	6.55064	1.57988	0.143948	0.999992	-1	protein_coding	Apoc1	apolipoprotein C-I [Source:MGI Symbol;Acc:MGI:88053]	chr7	19689484	19692658	2	ensembl	KNOWN	6.58175	6.31975	6.43195	5.57515	6.07818	7.65431	7.19114	6.96875	8.1066	5.5728	7.30435	6.77478
ENSMUSG00000037536	-0.167821	-1.12336	9.91643	9.7167	9.88452	-1.57782	0.14442	0.999992	1	protein_coding	Fbxo34	F-box protein 34 [Source:MGI Symbol;Acc:MGI:1926188]	chr14	47472561	47531962	5	ensembl	KNOWN	10.0983	9.89989	9.96548	10.2561	9.91059	10.0632	9.73578	9.79903	9.61528	9.87955	9.8293	9.9447
ENSMUSG00000025821	-0.123887	-1.08967	10.2535	10.1754	10.2993	-1.57532	0.144995	0.999992	1	protein_coding	Zfp282	zinc finger protein 282 [Source:MGI Symbol;Acc:MGI:2141413]	chr6	47877204	47908485	2	ensembl_havana	KNOWN	10.2822	10.1421	10.2703	10.2846	10.2942	10.3444	10.1406	10.2259	10.1598	10.2353	10.3321	10.3304
ENSMUSG00000024112	-0.594132	-1.50956	5.88476	5.20273	5.79686	-1.57519	0.145025	0.999992	-1	protein_coding	Cacna1h	calcium channel, voltage-dependent, T type, alpha 1H subunit [Source:MGI Symbol;Acc:MGI:1928842]	chr17	25374285	25433783	10	ensembl_havana	KNOWN	5.35936	6.43078	6.38952	6.52392	7.03676	5.87798	4.95734	5.65354	4.9973	6.33636	5.51293	5.54129
ENSMUSG00000023243	0.530257	1.44419	13.3073	13.7072	13.177	1.57398	0.145303	0.999992	-1	protein_coding	Kcnk5	potassium channel, subfamily K, member 5 [Source:MGI Symbol;Acc:MGI:1336175]	chr14	20140058	20181782	1	ensembl	KNOWN	13.8177	12.626	12.8105	13.741	13.1598	12.8801	14.0537	13.606	13.462	13.6012	12.8332	13.0965
ENSMUSG00000078427	0.131464	1.0954	9.3267	9.4727	9.34124	1.57387	0.145328	0.999992	1	protein_coding	Sarnp	SAP domain containing ribonucleoprotein [Source:MGI Symbol;Acc:MGI:1913368]	chr10	128821771	128877638	1	ensembl	KNOWN	9.26625	9.1435	9.33186	9.27559	9.19261	9.26883	9.43367	9.49172	9.49271	9.39209	9.25267	9.37896
ENSMUSG00000039376	-0.429921	-1.34716	7.27391	7.07919	7.50911	-1.57302	0.145523	0.999992	-1	protein_coding	Synpo2l	synaptopodin 2-like [Source:MGI Symbol;Acc:MGI:1916010]	chr14	20658946	20668354	3	ensembl_havana	KNOWN	7.80414	7.10215	7.14361	7.66458	7.00847	6.79912	7.04794	7.2607	6.92892	7.75387	7.72738	7.04608
ENSMUSG00000046761	-0.141729	-1.10323	11.115	11.0462	11.1879	-1.57291	0.145549	0.999992	-1	protein_coding	Fam83h	family with sequence similarity 83, member H [Source:MGI Symbol;Acc:MGI:2145900]	chr15	76001093	76014336	2	ensembl	KNOWN	11.1828	11.1056	11.0385	11.1482	11.0394	11.1634	11.0234	11.1439	10.9712	11.1288	11.1337	11.3012
ENSMUSG00000041849	-0.211672	-1.15803	9.3899	9.07257	9.28424	-1.57276	0.145584	0.999992	-1	protein_coding	Card6	caspase recruitment domain family, member 6 [Source:MGI Symbol;Acc:MGI:3032959]	chr15	5095981	5108539	2	ensembl_havana	KNOWN	9.54991	9.42408	9.80523	9.53905	9.64258	9.64757	8.82816	9.09456	9.29498	9.19366	9.27466	9.3844
ENSMUSG00000024298	0.452814	1.36871	10.7953	10.7756	10.3228	1.57163	0.145846	0.999992	-1	protein_coding	Zfp871	zinc finger protein 871 [Source:MGI Symbol;Acc:MGI:1921793]	chr17	32771236	32788287	3	ensembl_havana	KNOWN	11.1271	11.3953	10.1356	10.8912	11.2106	11.4889	10.5589	11.0029	10.765	10.2719	10.1686	10.5278
ENSMUSG00000030474	-0.337239	-1.26334	6.83427	6.78307	7.12031	-1.57103	0.145983	0.999992	-1	protein_coding	Siglece	sialic acid binding Ig-like lectin E [Source:MGI Symbol;Acc:MGI:1932475]	chr7	43651070	43660161	1	ensembl	KNOWN	6.33239	6.93642	6.73282	6.55827	7.00847	6.73278	6.50623	7.2607	6.58227	7.04135	7.19332	7.12625
ENSMUSG00000031636	-0.215424	-1.16105	7.52976	7.46527	7.6807	-1.57017	0.146184	0.999992	1	protein_coding	Pdlim3	PDZ and LIM domain 3 [Source:MGI Symbol;Acc:MGI:1859274]	chr8	45885485	45919546	1	ensembl	KNOWN	7.52333	7.2906	7.67216	7.24691	7.54993	7.63627	7.44086	7.34622	7.60874	7.61414	7.81999	7.60796
ENSMUSG00000024258	0.151158	1.11046	9.919	10.0827	9.93153	1.56949	0.146341	0.999992	1	protein_coding	Polr2d	polymerase (RNA) II (DNA directed) polypeptide D [Source:MGI Symbol;Acc:MGI:1916491]	chr18	31789159	31796642	1	ensembl	KNOWN	9.93763	9.81032	9.97627	9.65866	9.75753	9.84499	10.0958	10.0135	10.1387	9.88632	10.0746	9.83367
ENSMUSG00000035713	-0.531421	-1.44535	6.32451	5.99388	6.5253	-1.56917	0.146416	0.999992	-1	protein_coding	Usp35	ubiquitin specific peptidase 35 [Source:MGI Symbol;Acc:MGI:2685339]	chr7	97309380	97332020	6	ensembl_havana	KNOWN	5.73375	7.10215	6.30071	6.99437	6.32754	5.87798	5.87488	6.24965	5.85713	6.65433	6.56738	6.3542
ENSMUSG00000021715	0.18699	1.13839	9.50658	9.7224	9.53541	1.56723	0.146864	0.999992	-1	protein_coding	Cwc27	CWC27 spliceosome-associated protein homolog (S. cerevisiae) [Source:MGI Symbol;Acc:MGI:1914535]	chr13	104631140	104817142	4	ensembl_havana	KNOWN	9.22286	9.53594	9.376	9.30117	9.43507	9.43452	9.54897	9.86209	9.75614	9.64439	9.58288	9.37896
ENSMUSG00000041623	-0.184809	-1.13667	9.16928	8.9111	9.0959	-1.56655	0.147025	0.999992	1	protein_coding	D11Wsu47e	DNA segment, Chr 11, Wayne State University 47, expressed [Source:MGI Symbol;Acc:MGI:106356]	chr11	113684412	113694647	4	ensembl_havana	KNOWN	9.32215	9.38784	9.25712	9.42268	9.2721	9.34853	8.7142	9.01844	9.00064	9.0014	9.30702	8.97929
ENSMUSG00000041696	-0.251287	-1.19027	9.54563	9.43404	9.68533	-1.56654	0.147026	0.999992	1	protein_coding	Rasl12	RAS-like, family 12 [Source:MGI Symbol;Acc:MGI:1918034]	chr9	65398488	65414853	2	ensembl	KNOWN	9.67325	9.52347	9.3541	9.81244	9.52269	9.30353	9.37987	9.43429	9.48797	9.79938	9.37982	9.8768
ENSMUSG00000049823	-0.345382	-1.27049	8.07663	8.01087	8.35625	-1.56372	0.147685	0.999992	1	protein_coding	Zbtb12	zinc finger and BTB domain containing 12 [Source:MGI Symbol;Acc:MGI:88133]	chr17	34879483	34896867	2	ensembl_havana	KNOWN	7.37266	8.38095	7.91589	8.0737	8.18946	7.88563	8.12726	8.11602	7.78931	8.38016	8.51755	8.17104
ENSMUSG00000036306	-0.504375	-1.41851	6.31695	6.23346	6.73784	-1.56332	0.147777	0.999992	-1	protein_coding	Lzts1	leucine zipper, putative tumor suppressor 1 [Source:MGI Symbol;Acc:MGI:2684762]	chr8	69132669	69184225	5	ensembl_havana	KNOWN	6.2769	5.97357	6.25417	5.82131	6.45878	6.10475	6.61184	5.43673	6.65181	7.11232	6.29362	6.80757
ENSMUSG00000032508	0.17174	1.12642	10.2844	10.3138	10.142	1.56242	0.147989	0.999992	-1	protein_coding	Myd88	myeloid differentiation primary response gene 88 [Source:MGI Symbol;Acc:MGI:108005]	chr9	119335934	119341411	3	ensembl_havana	KNOWN	10.2429	10.277	10.5317	10.1946	10.4936	10.305	10.3509	10.3579	10.2325	10.1675	10.2005	10.0581
ENSMUSG00000036862	-0.305033	-1.23545	9.99837	9.89059	10.1956	-1.56223	0.148032	0.999992	-1	protein_coding	Dchs1	dachsous 1 (Drosophila) [Source:MGI Symbol;Acc:MGI:2685011]	chr7	105752989	105787654	4	ensembl_havana	KNOWN	9.76182	9.63975	10.3692	9.79454	10.1624	9.99404	9.95901	9.81036	9.90241	10.0307	10.0557	10.5005
ENSMUSG00000034194	0.172288	1.12684	10.4867	10.5904	10.4182	1.56208	0.148069	0.999992	-1	protein_coding	R3hcc1	R3H domain and coiled-coil containing 1 [Source:MGI Symbol;Acc:MGI:1919093]	chr14	69697305	69707584	6	ensembl_havana	KNOWN	10.5775	10.4408	10.4149	10.4515	10.5314	10.3989	10.667	10.5616	10.5428	10.4942	10.5752	10.1851
ENSMUSG00000040435	0.182335	1.13472	10.2992	10.2533	10.071	1.56074	0.148382	0.999992	-1	protein_coding	Ppp1r15a	protein phosphatase 1, regulatory (inhibitor) subunit 15A [Source:MGI Symbol;Acc:MGI:1927072]	chr7	45522916	45526268	4	ensembl_havana	KNOWN	10.3239	10.5636	10.3555	10.5185	10.6391	10.2167	10.2234	10.2538	10.2827	10.1338	9.99074	10.0884
ENSMUSG00000047635	0.153962	1.11262	9.51754	9.49469	9.34073	1.56057	0.148422	0.999992	1	protein_coding	2810006K23Rik	RIKEN cDNA 2810006K23 gene [Source:MGI Symbol;Acc:MGI:1919900]	chr5	124328089	124341844	2	ensembl_havana	KNOWN	9.68396	9.57676	9.6655	9.49982	9.54748	9.73066	9.53561	9.33319	9.61528	9.35842	9.31234	9.35142
ENSMUSG00000037962	-0.309379	-1.23917	6.6234	6.53483	6.84421	-1.56003	0.148548	0.999992	1	protein_coding	Fam101a	family with sequence similarity 101, member A [Source:MGI Symbol;Acc:MGI:1920371]	chr5	125003221	125012547	3	ensembl_havana	KNOWN	6.38583	6.59872	6.89328	6.12616	6.95017	6.38948	6.46924	6.4171	6.71815	6.77589	6.88574	6.87099
ENSMUSG00000091649	0.332684	1.25935	6.84413	7.06854	6.73585	1.55996	0.148565	0.999992	-1	protein_coding	Phf11b	PHD finger protein 11B [Source:MGI Symbol;Acc:MGI:3645789]	chr14	59320964	59341351	1	ensembl_havana	KNOWN	6.33239	6.66078	7.14361	6.65668	7.09173	6.83118	6.99687	7.14614	7.06259	7.08905	6.63692	6.48158
ENSMUSG00000000085	0.131732	1.09561	10.7824	10.7942	10.6624	1.55993	0.148573	0.999992	1	protein_coding	Scmh1	sex comb on midleg homolog 1 [Source:MGI Symbol;Acc:MGI:1352762]	chr4	120405281	120530186	14	ensembl_havana	KNOWN	10.9343	10.8483	10.9317	10.8657	10.7901	10.6487	10.7561	10.7962	10.8302	10.6963	10.6982	10.5928
ENSMUSG00000026778	0.215303	1.16095	9.74824	9.87981	9.66451	1.55959	0.148653	0.999992	1	protein_coding	Prkcq	protein kinase C, theta [Source:MGI Symbol;Acc:MGI:97601]	chr2	11172108	11301222	6	ensembl_havana	KNOWN	9.8595	9.76512	9.53532	9.5939	9.94458	9.64757	9.7742	9.87294	9.99228	9.45715	9.8404	9.69597
ENSMUSG00000055430	0.401639	1.32101	9.14502	9.43641	9.03477	1.55895	0.148803	0.999992	-1	protein_coding	Nap1l5	nucleosome assembly protein 1-like 5 [Source:MGI Symbol;Acc:MGI:1923555]	chr6	58905233	58907076	2	ensembl_havana	KNOWN	8.83809	9.63975	8.88185	8.82484	9.49237	8.64982	9.4192	9.54695	9.34308	8.87786	9.34388	8.88258
ENSMUSG00000039910	-0.250047	-1.18925	12.0853	11.7263	11.9763	-1.55468	0.14981	0.999992	1	protein_coding	Cited2	Cbp/p300-interacting transactivator, with Glu/Asp-rich carboxy-terminal domain, 2 [Source:MGI Symbol;Acc:MGI:1306784]	chr10	17723228	17725673	1	ensembl	KNOWN	11.9088	12.47	12.1662	12.4773	12.5937	12.3003	11.6583	11.8607	11.6597	11.8842	12.2356	11.8091
ENSMUSG00000092192	0.601215	1.51699	5.76831	5.77609	5.17488	1.55306	0.150194	0.999992	1	protein_coding	Dyx1c1	dyslexia susceptibility 1 candidate 1 homolog (human) [Source:MGI Symbol;Acc:MGI:1914935]	chr9	72958785	72973064	2	ensembl_havana	KNOWN	6.15906	6.56666	6.3458	5.70347	5.84211	5.74965	5.69431	5.89971	5.73427	5.43194	6.06042	4.03227
ENSMUSG00000042428	-0.282386	-1.2162	13.2351	13.1288	13.4112	-1.55296	0.150217	0.999992	1	protein_coding	Mgat3	mannoside acetylglucosaminyltransferase 3 [Source:MGI Symbol;Acc:MGI:104532]	chr15	80173721	80215519	1	ensembl	KNOWN	13.3971	12.951	13.2687	13.286	12.8637	13.4344	13.2354	13.117	13.0342	13.3442	13.183	13.7065
ENSMUSG00000028322	0.197659	1.14684	9.57625	9.80266	9.605	1.55287	0.150239	0.999992	-1	protein_coding	Exosc3	exosome component 3 [Source:MGI Symbol;Acc:MGI:1913612]	chr4	45316613	45342732	4	ensembl_havana	KNOWN	9.25193	9.59276	9.59256	9.36077	9.40825	9.48578	9.93207	9.7761	9.6998	9.64039	9.76863	9.40598
ENSMUSG00000015468	-0.278037	-1.21254	10.7616	10.698	10.976	-1.5526	0.150303	0.999992	1	protein_coding	Notch4	notch 4 [Source:MGI Symbol;Acc:MGI:107471]	chr17	34564268	34588503	12	ensembl_havana	KNOWN	10.2962	10.4886	10.848	10.8537	10.938	10.693	10.8272	10.6012	10.6655	11.2187	10.6037	11.1058
ENSMUSG00000040283	-0.315425	-1.24438	9.39426	8.99746	9.31288	-1.55194	0.150461	0.999992	-1	protein_coding	Btnl9	butyrophilin-like 9 [Source:MGI Symbol;Acc:MGI:2442439]	chr11	49165585	49187159	5	ensembl_havana	KNOWN	9.10033	9.63589	9.8761	9.56884	9.94458	9.67433	8.92013	8.8383	9.23394	9.29882	9.10098	9.53885
ENSMUSG00000066456	0.225327	1.16904	8.98655	9.13287	8.90754	1.55023	0.150867	0.999992	-1	protein_coding	Hmgn3	high mobility group nucleosomal binding domain 3 [Source:MGI Symbol;Acc:MGI:2138069]	chr9	83109948	83146685	9	ensembl_havana	KNOWN	8.76938	9.18104	9.134	8.62866	9.01204	8.99227	9.03217	9.17856	9.18786	8.99516	8.99902	8.72844
ENSMUSG00000050106	-0.641639	-1.5601	5.83656	5.36571	6.00735	-1.5502	0.150874	0.999992	1	protein_coding	Tmc8	transmembrane channel-like gene family 8 [Source:MGI Symbol;Acc:MGI:2669037]	chr11	117782076	117793110	6	ensembl_havana	KNOWN	5.46245	7.00979	5.60883	5.98177	6.57908	5.27759	5.56	5.08526	5.45187	5.9279	6.33606	5.7581
ENSMUSG00000029765	-0.191928	-1.14229	8.68062	8.56909	8.76102	-1.54987	0.150953	0.999992	-1	protein_coding	Plxna4	plexin A4 [Source:MGI Symbol;Acc:MGI:2179061]	chr6	32144268	32588192	2	ensembl_havana	KNOWN	8.59882	8.52138	8.71145	8.86656	8.8381	8.6408	8.51079	8.68261	8.51388	8.93117	8.5083	8.84359
ENSMUSG00000024754	-0.246113	-1.18601	10.7753	10.6929	10.939	-1.54974	0.150983	0.999992	1	protein_coding	Tmem2	transmembrane protein 2 [Source:MGI Symbol;Acc:MGI:1890373]	chr19	21778342	21858327	2	ensembl	KNOWN	10.3875	10.9262	10.6261	11.0445	10.8709	10.5534	10.7465	10.7713	10.561	11.036	10.8134	10.9676
ENSMUSG00000025195	-0.201874	-1.15019	9.76891	9.58418	9.78605	-1.54932	0.151084	0.999992	-1	protein_coding	Dnmbp	dynamin binding protein [Source:MGI Symbol;Acc:MGI:1917352]	chr19	43847967	43912392	1	ensembl	KNOWN	9.62406	10.0231	9.76844	10.0603	9.91822	9.72213	9.448	9.76061	9.54391	9.75572	9.82558	9.77685
ENSMUSG00000038146	-0.268204	-1.20431	10.5653	10.4399	10.7081	-1.54916	0.151121	0.999992	-1	protein_coding	Notch3	notch 3 [Source:MGI Symbol;Acc:MGI:99460]	chr17	32120820	32166880	1	ensembl_havana	KNOWN	10.4547	10.3305	10.8401	10.7273	10.7199	10.2674	10.4156	10.5185	10.3858	10.6867	10.4885	10.9493
ENSMUSG00000013846	-0.292232	-1.22453	9.95716	9.84019	10.1324	-1.54876	0.151219	0.999992	-1	protein_coding	St3gal1	ST3 beta-galactoside alpha-2,3-sialyltransferase 1 [Source:MGI Symbol;Acc:MGI:98304]	chr15	67102875	67113992	1	ensembl	KNOWN	9.3493	9.84748	10.1799	10.03	10.3204	9.84106	9.83726	9.87294	9.81037	10.0307	10.1597	10.2068
ENSMUSG00000074646	0.51306	1.42707	6.37331	6.67206	6.159	1.54771	0.151469	0.999992	-1	protein_coding	6430550D23Rik	RIKEN cDNA 6430550D23 gene [Source:MGI Symbol;Acc:MGI:2443361]	chr2	155973279	156007977	9	ensembl_havana	KNOWN	6.15906	7.00979	5.87802	6.45266	6.281	6.20603	6.3522	6.73507	6.92892	6.41332	6.60257	5.46112
ENSMUSG00000050541	-0.412913	-1.33137	6.75866	6.4858	6.89871	-1.54595	0.15189	0.999992	-1	protein_coding	Adra1b	adrenergic receptor, alpha 1b [Source:MGI Symbol;Acc:MGI:104774]	chr11	43774606	43901210	4	ensembl_havana	KNOWN	6.33239	6.69084	7.31211	6.48873	7.14468	6.9816	6.86066	6.20456	6.39216	6.65433	6.99572	7.04608
ENSMUSG00000030446	-0.365257	-1.28811	7.49687	7.28522	7.65048	-1.54423	0.152302	0.999992	1	protein_coding	Zfp273	zinc finger protein 273 [Source:MGI Symbol;Acc:MGI:3036278]	chr13	67813740	67827002	3	ensembl_havana	KNOWN	6.90825	7.81203	7.63631	7.30875	7.69899	7.79099	7.25773	7.36683	7.2311	7.32645	7.96224	7.66275
ENSMUSG00000018654	-0.358295	-1.28191	7.12519	6.92836	7.28665	-1.54318	0.152554	0.999992	1	protein_coding	Ikzf1	IKAROS family zinc finger 1 [Source:MGI Symbol;Acc:MGI:1342540]	chr11	11685003	11772926	6	ensembl_havana	KNOWN	6.53521	6.91111	7.37871	7.06775	7.60765	7.35681	6.74161	7.32531	6.71815	7.32645	7.14639	7.38712
ENSMUSG00000040843	0.149775	1.1094	11.2555	11.3875	11.2377	1.54266	0.15268	0.999992	-1	protein_coding	Tiprl	TIP41, TOR signalling pathway regulator-like (S. cerevisiae) [Source:MGI Symbol;Acc:MGI:1915087]	chr1	165212286	165236996	6	ensembl_havana	KNOWN	11.0913	11.3571	11.0957	11.241	11.2609	11.1444	11.2998	11.4699	11.3928	11.22	11.301	11.1921
ENSMUSG00000013629	-0.383095	-1.30414	9.81022	9.569	9.95209	-1.54201	0.152836	0.999992	1	protein_coding	Cad	carbamoyl-phosphate synthetase 2, aspartate transcarbamylase, and dihydroorotase [Source:MGI Symbol;Acc:MGI:1916969]	chr5	31054780	31078479	14	ensembl_havana	KNOWN	9.67325	9.96283	9.7307	10.0177	9.91822	9.85672	10.1018	9.73705	8.86812	10.0639	9.97068	9.82168
ENSMUSG00000074622	-0.164181	-1.12053	10.241	10.1264	10.2905	-1.54133	0.152999	0.999992	-1	protein_coding	Mafb	v-maf musculoaponeurotic fibrosarcoma oncogene family, protein B (avian) [Source:MGI Symbol;Acc:MGI:104555]	chr2	160363703	160367065	1	ensembl_havana	KNOWN	10.066	10.1036	10.2556	10.4145	10.4962	10.305	10.1552	10.1565	10.0674	10.3327	10.4406	10.0984
ENSMUSG00000018830	-0.321081	-1.24927	11.5915	11.5693	11.8904	-1.54033	0.153241	0.999992	-1	protein_coding	Myh11	myosin, heavy polypeptide 11, smooth muscle [Source:MGI Symbol;Acc:MGI:102643]	chr16	14194527	14291408	1	ensembl	KNOWN	11.4062	11.0488	12.0492	11.4736	11.3425	11.3982	11.5573	11.6039	11.5468	12.1235	11.8007	11.747
ENSMUSG00000028549	0.200286	1.14893	9.12577	9.29468	9.09439	1.54002	0.153316	0.999992	-1	protein_coding	Itgb3bp	integrin beta 3 binding protein (beta3-endonexin) [Source:MGI Symbol;Acc:MGI:1914983]	chr4	99765402	99929813	5	ensembl_havana	KNOWN	9.13195	8.89506	8.97089	8.88698	9.22984	9.22727	9.26585	9.17856	9.43963	9.24193	9.11323	8.92802
ENSMUSG00000041845	0.149287	1.10902	10.3279	10.2202	10.0709	1.53983	0.153363	0.999992	-1	protein_coding	Rhod	ras homolog gene family, member D [Source:MGI Symbol;Acc:MGI:108446]	chr19	4425459	4439432	3	ensembl_havana	KNOWN	10.5008	10.4341	10.6397	10.3275	10.5946	10.5654	10.201	10.273	10.1864	10.0579	10.0268	10.1279
ENSMUSG00000024097	0.21938	1.16423	11.3062	11.4021	11.1827	1.53974	0.153383	0.999992	-1	protein_coding	Srsf7	serine/arginine-rich splicing factor 7 [Source:MGI Symbol;Acc:MGI:1926232]	chr17	80200089	80207305	1	ensembl	KNOWN	11.2778	11.7708	11.2296	11.2436	11.2979	11.1006	11.2998	11.4202	11.4862	11.1458	11.313	11.0892
ENSMUSG00000072568	0.180041	1.13292	12.5641	12.7181	12.5381	1.53895	0.153575	0.999992	-1	protein_coding	Fam84b	family with sequence similarity 84, member B [Source:MGI Symbol;Acc:MGI:3026924]	chr15	60818994	60853778	2	ensembl_havana	KNOWN	12.5992	12.4361	12.6321	12.3216	12.549	12.4626	12.6363	12.7343	12.7838	12.3502	12.5115	12.7526
ENSMUSG00000034751	-0.198519	-1.14752	10.8065	10.4529	10.6515	-1.53658	0.15415	0.999992	-1	protein_coding	Mast4	microtubule associated serine/threonine kinase family member 4 [Source:MGI Symbol;Acc:MGI:1918885]	chr13	102732486	103334497	18	ensembl_havana	KNOWN	10.9936	10.9087	11.1713	11.3244	11.02	10.9464	10.5456	10.5526	10.2606	10.6808	10.5483	10.7252
ENSMUSG00000060791	0.288293	1.22119	7.96852	8.07058	7.78229	1.53609	0.154269	0.999992	1	protein_coding	Gmfg	glia maturation factor, gamma [Source:MGI Symbol;Acc:MGI:1927135]	chr7	28437447	28448233	5	ensembl_havana	KNOWN	8.07208	8.09655	8.28343	7.51521	8.3218	7.7746	8.19681	7.92077	8.09416	7.64638	8.00232	7.69816
ENSMUSG00000070705	-0.214363	-1.16019	8.98497	8.82468	9.03904	-1.53561	0.154385	0.999992	1	protein_coding	Eid2b	EP300 interacting inhibitor of differentiation 2B [Source:MGI Symbol;Acc:MGI:1924095]	chr7	28277706	28280129	1	ensembl	KNOWN	9.17052	9.22278	8.92706	9.04067	8.85409	9.01339	8.58183	9.03141	8.8608	8.88463	9.22471	9.00779
ENSMUSG00000032571	-0.11417	-1.08235	11.2922	11.2332	11.3474	-1.53549	0.154413	0.999992	1	protein_coding	Pik3r4	phosphatidylinositol 3 kinase, regulatory subunit, polypeptide 4, p150 [Source:MGI Symbol;Acc:MGI:1922919]	chr9	105642978	105687657	10	ensembl_havana	KNOWN	11.3196	11.2438	11.2475	11.3492	11.2876	11.317	11.169	11.2805	11.2501	11.3133	11.3587	11.3701
ENSMUSG00000019577	1.27049	2.41244	11.4366	11.819	10.5485	1.53234	0.155181	0.999992	-1	protein_coding	Pdk4	pyruvate dehydrogenase kinase, isoenzyme 4 [Source:MGI Symbol;Acc:MGI:1351481]	chr6	5483351	5496309	3	ensembl_havana	KNOWN	11.1368	12.263	10.1162	12.9164	13.6824	10.0221	12.0724	12.0148	11.3698	10.9172	10.8209	9.90737
ENSMUSG00000041264	0.135858	1.09875	11.1733	11.2594	11.1235	1.53173	0.15533	0.999992	1	protein_coding	Uspl1	ubiquitin specific peptidase like 1 [Source:MGI Symbol;Acc:MGI:2442342]	chr5	149184350	149215434	12	ensembl_havana	KNOWN	11.1427	11.1333	11.2129	11.1816	11.2654	10.9949	11.2571	11.3194	11.2017	11.1458	11.1322	11.0926
ENSMUSG00000067365	0.16717	1.12285	10.4796	10.6847	10.5175	1.53151	0.155385	0.999992	1	protein_coding	Tmem128	transmembrane protein 128 [Source:MGI Symbol;Acc:MGI:1913559]	chr5	38260185	38269634	5	ensembl_havana	KNOWN	10.3973	10.443	10.4437	10.1754	10.3232	10.3664	10.6731	10.5925	10.7883	10.4331	10.7363	10.383
ENSMUSG00000037892	-0.405936	-1.32495	7.96059	7.83502	8.24096	-1.53098	0.155514	0.999992	-1	protein_coding	Pcdh18	protocadherin 18 [Source:MGI Symbol;Acc:MGI:1920423]	chr3	49743296	49757325	5	ensembl_havana	KNOWN	7.42465	8.00382	8.31778	7.54976	8.16404	7.83909	7.8245	7.90676	7.7738	8.17444	7.81999	8.72844
ENSMUSG00000026896	0.183129	1.13534	10.4957	10.4089	10.2257	1.5309	0.155534	0.999992	-1	protein_coding	Ifih1	interferon induced with helicase C domain 1 [Source:MGI Symbol;Acc:MGI:1918836]	chr2	62595798	62646255	5	ensembl_havana	KNOWN	10.7325	10.5287	10.8674	10.6417	10.5114	10.7632	10.3097	10.5991	10.3179	10.1564	10.2568	10.264
ENSMUSG00000021217	-0.508905	-1.42297	6.74576	6.52689	7.0358	-1.53005	0.155742	0.999992	1	protein_coding	Tshz3	teashirt zinc finger family member 3 [Source:MGI Symbol;Acc:MGI:2442819]	chr7	36698118	36773553	2	ensembl_havana	KNOWN	5.73375	6.56666	7.26594	7.06775	7.03676	6.59018	6.80237	6.70301	6.07531	7.04135	6.91403	7.15201
ENSMUSG00000030790	0.280393	1.21453	8.92427	8.85638	8.57599	1.5295	0.155876	0.999992	1	protein_coding	Adm	adrenomedullin [Source:MGI Symbol;Acc:MGI:108058]	chr7	110627661	110629820	3	ensembl_havana	KNOWN	9.64613	8.91429	8.98521	9.02847	9.24204	8.97802	9.00011	8.89616	8.67287	8.67401	8.4321	8.62185
ENSMUSG00000041476	0.448081	1.36422	6.31009	6.35691	5.90883	1.52892	0.156018	0.999992	1	protein_coding	Smpx	small muscle protein, X-linked [Source:MGI Symbol;Acc:MGI:1913356]	chrX	157698910	157752591	8	ensembl_havana	KNOWN	6.2769	6.63009	6.55225	6.41567	6.61705	6.43191	6.13319	6.00864	6.92892	5.81896	6.53131	5.37623
ENSMUSG00000024790	-0.239051	-1.18022	9.26917	9.00097	9.24002	-1.52879	0.156051	0.999992	-1	protein_coding	Sac3d1	SAC3 domain containing 1 [Source:MGI Symbol;Acc:MGI:1913656]	chr19	6116004	6118586	1	ensembl	KNOWN	9.36934	9.23813	9.53532	9.31127	9.41904	9.634	9.28194	8.70706	9.0139	9.19366	9.40993	9.11647
ENSMUSG00000048281	-0.335079	-1.26145	10.1074	9.85901	10.1941	-1.5276	0.156343	0.999992	-1	protein_coding	Dleu7	deleted in lymphocytic leukemia, 7 [Source:MGI Symbol;Acc:MGI:2447771]	chr14	62276231	62292979	1	ensembl	KNOWN	10.2787	9.9933	10.4514	10.2055	9.68341	10.5169	10.161	9.85846	9.55756	10.0728	10.34	10.1695
ENSMUSG00000033808	-0.170066	-1.12511	11.896	11.7615	11.9316	-1.52738	0.156396	0.999992	-1	protein_coding	Tmem87a	transmembrane protein 87A [Source:MGI Symbol;Acc:MGI:2441844]	chr2	120355312	120404113	7	ensembl_havana	KNOWN	11.9571	11.8471	11.9487	12.115	11.8386	11.9659	11.8084	11.9168	11.5593	12.0065	11.888	11.9003
ENSMUSG00000047407	0.208576	1.15555	10.1273	10.2888	10.0802	1.52415	0.157192	0.999992	-1	protein_coding	Tgif1	TGFB-induced factor homeobox 1 [Source:MGI Symbol;Acc:MGI:1194497]	chr17	70844205	70853546	12	ensembl_havana	KNOWN	10.0863	10.2343	10.0011	10.1919	10.0696	9.83712	10.201	10.3909	10.2745	10.2771	10.1419	9.82168
ENSMUSG00000030172	-0.193075	-1.1432	11.2552	11.2179	11.411	-1.52365	0.157316	0.999992	-1	protein_coding	Erc1	ELKS/RAB6-interacting/CAST family member 1 [Source:MGI Symbol;Acc:MGI:2151013]	chr6	119570796	119848167	13	ensembl_havana	KNOWN	11.0772	10.9621	11.334	11.3771	11.1406	11.2856	11.2919	11.1938	11.168	11.302	11.305	11.6259
ENSMUSG00000029373	0.313843	1.24301	5.63903	5.58642	5.27258	1.52363	0.15732	0.999992	1	protein_coding	Pf4	platelet factor 4 [Source:MGI Symbol;Acc:MGI:1888711]	chr5	90772435	90773383	3	ensembl_havana	KNOWN	5.81392	5.87229	5.53288	5.64074	6.41635	5.81524	5.48785	5.89971	5.3717	5.19093	5.43698	5.18981
ENSMUSG00000030685	0.179701	1.13265	9.04494	9.05696	8.87726	1.52341	0.157375	0.999992	1	protein_coding	Kctd13	potassium channel tetramerisation domain containing 13 [Source:MGI Symbol;Acc:MGI:1923739]	chr7	126928879	126945631	3	ensembl_havana	KNOWN	9.17812	9.29794	8.94914	9.16847	9.09509	9.0479	9.10633	8.99877	9.06578	8.82953	9.0824	8.71985
ENSMUSG00000033618	-0.29022	-1.22283	10.1495	9.83156	10.1218	-1.52302	0.157471	0.999992	1	protein_coding	Map3k13	mitogen-activated protein kinase kinase kinase 13 [Source:MGI Symbol;Acc:MGI:2444243]	chr16	21891969	21931877	1	ensembl	KNOWN	10.394	10.2369	10.35	10.5615	10.2405	10.1515	9.70429	9.98384	9.80656	10.2616	9.6517	10.4521
ENSMUSG00000068335	-0.319734	-1.2481	7.81042	7.61414	7.93387	-1.52271	0.157548	0.999992	-1	protein_coding	Dok1	docking protein 1 [Source:MGI Symbol;Acc:MGI:893587]	chr6	83030934	83033471	3	ensembl_havana	KNOWN	7.54699	7.87883	8.04453	7.66458	8.239	7.70709	7.342	7.77417	7.72623	7.89473	7.66216	8.24472
ENSMUSG00000037321	0.332655	1.25933	9.89673	10.0298	9.69713	1.52168	0.157802	0.999992	1	protein_coding	Tap1	transporter 1, ATP-binding cassette, sub-family B (MDR/TAP) [Source:MGI Symbol;Acc:MGI:98483]	chr17	34187553	34197225	7	ensembl_havana	KNOWN	9.91508	10.0437	9.91027	9.78732	10.1973	9.7264	9.69631	10.5638	9.82926	9.67597	9.92624	9.48918
ENSMUSG00000021177	0.182634	1.13495	9.07328	9.23626	9.05363	1.52112	0.157942	0.999992	1	protein_coding	Tdp1	tyrosyl-DNA phosphodiesterase 1 [Source:MGI Symbol;Acc:MGI:1920036]	chr12	99884517	99955219	7	ensembl_havana	KNOWN	8.85714	8.86242	9.24527	8.98493	9.07477	8.98517	9.3598	9.0759	9.27308	8.98889	9.08862	9.08338
ENSMUSG00000049717	-0.160606	-1.11776	9.63106	9.5277	9.68831	-1.52081	0.158017	0.999992	-1	protein_coding	Lig4	ligase IV, DNA, ATP-dependent [Source:MGI Symbol;Acc:MGI:1335098]	chr8	9970020	9977686	2	ensembl	KNOWN	9.71038	9.72936	9.62949	9.65469	9.51768	9.68314	9.61396	9.64724	9.3219	9.62834	9.64327	9.79331
ENSMUSG00000071715	-0.407078	-1.326	5.43342	5.19922	5.6063	-1.52041	0.158117	0.999992	1	protein_coding	Ncf4	neutrophil cytosolic factor 4 [Source:MGI Symbol;Acc:MGI:109186]	chr15	78244801	78262580	6	ensembl_havana	KNOWN	5.12803	6.1133	5.60883	5.00686	5.39465	5.53284	4.72601	5.58483	5.28681	5.63839	5.71938	5.46112
ENSMUSG00000020484	0.222655	1.16688	13.4403	13.5889	13.3662	1.5201	0.158195	0.999992	1	protein_coding	Xbp1	X-box binding protein 1 [Source:MGI Symbol;Acc:MGI:98970]	chr11	5520659	5525893	4	ensembl_havana	KNOWN	13.5809	13.1009	13.6444	13.2421	13.3697	13.4803	13.6173	13.4733	13.6761	13.2585	13.3224	13.5178
ENSMUSG00000046791	0.182373	1.13475	9.29238	9.45565	9.27327	1.51975	0.158281	0.999992	1	protein_coding	2410016O06Rik	RIKEN cDNA 2410016O06 gene [Source:MGI Symbol;Acc:MGI:1919202]	chr12	83950608	83952953	1	ensembl	KNOWN	9.1083	9.08245	9.45529	9.07072	9.30154	9.30353	9.34966	9.50108	9.51621	9.19366	9.26919	9.35697
ENSMUSG00000052419	0.142171	1.10356	11.3633	11.526	11.3838	1.51786	0.15875	0.999992	-1	protein_coding	2610001J05Rik	RIKEN cDNA 2610001J05 gene [Source:MGI Symbol;Acc:MGI:1913770]	chr6	13867735	13871518	4	havana	KNOWN	11.3196	11.269	11.249	11.2749	11.2352	11.2827	11.4064	11.5086	11.6629	11.2687	11.5031	11.3796
ENSMUSG00000028860	0.291394	1.22382	7.97065	7.92324	7.63185	1.51729	0.158893	0.999992	-1	protein_coding	Sytl1	synaptotagmin-like 1 [Source:MGI Symbol;Acc:MGI:1933365]	chr4	133253090	133263113	4	ensembl_havana	KNOWN	8.32557	8.52972	7.85481	7.88359	8.40011	7.98872	7.8535	7.83461	8.08162	7.40392	7.75891	7.73271
ENSMUSG00000058331	-0.227779	-1.17103	7.40792	7.36634	7.59412	-1.51723	0.158909	0.999992	-1	protein_coding	Zfp85	zinc finger protein 85 [Source:MGI Symbol;Acc:MGI:107767]	chr13	67747800	67755228	2	ensembl_havana	KNOWN	6.87126	7.42184	7.28921	7.58351	7.40554	7.44233	7.51534	7.44645	7.13723	7.66224	7.62841	7.49171
ENSMUSG00000040728	0.164312	1.12063	10.6938	10.8037	10.6394	1.51592	0.159235	0.999992	-1	protein_coding	Esrp1	epithelial splicing regulatory protein 1 [Source:MGI Symbol;Acc:MGI:1917326]	chr4	11331933	11386783	7	ensembl_havana	KNOWN	10.5248	10.85	10.7039	10.5991	10.7607	10.5582	10.8364	10.7596	10.8151	10.5926	10.7831	10.5425
ENSMUSG00000054517	-0.263339	-1.20025	9.08593	8.98165	9.24499	-1.51543	0.159356	0.999992	-1	protein_coding	Trim65	tripartite motif-containing 65 [Source:MGI Symbol;Acc:MGI:2442815]	chr11	116121846	116131128	3	ensembl_havana	KNOWN	8.63238	9.11607	9.24527	9.41801	8.96865	8.97085	9.0759	9.0759	8.79316	9.29374	9.23596	9.20528
ENSMUSG00000016946	0.157124	1.11506	9.79199	9.91886	9.76173	1.51366	0.1598	0.999992	-1	protein_coding	Kctd5	potassium channel tetramerisation domain containing 5 [Source:MGI Symbol;Acc:MGI:1916509]	chr17	24047734	24073485	2	ensembl_havana	KNOWN	9.73118	9.84414	9.76844	9.79093	9.749	9.57842	10.0178	9.89084	9.84789	9.71069	9.93662	9.6379
ENSMUSG00000031637	-0.500999	-1.41519	5.45288	4.75382	5.25481	-1.51363	0.159807	0.999992	1	protein_coding	Lrp2bp	Lrp2 binding protein [Source:MGI Symbol;Acc:MGI:1914870]	chr8	45999303	46029477	6	ensembl_havana	KNOWN	5.46245	6.77743	5.53288	5.8768	6.07818	5.68094	4.28992	4.87114	5.1004	5.43194	5.35681	4.97569
ENSMUSG00000020638	-0.221913	-1.16628	10.1014	10.0091	10.231	-1.51335	0.159879	0.999992	1	protein_coding	Cmpk2	cytidine monophosphate (UMP-CMP) kinase 2, mitochondrial [Source:MGI Symbol;Acc:MGI:99830]	chr12	26469204	26479835	1	ensembl	KNOWN	9.93763	10.1063	10.4617	9.85106	9.94085	10.1984	9.85171	10.0491	10.1266	10.1395	10.2374	10.3163
ENSMUSG00000056648	0.302325	1.23313	11.0555	11.2233	10.921	1.51268	0.160047	0.999992	1	protein_coding	Hoxb8	homeobox B8 [Source:MGI Symbol;Acc:MGI:96189]	chr11	96281905	96285315	3	ensembl_havana	KNOWN	10.735	11.4676	11.0908	10.9013	11.1616	10.877	11.0361	11.4794	11.1546	10.9056	11.1825	10.675
ENSMUSG00000026107	0.30452	1.23501	12.197	12.1009	11.7964	1.51214	0.160182	0.999992	-1	protein_coding	Nabp1	nucleic acid binding protein 1 [Source:MGI Symbol;Acc:MGI:1923258]	chr1	51465862	51478425	10	ensembl_havana	KNOWN	12.0827	12.9049	12.1384	12.6075	12.682	12.256	12.0507	12.2528	11.9994	11.8034	11.7778	11.8081
ENSMUSG00000031897	0.216864	1.1622	9.87003	10.0485	9.83162	1.51162	0.160312	0.999992	-1	protein_coding	Psmb10	proteasome (prosome, macropain) subunit, beta type 10 [Source:MGI Symbol;Acc:MGI:1096380]	chr8	105935728	105938392	1	ensembl	KNOWN	9.83569	9.7038	10.0117	9.43197	9.81583	10.0011	9.91498	10.1536	10.0769	9.86934	9.8404	9.7851
ENSMUSG00000022682	0.158842	1.11639	11.1641	11.1864	11.0275	1.51151	0.160339	0.999992	1	protein_coding	Rrn3	RRN3 RNA polymerase I transcription factor homolog (yeast) [Source:MGI Symbol;Acc:MGI:1925255]	chr16	13780699	13814840	1	ensembl	KNOWN	11.242	11.0429	11.3142	11.2237	11.209	11.2957	11.2074	11.103	11.2487	10.8972	10.9932	11.1921
ENSMUSG00000005148	0.389501	1.30994	6.46858	6.49051	6.10101	1.51147	0.160349	0.999992	1	protein_coding	Klf5	Kruppel-like factor 5 [Source:MGI Symbol;Acc:MGI:1338056]	chr14	99298691	99313405	1	ensembl	KNOWN	6.09632	6.96129	6.89328	6.55827	6.82599	6.51321	6.43127	6.49407	6.5462	6.58948	5.6538	6.05975
ENSMUSG00000039959	-0.216682	-1.16206	10.7221	10.7052	10.9219	-1.51033	0.160635	0.999992	-1	protein_coding	Hip1	huntingtin interacting protein 1 [Source:MGI Symbol;Acc:MGI:1099804]	chr5	135406531	135545120	9	ensembl_havana	KNOWN	10.351	10.454	10.9075	10.6397	10.8431	10.589	10.6568	10.6918	10.767	10.9006	10.8078	11.0572
ENSMUSG00000005413	0.284931	1.21835	11.0646	11.0545	10.7696	1.50984	0.160758	0.999992	1	protein_coding	Hmox1	heme oxygenase 1 [Source:MGI Symbol;Acc:MGI:96163]	chr8	75093591	75100596	3	ensembl_havana	KNOWN	11.1619	10.9262	11.2205	10.9762	11.777	11.2415	11.1718	11.1558	10.8358	10.8548	10.6252	10.8287
ENSMUSG00000039182	0.170686	1.12559	10.4598	10.4917	10.321	1.50769	0.161302	0.999992	1	protein_coding	AW209491	expressed sequence AW209491 [Source:MGI Symbol;Acc:MGI:2145422]	chr13	14630245	14638202	2	ensembl	KNOWN	10.7091	10.3185	10.5341	10.4262	10.4911	10.6007	10.5367	10.3527	10.5856	10.2616	10.3347	10.3666
ENSMUSG00000070605	0.359855	1.2833	6.04578	5.87929	5.51944	1.50759	0.161326	0.999992	1	protein_coding	Gm13251	predicted gene 13251 [Source:MGI Symbol;Acc:MGI:3700963]	chr4	146449023	146470292	1	ensembl_havana	KNOWN	5.96202	6.56666	6.15632	6.45266	6.82599	6.38948	5.33174	6.3358	5.97034	5.50409	5.51293	5.54129
ENSMUSG00000031931	-0.158394	-1.11604	8.864	8.82743	8.98583	-1.50736	0.161385	0.999992	-1	protein_coding	Ankrd49	ankyrin repeat domain 49 [Source:MGI Symbol;Acc:MGI:1930842]	chr9	14780209	14782964	1	ensembl	KNOWN	8.64339	8.93955	8.77051	8.83888	8.90868	8.82721	8.82084	8.79333	8.86812	8.82249	8.99902	9.13596
ENSMUSG00000039834	-0.271248	-1.20685	10.5353	10.2097	10.4809	-1.50666	0.161561	0.999992	-1	protein_coding	Zfp335	zinc finger protein 335 [Source:MGI Symbol;Acc:MGI:2682313]	chr2	164891882	164911757	3	ensembl_havana	KNOWN	10.5068	10.8829	10.5961	11.1354	10.6229	10.6076	10.0897	10.4282	10.1112	10.5884	10.2176	10.6368
ENSMUSG00000022014	0.229015	1.17203	7.82911	7.87813	7.64912	1.50641	0.161626	0.999992	1	protein_coding	Epsti1	epithelial stromal interaction 1 (breast) [Source:MGI Symbol;Acc:MGI:1915168]	chr14	77904239	78002656	2	ensembl	KNOWN	7.54699	7.87883	7.91589	7.66458	8.26315	8.09818	7.95065	7.8639	7.81984	7.70878	7.59385	7.64472
ENSMUSG00000017978	0.184548	1.13646	10.7518	10.7565	10.5719	1.50589	0.161757	0.999992	-1	protein_coding	Cadps2	Ca2+-dependent activator protein for secretion 2 [Source:MGI Symbol;Acc:MGI:2443963]	chr6	23262773	23839421	13	ensembl_havana	KNOWN	10.8465	10.8366	10.7549	10.6497	11.0411	10.9074	10.6506	10.8075	10.8113	10.3717	10.6982	10.6459
ENSMUSG00000027490	-0.21006	-1.15674	8.42611	7.77306	7.98312	-1.50548	0.16186	0.999992	-1	protein_coding	E2f1	E2F transcription factor 1 [Source:MGI Symbol;Acc:MGI:101941]	chr2	154559407	154569892	2	ensembl_havana	KNOWN	9.068	8.68712	8.99939	8.97225	9.15439	8.96363	7.88193	7.8639	7.57333	7.98574	8.16417	7.79944
ENSMUSG00000052889	-0.368377	-1.2909	6.39453	6.21678	6.58516	-1.50461	0.16208	0.999992	1	protein_coding	Prkcb	protein kinase C, beta [Source:MGI Symbol;Acc:MGI:97596]	chr7	122288751	122634402	6	ensembl_havana	KNOWN	5.73375	6.46597	6.62721	6.25741	6.65404	6.59018	5.87488	6.60232	6.17315	6.48639	6.49432	6.77478
ENSMUSG00000038637	-0.210381	-1.15699	9.69998	9.53987	9.75025	-1.50369	0.162315	0.999992	1	protein_coding	Lrrc56	leucine rich repeat containing 56 [Source:MGI Symbol;Acc:MGI:1917802]	chr7	141194157	141210055	6	ensembl_havana	KNOWN	9.96422	9.94111	9.56898	9.95785	9.54748	9.5498	9.48554	9.65564	9.47843	9.79938	9.72937	9.722
ENSMUSG00000001247	0.141909	1.10336	11.6071	11.6168	11.4749	1.50358	0.162343	0.999992	-1	protein_coding	Lsr	lipolysis stimulated lipoprotein receptor [Source:MGI Symbol;Acc:MGI:1927471]	chr7	30957775	30973464	4	ensembl_havana	KNOWN	11.8683	11.6208	11.6968	11.5652	11.6035	11.656	11.6271	11.5005	11.7227	11.4724	11.5296	11.4226
ENSMUSG00000029674	-0.218357	-1.16341	8.7855	8.68289	8.90125	-1.50262	0.162586	0.999992	-1	protein_coding	Limk1	LIM-domain containing, protein kinase [Source:MGI Symbol;Acc:MGI:104572]	chr5	134656039	134688598	6	ensembl_havana	KNOWN	9.03492	8.55445	8.82726	8.88698	8.73828	8.63173	8.88545	8.49874	8.66448	8.80831	8.84592	9.04951
ENSMUSG00000030245	0.149951	1.10953	10.1808	10.3463	10.1963	1.50227	0.162674	0.999992	1	protein_coding	Golt1b	golgi transport 1 homolog B (S. cerevisiae) [Source:MGI Symbol;Acc:MGI:1914214]	chr6	142387221	142403858	2	ensembl_havana	KNOWN	10.2609	9.99631	10.183	9.96427	10.1463	9.9905	10.4252	10.2202	10.3934	10.1564	10.2289	10.2037
ENSMUSG00000004231	-0.247656	-1.18728	11.1748	11.0463	11.294	-1.50065	0.163087	0.999992	1	protein_coding	Pax2	paired box 2 [Source:MGI Symbol;Acc:MGI:97486]	chr19	44756045	44837871	3	ensembl_havana	KNOWN	10.8369	11.5406	11.2986	11.2116	11.2106	10.9789	10.9598	11.0625	11.1166	11.4127	11.3536	11.1157
ENSMUSG00000032091	0.350911	1.27537	6.22191	6.29421	5.9433	1.49995	0.163266	0.999992	-1	protein_coding	Tmprss4	transmembrane protease, serine 4 [Source:MGI Symbol;Acc:MGI:2384877]	chr9	45172726	45204092	5	ensembl_havana	KNOWN	6.53521	6.35771	5.87802	6.12616	6.54008	6.51321	6.80237	5.9552	6.12506	5.87446	5.84224	6.11319
ENSMUSG00000034509	0.178278	1.13153	9.34119	9.46842	9.29014	1.49992	0.163274	0.999992	-1	protein_coding	Mad2l1bp	MAD2L1 binding protein [Source:MGI Symbol;Acc:MGI:1913841]	chr17	46147390	46153553	1	ensembl	KNOWN	9.38911	9.32215	9.33745	9.1404	9.24811	9.38138	9.36484	9.50108	9.53933	9.32893	9.49197	9.04951
ENSMUSG00000051586	-0.209742	-1.15648	11.4201	11.2039	11.4136	-1.49937	0.163413	0.999992	-1	protein_coding	Mical3	microtubule associated monooxygenase, calponin and LIM domain containing 3 [Source:MGI Symbol;Acc:MGI:2442733]	chr6	120931707	121130999	16	ensembl_havana	KNOWN	11.323	11.5903	11.4649	11.8384	11.6951	11.2769	11.2158	11.2503	11.1455	11.444	11.297	11.4999
ENSMUSG00000069372	-1.32224	-2.50054	5.20954	3.61527	4.93752	-1.49906	0.163494	0.999992	1	protein_coding	Ctxn3	cortexin 3 [Source:MGI Symbol;Acc:MGI:3642816]	chr18	57468486	57478134	1	ensembl	KNOWN	6.97951	4.17839	6.47318	7.18231	4.87382	7.16888	4.59477	3.68671	2.56434	6.02918	4.75109	4.03227
ENSMUSG00000034379	-0.240977	-1.18179	7.8404	7.73059	7.97157	-1.49867	0.163594	0.999992	1	protein_coding	Wdr5b	WD repeat domain 5B [Source:MGI Symbol;Acc:MGI:1916794]	chr16	36041190	36042973	1	ensembl	KNOWN	7.6157	8.14078	7.72431	8.0254	7.68118	7.79099	7.53337	7.94838	7.71002	7.94744	8.10405	7.86322
ENSMUSG00000090122	0.387551	1.30817	7.4166	7.48875	7.1012	1.49821	0.163711	0.999992	-1	protein_coding	Kcne1l	potassium voltage-gated channel, Isk-related family, member 1-like, pseudogene [Source:MGI Symbol;Acc:MGI:1913490]	chrX	142304752	142306294	1	ensembl_havana	KNOWN	7.65975	7.23048	7.82328	7.4798	7.24508	7.79099	7.27927	7.16979	8.0172	6.74645	7.17005	7.38712
ENSMUSG00000039377	-0.39579	-1.31566	7.31051	6.97726	7.37305	-1.49734	0.163932	0.999992	-1	protein_coding	Hlx	H2.0-like homeobox [Source:MGI Symbol;Acc:MGI:96109]	chr1	184727140	184732619	2	ensembl_havana	KNOWN	7.14363	7.49181	7.74128	7.0437	7.94272	7.31207	7.09727	7.32531	6.5092	7.24457	7.30435	7.57024
ENSMUSG00000038496	0.181799	1.1343	11.1206	11.1535	10.9717	1.4958	0.164326	0.999992	-1	protein_coding	Slc19a3	solute carrier family 19, member 3 [Source:MGI Symbol;Acc:MGI:1931307]	chr1	83012523	83038448	3	ensembl_havana	KNOWN	11.4223	11.226	11.2341	11.1009	10.9362	11.1523	11.1862	11.0467	11.2275	10.7455	11.1678	11.0016
ENSMUSG00000026029	0.157813	1.11559	11.0702	11.1697	11.0119	1.49535	0.164442	0.999992	1	protein_coding	Casp8	caspase 8 [Source:MGI Symbol;Acc:MGI:1261423]	chr1	58795374	58847503	4	ensembl_havana	KNOWN	11.2311	11.0846	11.0317	11.0951	10.995	10.8596	11.0797	11.29	11.1395	11.0406	11.1155	10.8797
ENSMUSG00000031103	-0.257211	-1.19517	8.82353	8.66323	8.92044	-1.49431	0.164709	0.999992	-1	protein_coding	Elf4	E74-like factor 4 (ets domain transcription factor) [Source:MGI Symbol;Acc:MGI:1928377]	chrX	48411046	48463132	3	ensembl_havana	KNOWN	8.43102	8.95821	8.81928	8.91375	9.2721	8.73702	8.42645	8.79333	8.76989	8.86421	8.90349	8.99361
ENSMUSG00000066677	0.36031	1.2837	6.5555	6.88005	6.51974	1.49352	0.164914	0.999992	1	protein_coding	Pydc3	pyrin domain containing 3 [Source:MGI Symbol;Acc:MGI:2442822]	chr1	173673675	173698392	3	ensembl_havana	KNOWN	6.03074	6.56666	6.83122	6.03153	6.41635	6.59018	6.80237	6.99546	6.84233	6.91472	6.53131	6.11319
ENSMUSG00000063428	-0.169779	-1.12489	11.3065	11.1433	11.3131	-1.49344	0.164933	0.999992	1	protein_coding	Ddo	D-aspartate oxidase [Source:MGI Symbol;Acc:MGI:1925528]	chr10	40630011	40649931	1	ensembl	KNOWN	11.209	11.3792	11.4417	11.5342	11.2876	11.4572	11.1819	11.3008	10.9472	11.302	11.274	11.3632
ENSMUSG00000067424	-0.310763	-1.24036	7.86048	7.56334	7.8741	-1.49339	0.164945	0.999992	1	protein_coding	Zfp563	zinc finger protein 563 [Source:MGI Symbol;Acc:MGI:2677168]	chr17	33089310	33106203	3	ensembl_havana	KNOWN	7.72341	8.38095	7.90086	8.03763	7.9125	8.0581	7.32139	8.02818	7.34045	7.72397	7.98908	7.90926
ENSMUSG00000033952	0.592563	1.50792	5.82623	6.01717	5.42461	1.49327	0.164976	0.999992	1	protein_coding	Aspm	asp (abnormal spindle)-like, microcephaly associated (Drosophila) [Source:MGI Symbol;Acc:MGI:1334448]	chr1	139454772	139494091	5	ensembl_havana	KNOWN	5.46245	6.56666	5.60883	5.64074	6.37263	5.9381	6.13319	6.24965	5.66868	4.79039	6.29362	5.18981
ENSMUSG00000039637	-0.167603	-1.12319	11.5868	11.6105	11.7781	-1.49316	0.165005	0.999992	-1	protein_coding	Coro7	coronin 7 [Source:MGI Symbol;Acc:MGI:1926135]	chr16	4626133	4679777	12	ensembl_havana	KNOWN	11.737	11.525	11.4495	11.5147	11.1839	11.4649	11.6459	11.5688	11.6169	11.8176	11.8335	11.6833
ENSMUSG00000078648	0.174492	1.12857	7.40347	7.47984	7.30535	1.49261	0.165148	0.999992	-1	protein_coding	Gm17546	predicted gene, 17546 [Source:MGI Symbol;Acc:MGI:4937180]	chr15	95824459	95830072	1	ensembl	KNOWN	7.26268	7.49181	7.56183	7.38729	7.22062	7.56179	7.51534	7.38715	7.53704	7.30641	7.40744	7.2022
ENSMUSG00000035202	0.336374	1.26258	12.6836	12.9699	12.6336	1.49195	0.165317	0.999992	1	protein_coding	Lars2	leucyl-tRNA synthetase, mitochondrial [Source:MGI Symbol;Acc:MGI:2142973]	chr9	123366940	123462664	1	ensembl	KNOWN	12.8456	12.2192	12.7431	12.4973	12.5478	12.5392	12.7184	12.6585	13.5329	12.5861	12.5699	12.7447
ENSMUSG00000036093	-0.148775	-1.10863	12.252	12.1565	12.3053	-1.49139	0.165462	0.999992	-1	protein_coding	Arl5a	ADP-ribosylation factor-like 5A [Source:MGI Symbol;Acc:MGI:1922673]	chr2	52397951	52424901	2	ensembl_havana	KNOWN	12.3062	12.0934	12.2118	12.4124	12.3379	12.2772	12.2554	12.1949	12.0193	12.301	12.2045	12.4103
ENSMUSG00000034607	0.290096	1.22272	6.36119	6.35769	6.0676	1.49136	0.16547	0.999992	-1	protein_coding	Pof1b	premature ovarian failure 1B [Source:MGI Symbol;Acc:MGI:1916943]	chrX	112638431	112698651	1	ensembl_havana	KNOWN	6.09632	6.77743	5.87802	6.68804	6.7253	6.89324	6.43127	6.37703	6.26478	5.9279	6.06042	6.21448
ENSMUSG00000071064	-0.2747	-1.20974	10.1228	10.0525	10.3272	-1.49027	0.165752	0.999992	1	protein_coding	Zfp827	zinc finger protein 827 [Source:MGI Symbol;Acc:MGI:2444807]	chr8	79028437	79193766	7	ensembl_havana	KNOWN	9.89218	10.3113	10.036	10.1974	10.1879	9.70925	9.97559	10.3985	9.78351	10.4168	10.2457	10.3191
ENSMUSG00000001657	-0.329628	-1.25669	7.80481	7.57962	7.90925	-1.4887	0.166157	0.999992	1	protein_coding	Hoxc8	homeobox C8 [Source:MGI Symbol;Acc:MGI:96198]	chr15	102990607	102994111	2	ensembl_havana	KNOWN	7.29097	7.90471	8.08498	7.97543	8.11181	7.82323	7.36232	8.01518	7.36136	7.86764	8.02843	7.83168
ENSMUSG00000003309	0.198674	1.14764	10.9721	11.0643	10.8656	1.48834	0.16625	0.999992	-1	protein_coding	Ap1m2	adaptor protein complex AP-1, mu 2 subunit [Source:MGI Symbol;Acc:MGI:1336974]	chr9	21295457	21312333	2	ensembl	KNOWN	10.9828	11.0473	10.9807	10.8008	11.1026	10.9609	11.0009	10.8935	11.2984	10.6867	11.0596	10.8505
ENSMUSG00000074030	-0.151267	-1.11054	10.4421	10.3258	10.4771	-1.48794	0.166355	0.999992	-1	protein_coding	Exoc8	exocyst complex component 8 [Source:MGI Symbol;Acc:MGI:2142527]	chr8	124890300	124897705	1	ensembl	KNOWN	10.2573	10.4886	10.5194	10.5783	10.5755	10.4769	10.3636	10.3449	10.2689	10.3277	10.5906	10.513
ENSMUSG00000041438	0.147742	1.10783	10.8744	10.839	10.6912	1.48705	0.166584	0.999992	1	protein_coding	Cirh1a	cirrhosis, autosomal recessive 1A (human) [Source:MGI Symbol;Acc:MGI:1096573]	chr8	106893640	106923093	1	ensembl	KNOWN	11.0255	10.8112	11.0108	10.9699	10.9211	11.1634	10.858	10.779	10.8799	10.5926	10.7304	10.7507
ENSMUSG00000002416	0.136996	1.09961	11.0189	11.1532	11.0162	1.48597	0.166865	0.999992	1	protein_coding	Ndufb2	NADH dehydrogenase (ubiquinone) 1 beta subcomplex, 2 [Source:MGI Symbol;Acc:MGI:1915448]	chr6	39592574	39603382	6	ensembl_havana	KNOWN	11.0443	10.9135	11.0368	10.9113	10.8025	11.0108	11.0751	11.1107	11.2738	10.9897	11.0769	10.982
ENSMUSG00000044952	-0.22202	-1.16637	9.09736	8.7646	8.98662	-1.48593	0.166877	0.999992	1	protein_coding	Kctd21	potassium channel tetramerisation domain containing 21 [Source:MGI Symbol;Acc:MGI:3643121]	chr7	97332327	97350213	1	ensembl_havana	KNOWN	9.30144	9.25332	9.49586	9.18506	9.26015	9.41879	8.94729	8.69896	8.64756	8.66617	9.07615	9.21753
ENSMUSG00000040987	-0.526983	-1.44091	6.49206	6.12649	6.65347	-1.48466	0.167207	0.999992	1	protein_coding	Mill2	MHC I like leukocyte 2 [Source:MGI Symbol;Acc:MGI:2179989]	chr7	18839966	18858654	2	ensembl	KNOWN	5.55867	7.00979	6.51325	7.20417	6.88942	6.38948	5.62872	6.53106	6.2197	6.58948	6.53131	6.83963
ENSMUSG00000061536	-0.181426	-1.134	9.55585	9.43526	9.61669	-1.48343	0.167528	0.999992	-1	protein_coding	Sec22c	SEC22 vesicle trafficking protein homolog C (S. cerevisiae) [Source:MGI Symbol;Acc:MGI:2447871]	chr9	121680047	121705490	5	ensembl_havana	KNOWN	9.70513	9.45506	9.54502	9.85106	9.40825	9.5498	9.51306	9.43917	9.35355	9.5538	9.58288	9.71338
ENSMUSG00000070423	-0.284819	-1.21826	6.78866	6.66518	6.94999	-1.48325	0.167575	0.999992	1	protein_coding	Olfr558	olfactory receptor 558 [Source:MGI Symbol;Acc:MGI:3030392]	chr7	102702331	102712054	1	ensembl	KNOWN	6.2769	6.83239	6.92334	6.86313	7.17044	6.55221	6.5423	6.73507	6.71815	6.888	7.12235	6.83963
ENSMUSG00000005089	-0.169284	-1.1245	9.2129	8.67344	8.84272	-1.48292	0.16766	0.999992	1	protein_coding	Slc1a2	solute carrier family 1 (glial high affinity glutamate transporter), member 2 [Source:MGI Symbol;Acc:MGI:101931]	chr2	102658659	102790784	12	ensembl_havana	KNOWN	9.726	9.49394	9.79307	9.77642	9.54255	9.67433	8.74548	8.77031	8.50451	8.75756	8.90349	8.86711
ENSMUSG00000036594	0.368134	1.29068	12.6325	13.0949	12.7267	1.48258	0.16775	0.999992	-1	protein_coding	H2-Aa	histocompatibility 2, class II antigen A, alpha [Source:MGI Symbol;Acc:MGI:95895]	chr17	34282744	34287827	4	ensembl_havana	KNOWN	12.264	12.3188	12.5561	11.6885	12.8053	12.4924	12.8542	13.3772	13.0532	12.562	12.7962	12.8219
ENSMUSG00000078954	0.252596	1.19135	7.95831	8.21321	7.96062	1.48227	0.16783	0.999992	1	protein_coding	Arhgap8	Rho GTPase activating protein 8 [Source:MGI Symbol;Acc:MGI:1920417]	chr15	84720052	84772207	7	ensembl_havana	KNOWN	7.86186	7.87883	7.94548	7.4435	8.05762	7.79099	8.27391	7.94838	8.41734	7.81187	8.1759	7.89408
ENSMUSG00000056124	0.211999	1.15829	11.0505	11.1356	10.9236	1.47923	0.168625	0.999992	-1	protein_coding	B4galt6	UDP-Gal:betaGlcNAc beta 1,4-galactosyltransferase, polypeptide 6 [Source:MGI Symbol;Acc:MGI:1928380]	chr18	20684599	20746404	1	ensembl	KNOWN	10.8933	11.1469	11.0708	11.0399	11.324	10.9537	11.0597	11.1837	11.1635	10.6808	11.1911	10.8988
ENSMUSG00000022565	-0.174348	-1.12845	12.8844	12.7777	12.9521	-1.47814	0.168912	0.999992	-1	protein_coding	Plec	plectin [Source:MGI Symbol;Acc:MGI:1277961]	chr15	76170974	76232574	22	ensembl_havana	KNOWN	12.8598	12.6691	13.0997	12.9867	12.8697	12.9379	12.7933	12.7194	12.8206	12.9363	12.8198	13.1002
ENSMUSG00000078853	0.478809	1.39359	10.3707	10.8669	10.3881	1.47691	0.169235	0.999992	1	protein_coding	Igtp	interferon gamma induced GTPase [Source:MGI Symbol;Acc:MGI:107729]	chr11	58199556	58207591	3	ensembl_havana	KNOWN	10.037	10.1876	10.5749	9.64274	10.028	10.2137	10.3304	11.7669	10.5033	10.3077	10.4955	10.3611
ENSMUSG00000035824	0.125949	1.09123	10.8059	10.7773	10.6513	1.47677	0.169272	0.999992	-1	protein_coding	Tk2	thymidine kinase 2, mitochondrial [Source:MGI Symbol;Acc:MGI:1913266]	chr8	104226691	104248558	1	ensembl	KNOWN	10.9828	10.9262	10.9056	10.8827	10.8107	10.877	10.6792	10.8075	10.8451	10.7455	10.6611	10.5474
ENSMUSG00000045827	0.174294	1.12841	11.2294	11.3841	11.2098	1.47656	0.169327	0.999992	1	protein_coding	Serpinb9	serine (or cysteine) peptidase inhibitor, clade B, member 9 [Source:MGI Symbol;Acc:MGI:106603]	chr13	33003250	33017957	2	ensembl_havana	KNOWN	11.0464	11.259	11.3	10.9667	11.2121	11.1868	11.2102	11.4312	11.511	11.0927	11.3063	11.2304
ENSMUSG00000031616	-0.299813	-1.23098	7.71701	7.57464	7.87445	-1.47583	0.16952	0.999992	-1	protein_coding	Ednra	endothelin receptor type A [Source:MGI Symbol;Acc:MGI:105923]	chr8	77663031	77724464	2	ensembl_havana	KNOWN	7.6157	7.55853	8.01692	7.49761	8.18946	7.37867	7.60333	7.67849	7.44209	7.81187	8.02843	7.78304
ENSMUSG00000011263	-0.273886	-1.20906	10.5317	10.5671	10.841	-1.47579	0.16953	0.999992	1	protein_coding	Exoc3l2	exocyst complex component 3-like 2 [Source:MGI Symbol;Acc:MGI:1921713]	chr7	19489056	19496760	2	ensembl_havana	KNOWN	9.91508	10.1876	10.7339	10.3644	10.4834	10.4719	10.6444	10.4428	10.6142	10.8989	10.6102	11.014
ENSMUSG00000071847	-0.218677	-1.16367	8.39246	8.40237	8.62105	-1.47563	0.169574	0.999992	1	protein_coding	Apcdd1	adenomatosis polyposis coli down-regulated 1 [Source:MGI Symbol;Acc:MGI:3513977]	chr18	62922327	62953195	2	ensembl	KNOWN	8.32557	8.17308	8.58552	8.0254	8.36707	8.16259	8.67413	8.33057	8.20242	8.57699	8.68286	8.6033
ENSMUSG00000022414	-0.19153	-1.14197	10.8397	10.7236	10.9151	-1.4755	0.169606	0.999992	1	protein_coding	Tab1	TGF-beta activated kinase 1/MAP3K7 binding protein 1 [Source:MGI Symbol;Acc:MGI:1913763]	chr15	80133154	80161701	1	ensembl	KNOWN	10.6826	11.0531	10.8381	10.824	10.9585	10.8042	10.6402	10.8756	10.655	11.0376	11.013	10.6949
ENSMUSG00000034522	-0.390996	-1.3113	10.1417	9.91952	10.3105	-1.47543	0.169626	0.999992	1	protein_coding	Zfp395	zinc finger protein 395 [Source:MGI Symbol;Acc:MGI:2682318]	chr14	65358676	65398930	1	ensembl	KNOWN	9.71038	10.7642	9.80523	10.2403	10.5214	9.96905	9.72797	10.2088	9.82173	10.2874	10.5002	10.144
ENSMUSG00000002808	0.166941	1.12268	10.1802	10.0414	9.87446	1.47524	0.169677	0.999992	-1	protein_coding	Epdr1	ependymin related protein 1 (zebrafish) [Source:MGI Symbol;Acc:MGI:2145369]	chr13	19591709	19619830	1	ensembl	KNOWN	10.5775	10.1824	10.4846	10.2717	10.3768	10.5218	9.98872	10.0586	10.0769	9.83828	9.84408	9.94101
ENSMUSG00000035834	0.180432	1.13322	8.8699	8.91796	8.73752	1.47508	0.169717	0.999992	-1	protein_coding	Polr3g	polymerase (RNA) III (DNA directed) polypeptide G [Source:MGI Symbol;Acc:MGI:1914736]	chr13	81673843	81711013	5	ensembl_havana	KNOWN	8.9309	8.869	8.86646	9.02233	8.80559	8.97802	8.89245	9.13116	8.73026	8.61006	8.91753	8.68498
ENSMUSG00000058056	-0.320139	-1.24845	11.1814	10.9091	11.2292	-1.47488	0.169771	0.999992	-1	protein_coding	Palld	palladin, cytoskeletal associated protein [Source:MGI Symbol;Acc:MGI:1919583]	chr8	61513246	61902690	9	ensembl_havana	KNOWN	11.0043	11.0916	11.7502	11.233	11.0218	11.6616	11.0643	10.7847	10.8781	11.0869	11.1442	11.4566
ENSMUSG00000030051	-0.2342	-1.17625	8.48882	8.19534	8.42954	-1.4733	0.170189	0.999992	-1	protein_coding	Aplf	aprataxin and PNKP like factor [Source:MGI Symbol;Acc:MGI:1919353]	chr6	87628424	87672193	4	ensembl_havana	KNOWN	8.68662	8.84915	8.6042	8.77459	8.70341	8.37324	7.90981	8.34102	8.33517	8.37054	8.6496	8.26847
ENSMUSG00000040569	0.348385	1.27313	8.30378	8.36671	8.01833	1.47243	0.170419	0.999992	-1	protein_coding	Slc26a7	solute carrier family 26, member 7 [Source:MGI Symbol;Acc:MGI:2384791]	chr4	14502430	14621805	4	ensembl_havana	KNOWN	8.12017	8.7879	8.36235	8.35345	8.82193	8.04449	8.19681	8.36171	8.54162	7.64638	8.1759	8.2327
ENSMUSG00000094483	0.146015	1.10651	13.0963	13.2638	13.1178	1.47226	0.170463	0.999992	-1	protein_coding	Purb	purine rich element binding protein B [Source:MGI Symbol;Acc:MGI:1338779]	chr11	6467599	6475917	1	ensembl_havana	KNOWN	12.9295	12.9634	12.972	12.9349	13.179	13.0327	13.236	13.2824	13.2729	12.9549	13.1312	13.2672
ENSMUSG00000031935	0.165539	1.12158	10.3908	10.4383	10.2728	1.47192	0.170552	0.999992	-1	protein_coding	Med17	mediator complex subunit 17 [Source:MGI Symbol;Acc:MGI:2182585]	chr9	15260352	15279867	1	ensembl	KNOWN	10.3341	10.6541	10.3527	10.4965	10.2526	10.4668	10.3661	10.4549	10.4939	10.1675	10.3374	10.3134
ENSMUSG00000049892	0.450287	1.36631	8.733	8.82948	8.3792	1.47167	0.170619	0.999992	-1	protein_coding	Rasd1	RAS, dexamethasone-induced 1 [Source:MGI Symbol;Acc:MGI:1270848]	chr11	59963181	59964944	1	ensembl_havana	KNOWN	9.18567	9.12159	8.43717	8.47531	9.49237	8.45782	8.59047	8.92425	8.97373	8.64239	8.52674	7.96846
ENSMUSG00000050064	-0.341965	-1.26748	11.1904	10.7885	11.1305	-1.47134	0.170706	0.999992	1	protein_coding	Zfp697	zinc finger protein 697 [Source:MGI Symbol;Acc:MGI:2139736]	chr3	98382461	98753812	4	ensembl_havana	KNOWN	10.9432	11.7307	11.4725	11.7677	11.3311	11.2827	10.8722	11.0451	10.4482	11.3394	11.1897	10.8622
ENSMUSG00000027778	-0.157136	-1.11507	10.4875	10.3039	10.461	-1.4712	0.170744	0.999992	-1	protein_coding	Ift80	intraflagellar transport 80 [Source:MGI Symbol;Acc:MGI:1915509]	chr3	68892499	69004570	12	ensembl_havana	KNOWN	10.4609	10.8466	10.5194	10.6216	10.5803	10.5267	10.3018	10.3859	10.224	10.4853	10.4719	10.4259
ENSMUSG00000020694	0.146895	1.10718	11.3797	11.3781	11.2312	1.47098	0.170802	0.999992	1	protein_coding	Tlk2	tousled-like kinase 2 (Arabidopsis) [Source:MGI Symbol;Acc:MGI:1346023]	chr11	105178807	105283959	12	ensembl_havana	KNOWN	11.5106	11.5509	11.3199	11.5439	11.5358	11.2681	11.3298	11.4091	11.3953	11.2187	11.2339	11.241
ENSMUSG00000036867	-0.246047	-1.18595	9.33496	9.16519	9.41124	-1.47077	0.170859	0.999992	-1	protein_coding	Smad6	SMAD family member 6 [Source:MGI Symbol;Acc:MGI:1336883]	chr9	63953076	64022059	3	ensembl_havana	KNOWN	8.92188	9.53594	9.43456	9.22837	9.60529	9.56418	9.30311	8.99877	9.1937	9.31395	9.48727	9.4325
ENSMUSG00000038725	1.2072	2.30889	3.71949	3.89794	2.69074	1.46982	0.171112	0.999992	1	protein_coding	Pkhd1l1	polycystic kidney and hepatic disease 1-like 1 [Source:MGI Symbol;Acc:MGI:2183153]	chr15	44457553	44597143	2	ensembl	KNOWN	2.9264	6.28075	3.49335	4.23635	3.52018	4.41085	3.66188	4.98217	3.04977	2.46846	3.68696	1.9168
ENSMUSG00000061232	0.243029	1.18347	13.8466	14.1318	13.8888	1.46884	0.17137	0.999992	-1	protein_coding	H2-K1	histocompatibility 2, K1, K region [Source:MGI Symbol;Acc:MGI:95904]	chr17	33996017	34000333	9	ensembl_havana	KNOWN	13.5164	13.6338	13.887	13.4425	13.8238	13.7944	13.906	14.4777	14.0117	13.836	13.8654	13.9649
ENSMUSG00000032482	-0.261438	-1.19867	6.88901	6.7839	7.04533	-1.46866	0.171418	0.999992	1	protein_coding	Cspg5	chondroitin sulfate proteoglycan 5 [Source:MGI Symbol;Acc:MGI:1352747]	chr9	110243783	110262576	5	ensembl_havana	KNOWN	7.01386	6.63009	7.03767	6.45266	7.06451	6.9816	6.67819	6.63667	7.03683	7.0169	7.07302	7.04608
ENSMUSG00000024534	-0.283204	-1.21689	8.65626	8.63563	8.91884	-1.46864	0.171423	0.999992	1	protein_coding	Sncaip	synuclein, alpha interacting protein (synphilin) [Source:MGI Symbol;Acc:MGI:1915097]	chr18	52767709	52915935	11	ensembl_havana	KNOWN	8.0391	8.35302	8.77876	8.57095	8.6586	8.81123	8.73773	8.33057	8.83861	8.72774	8.96562	9.06315
ENSMUSG00000042472	0.191547	1.14199	10.4792	10.4877	10.2962	1.46826	0.171525	0.999992	1	protein_coding	Zfp410	zinc finger protein 410 [Source:MGI Symbol;Acc:MGI:1289280]	chr12	84316859	84343830	1	ensembl	KNOWN	10.3809	10.7589	10.5749	10.5846	10.7089	10.3908	10.5699	10.5727	10.3206	10.4122	10.1715	10.3048
ENSMUSG00000028036	0.160681	1.11781	11.937	12.1458	11.9851	1.46782	0.171643	0.999992	-1	protein_coding	Ptgfr	prostaglandin F receptor [Source:MGI Symbol;Acc:MGI:97796]	chr3	151796502	151837630	3	ensembl_havana	KNOWN	11.8072	11.7253	11.8007	11.6739	12.0477	11.7966	12.1765	12.0669	12.1941	11.8672	11.9812	12.107
ENSMUSG00000037129	0.798538	1.73934	5.60782	6.15609	5.35756	1.46625	0.17206	0.999992	1	protein_coding	Tmprss13	transmembrane protease, serine 13 [Source:MGI Symbol;Acc:MGI:2682935]	chr9	45319100	45347581	1	ensembl_havana	KNOWN	5.55867	5.58278	5.36782	3.84932	5.84211	6.55221	6.26854	5.65354	6.5462	5.70113	5.08551	5.28603
ENSMUSG00000025931	-0.305239	-1.23562	7.39671	7.28586	7.5911	-1.46612	0.172095	0.999992	1	protein_coding	Paqr8	progestin and adipoQ receptor family member VIII [Source:MGI Symbol;Acc:MGI:1921479]	chr1	20890606	20939650	4	ensembl_havana	KNOWN	7.26268	7.2508	7.24229	7.2257	7.53017	7.61801	7.36232	6.99546	7.4998	7.17996	7.54041	8.05293
ENSMUSG00000009216	0.440537	1.35711	5.97228	5.91423	5.4737	1.46524	0.17233	0.999992	-1	protein_coding	Fam163b	family with sequence similarity 163, member B [Source:MGI Symbol;Acc:MGI:1926106]	chr2	27110380	27142491	1	ensembl_havana	KNOWN	6.43736	6.39471	6.47318	5.76359	6.82599	5.60879	5.93037	5.84199	5.97034	5.00452	5.95545	5.46112
ENSMUSG00000072647	-1.17538	-2.25852	4.72759	4.12318	5.29856	-1.46487	0.172429	0.999992	-1	protein_coding	Adam1a	a disintegrin and metallopeptidase domain 1a [Source:MGI Symbol;Acc:MGI:2429504]	chr5	121518576	121522071	1	ensembl_havana	KNOWN	4.0639	6.28075	3.78286	5.8768	4.43772	4.02383	3.37238	5.58483	3.41234	6.1689	4.75109	4.97569
ENSMUSG00000019774	-0.219142	-1.16404	8.81562	8.61487	8.83401	-1.46406	0.172647	0.999992	-1	protein_coding	Mtrf1l	mitochondrial translational release factor 1-like [Source:MGI Symbol;Acc:MGI:1918830]	chr10	5811887	5823910	3	ensembl_havana	KNOWN	8.70776	8.93328	9.07497	8.92696	8.80559	8.99227	8.92697	8.4609	8.45673	8.79399	8.70731	9.00072
ENSMUSG00000028042	0.201747	1.15009	12.2724	12.3588	12.157	1.46308	0.17291	0.999992	-1	protein_coding	Zbtb7b	zinc finger and BTB domain containing 7B [Source:MGI Symbol;Acc:MGI:102755]	chr3	89377644	89394776	9	ensembl_havana	KNOWN	12.567	12.0242	12.3872	12.2636	12.1418	12.3378	12.4146	12.3368	12.3249	12.2541	11.9787	12.2383
ENSMUSG00000004267	-0.542254	-1.45625	5.94118	5.57229	6.11454	-1.46165	0.173293	0.999992	-1	protein_coding	Eno2	enolase 2, gamma neuronal [Source:MGI Symbol;Acc:MGI:95394]	chr6	124760053	124769673	16	ensembl_havana	KNOWN	5.35936	6.59872	5.99585	6.41567	6.18315	5.68094	6.17973	5.43673	5.1004	6.52158	6.20481	5.61724
ENSMUSG00000029312	-0.172622	-1.1271	9.05824	8.94749	9.12011	-1.46139	0.173363	0.999992	-1	protein_coding	Klhl8	kelch-like 8 [Source:MGI Symbol;Acc:MGI:2179430]	chr5	103861973	103911259	5	ensembl_havana	KNOWN	9.12411	9.17041	9.08165	9.00997	8.97597	9.13396	9.13614	8.86028	8.84604	9.21531	9.24712	8.89789
ENSMUSG00000046441	0.204417	1.15222	9.00108	9.05968	8.85527	1.46131	0.173384	0.999992	1	protein_coding	Cmtr2	cap methyltransferase 2 [Source:MGI Symbol;Acc:MGI:2384580]	chr8	110215665	110224486	2	ensembl_havana	KNOWN	9.3493	8.83576	9.10151	8.98493	9.04026	8.95638	9.17687	8.80848	9.1937	8.89808	8.81625	8.85147
ENSMUSG00000053754	-0.171098	-1.12591	12.2068	12.0355	12.2066	-1.46059	0.173577	0.999992	-1	protein_coding	Chd8	chromodomain helicase DNA binding protein 8 [Source:MGI Symbol;Acc:MGI:1915022]	chr14	52198151	52257723	13	ensembl_havana	KNOWN	12.2123	12.3122	12.211	12.4778	12.3214	12.2209	11.9867	12.2686	11.8511	12.1748	12.1527	12.2922
ENSMUSG00000059479	-0.297724	-1.2292	7.24939	6.95335	7.25107	-1.4602	0.173681	0.999992	1	protein_coding	B3gnt8	UDP-GlcNAc:betaGal beta-1,3-N-acetylglucosaminyltransferase 8 [Source:MGI Symbol;Acc:MGI:2385269]	chr7	25627624	25629490	1	ensembl	KNOWN	7.59316	7.2906	7.31211	7.13757	7.73396	7.31207	6.77231	6.85664	7.2311	6.888	7.52215	7.34306
ENSMUSG00000028634	0.231636	1.17417	7.62329	7.72894	7.49731	1.46014	0.173698	0.999992	1	protein_coding	Hivep3	human immunodeficiency virus type I enhancer binding protein 3 [Source:MGI Symbol;Acc:MGI:106589]	chr4	119733784	120138045	9	ensembl_havana	KNOWN	7.31872	7.74198	7.46298	7.64873	8.12505	7.5033	7.73383	7.69489	7.75812	7.40392	7.57626	7.51174
ENSMUSG00000073424	1.01481	2.02063	4.70808	5.22591	4.2111	1.45926	0.173936	0.999992	1	protein_coding	Cyp4f15	cytochrome P450, family 4, subfamily f, polypeptide 15 [Source:MGI Symbol;Acc:MGI:2146921]	chr17	32685627	32703352	4	ensembl_havana	KNOWN	3.7744	3.79137	4.02387	4.90377	4.99412	6.69843	5.69431	4.31474	5.66868	5.50409	4.47546	2.65376
ENSMUSG00000036986	-0.165186	-1.12131	11.2269	11.1428	11.308	-1.45911	0.173977	0.999992	-1	protein_coding	Pml	promyelocytic leukemia [Source:MGI Symbol;Acc:MGI:104662]	chr9	58218076	58249786	12	ensembl_havana	KNOWN	11.2384	11.0888	11.499	11.1197	11.2245	11.2007	11.0298	11.235	11.1635	11.212	11.3432	11.3687
ENSMUSG00000033446	0.288054	1.22099	9.88267	10.0872	9.79914	1.45833	0.174187	0.999992	1	protein_coding	Lpar6	lysophosphatidic acid receptor 6 [Source:MGI Symbol;Acc:MGI:1914418]	chr14	73237895	73243294	1	ensembl_havana	KNOWN	9.93315	10.2189	9.69629	9.91541	9.6147	9.55461	10.0558	10.3214	9.88447	9.80296	10.1359	9.45854
ENSMUSG00000031202	0.305961	1.23624	6.71459	6.71381	6.40785	1.45802	0.174271	0.999992	-1	protein_coding	Rab39b	RAB39B, member RAS oncogene family [Source:MGI Symbol;Acc:MGI:1915040]	chrX	75572046	75578231	1	ensembl_havana	KNOWN	6.90825	6.91111	6.89328	6.62462	6.92012	6.95275	6.5423	6.67022	6.92892	5.87446	6.82744	6.52166
ENSMUSG00000030641	0.459048	1.37463	6.95308	6.12954	5.67049	1.45789	0.174305	0.999992	-1	protein_coding	Ddias	DNA damage-induced apoptosis suppressor [Source:MGI Symbol;Acc:MGI:1921291]	chr7	92857529	92874213	1	ensembl	KNOWN	7.84288	7.93013	7.79103	8.3825	8.18946	7.90082	5.87488	6.91378	5.59997	5.76125	6.06042	5.18981
ENSMUSG00000056413	0.190695	1.14131	11.0866	11.2907	11.1	1.45782	0.174325	0.999992	-1	protein_coding	Adap1	ArfGAP with dual PH domains 1 [Source:MGI Symbol;Acc:MGI:2442201]	chr5	139271876	139325622	6	ensembl_havana	KNOWN	11.0192	10.9199	11.1899	10.8708	10.722	11.146	11.2652	11.271	11.3358	11.0053	11.3037	10.9909
ENSMUSG00000037679	-0.277449	-1.21205	9.39241	9.21544	9.49289	-1.45721	0.174487	0.999992	1	protein_coding	Inf2	inverted formin, FH2 and WH2 domain containing [Source:MGI Symbol;Acc:MGI:1917685]	chr12	112588784	112615556	1	ensembl	KNOWN	9.13195	9.51089	9.33186	9.80531	9.51768	9.28628	9.19397	9.12513	9.32722	9.78135	9.0824	9.61492
ENSMUSG00000041075	0.239062	1.18023	11.0674	11.2471	11.0081	1.45692	0.174568	0.999992	1	protein_coding	Fzd7	frizzled homolog 7 (Drosophila) [Source:MGI Symbol;Acc:MGI:108570]	chr1	59482424	59486955	1	ensembl_havana	KNOWN	11.0832	11.0973	11.1089	10.8204	11.2043	10.7296	11.0935	11.471	11.1768	10.9039	11.3117	10.8086
ENSMUSG00000074922	0.184161	1.13616	9.48959	9.53387	9.34971	1.45611	0.174786	0.999992	-1	protein_coding	Fam122a	family with sequence similarity 122, member A [Source:MGI Symbol;Acc:MGI:1915284]	chr19	24476502	24477356	1	ensembl	KNOWN	9.40213	9.41511	9.76844	9.47756	9.45617	9.70493	9.66802	9.52878	9.40481	9.2472	9.43942	9.3625
ENSMUSG00000079470	-0.28561	-1.21893	7.78919	7.65972	7.94533	-1.45436	0.175261	0.999992	1	protein_coding	Utp14b	UTP14, U3 small nucleolar ribonucleoprotein, homolog B (yeast) [Source:MGI Symbol;Acc:MGI:2445092]	chr1	78658038	78671512	2	ensembl_havana	KNOWN	7.47484	8.14078	7.67216	7.89708	7.92769	7.54256	7.42162	7.8639	7.69363	7.82602	8.21052	7.79944
ENSMUSG00000053965	-0.214285	-1.16013	9.62625	9.32478	9.53907	-1.45371	0.175437	0.999992	1	protein_coding	Pde5a	phosphodiesterase 5A, cGMP-specific [Source:MGI Symbol;Acc:MGI:2651499]	chr3	122728947	122859374	4	ensembl_havana	KNOWN	9.99464	9.67777	9.96548	10.0208	9.47179	9.79303	9.36484	9.36427	9.24523	9.54955	9.38488	9.68277
ENSMUSG00000031661	-0.305993	-1.23627	8.17332	8.05298	8.35897	-1.45215	0.175859	0.999992	1	protein_coding	Nkd1	naked cuticle 1 homolog (Drosophila) [Source:MGI Symbol;Acc:MGI:2135954]	chr8	88521344	88594887	2	ensembl	KNOWN	8.07208	8.02757	8.81928	7.69578	7.95759	8.27176	8.06664	7.87833	8.21396	8.40863	8.33082	8.33746
ENSMUSG00000029402	0.150699	1.11011	8.7956	8.93641	8.78571	1.45209	0.175877	0.999992	1	protein_coding	Snrnp35	small nuclear ribonucleoprotein 35 (U11/U12) [Source:MGI Symbol;Acc:MGI:1923417]	chr5	124483134	124491124	3	ensembl_havana	KNOWN	8.7794	8.59475	8.63177	8.63672	8.78905	8.9491	9.00011	8.80848	9.00064	8.82249	8.73928	8.79536
ENSMUSG00000033249	0.483167	1.39781	6.16109	6.25846	5.77529	1.45181	0.175952	0.999992	1	protein_coding	Hsf4	heat shock transcription factor 4 [Source:MGI Symbol;Acc:MGI:1347058]	chr8	105269801	105275845	7	ensembl_havana	KNOWN	6.03074	6.85911	6.05135	6.41567	6.7253	5.74965	5.93037	6.49407	6.35094	5.97943	5.18173	6.16472
ENSMUSG00000102222	-0.241938	-1.18258	6.58846	6.38289	6.62483	-1.45163	0.176001	0.999992	1	protein_coding	Pcdhga10	protocadherin gamma subfamily A, 10 [Source:MGI Symbol;Acc:MGI:1935227]	chr18	37746993	37841873	1	havana	KNOWN	6.53521	6.46597	6.86259	6.83538	6.54008	6.79912	6.5423	6.06017	6.5462	6.48639	6.82744	6.56065
ENSMUSG00000030650	0.275628	1.21052	7.37279	7.05909	6.78346	1.44984	0.176489	0.999992	1	protein_coding	Tmc5	transmembrane channel-like gene family 5 [Source:MGI Symbol;Acc:MGI:1921674]	chr7	118597297	118675086	5	ensembl_havana	KNOWN	7.76434	8.03929	7.65435	7.94978	7.86596	7.67212	7.14497	7.0217	7.0106	6.74645	6.37728	7.22665
ENSMUSG00000035007	0.113911	1.08216	11.1472	11.1992	11.0853	1.44929	0.176638	0.999992	1	protein_coding	Rundc1	RUN domain containing 1 [Source:MGI Symbol;Acc:MGI:2144506]	chr11	101425085	101435673	1	ensembl_havana	KNOWN	11.069	11.1387	11.1364	11.1482	11.2891	11.1315	11.1989	11.1528	11.2459	11.0602	11.0785	11.1173
ENSMUSG00000072623	-0.485171	-1.39975	6.40446	6.03019	6.51537	-1.44887	0.176754	0.999992	-1	protein_coding	Zfp9	zinc finger protein 9 [Source:MGI Symbol;Acc:MGI:99210]	chr6	118461950	118479320	2	ensembl_havana	KNOWN	5.88987	7.10215	6.51325	6.7488	6.85805	6.10475	6.22482	6.00864	5.85713	6.99203	5.95545	6.59862
ENSMUSG00000020364	-0.352779	-1.27702	8.73254	8.44444	8.79722	-1.44843	0.176873	0.999992	1	protein_coding	Zfp354a	zinc finger protein 354A [Source:MGI Symbol;Acc:MGI:103172]	chr11	51059257	51072799	5	ensembl_havana	KNOWN	8.69723	9.4811	8.58552	9.1404	8.48469	8.67654	8.24137	8.71512	8.37684	8.73525	8.94521	8.71121
ENSMUSG00000055333	0.682406	1.60481	6.24964	6.42503	5.74263	1.44736	0.177167	0.999992	-1	protein_coding	Fat2	FAT tumor suppressor homolog 2 (Drosophila) [Source:MGI Symbol;Acc:MGI:2685369]	chr11	55250609	55336564	2	ensembl_havana	KNOWN	6.38583	5.64552	5.93814	5.98177	6.97962	7.56179	7.07282	5.58483	6.61745	5.9279	5.08551	6.21448
ENSMUSG00000061132	0.151548	1.11076	10.7396	10.8838	10.7323	1.4468	0.177321	0.999992	-1	protein_coding	Blnk	B cell linker [Source:MGI Symbol;Acc:MGI:96878]	chr19	40928927	40994535	3	ensembl_havana	KNOWN	10.6365	10.6541	10.6843	10.5358	10.8943	10.6215	10.9261	10.8132	10.9122	10.7078	10.8432	10.6459
ENSMUSG00000054027	0.189248	1.14017	9.87028	9.86061	9.67136	1.4466	0.177374	0.999992	1	protein_coding	Nt5dc3	5'-nucleotidase domain containing 3 [Source:MGI Symbol;Acc:MGI:3513266]	chr10	86779005	86838389	1	ensembl	KNOWN	9.93315	10.0437	9.79714	10.0269	10.2617	9.78487	9.91498	9.96706	9.6998	9.64039	9.6177	9.756
ENSMUSG00000039089	-0.19159	-1.14202	9.68465	9.31581	9.5074	-1.44589	0.177569	0.999992	-1	protein_coding	L3mbtl3	l(3)mbt-like 3 (Drosophila) [Source:MGI Symbol;Acc:MGI:2143628]	chr10	26274468	26375185	3	ensembl_havana	KNOWN	9.7769	10.1476	9.80523	10.1531	10.0067	9.85672	9.20527	9.5196	9.22255	9.57908	9.51062	9.4325
ENSMUSG00000000489	-0.222942	-1.16711	10.2072	10.0517	10.2746	-1.44564	0.177638	0.999992	-1	protein_coding	Pdgfb	platelet derived growth factor, B polypeptide [Source:MGI Symbol;Acc:MGI:97528]	chr15	79995900	80014808	1	ensembl	KNOWN	9.91053	10.2918	10.4896	10.0781	10.2854	10.4514	10.0836	10.0961	9.97543	10.1923	10.4527	10.1789
ENSMUSG00000035671	0.235051	1.17695	9.70051	9.71549	9.48044	1.44538	0.177709	0.999992	-1	protein_coding	Zswim4	zinc finger SWIM-type containing 4 [Source:MGI Symbol;Acc:MGI:2443726]	chr8	84210942	84237042	1	ensembl	KNOWN	9.97298	9.76865	9.76844	9.8819	9.98144	9.44492	9.7003	9.78379	9.66238	9.54528	9.70933	9.1867
ENSMUSG00000020773	-0.169812	-1.12491	10.8867	10.7998	10.9696	-1.44513	0.177779	0.999992	-1	protein_coding	Trim47	tripartite motif-containing 47 [Source:MGI Symbol;Acc:MGI:1917374]	chr11	116105752	116127210	7	ensembl_havana	KNOWN	10.9631	10.6522	11.0265	10.8204	10.9343	10.9353	10.8089	10.6979	10.8926	11.1231	10.8831	10.9026
ENSMUSG00000089694	-0.480404	-1.39513	7.47066	7.04961	7.53002	-1.4446	0.177924	0.999992	-1	protein_coding	Gm4477	predicted gene 4477 [Source:MGI Symbol;Acc:MGI:3782661]	chr6	85706727	85713205	2	ensembl_havana	KNOWN	8.0391	7.68338	7.35685	7.68026	7.06451	8.08494	7.51534	6.3358	7.2977	7.79759	7.4272	7.36526
ENSMUSG00000029016	-0.191441	-1.1419	10.8275	10.9327	11.1242	-1.44449	0.177953	0.999992	-1	protein_coding	Clcn6	chloride channel 6 [Source:MGI Symbol;Acc:MGI:1347049]	chr4	148004259	148038821	5	ensembl_havana	KNOWN	10.3809	10.85	10.6192	10.7846	10.6322	10.4921	10.9363	10.9946	10.8672	11.2893	11.026	11.0572
ENSMUSG00000039109	0.751659	1.68373	5.65746	5.38772	4.63606	1.4444	0.177979	0.999992	-1	protein_coding	F13a1	coagulation factor XIII, A1 subunit [Source:MGI Symbol;Acc:MGI:1921395]	chr13	36867178	37050244	2	ensembl	KNOWN	6.58175	6.59872	5.36782	5.93024	6.41635	6.9233	5.62872	6.20456	4.32988	4.79039	3.92797	5.18981
ENSMUSG00000026024	-0.187965	-1.13916	11.557	11.4369	11.6248	-1.44435	0.177993	0.999992	-1	protein_coding	Als2	amyotrophic lateral sclerosis 2 (juvenile) [Source:MGI Symbol;Acc:MGI:1921268]	chr1	59162926	59237231	5	ensembl_havana	KNOWN	11.5121	11.3746	11.6036	11.7841	11.4594	11.7648	11.4919	11.3675	11.4513	11.6598	11.3956	11.8192
ENSMUSG00000071078	0.151328	1.11059	9.33414	9.37346	9.22213	1.44353	0.178219	0.999992	1	protein_coding	Nr2c2ap	nuclear receptor 2C2-associated protein [Source:MGI Symbol;Acc:MGI:1922942]	chr8	70131333	70133739	1	ensembl	KNOWN	9.57314	9.30282	9.45529	9.13472	9.39192	9.36505	9.27123	9.43429	9.41484	9.15497	9.2637	9.24771
ENSMUSG00000018819	0.192357	1.14263	9.07673	9.31361	9.12126	1.44347	0.178235	0.999992	1	protein_coding	Lsp1	lymphocyte specific 1 [Source:MGI Symbol;Acc:MGI:96832]	chr7	142460809	142494867	12	ensembl_havana	KNOWN	8.89449	8.87556	8.97807	8.7073	9.15439	9.00638	9.23863	9.35914	9.34308	9.1772	9.29631	8.89025
ENSMUSG00000025316	-0.309793	-1.23953	9.45678	9.114	9.42379	-1.44341	0.178251	0.999992	1	protein_coding	Banp	BTG3 associated nuclear protein [Source:MGI Symbol;Acc:MGI:1889023]	chr8	121949750	122029258	16	ensembl_havana	KNOWN	9.07615	9.73298	9.88376	9.84063	9.59105	9.74335	9.12429	8.8383	9.37941	9.31395	9.27466	9.68277
ENSMUSG00000044313	-0.463081	-1.37848	8.05258	7.21349	7.67657	-1.44225	0.17857	0.999992	-1	protein_coding	Mab21l3	mab-21-like 3 (C. elegans) [Source:MGI Symbol;Acc:MGI:2446273]	chr3	101813076	101848959	2	ensembl_havana	KNOWN	8.36602	9.1271	8.29497	8.92037	9.11513	8.13717	6.9167	7.61098	7.11278	7.45942	8.14042	7.42987
ENSMUSG00000052392	-0.120228	-1.08691	11.8706	11.8453	11.9655	-1.44215	0.178598	0.999992	1	protein_coding	Acot4	acyl-CoA thioesterase 4 [Source:MGI Symbol;Acc:MGI:2159621]	chr12	84038379	84044723	2	ensembl_havana	KNOWN	11.8494	11.7397	11.8118	11.8958	11.8275	11.8909	11.8946	11.7366	11.9046	11.9495	11.9066	12.0405
ENSMUSG00000041057	0.113595	1.08192	11.011	11.0458	10.9322	1.44174	0.178711	0.999992	1	protein_coding	Wdr43	WD repeat domain 43 [Source:MGI Symbol;Acc:MGI:1919765]	chr17	71616215	71659031	1	ensembl	KNOWN	11.131	10.9941	11.0143	11.003	11.0875	10.9681	10.9961	11.0876	11.0538	10.9675	10.9114	10.9177
ENSMUSG00000004110	0.881201	1.84191	5.08062	5.1852	4.304	1.44169	0.178724	0.999992	-1	protein_coding	Cacna1e	calcium channel, voltage-dependent, R type, alpha 1E subunit [Source:MGI Symbol;Acc:MGI:106217]	chr1	154390731	154884501	6	ensembl_havana	KNOWN	4.30491	6.31975	4.71575	5.93024	5.77652	5.45267	4.84631	5.51268	5.19661	5.63839	4.13442	3.13919
ENSMUSG00000054931	-0.441756	-1.35826	6.14383	5.78855	6.23031	-1.44146	0.178789	0.999992	1	protein_coding	Zkscan4	zinc finger with KRAB and SCAN domains 4 [Source:MGI Symbol;Acc:MGI:3649412]	chr13	21478907	21485507	1	ensembl_havana	KNOWN	6.03074	6.63009	6.15632	5.8768	6.97962	5.99581	5.56	6.00864	5.797	5.87446	6.70326	6.11319
ENSMUSG00000032077	0.160448	1.11763	9.14871	9.18593	9.02548	1.43967	0.179283	0.999992	1	protein_coding	Bud13	BUD13 homolog (yeast) [Source:MGI Symbol;Acc:MGI:2443443]	chr9	46283008	46298783	4	ensembl_havana	KNOWN	9.11622	9.35067	9.28633	9.22837	9.20513	8.96363	9.06354	9.35398	9.14026	9.01382	9.07615	8.98647
ENSMUSG00000034071	-0.273146	-1.20844	6.99828	6.55651	6.82966	-1.43643	0.180181	0.999992	-1	protein_coding	Zfp551	zinc fingr protein 551 [Source:MGI Symbol;Acc:MGI:3588205]	chr7	12415153	12422751	3	ensembl_havana	KNOWN	7.23383	7.36705	6.92334	7.72631	7.58866	6.9816	6.71025	6.56713	6.39216	6.91472	6.70326	6.87099
ENSMUSG00000048218	0.174342	1.12845	8.44082	8.42855	8.25421	1.43564	0.180399	0.999992	-1	protein_coding	Amigo2	adhesion molecule with Ig like domain 2 [Source:MGI Symbol;Acc:MGI:2145995]	chr15	97244074	97247287	1	ensembl	KNOWN	8.52928	8.35302	8.63177	8.45722	8.85409	8.41615	8.41677	8.41216	8.45673	8.24982	8.24434	8.26847
ENSMUSG00000029128	0.106782	1.07682	11.129	11.2186	11.1118	1.43555	0.180426	0.999992	-1	protein_coding	Rab28	RAB28, member RAS oncogene family [Source:MGI Symbol;Acc:MGI:1917285]	chr5	41624976	41708157	5	ensembl_havana	KNOWN	11.069	11.1604	11.0708	11.052	11.1504	11.0539	11.1961	11.2364	11.2233	11.0985	11.1427	11.0942
ENSMUSG00000026941	-1.19528	-2.28989	5.65263	4.81691	6.01219	-1.4351	0.180551	0.999992	-1	protein_coding	Mamdc4	MAM domain containing 4 [Source:MGI Symbol;Acc:MGI:2685841]	chr2	25563115	25574845	6	ensembl_havana	KNOWN	3.7744	7.2906	5.36782	7.0437	6.50001	5.36778	3.90289	5.78187	4.76598	6.94095	5.71938	5.37623
ENSMUSG00000036155	-0.189215	-1.14014	11.6089	11.5117	11.701	-1.43491	0.180603	0.999992	1	protein_coding	Mgat5	mannoside acetylglucosaminyltransferase 5 [Source:MGI Symbol;Acc:MGI:894701]	chr1	127205015	127488336	4	ensembl_havana	KNOWN	11.3485	11.4369	11.7905	11.8182	11.564	11.7109	11.5484	11.5271	11.4598	11.769	11.5147	11.8192
ENSMUSG00000029334	-0.323812	-1.25163	6.76818	6.62212	6.94594	-1.4348	0.180632	0.999992	-1	protein_coding	Prkg2	protein kinase, cGMP-dependent, type II [Source:MGI Symbol;Acc:MGI:108173]	chr5	98929773	99037351	5	ensembl_havana	KNOWN	6.43736	6.43078	7.28921	6.48873	7.03676	6.83118	6.83181	6.60232	6.43224	6.99203	6.91403	6.93175
ENSMUSG00000028439	-0.267082	-1.20337	9.79865	9.64358	9.91066	-1.43402	0.180852	0.999992	-1	protein_coding	Fam219a	family with sequence similarity 219, member A [Source:MGI Symbol;Acc:MGI:1919151]	chr4	41517691	41569538	5	ensembl_havana	KNOWN	9.40213	10.0553	9.76014	10.0208	9.95203	9.73066	9.5176	9.8066	9.60655	10.2193	9.64749	9.86516
ENSMUSG00000031762	0.426407	1.34388	11.1781	11.2308	10.8044	1.43368	0.180946	0.999992	1	protein_coding	Mt2	metallothionein 2 [Source:MGI Symbol;Acc:MGI:97172]	chr8	94172618	94173567	1	ensembl	KNOWN	11.2742	11.7638	11.4839	10.5551	11.6362	11.3184	11.0813	10.8684	11.7428	10.7287	11.1155	10.569
ENSMUSG00000037210	-0.147944	-1.10799	10.9962	10.8357	10.9836	-1.43304	0.181123	0.999992	1	protein_coding	Fam193a	family with sequence similarity 193, member A [Source:MGI Symbol;Acc:MGI:2447768]	chr5	34369933	34486456	5	ensembl_havana	KNOWN	10.9477	11.0502	11.0875	11.2528	11.1792	10.9789	10.807	10.9234	10.7767	10.9056	10.9167	11.1287
ENSMUSG00000025979	0.120108	1.08682	11.8675	11.9783	11.8581	1.43269	0.181222	0.999992	1	protein_coding	Mob4	MOB family member 4, phocein [Source:MGI Symbol;Acc:MGI:104899]	chr1	55131231	55154899	8	ensembl_havana	KNOWN	11.9526	11.7033	11.8563	11.7923	11.7791	11.8167	12.0118	11.9462	11.9767	11.8517	11.8995	11.8232
ENSMUSG00000020063	0.175156	1.12909	10.6651	10.7961	10.6209	1.43233	0.181323	0.999992	-1	protein_coding	Sirt1	sirtuin 1 [Source:MGI Symbol;Acc:MGI:2135607]	chr10	63319005	63381704	7	ensembl_havana	KNOWN	10.4856	10.8845	10.5486	10.7197	10.6322	10.4591	10.7152	10.9458	10.7272	10.607	10.6145	10.6413
ENSMUSG00000025395	0.192723	1.14292	8.809	9.05193	8.8592	1.43116	0.181649	0.999992	1	protein_coding	Prim1	DNA primase, p49 subunit [Source:MGI Symbol;Acc:MGI:97757]	chr10	128015168	128030037	5	ensembl_havana	KNOWN	8.71821	8.72392	8.48834	8.79634	8.54502	8.70277	9.13614	9.2188	8.80084	8.89808	8.98575	8.69378
ENSMUSG00000055782	0.909586	1.87851	5.34359	5.56269	4.6531	1.43053	0.181825	0.999992	-1	protein_coding	Abcd2	ATP-binding cassette, sub-family D (ALD), member 2 [Source:MGI Symbol;Acc:MGI:1349467]	chr15	91145884	91191807	1	ensembl	KNOWN	4.30491	5.92382	5.36782	5.82131	5.10515	6.95275	5.62872	6.29337	4.76598	5.27582	5.18173	3.50176
ENSMUSG00000038848	0.169863	1.12495	11.6738	11.8012	11.6314	1.43036	0.181873	0.999992	-1	protein_coding	Ythdf1	YTH domain family 1 [Source:MGI Symbol;Acc:MGI:1917431]	chr2	180904377	180920949	3	ensembl_havana	KNOWN	11.7713	11.3477	11.769	11.6099	11.6235	11.666	11.7907	11.7843	11.8288	11.5702	11.5601	11.7639
ENSMUSG00000009621	-0.135275	-1.0983	11.5351	11.5207	11.656	-1.42993	0.181993	0.999992	-1	protein_coding	Vav2	vav 2 oncogene [Source:MGI Symbol;Acc:MGI:102718]	chr2	27262104	27427033	7	ensembl_havana	KNOWN	11.5652	11.5219	11.5672	11.5015	11.2876	11.4482	11.5824	11.4722	11.5074	11.7809	11.517	11.67
ENSMUSG00000066406	-0.217096	-1.16239	12.3868	12.1046	12.3217	-1.4297	0.182057	0.999992	1	protein_coding	Akap13	A kinase (PRKA) anchor protein 13 [Source:MGI Symbol;Acc:MGI:2676556]	chr7	75455534	75754609	13	ensembl_havana	KNOWN	12.54	12.4349	12.4205	12.9345	12.506	12.5264	12.1599	12.2149	11.9389	12.4625	12.0385	12.464
ENSMUSG00000003581	-0.171086	-1.12591	10.3899	10.2097	10.3808	-1.42875	0.182323	0.999992	1	protein_coding	Rnf215	ring finger protein 215 [Source:MGI Symbol;Acc:MGI:1918923]	chr11	4135202	4141172	4	ensembl_havana	KNOWN	10.2892	10.7139	10.4566	10.5908	10.4911	10.3664	10.1926	10.1565	10.28	10.4696	10.4235	10.2492
ENSMUSG00000025323	0.220763	1.16535	8.88717	9.26359	9.04283	1.42778	0.182595	0.999992	-1	protein_coding	Sp4	trans-acting transcription factor 4 [Source:MGI Symbol;Acc:MGI:107595]	chr12	118234933	118301440	1	ensembl	KNOWN	8.44367	8.88859	8.58552	8.65271	8.72964	8.42668	9.0448	9.4294	9.31656	9.03223	8.86053	9.23572
ENSMUSG00000033857	-0.142203	-1.10359	9.05982	9.03415	9.17636	-1.427	0.182815	0.999992	1	protein_coding	Engase	endo-beta-N-acetylglucosaminidase [Source:MGI Symbol;Acc:MGI:2443788]	chr11	118476829	118489209	9	ensembl_havana	KNOWN	9.20066	8.97662	8.86646	8.90711	9.11513	9.02036	9.05732	8.99215	9.05299	9.19366	9.16122	9.17418
ENSMUSG00000027827	-0.363173	-1.28625	7.10454	6.99735	7.36052	-1.42653	0.182946	0.999992	1	protein_coding	Kcnab1	potassium voltage-gated channel, shaker-related subfamily, beta member 1 [Source:MGI Symbol;Acc:MGI:109155]	chr3	65109384	65378223	6	ensembl_havana	KNOWN	6.94432	7.2508	7.35685	6.77824	7.54993	6.30067	6.83181	7.09764	7.06259	7.26548	7.40744	7.40865
ENSMUSG00000021782	-0.189688	-1.14052	11.633	11.447	11.6367	-1.42653	0.182947	0.999992	-1	protein_coding	Dlg5	discs, large homolog 5 (Drosophila) [Source:MGI Symbol;Acc:MGI:1918478]	chr14	24133953	24245920	8	ensembl_havana	KNOWN	11.6793	11.809	11.5456	12.0018	11.7812	11.5286	11.3388	11.5509	11.4513	11.7432	11.489	11.6778
ENSMUSG00000037548	0.598367	1.514	6.53594	7.03616	6.43779	1.42592	0.18312	0.999992	1	protein_coding	H2-DMb2	histocompatibility 2, class II, locus Mb2 [Source:MGI Symbol;Acc:MGI:95923]	chr17	34143307	34151553	3	ensembl_havana	KNOWN	6.15906	6.24067	6.10479	6.3777	6.50001	6.62717	6.57749	8.2662	6.26478	5.97943	6.73533	6.59862
ENSMUSG00000043257	-0.154649	-1.11315	10.3029	10.3033	10.458	-1.42589	0.183126	0.999992	-1	protein_coding	Pigv	phosphatidylinositol glycan anchor biosynthesis, class V [Source:MGI Symbol;Acc:MGI:2442480]	chr4	133660387	133672647	3	ensembl_havana	KNOWN	10.0983	10.4162	10.2615	10.335	10.0696	10.1704	10.2537	10.3681	10.2882	10.5549	10.4551	10.3639
ENSMUSG00000051355	0.190049	1.1408	10.3638	10.6607	10.4706	1.42561	0.183207	0.999992	-1	protein_coding	Commd1	COMM domain containing 1 [Source:MGI Symbol;Acc:MGI:109474]	chr11	22896136	22982382	6	ensembl_havana	KNOWN	10.2822	10.0696	10.3078	9.82308	10.1495	10.3388	10.6298	10.6271	10.7252	10.5074	10.5685	10.3361
ENSMUSG00000018166	-0.325398	-1.25301	12.4114	12.1584	12.4838	-1.42526	0.183304	0.999992	-1	protein_coding	Erbb3	v-erb-b2 erythroblastic leukemia viral oncogene homolog 3 (avian) [Source:MGI Symbol;Acc:MGI:95411]	chr10	128567523	128589652	1	ensembl_havana	KNOWN	12.4589	12.8904	12.2087	12.7675	12.335	12.3496	11.8386	12.5807	12.0558	12.5923	12.6244	12.2346
ENSMUSG00000025213	-0.314399	-1.24349	5.84677	5.70728	6.02167	-1.42474	0.183451	0.999992	1	protein_coding	Kazald1	Kazal-type serine peptidase inhibitor domain 1 [Source:MGI Symbol;Acc:MGI:2147606]	chr19	45075241	45079289	2	ensembl_havana	KNOWN	5.81392	6.19945	5.60883	5.8768	6.02268	5.45267	5.69431	5.89971	5.52782	5.70113	6.41736	5.94654
ENSMUSG00000031214	0.18019	1.13303	9.21692	9.24932	9.06913	1.42362	0.183768	0.999992	-1	protein_coding	Ophn1	oligophrenin 1 [Source:MGI Symbol;Acc:MGI:2151070]	chrX	98554277	98891025	10	ensembl_havana	KNOWN	9.04326	9.31734	9.2921	9.26523	9.25414	9.47567	9.15955	9.22446	9.36395	8.92461	9.29631	8.98647
ENSMUSG00000048347	-0.472204	-1.38723	6.1051	5.80378	6.27598	-1.42362	0.183768	0.999992	1	protein_coding	Pcdhb18	protocadherin beta 18 [Source:MGI Symbol;Acc:MGI:2136756]	chr18	37489465	37494505	1	ensembl_havana	KNOWN	5.55867	6.15702	6.86259	5.82131	6.41635	6.20603	5.87488	5.51268	6.02377	5.97943	6.00889	6.83963
ENSMUSG00000061175	-0.186278	-1.13782	12.4693	12.4094	12.5957	-1.42356	0.183784	0.999992	-1	protein_coding	Fnip2	folliculin interacting protein 2 [Source:MGI Symbol;Acc:MGI:2683054]	chr3	79455974	79567796	6	ensembl_havana	KNOWN	12.4146	12.4204	12.3919	12.7458	12.2102	12.4335	12.3217	12.5652	12.3414	12.6767	12.599	12.5114
ENSMUSG00000032392	-0.204279	-1.15211	9.35869	9.36248	9.56676	-1.42185	0.184267	0.999992	1	protein_coding	Parp16	poly (ADP-ribose) polymerase family, member 16 [Source:MGI Symbol;Acc:MGI:2446133]	chr9	65214690	65239219	1	ensembl	KNOWN	9.50232	9.28814	9.134	9.3559	8.89329	9.34298	9.43847	9.35398	9.29498	9.68375	9.42966	9.58686
ENSMUSG00000041777	-0.194839	-1.1446	8.85545	8.7071	8.90194	-1.42131	0.18442	0.999992	-1	protein_coding	Cir1	corepressor interacting with RBPJ, 1 [Source:MGI Symbol;Acc:MGI:1914185]	chr2	73283105	73312701	2	ensembl_havana	KNOWN	8.7794	9.06534	8.95642	8.8734	8.96865	8.79506	8.64954	9.00536	8.46642	8.95711	8.94521	8.80351
ENSMUSG00000038010	-0.286408	-1.2196	8.13467	7.87408	8.16049	-1.41944	0.184949	0.999992	1	protein_coding	Ccdc138	coiled-coil domain containing 138 [Source:MGI Symbol;Acc:MGI:1923388]	chr10	58497970	58576242	1	ensembl	KNOWN	8.0391	8.52138	7.93076	8.62866	8.43241	7.96001	7.76469	8.16392	7.69363	8.19639	8.15234	8.13273
ENSMUSG00000054484	0.122086	1.08831	10.62	10.5469	10.4248	1.41895	0.18509	0.999992	1	protein_coding	Tmem62	transmembrane protein 62 [Source:MGI Symbol;Acc:MGI:2139461]	chr2	120977017	121007852	7	ensembl_havana	KNOWN	10.82	10.656	10.7082	10.8222	10.735	10.7838	10.4982	10.6462	10.4963	10.4537	10.479	10.3417
ENSMUSG00000041779	-0.294387	-1.22636	9.4639	9.419	9.71339	-1.41737	0.185541	0.999992	-1	protein_coding	Tram2	translocating chain-associating membrane protein 2 [Source:MGI Symbol;Acc:MGI:1924817]	chr1	20996299	21079229	2	ensembl_havana	KNOWN	9.37596	9.4811	9.32061	9.6744	9.23596	9.08161	9.36484	9.83276	9.0594	9.95871	9.64749	9.53396
ENSMUSG00000079555	-0.195917	-1.14545	8.24578	8.09878	8.2947	-1.41719	0.185591	0.999992	-1	protein_coding	Haus3	HAUS augmin-like complex, subunit 3 [Source:MGI Symbol;Acc:MGI:2387633]	chr5	34153880	34169527	6	ensembl_havana	KNOWN	8.05568	8.64935	8.38413	8.35345	8.20201	8.12429	8.00335	8.19882	8.09416	8.29119	8.25544	8.33746
ENSMUSG00000041688	-0.156175	-1.11433	11.5434	11.4882	11.6444	-1.41604	0.185918	0.999992	-1	protein_coding	Amot	angiomotin [Source:MGI Symbol;Acc:MGI:108440]	chrX	145446425	145505181	6	ensembl_havana	KNOWN	11.435	11.5292	11.5672	11.4714	11.4594	11.6605	11.5079	11.5843	11.3723	11.5243	11.5657	11.8431
ENSMUSG00000038148	0.163672	1.12013	9.62528	9.81925	9.65557	1.41532	0.186123	0.999992	1	protein_coding	Cldn16	claudin 16 [Source:MGI Symbol;Acc:MGI:2148742]	chr16	26463135	26482765	2	ensembl_havana	KNOWN	9.44052	9.53594	9.62035	9.26523	9.54255	9.67433	9.819	9.7761	9.86264	9.51504	9.72538	9.7263
ENSMUSG00000028654	0.284848	1.21828	7.62165	7.6186	7.33375	1.41482	0.186266	0.999992	1	protein_coding	Mycl	v-myc myelocytomatosis viral oncogene homolog, lung carcinoma derived (avian) [Source:MGI Symbol;Acc:MGI:96799]	chr4	122995652	123002485	5	ensembl_havana	KNOWN	7.76434	7.43966	7.67216	7.58351	8.08497	8.0581	8.06664	7.40719	7.38197	7.47745	7.34647	7.17732
ENSMUSG00000027834	-0.238751	-1.17997	8.26167	8.12003	8.35878	-1.41408	0.186479	0.999992	1	protein_coding	Serpini1	serine (or cysteine) peptidase inhibitor, clade I, member 1 [Source:MGI Symbol;Acc:MGI:1194506]	chr3	75557547	75643495	4	ensembl_havana	KNOWN	8.19693	8.22535	8.54743	8.34364	8.47438	7.91585	8.16245	8.06648	8.13116	8.26028	8.1759	8.64017
ENSMUSG00000020085	0.151073	1.11039	10.6061	10.658	10.507	1.41367	0.186594	0.999992	1	protein_coding	Aifm2	apoptosis-inducing factor, mitochondrion-associated 2 [Source:MGI Symbol;Acc:MGI:1918611]	chr10	61715263	61739260	7	ensembl_havana	KNOWN	10.6692	10.5878	10.4016	10.7497	10.6643	10.706	10.8181	10.5771	10.5789	10.6394	10.4503	10.4312
ENSMUSG00000042608	0.17423	1.12836	12.3907	12.5088	12.3345	1.4132	0.186731	0.999992	1	protein_coding	Stk40	serine/threonine kinase 40 [Source:MGI Symbol;Acc:MGI:1921428]	chr4	126103957	126141029	6	ensembl_havana	KNOWN	12.6756	12.1627	12.4646	12.2913	12.2386	12.3259	12.5707	12.5187	12.4369	12.223	12.4109	12.3697
ENSMUSG00000052763	-0.160885	-1.11797	9.74737	9.71156	9.87245	-1.41315	0.186744	0.999992	1	protein_coding	Zfp212	Zinc finger protein 212 [Source:MGI Symbol;Acc:MGI:2682609]	chr6	47920476	47932639	2	ensembl_havana	KNOWN	9.50232	9.81032	9.81328	9.63873	9.83609	9.61571	9.60546	9.82533	9.70389	9.78859	9.88038	9.94838
ENSMUSG00000038827	0.15658	1.11464	10.1269	10.0948	9.93818	1.41192	0.187095	0.999992	1	protein_coding	Fam206a	family with sequence similarity 206, member A [Source:MGI Symbol;Acc:MGI:2677850]	chr4	56802345	56809601	4	ensembl_havana	KNOWN	10.3644	10.0437	10.1767	10.2846	10.3347	10.2197	10.0805	10.1206	10.0832	9.75572	9.95715	10.1017
ENSMUSG00000038500	-0.214003	-1.1599	9.6649	9.63081	9.84481	-1.41143	0.187237	0.999992	-1	protein_coding	Prr3	proline-rich polypeptide 3 [Source:MGI Symbol;Acc:MGI:1922460]	chr17	35972541	35980236	9	ensembl_havana	KNOWN	9.23747	9.78616	9.62035	9.66261	9.79527	9.45009	9.63916	9.50108	9.75219	9.97467	9.85507	9.7047
ENSMUSG00000020918	-0.10985	-1.07912	10.9432	10.8267	10.9366	-1.41142	0.187241	0.999992	-1	protein_coding	Kat2a	K(lysine) acetyltransferase 2A [Source:MGI Symbol;Acc:MGI:1343101]	chr11	100704746	100712465	4	ensembl_havana	KNOWN	11	11.1098	11.138	10.9261	10.8689	10.9861	10.8633	10.7886	10.8283	10.9073	10.9698	10.9327
ENSMUSG00000020605	-0.133459	-1.09692	10.5729	10.3811	10.5146	-1.4111	0.187332	0.999992	1	protein_coding	Hs1bp3	HCLS1 binding protein 3 [Source:MGI Symbol;Acc:MGI:1913224]	chr12	8313433	8343824	1	ensembl	KNOWN	10.7143	10.6446	10.8143	10.5358	10.722	10.757	10.4421	10.3834	10.3179	10.4446	10.6188	10.4803
ENSMUSG00000035181	-0.176201	-1.1299	10.4585	10.4229	10.5991	-1.41012	0.187614	0.999992	-1	protein_coding	Heatr5a	HEAT repeat containing 5A [Source:MGI Symbol;Acc:MGI:2444133]	chr12	51875873	51971321	1	ensembl	KNOWN	10.2465	10.4027	10.5984	10.4145	10.4522	10.322	10.3711	10.6121	10.2854	10.4696	10.5685	10.7591
ENSMUSG00000040836	-0.472093	-1.38712	7.00773	6.85281	7.3249	-1.4096	0.187763	0.999992	1	protein_coding	Gpr161	G protein-coupled receptor 161 [Source:MGI Symbol;Acc:MGI:2685054]	chr1	165295789	165326745	2	ensembl_havana	KNOWN	6.15906	7.52556	6.86259	6.96906	7.53017	6.51321	6.86066	6.79714	6.90063	6.99203	7.66216	7.32052
ENSMUSG00000061578	-0.365089	-1.28796	10.3622	10.128	10.4931	-1.40955	0.187777	0.999992	1	protein_coding	Ksr2	kinase suppressor of ras 2 [Source:MGI Symbol;Acc:MGI:3610315]	chr5	117414000	117775003	2	ensembl_havana	KNOWN	10.5337	10.081	10.6555	10.6929	9.85607	10.6644	10.2965	10.0554	10.0319	10.7078	10.0461	10.7252
ENSMUSG00000029553	-0.190691	-1.14131	9.91755	9.65018	9.84087	-1.4089	0.187963	0.999992	-1	protein_coding	Tfec	transcription factor EC [Source:MGI Symbol;Acc:MGI:1333760]	chr6	16833373	16898441	5	ensembl_havana	KNOWN	9.95982	10.2112	10.1799	10.2717	9.81174	10.1031	9.83363	9.59141	9.5255	9.93607	9.76086	9.82569
ENSMUSG00000033458	-0.367003	-1.28967	8.8242	8.53027	8.89727	-1.40889	0.187968	0.999992	-1	protein_coding	Fan1	FANCD2/FANCI-associated nuclease 1 [Source:MGI Symbol;Acc:MGI:3045266]	chr7	64346758	64374095	1	ensembl	KNOWN	8.37926	9.30767	8.61345	9.46403	8.95389	8.88944	8.60759	8.88906	8.09416	8.89808	8.90349	8.89025
ENSMUSG00000021886	0.317146	1.24586	6.37585	6.68788	6.37073	1.40876	0.188003	0.999992	1	protein_coding	Gpr65	G-protein coupled receptor 65 [Source:MGI Symbol;Acc:MGI:108031]	chr12	98268635	98276624	1	ensembl	KNOWN	5.96202	6.15702	6.15632	6.07962	6.7253	6.25413	6.74161	6.67022	6.65181	6.25506	5.95545	6.90169
ENSMUSG00000073542	-0.14867	-1.10855	9.43698	9.26261	9.41128	-1.40871	0.188019	0.999992	-1	protein_coding	Cep76	centrosomal protein 76 [Source:MGI Symbol;Acc:MGI:1923401]	chr18	67617397	67641336	1	ensembl	KNOWN	9.67325	9.32694	9.54502	9.59803	9.47696	9.60184	9.23312	9.34362	9.21108	9.48416	9.29631	9.45337
ENSMUSG00000027200	-0.443813	-1.36019	9.08075	8.76742	9.21123	-1.40857	0.188059	0.999992	1	protein_coding	Sema6d	sema domain, transmembrane domain (TM), and cytoplasmic domain, (semaphorin) 6D [Source:MGI Symbol;Acc:MGI:2387661]	chr2	124089969	124667770	11	ensembl_havana	KNOWN	8.54111	9.67777	9.06152	9.33623	9.68788	8.72853	8.62452	9.20169	8.47603	9.07431	9.13742	9.42195
ENSMUSG00000024056	0.593237	1.50863	5.38972	5.76841	5.17518	1.40852	0.188074	0.999992	-1	protein_coding	Ndc80	NDC80 homolog, kinetochore complex component (S. cerevisiae) [Source:MGI Symbol;Acc:MGI:1914302]	chr17	71496100	71526857	1	ensembl	KNOWN	5.12803	5.51719	4.57136	5.57515	5.77652	5.27759	5.56	6.29337	5.45187	4.90142	6.20481	4.4193
ENSMUSG00000030871	-0.165896	-1.12186	9.66167	9.62876	9.79466	-1.40749	0.188371	0.999992	-1	protein_coding	Ears2	glutamyl-tRNA synthetase 2 (mitochondrial)(putative) [Source:MGI Symbol;Acc:MGI:1914667]	chr7	122037213	122067263	3	ensembl_havana	KNOWN	9.66246	9.5318	9.46554	9.84063	9.58148	9.58783	9.78177	9.54243	9.56209	9.95871	9.76475	9.66051
ENSMUSG00000022442	-0.205357	-1.15297	9.42117	9.35606	9.56141	-1.40649	0.188658	0.999992	-1	protein_coding	Ttll1	tubulin tyrosine ligase-like 1 [Source:MGI Symbol;Acc:MGI:2443047]	chr15	83483772	83510893	5	ensembl_havana	KNOWN	9.50835	9.09374	9.49586	9.15731	9.38093	9.66546	9.4192	9.35398	9.29498	9.54528	9.49197	9.64698
ENSMUSG00000020467	0.192845	1.14302	10.9097	10.9664	10.7736	1.40585	0.188844	0.999992	1	protein_coding	Efemp1	epidermal growth factor-containing fibulin-like extracellular matrix protein 1 [Source:MGI Symbol;Acc:MGI:1339998]	chr11	28853204	28926743	3	ensembl_havana	KNOWN	10.7529	11.1883	11.0265	10.7291	11.1143	10.8847	10.8327	11.016	11.0506	10.6652	10.8777	10.7779
ENSMUSG00000013643	-0.640263	-1.55861	5.93859	5.45566	6.09592	-1.40584	0.188846	0.999992	1	protein_coding	Lypd8	LY6/PLAUR domain containing 8 [Source:MGI Symbol;Acc:MGI:1917413]	chr11	58379043	58390728	2	ensembl_havana	KNOWN	6.21918	5.87229	6.15632	5.98177	6.32754	6.05131	6.0851	5.08526	5.19661	5.9279	5.08551	7.27435
ENSMUSG00000062931	0.168477	1.12387	8.89819	8.85313	8.68465	1.40517	0.18904	0.999992	-1	protein_coding	Zfp938	zinc finger protein 938 [Source:MGI Symbol;Acc:MGI:3621440]	chr10	82224850	82241280	2	ensembl_havana	KNOWN	9.00108	9.30767	8.92706	8.97225	9.12175	8.83514	8.98053	8.7857	8.79316	8.62632	8.69921	8.72844
ENSMUSG00000028907	-0.124648	-1.09024	10.5066	10.3878	10.5124	-1.40496	0.189102	0.999992	-1	protein_coding	Utp11l	UTP11-like, U3 small nucleolar ribonucleoprotein, (yeast) [Source:MGI Symbol;Acc:MGI:1914455]	chr4	124678160	124693600	2	ensembl_havana	KNOWN	10.5068	10.7047	10.6169	10.6256	10.4653	10.4591	10.3761	10.4428	10.3444	10.5654	10.5302	10.4417
ENSMUSG00000090641	-0.432363	-1.34944	6.90741	6.59718	7.02955	-1.40447	0.189243	0.999992	-1	protein_coding	Zfp712	zinc finger protein 712 [Source:MGI Symbol;Acc:MGI:1925501]	chr13	67038594	67061170	1	ensembl	KNOWN	6.53521	7.23048	7.46298	7.28843	6.7932	6.69843	5.98381	6.99546	6.81227	6.71639	7.0979	7.27435
ENSMUSG00000074063	0.368056	1.29061	12.4276	12.5005	12.1324	1.40361	0.189492	0.999992	1	protein_coding	Osgin1	oxidative stress induced growth inhibitor 1 [Source:MGI Symbol;Acc:MGI:1919089]	chr8	119434124	119446256	6	ensembl_havana	KNOWN	12.6013	11.9532	12.883	12.5675	12.6959	12.5319	12.6063	12.1458	12.7495	12.0806	11.7516	12.5652
ENSMUSG00000005886	-0.145585	-1.10618	12.3582	12.1969	12.3425	-1.40328	0.189589	0.999992	-1	protein_coding	Ncoa2	nuclear receptor coactivator 2 [Source:MGI Symbol;Acc:MGI:1276533]	chr1	13139105	13374083	11	ensembl_havana	KNOWN	12.4706	12.3164	12.4511	12.5983	12.3077	12.5356	12.1715	12.2863	12.1331	12.3042	12.2613	12.4621
ENSMUSG00000036473	-0.326574	-1.25403	9.3964	9.14771	9.47428	-1.40302	0.189663	0.999992	-1	protein_coding	Tbc1d24	TBC1 domain family, member 24 [Source:MGI Symbol;Acc:MGI:2443456]	chr17	24175431	24209387	16	ensembl_havana	KNOWN	9.15522	10.0143	9.22127	9.6744	9.67893	9.14676	9.12429	9.41463	8.90419	9.47072	9.47308	9.47904
ENSMUSG00000020716	-0.194699	-1.14449	11.4589	11.3276	11.5223	-1.40259	0.189787	0.999992	1	protein_coding	Nf1	neurofibromatosis 1 [Source:MGI Symbol;Acc:MGI:97306]	chr11	79339693	79581612	8	ensembl_havana	KNOWN	11.16	11.6306	11.4725	11.6837	11.6362	11.3739	11.368	11.4603	11.1546	11.4724	11.6009	11.4936
ENSMUSG00000029863	-0.300785	-1.23181	10.0737	9.88848	10.1893	-1.40254	0.189801	0.999992	1	protein_coding	Casp2	caspase 2 [Source:MGI Symbol;Acc:MGI:97295]	chr6	42264985	42282508	10	ensembl_havana	KNOWN	9.88756	10.6174	9.76844	10.3644	10.2004	9.81324	9.8872	9.9603	9.81795	10.345	10.2062	10.0166
ENSMUSG00000028023	-0.286456	-1.21964	7.89406	7.72211	8.00857	-1.40242	0.189838	0.999992	1	protein_coding	Pitx2	paired-like homeodomain transcription factor 2 [Source:MGI Symbol;Acc:MGI:109340]	chr3	129199878	129219591	8	ensembl_havana	KNOWN	7.86186	8.34359	7.65435	8.08552	7.85011	7.74124	7.47858	7.5936	8.09416	7.82602	8.05408	8.14561
ENSMUSG00000048661	0.167579	1.12317	10.1307	10.1611	9.99357	1.40195	0.189974	0.999992	-1	protein_coding	Lemd3	LEM domain containing 3 [Source:MGI Symbol;Acc:MGI:3580376]	chr10	120923413	120979332	2	ensembl_havana	KNOWN	10.1571	10.4627	9.97985	10.243	10.1784	10.0833	10.1464	10.1713	10.1657	9.88294	10.0397	10.0581
ENSMUSG00000030214	0.199024	1.14792	9.82599	9.83675	9.63772	1.40132	0.190158	0.999992	-1	protein_coding	Plbd1	phospholipase B domain containing 1 [Source:MGI Symbol;Acc:MGI:1914107]	chr6	136612070	136661928	4	ensembl_havana	KNOWN	9.89218	9.75804	10.0462	9.61445	10.042	10.1356	9.7742	9.76061	9.97543	9.59155	9.57405	9.74758
ENSMUSG00000078716	-0.245782	-1.18574	9.7763	9.62464	9.87042	-1.40025	0.190467	0.999992	1	protein_coding	Tmem8b	transmembrane protein 8B [Source:MGI Symbol;Acc:MGI:2441680]	chr4	43668971	43692668	9	ensembl_havana	KNOWN	10.0244	9.63975	9.67878	10.1103	9.39738	9.97981	9.64332	9.66399	9.5666	9.74459	9.97068	9.89598
ENSMUSG00000060336	-0.17886	-1.13199	7.49122	7.18898	7.36784	-1.40014	0.190498	0.999992	1	protein_coding	Zfp937	zinc finger protein 937 [Source:MGI Symbol;Acc:MGI:3644476]	chr2	150218073	150240725	1	ensembl_havana	KNOWN	7.72341	7.57474	7.5426	7.89708	7.66314	7.82323	6.94392	7.32531	7.2977	7.26548	7.54041	7.29762
ENSMUSG00000006445	0.261843	1.19901	9.48178	9.47224	9.2104	1.39982	0.190594	0.999992	1	protein_coding	Epha2	Eph receptor A2 [Source:MGI Symbol;Acc:MGI:95278]	chr4	141301240	141329384	4	ensembl_havana	KNOWN	9.78189	9.71846	9.61575	9.5939	9.92201	9.10147	9.49477	9.4245	9.49744	9.44803	8.96562	9.21753
ENSMUSG00000096727	0.288608	1.22146	8.24333	8.49818	8.20957	1.39963	0.190647	0.999992	-1	protein_coding	Psmb9	proteasome (prosome, macropain) subunit, beta type 9 (large multifunctional peptidase 2) [Source:MGI Symbol;Acc:MGI:1346526]	chr17	34181988	34187764	6	ensembl_havana	KNOWN	7.8806	8.42632	8.29497	7.64873	8.3218	8.22426	8.39721	8.81599	8.28133	8.28096	8.16417	8.18358
ENSMUSG00000048807	0.220855	1.16542	9.84688	9.83326	9.61241	1.39951	0.190683	0.999992	-1	protein_coding	Slc35e4	solute carrier family 35, member E4 [Source:MGI Symbol;Acc:MGI:2144150]	chr11	3907021	3914664	2	ensembl_havana	KNOWN	10.2429	9.82394	9.79307	9.8954	10.1942	9.87606	9.74355	9.76061	9.99563	9.46169	9.85141	9.52413
ENSMUSG00000022684	0.125855	1.09115	11.4603	11.4945	11.3687	1.39949	0.190688	0.999992	1	protein_coding	Bfar	bifunctional apoptosis regulator [Source:MGI Symbol;Acc:MGI:1914368]	chr16	13671858	13703612	7	ensembl_havana	KNOWN	11.3948	11.5953	11.56	11.4268	11.5082	11.4494	11.5429	11.3815	11.5593	11.2956	11.3931	11.4173
ENSMUSG00000020357	-0.265812	-1.20231	9.98994	9.93821	10.204	-1.39914	0.190792	0.999992	1	protein_coding	Flt4	FMS-like tyrosine kinase 4 [Source:MGI Symbol;Acc:MGI:95561]	chr11	49609263	49652739	2	ensembl_havana	KNOWN	9.63514	9.60466	10.2878	9.80531	10.1688	9.95092	9.97229	9.89084	9.9515	10.1252	10.004	10.4829
ENSMUSG00000049866	0.2544	1.19284	9.76698	9.88051	9.62611	1.39908	0.190807	0.999992	-1	protein_coding	Arl4c	ADP-ribosylation factor-like 4C [Source:MGI Symbol;Acc:MGI:2445172]	chr1	88673125	88702221	3	ensembl_havana	KNOWN	9.56737	9.92856	9.79714	9.45494	10.1592	9.77666	9.81163	10.0233	9.80656	9.67206	9.82186	9.3844
ENSMUSG00000008540	0.304239	1.23477	12.6303	12.6722	12.368	1.39831	0.191032	0.999992	1	protein_coding	Mgst1	microsomal glutathione S-transferase 1 [Source:MGI Symbol;Acc:MGI:1913850]	chr6	138140316	138156755	8	ensembl_havana	KNOWN	12.5027	12.8622	12.7357	12.2616	13.1916	12.8892	12.5308	12.5774	12.9084	12.1567	12.4787	12.4685
ENSMUSG00000029608	0.622703	1.53976	5.67318	5.91565	5.29295	1.39829	0.19104	0.999992	-1	protein_coding	Rph3a	rabphilin 3A [Source:MGI Symbol;Acc:MGI:102788]	chr5	120940499	121010092	4	ensembl_havana	KNOWN	6.03074	6.02166	5.81528	5.98177	4.99412	5.60879	5.56	5.43673	6.75021	5.87446	4.31499	5.68939
ENSMUSG00000051890	-0.164594	-1.12085	8.67251	8.37188	8.53647	-1.39817	0.191075	0.999992	1	protein_coding	Klhdc1	kelch domain containing 1 [Source:MGI Symbol;Acc:MGI:2672853]	chr12	69241176	69284632	4	ensembl_havana	KNOWN	9.00961	9.02462	8.83518	9.01616	8.84611	8.61341	8.35727	8.34102	8.41734	8.38016	8.59822	8.63104
ENSMUSG00000032401	0.332605	1.25929	7.31302	7.26788	6.93528	1.39786	0.191164	0.999992	1	protein_coding	Lctl	lactase-like [Source:MGI Symbol;Acc:MGI:2183549]	chr9	64117147	64138118	6	ensembl_havana	KNOWN	7.57025	7.79829	7.21825	7.20417	7.33894	8.01688	7.09727	7.38715	7.31923	6.55593	7.0979	7.15201
ENSMUSG00000022676	-0.356497	-1.28031	7.28691	7.10744	7.46394	-1.39673	0.191495	0.999992	1	protein_coding	Snai2	snail family zinc finger 2 [Source:MGI Symbol;Acc:MGI:1096393]	chr16	14705852	14709395	1	ensembl	KNOWN	6.67056	7.49181	7.58082	7.36805	7.60765	7.00989	7.38236	7.09764	6.84233	7.47745	7.21622	7.69816
ENSMUSG00000027454	0.340319	1.26604	6.12158	6.35853	6.01821	1.3964	0.191591	0.999992	1	protein_coding	Gins1	GINS complex subunit 1 (Psf1 homolog) [Source:MGI Symbol;Acc:MGI:1916520]	chr2	150905400	150931280	4	ensembl_havana	KNOWN	5.88987	6.35771	6.30071	5.64074	6.45878	5.68094	6.31098	6.29337	6.47123	6.25506	5.58508	6.21448
ENSMUSG00000019850	-0.363359	-1.28642	8.20494	7.67489	8.03824	-1.39596	0.19172	0.999992	-1	protein_coding	Tnfaip3	tumor necrosis factor, alpha-induced protein 3 [Source:MGI Symbol;Acc:MGI:1196377]	chr10	19000910	19015657	6	ensembl_havana	KNOWN	7.78438	8.97662	8.36235	8.74507	8.8381	8.61341	7.36232	8.00207	7.66027	7.92132	8.21052	7.98289
ENSMUSG00000032041	0.168051	1.12354	9.35618	9.43099	9.26294	1.3956	0.191825	0.999992	-1	protein_coding	Tirap	toll-interleukin 1 receptor (TIR) domain-containing adaptor protein [Source:MGI Symbol;Acc:MGI:2152213]	chr9	35184551	35200291	7	ensembl_havana	KNOWN	9.19319	9.42855	9.46042	9.48204	9.3361	9.29206	9.49937	9.4245	9.36912	9.09198	9.20767	9.48918
ENSMUSG00000073557	-0.302919	-1.23364	10.3333	10.1505	10.4535	-1.39553	0.191845	0.999992	-1	protein_coding	Ppp1r12b	protein phosphatase 1, regulatory (inhibitor) subunit 12B [Source:MGI Symbol;Acc:MGI:1916417]	chr1	134754658	134955942	10	ensembl_havana	KNOWN	9.95982	10.6693	10.3416	10.731	10.3795	10.1064	10.0274	10.4693	9.95494	10.6474	10.3057	10.4073
ENSMUSG00000025481	-0.26946	-1.20536	7.05472	6.48222	6.75168	-1.39481	0.192057	0.999992	1	protein_coding	Urah	urate (5-hydroxyiso-) hydrolase [Source:MGI Symbol;Acc:MGI:1916142]	chr7	140835018	140837971	4	ensembl_havana	KNOWN	7.54699	7.66836	7.42146	7.60009	7.11844	7.59951	6.80237	6.29337	6.35094	7.08905	6.56738	6.59862
ENSMUSG00000047115	-0.267908	-1.20406	7.22086	6.81527	7.08318	-1.39291	0.192613	0.999992	1	protein_coding	Fam221a	family with sequence similarity 221, member A [Source:MGI Symbol;Acc:MGI:2442161]	chr6	49367739	49390539	6	ensembl_havana	KNOWN	7.47484	7.59077	7.21825	7.68026	7.44829	7.54256	6.99687	6.79714	6.65181	7.32645	6.60257	7.32052
ENSMUSG00000044749	0.4236	1.34127	6.12853	6.34246	5.91886	1.39242	0.192757	0.999992	-1	protein_coding	Abca6	ATP-binding cassette, sub-family A (ABC1), member 6 [Source:MGI Symbol;Acc:MGI:1923434]	chr11	110176820	110251776	2	ensembl_havana	KNOWN	5.81392	5.87229	5.68098	6.59183	7.11844	5.68094	6.26854	6.49407	6.26478	6.02918	5.51293	6.21448
ENSMUSG00000046574	-0.175638	-1.12946	10.9846	10.9208	11.0964	-1.39173	0.192961	0.999992	-1	protein_coding	Prr12	proline rich 12 [Source:MGI Symbol;Acc:MGI:2679002]	chr7	45027707	45052881	1	ensembl	KNOWN	10.9828	10.7766	11.2205	10.8187	11.0147	10.95	10.8633	11.0782	10.8208	11.0254	11.0533	11.2107
ENSMUSG00000026819	0.74599	1.67712	12.3345	12.8224	12.0764	1.3917	0.192969	0.999992	-1	protein_coding	Slc25a25	solute carrier family 25 (mitochondrial carrier, phosphate carrier), member 25 [Source:MGI Symbol;Acc:MGI:1915913]	chr2	32414487	32451445	12	ensembl_havana	KNOWN	12.9496	12.508	11.1992	12.7943	12.7961	11.0707	13.3697	12.4328	12.6647	12.4716	12.0711	11.6866
ENSMUSG00000060427	0.162318	1.11908	9.61913	9.68809	9.52578	1.39147	0.193037	0.999992	-1	protein_coding	Zfp868	zinc finger protein 868 [Source:MGI Symbol;Acc:MGI:2142546]	chr8	69610857	69625548	4	ensembl_havana	KNOWN	9.84048	9.55241	9.66994	9.60215	9.73612	9.38678	9.75896	9.63455	9.67078	9.52808	9.64327	9.40598
ENSMUSG00000022911	0.197443	1.14666	9.29006	9.35926	9.16181	1.39131	0.193084	0.999992	-1	protein_coding	Arl13b	ADP-ribosylation factor-like 13B [Source:MGI Symbol;Acc:MGI:1915396]	chr16	62793685	62847040	3	ensembl_havana	KNOWN	9.36934	9.6086	9.27471	9.21228	9.36428	9.08826	9.37488	9.46329	9.23959	9.15497	9.40993	8.92055
ENSMUSG00000069727	-0.24341	-1.18379	7.68816	7.52294	7.76635	-1.39127	0.193096	0.999992	-1	protein_coding	Gm5595	predicted gene 5595 [Source:MGI Symbol;Acc:MGI:3648690]	chr7	42660105	42692718	1	ensembl_havana	KNOWN	7.26268	7.91748	7.85481	8.03763	7.66314	7.65431	7.44086	7.62816	7.4998	7.86764	7.80496	7.62645
ENSMUSG00000022061	-0.47505	-1.38997	6.53875	6.39691	6.87196	-1.39105	0.193162	0.999992	1	protein_coding	Nkx3-1	NK-3 transcription factor, locus 1 (Drosophila) [Source:MGI Symbol;Acc:MGI:97352]	chr14	69190638	69194662	1	ensembl_havana	KNOWN	6.87126	6.39471	6.73282	6.52392	6.85805	5.27759	6.77231	6.29337	6.12506	6.888	6.76669	6.96119
ENSMUSG00000046572	-0.346892	-1.27182	9.28184	8.94678	9.29367	-1.39041	0.19335	0.999992	-1	protein_coding	Zfp518b	zinc finger protein 518B [Source:MGI Symbol;Acc:MGI:2140750]	chr5	38668484	38684826	4	ensembl_havana	KNOWN	9.88756	9.09374	9.43456	9.73572	9.21135	9.2978	9.15955	9.26345	8.41734	9.28353	9.28552	9.31197
ENSMUSG00000038644	-0.205075	-1.15275	8.68899	8.6741	8.87917	-1.38895	0.19378	0.999992	-1	protein_coding	Pold1	polymerase (DNA directed), delta 1, catalytic subunit [Source:MGI Symbol;Acc:MGI:97741]	chr7	44532746	44548849	12	ensembl_havana	KNOWN	8.50534	8.95201	8.51819	8.50203	8.61235	8.51815	8.52888	8.58922	8.90419	8.78678	9.06358	8.78716
ENSMUSG00000060586	0.366684	1.28939	12.2394	12.6718	12.3051	1.38887	0.193804	0.999992	1	protein_coding	H2-Eb1	histocompatibility 2, class II antigen E beta [Source:MGI Symbol;Acc:MGI:95901]	chr17	34305877	34316199	1	ensembl_havana	KNOWN	11.8847	12.1212	12.1117	11.1926	12.4952	12.1368	12.4979	12.8297	12.6877	12.1858	12.3584	12.3711
ENSMUSG00000051113	-0.276449	-1.21121	6.53039	6.60629	6.88274	-1.3878	0.194119	0.999992	1	protein_coding	Fam71e1	family with sequence similarity 71, member E1 [Source:MGI Symbol;Acc:MGI:1922788]	chr7	44496588	44501134	1	ensembl	KNOWN	6.43736	6.77743	6.15632	6.03153	5.90485	6.59018	6.50623	6.53106	6.78157	6.71639	6.94178	6.99005
ENSMUSG00000030000	-0.379004	-1.30044	6.04466	5.81368	6.19268	-1.38685	0.194402	0.999992	1	protein_coding	Add2	adducin 2 (beta) [Source:MGI Symbol;Acc:MGI:87919]	chr6	86028681	86124409	10	ensembl_havana	KNOWN	6.09632	5.87229	6.51325	6.25741	6.50001	5.27759	5.81716	5.9552	5.66868	6.25506	6.15827	6.16472
ENSMUSG00000033855	-0.32328	-1.25117	10.0425	9.93035	10.2536	-1.38638	0.194541	0.999992	1	protein_coding	Ston1	stonin 1 [Source:MGI Symbol;Acc:MGI:1924307]	chr17	88597684	88662586	7	ensembl_havana	KNOWN	9.78687	9.78616	10.3078	10.0692	10.0103	9.99758	10.0464	9.72912	10.0156	10.2459	9.74126	10.7737
ENSMUSG00000015090	-0.284297	-1.21782	10.5044	9.60849	9.89279	-1.38534	0.19485	0.999992	-1	protein_coding	Ptgds	prostaglandin D2 synthase (brain) [Source:MGI Symbol;Acc:MGI:99261]	chr2	25466709	25470046	5	ensembl_havana	KNOWN	11.457	10.9559	11.2281	11.5288	11.1226	11.2563	9.79304	9.13717	9.89526	9.83129	9.79928	10.0478
ENSMUSG00000033788	-0.202174	-1.15043	10.5321	10.5249	10.7271	-1.38445	0.195112	0.999992	1	protein_coding	Dysf	dysferlin [Source:MGI Symbol;Acc:MGI:1349385]	chr6	84008590	84211060	16	ensembl_havana	KNOWN	10.1988	10.443	10.6284	10.5358	10.5706	10.2526	10.4325	10.7161	10.4261	10.7381	10.5596	10.8835
ENSMUSG00000005069	-0.121102	-1.08757	12.479	12.4438	12.5649	-1.38399	0.19525	0.999992	-1	protein_coding	Pex5	peroxisomal biogenesis factor 5 [Source:MGI Symbol;Acc:MGI:1098808]	chr6	124396816	124415067	8	ensembl_havana	KNOWN	12.5222	12.3755	12.4414	12.5415	12.3214	12.5197	12.4916	12.4303	12.4095	12.5757	12.519	12.6001
ENSMUSG00000036977	0.216418	1.16185	8.74854	8.7862	8.56979	1.38399	0.19525	0.999992	1	protein_coding	Anapc10	anaphase promoting complex subunit 10 [Source:MGI Symbol;Acc:MGI:1916249]	chr8	79711820	79777321	1	ensembl	KNOWN	8.79923	9.03637	8.83518	8.68416	8.78905	8.77047	8.64954	8.97882	8.73026	8.36086	8.94521	8.4033
ENSMUSG00000063354	0.245496	1.1855	5.79554	6.0682	5.8227	1.38312	0.195509	0.999992	-1	protein_coding	Slc39a4	solute carrier family 39 (zinc transporter), member 4 [Source:MGI Symbol;Acc:MGI:1919277]	chr15	76612385	76616852	1	ensembl	KNOWN	5.81392	5.58278	5.68098	5.35834	5.55971	5.87798	5.93037	5.84199	6.43224	5.70113	6.00889	5.7581
ENSMUSG00000023009	-0.294867	-1.22677	8.7006	8.53694	8.8318	-1.38273	0.195627	0.999992	-1	protein_coding	Nckap5l	NCK-associated protein 5-like [Source:MGI Symbol;Acc:MGI:3609653]	chr15	99422035	99457748	4	ensembl_havana	KNOWN	8.07208	8.73117	8.89708	9.09433	8.96865	8.53771	8.67413	8.4416	8.49508	8.73525	8.73136	9.0288
ENSMUSG00000041930	0.255795	1.19399	8.58943	8.77106	8.51526	1.38182	0.195896	0.999992	1	protein_coding	Fam222a	family with sequence similarity 222, member A [Source:MGI Symbol;Acc:MGI:3605543]	chr5	114568016	114613220	2	ensembl_havana	KNOWN	8.41825	8.45287	8.77051	8.13188	8.7554	8.68533	8.69029	8.85299	8.76989	8.23929	8.53587	8.77063
ENSMUSG00000035849	0.243455	1.18382	6.75653	6.67767	6.43421	1.38152	0.195986	0.999992	-1	protein_coding	Krt222	keratin 222 [Source:MGI Symbol;Acc:MGI:2442728]	chr11	99232761	99244085	3	ensembl_havana	KNOWN	6.43736	7.00979	7.09161	6.99437	7.14468	7.06486	6.67819	6.70301	6.65181	6.74645	6.29362	6.26257
ENSMUSG00000028524	0.365116	1.28799	6.01139	6.28453	5.91942	1.38151	0.19599	0.999992	1	protein_coding	Sgip1	SH3-domain GRB2-like (endophilin) interacting protein 1 [Source:MGI Symbol;Acc:MGI:1920344]	chr4	102741297	102973628	15	ensembl_havana	KNOWN	5.73375	5.76335	6.10479	5.93024	6.54008	5.45267	6.50623	5.9552	6.39216	5.81896	6.2499	5.68939
ENSMUSG00000095253	-0.171945	-1.12658	9.77772	9.51817	9.69012	-1.38125	0.196067	0.999992	-1	protein_coding	Zfp799	zinc finger protein 799 [Source:MGI Symbol;Acc:MGI:2443934]	chr17	32815449	32830261	5	ensembl_havana	KNOWN	9.90139	10.0466	9.90651	10.0452	9.96313	9.84499	9.35474	9.77995	9.41983	9.63638	9.83301	9.60096
ENSMUSG00000036782	-0.179122	-1.13219	9.30109	9.03286	9.21199	-1.38064	0.196249	0.999992	-1	protein_coding	Klhl13	kelch-like 13 [Source:MGI Symbol;Acc:MGI:1914705]	chrX	23219271	23365082	7	ensembl_havana	KNOWN	9.44052	9.58478	9.64761	9.1404	9.61	9.45525	9.01944	8.94496	9.1342	9.15497	9.36452	9.11647
ENSMUSG00000050821	0.225135	1.16889	7.70971	7.63839	7.41326	1.37979	0.196501	0.999992	1	protein_coding	Fam131a	family with sequence similarity 131, member A [Source:MGI Symbol;Acc:MGI:1925658]	chr16	20693282	20703048	4	ensembl_havana	KNOWN	7.89909	8.00382	7.63631	7.82836	8.3218	7.67212	7.65366	7.5034	7.75812	7.34621	7.48492	7.40865
ENSMUSG00000005410	-0.213317	-1.15935	8.73626	8.8237	9.03701	-1.3796	0.196559	0.999992	1	protein_coding	Mcm5	minichromosome maintenance deficient 5, cell division cycle 46 (S. cerevisiae) [Source:MGI Symbol;Acc:MGI:103197]	chr8	75109528	75128439	1	ensembl	KNOWN	8.72859	8.52972	8.57609	8.13188	8.58388	8.70277	8.99362	8.58043	8.89705	9.0014	9.09481	9.01483
ENSMUSG00000030629	0.127883	1.09269	12.1909	12.2208	12.0929	1.37892	0.196763	0.999992	-1	protein_coding	Zfand6	zinc finger, AN1-type domain 6 [Source:MGI Symbol;Acc:MGI:1929510]	chr7	84615054	84679361	2	ensembl	KNOWN	12.2631	12.3486	12.1942	12.2059	12.1246	12.2133	12.2348	12.1547	12.2727	12.1483	12.1944	11.9359
ENSMUSG00000061393	-0.351894	-1.27624	7.78816	7.75391	8.1058	-1.37878	0.196805	0.999992	1	protein_coding	Acvr2b	activin receptor IIB [Source:MGI Symbol;Acc:MGI:87912]	chr9	119402444	119433501	2	ensembl	KNOWN	7.84288	7.49181	7.21825	8.26262	7.75114	7.31207	7.67006	7.62816	7.96351	8.42731	8.14042	7.74969
ENSMUSG00000050295	0.197828	1.14697	10.0059	10.1773	9.97951	1.3771	0.197308	0.999992	1	protein_coding	Foxc1	forkhead box C1 [Source:MGI Symbol;Acc:MGI:1347466]	chr13	31806691	31810643	1	ensembl_havana	KNOWN	9.80659	9.95666	10.1799	9.84063	10.1201	9.69625	9.98545	10.1506	10.396	10.0061	9.98409	9.94838
ENSMUSG00000035107	-0.228216	-1.17139	10.2832	10.2203	10.4485	-1.37647	0.197496	0.999992	1	protein_coding	Dcbld2	discoidin, CUB and LCCL domain containing 2 [Source:MGI Symbol;Acc:MGI:1920629]	chr16	58408443	58469727	7	ensembl_havana	KNOWN	9.75676	10.4736	10.3527	10.1782	10.3059	10.3248	10.2151	10.2566	10.1893	10.3548	10.3632	10.6276
ENSMUSG00000060063	0.245649	1.18563	7.43263	7.63481	7.38916	1.37522	0.197872	0.999992	1	protein_coding	Alox5ap	arachidonate 5-lipoxygenase activating protein [Source:MGI Symbol;Acc:MGI:107505]	chr5	149264767	149288153	4	ensembl_havana	KNOWN	7.23383	7.16774	7.42146	6.9433	7.68118	7.67212	7.55118	7.61098	7.74226	7.40392	7.46594	7.29762
ENSMUSG00000035314	-0.178735	-1.13189	9.4207	8.99657	9.17531	-1.37466	0.19804	0.999992	1	protein_coding	Gdpd5	glycerophosphodiester phosphodiesterase domain containing 5 [Source:MGI Symbol;Acc:MGI:2686926]	chr7	99381549	99460983	1	ensembl	KNOWN	9.77189	9.82733	9.86453	9.64673	9.81583	9.60648	9.11235	8.91728	8.96009	9.00762	9.48256	9.03574
ENSMUSG00000042744	-0.263237	-1.20017	11.5445	11.29	11.5532	-1.37425	0.198163	0.999992	1	protein_coding	Gm15800	predicted gene 15800 [Source:MGI Symbol;Acc:MGI:3647820]	chr5	121220219	121368577	7	ensembl_havana	KNOWN	11.4239	11.9305	11.4534	12.0569	11.7029	11.4365	11.3259	11.5179	11.0262	11.6268	11.429	11.6039
ENSMUSG00000006134	0.177169	1.13066	11.3566	11.4428	11.2656	1.37378	0.198305	0.999992	1	protein_coding	Crkl	v-crk sarcoma virus CT10 oncogene homolog (avian)-like [Source:MGI Symbol;Acc:MGI:104686]	chr16	17451987	17486255	1	ensembl_havana	KNOWN	11.4725	11.0789	11.5015	11.4395	11.2549	11.4062	11.4415	11.4603	11.4267	11.1317	11.2112	11.454
ENSMUSG00000047787	-0.301014	-1.23201	11.2897	11.1189	11.4199	-1.3726	0.198659	0.999992	-1	protein_coding	Flrt1	fibronectin leucine rich transmembrane protein 1 [Source:MGI Symbol;Acc:MGI:3026647]	chr19	7092014	7105729	1	ensembl	KNOWN	11.3619	11.0312	11.3942	11.5757	11.0993	11.3982	10.9895	11.2322	11.135	11.3831	10.9631	11.9135
ENSMUSG00000057666	-0.202342	-1.15056	9.48166	9.36885	9.5712	-1.37217	0.198791	0.999992	-1	protein_coding	Gapdh	glyceraldehyde-3-phosphate dehydrogenase [Source:MGI Symbol;Acc:MGI:95640]	chr6	125161715	125166467	13	ensembl_havana	KNOWN	9.34256	9.5318	9.44496	9.60626	9.69677	9.33741	9.33944	9.60882	9.15829	9.72208	9.34906	9.64245
ENSMUSG00000038886	-0.141461	-1.10302	11.7366	11.551	11.6925	-1.37186	0.198885	0.999992	-1	protein_coding	Man2a2	mannosidase 2, alpha 2 [Source:MGI Symbol;Acc:MGI:2150656]	chr7	80349098	80371375	1	ensembl	KNOWN	11.8447	11.7726	11.8947	11.9853	11.8071	11.8047	11.5715	11.6687	11.413	11.6862	11.5702	11.8212
ENSMUSG00000071379	0.159198	1.11667	12.0053	12.0223	11.8631	1.37126	0.199064	0.999992	1	protein_coding	Hpcal1	hippocalcin-like 1 [Source:MGI Symbol;Acc:MGI:1855689]	chr12	17690814	17791926	1	ensembl	KNOWN	12.1068	11.9914	12.0846	11.955	12.1652	12.1043	12.1736	11.7669	12.1262	11.8025	11.9327	11.8539
ENSMUSG00000024383	0.156788	1.1148	12.2072	12.2159	12.0591	1.37104	0.199132	0.999992	1	protein_coding	Map3k2	mitogen-activated protein kinase kinase kinase 2 [Source:MGI Symbol;Acc:MGI:1346873]	chr18	32163089	32236751	1	ensembl	KNOWN	12.4162	12.268	12.072	12.326	12.259	12.3202	12.1284	12.3862	12.1331	12.0018	11.9845	12.191
ENSMUSG00000029188	0.508949	1.42301	9.50595	9.43272	8.92377	1.37089	0.199178	0.999992	1	protein_coding	Slc34a2	solute carrier family 34 (sodium phosphate), member 2 [Source:MGI Symbol;Acc:MGI:1342284]	chr5	53038081	53071664	3	ensembl_havana	KNOWN	9.59031	10.4886	9.65658	9.53043	10.4731	9.26297	9.0385	9.7528	9.50686	8.40863	9.41982	8.94286
ENSMUSG00000029655	0.168544	1.12392	11.3745	11.4654	11.2969	1.37049	0.199297	0.999992	-1	protein_coding	N4bp2l2	NEDD4 binding protein 2-like 2 [Source:MGI Symbol;Acc:MGI:2687207]	chr5	150608007	150666183	8	ensembl_havana	KNOWN	11.1407	11.6707	11.3312	11.4186	11.3719	11.2739	11.4283	11.5339	11.4341	11.3007	11.263	11.3269
ENSMUSG00000025574	-0.320589	-1.24884	8.22935	8.03689	8.35748	-1.37001	0.199443	0.999992	-1	protein_coding	Tk1	thymidine kinase 1 [Source:MGI Symbol;Acc:MGI:98763]	chr11	117815526	117826092	7	ensembl_havana	KNOWN	8.39237	8.48753	8.13721	8.62056	7.94272	7.98872	8.42645	7.84933	7.83487	8.71259	8.26645	8.09338
ENSMUSG00000050428	0.163317	1.11986	9.63456	9.66231	9.49899	1.36977	0.199516	0.999992	1	protein_coding	Fbxo46	F-box protein 46 [Source:MGI Symbol;Acc:MGI:2444918]	chr7	19119859	19138261	2	ensembl	KNOWN	9.91053	9.57273	9.72217	9.63873	9.4614	9.82523	9.63499	9.59579	9.75614	9.50629	9.57405	9.41664
ENSMUSG00000030409	-0.309903	-1.23962	9.3007	8.95781	9.26771	-1.36948	0.199604	0.999992	1	protein_coding	Dmpk	dystrophia myotonica-protein kinase [Source:MGI Symbol;Acc:MGI:94906]	chr7	19083849	19093821	18	ensembl_havana	KNOWN	9.12411	9.76158	9.46042	9.68998	9.67444	9.22123	8.93377	9.057	8.88266	9.73338	8.88931	9.18046
ENSMUSG00000020564	-0.186856	-1.13828	10.1047	10.0799	10.2668	-1.36885	0.199793	0.999992	1	protein_coding	Atxn7l1	ataxin 7-like 1 [Source:MGI Symbol;Acc:MGI:3584458]	chr12	33147693	33375659	14	ensembl_havana	KNOWN	9.96422	10.1202	9.96187	10.2324	9.92201	10.0151	10.1018	10.2427	9.89526	10.4919	10.2402	10.0682
ENSMUSG00000023927	-0.280109	-1.21429	7.30954	7.17375	7.45386	-1.36856	0.199882	0.999992	-1	protein_coding	Satb1	special AT-rich sequence binding protein 1 [Source:MGI Symbol;Acc:MGI:105084]	chr17	51736187	51833290	14	ensembl_havana	KNOWN	6.75422	7.62231	7.24229	7.36805	7.51013	7.33462	7.19114	7.34622	6.98388	7.69343	7.46594	7.2022
ENSMUSG00000046807	-0.217175	-1.16246	8.39483	8.16034	8.37751	-1.36764	0.200161	0.999992	-1	protein_coding	Lrrc75b	leucine rich repeat containing 75B [Source:MGI Symbol;Acc:MGI:2143657]	chr10	75550125	75560330	1	ensembl_havana	KNOWN	8.58746	8.52972	8.46809	8.45722	8.82193	8.26003	7.88193	8.43185	8.16723	8.3992	8.35165	8.38168
ENSMUSG00000040204	-0.60226	-1.51809	5.70732	5.55065	6.15291	-1.36732	0.200259	0.999992	1	protein_coding	2810417H13Rik	RIKEN cDNA 2810417H13 gene [Source:MGI Symbol;Acc:MGI:1915276]	chr9	65890237	65903266	3	ensembl_havana	KNOWN	5.24833	5.87229	5.93814	4.67244	5.96497	5.68094	5.98381	5.78187	4.88627	6.25506	6.82744	5.37623
ENSMUSG00000026064	0.192115	1.14244	9.87144	9.89448	9.70237	1.36719	0.200299	0.999992	-1	protein_coding	Ptp4a1	protein tyrosine phosphatase 4a1 [Source:MGI Symbol;Acc:MGI:1277096]	chr1	30940302	30949770	6	ensembl_havana	KNOWN	9.55576	9.92223	10.0117	9.99907	10.2344	9.94361	9.8872	9.91902	9.87723	9.5324	9.90525	9.66946
ENSMUSG00000021057	-0.740299	-1.67052	5.68683	5.05955	5.79985	-1.36689	0.200388	0.999992	1	protein_coding	Akap5	A kinase (PRKA) anchor protein 5 [Source:MGI Symbol;Acc:MGI:2685104]	chr12	76324891	76334153	3	ensembl_havana	KNOWN	5.12803	6.63009	5.45271	6.41567	6.75965	5.27759	4.84631	5.84199	4.49034	6.55593	5.08551	5.7581
ENSMUSG00000035840	0.189198	1.14013	9.75581	9.88505	9.69585	1.36651	0.200503	0.999992	1	protein_coding	Lysmd3	LysM, putative peptidoglycan-binding, domain containing 3 [Source:MGI Symbol;Acc:MGI:1915906]	chr13	81657806	81671888	1	ensembl	KNOWN	9.60729	9.9127	9.80119	9.8751	9.60529	9.52551	9.77799	9.90852	9.96863	9.51067	9.64327	9.9336
ENSMUSG00000039781	-0.216263	-1.16172	8.96912	8.75948	8.97574	-1.36628	0.200573	0.999992	-1	protein_coding	Cep131	centrosomal protein 131 [Source:MGI Symbol;Acc:MGI:107440]	chr11	120064430	120086827	7	ensembl_havana	KNOWN	9.05155	9.35537	9.0204	9.18506	9.13489	8.67654	8.64954	8.87474	8.75417	9.17168	8.95205	8.80351
ENSMUSG00000024921	-0.342584	-1.26803	13.3348	13.209	13.5516	-1.3662	0.2006	0.999992	1	protein_coding	Smarca2	SWI/SNF related, matrix associated, actin dependent regulator of chromatin, subfamily a, member 2 [Source:MGI Symbol;Acc:MGI:99603]	chr19	26605115	26778321	19	ensembl_havana	KNOWN	13.485	12.8339	13.2716	13.8645	12.908	13.3724	13.3659	13.3509	12.9102	13.7505	13.3105	13.5938
ENSMUSG00000031732	-0.214187	-1.16005	10.367	10.1525	10.3667	-1.36598	0.200665	0.999992	1	protein_coding	Phlpp2	PH domain and leucine rich repeat protein phosphatase 2 [Source:MGI Symbol;Acc:MGI:2444928]	chr8	109868542	109944671	3	ensembl_havana	KNOWN	10.3743	10.5918	10.2762	10.6851	10.5658	10.3527	10.2095	10.3001	9.94805	10.1508	10.2923	10.6571
ENSMUSG00000055305	-0.180076	-1.13294	9.39664	9.21477	9.39485	-1.36556	0.200793	0.999992	1	protein_coding	Zfp93	zinc finger protein 93 [Source:MGI Symbol;Acc:MGI:107611]	chr7	24270420	24276827	3	ensembl_havana	KNOWN	9.75676	9.433	9.58317	9.58559	9.2237	9.34853	9.16535	9.17856	9.30041	9.20453	9.57405	9.40598
ENSMUSG00000034258	0.220776	1.16536	10.9346	11.0206	10.7999	1.36462	0.20108	0.999992	1	protein_coding	Mfsd7c	major facilitator superfamily domain containing 7C [Source:MGI Symbol;Acc:MGI:2384974]	chr12	85746539	85813585	1	ensembl	KNOWN	10.9849	10.8583	11.1089	10.6948	11.1824	10.9242	10.9764	10.8882	11.1973	10.5485	11.0691	10.782
ENSMUSG00000050447	0.253198	1.19185	8.85625	8.82466	8.57146	1.36422	0.201201	0.999992	1	protein_coding	Lypd6	LY6/PLAUR domain containing 6 [Source:MGI Symbol;Acc:MGI:2443848]	chr2	50066429	50193569	5	ensembl_havana	KNOWN	9.09231	9.18632	9.19071	8.95301	8.88553	8.77872	8.72993	8.77031	8.97373	8.218	9.0824	8.41398
ENSMUSG00000042229	0.140885	1.10258	11.1197	11.2147	11.0738	1.36417	0.201216	0.999992	1	protein_coding	Rabif	RAB interacting factor [Source:MGI Symbol;Acc:MGI:2138605]	chr1	134494648	134508774	1	ensembl_havana	KNOWN	11.1033	10.8829	11.2534	11.0353	11.0739	11.222	11.213	11.188	11.2431	11.036	11.1231	11.0623
ENSMUSG00000031907	-0.319958	-1.24829	8.04312	7.83764	8.15759	-1.36396	0.201281	0.999992	1	protein_coding	Zfp90	zinc finger protein 90 [Source:MGI Symbol;Acc:MGI:104786]	chr8	106415339	106425889	1	ensembl	KNOWN	8.02232	8.32455	7.94548	8.13188	8.17681	7.93072	7.32139	8.40221	7.78931	8.08317	8.39244	7.99717
ENSMUSG00000036110	0.693812	1.61755	8.38488	8.22232	7.52851	1.36325	0.201498	0.999992	1	protein_coding	Slc17a2	solute carrier family 17 (sodium phosphate), member 2 [Source:MGI Symbol;Acc:MGI:2443098]	chr13	23806993	23825180	4	ensembl_havana	KNOWN	8.05568	10.1063	8.45786	8.78188	9.62406	8.3402	8.21926	7.83461	8.6131	7.0654	8.02843	7.49171
ENSMUSG00000022858	0.146248	1.10669	11.6565	11.7517	11.6055	1.36264	0.201684	0.999992	-1	protein_coding	Tra2b	transformer 2 beta homolog (Drosophila) [Source:MGI Symbol;Acc:MGI:106016]	chr16	22244549	22266005	6	ensembl_havana	KNOWN	11.6482	11.5375	11.7648	11.6251	11.5283	11.7022	11.7661	11.5632	11.9258	11.6095	11.5856	11.6213
ENSMUSG00000004668	0.330389	1.25735	14.2683	14.4829	14.1525	1.36252	0.20172	0.999992	1	protein_coding	Abca13	ATP-binding cassette, sub-family A (ABC1), member 13 [Source:MGI Symbol;Acc:MGI:2388707]	chr11	9191942	9684259	3	ensembl_havana	KNOWN	14.2482	14.3354	13.7021	14.1327	14.7017	14.1931	14.2092	14.673	14.5665	13.7526	14.1811	14.5239
ENSMUSG00000071226	-0.394386	-1.31438	9.36218	8.82887	9.22326	-1.36243	0.201749	0.999992	1	protein_coding	Cecr2	cat eye syndrome chromosome region, candidate 2 [Source:MGI Symbol;Acc:MGI:1923799]	chr6	120666369	120771190	8	ensembl_havana	KNOWN	9.42784	10.161	9.58787	10.235	9.49746	9.28049	8.50166	9.31209	8.67287	9.38733	9.27466	9.00779
ENSMUSG00000041817	-0.459192	-1.37477	6.4792	5.91355	6.37274	-1.36232	0.20178	0.999992	1	protein_coding	Fam169a	family with sequence similarity 169, member A [Source:MGI Symbol;Acc:MGI:2444268]	chr13	97067287	97129521	2	ensembl	KNOWN	5.88987	7.43966	6.92334	6.71874	7.29277	6.62717	5.81716	5.89971	6.02377	6.02918	6.56738	6.52166
ENSMUSG00000039043	0.138757	1.10096	10.8308	10.9848	10.846	1.36008	0.202466	0.999992	-1	protein_coding	Arpin	actin-related protein 2/3 complex inhibitor [Source:MGI Symbol;Acc:MGI:1917670]	chr7	79925361	79935359	1	ensembl_havana	KNOWN	10.9048	10.6862	10.7981	10.6754	10.6229	10.79	11.0751	10.9372	10.942	10.8092	11.0015	10.7274
ENSMUSG00000063903	0.205258	1.15289	17.3584	17.4628	17.2575	1.3597	0.202583	0.999992	1	protein_coding	Klk1	kallikrein 1 [Source:MGI Symbol;Acc:MGI:102850]	chr7	44225437	44229617	1	ensembl	KNOWN	17.3797	17.3421	17.4305	17.0359	17.6386	17.3129	17.4169	17.3555	17.616	17.1482	17.459	17.1654
ENSMUSG00000035686	0.635785	1.55378	8.76135	9.29675	8.66096	1.35952	0.202638	0.999992	-1	protein_coding	Thrsp	thyroid hormone responsive [Source:MGI Symbol;Acc:MGI:109126]	chr7	97412938	97417730	1	ensembl_havana	KNOWN	8.41825	8.47031	8.73706	8.01307	7.97231	9.65206	9.93885	9.21312	8.73827	9.22602	8.02843	8.72844
ENSMUSG00000015947	0.465323	1.38063	6.10981	6.39708	5.93176	1.3574	0.203289	0.999992	-1	protein_coding	Fcgr1	Fc receptor, IgG, high affinity I [Source:MGI Symbol;Acc:MGI:95498]	chr3	96282909	96293969	2	ensembl_havana	KNOWN	5.81392	6.31975	5.87802	5.43429	6.88942	5.99581	6.17973	6.70301	6.3085	5.70113	5.6538	6.44036
ENSMUSG00000031060	-0.182549	-1.13489	10.8463	10.7992	10.9818	-1.35739	0.203291	0.999992	1	protein_coding	Rbm10	RNA binding motif protein 10 [Source:MGI Symbol;Acc:MGI:2384310]	chrX	20617503	20650901	7	ensembl_havana	KNOWN	10.642	11.0646	10.8421	10.9294	10.5922	10.7423	10.8126	10.7161	10.869	11.036	10.8002	11.1091
ENSMUSG00000074811	-0.134341	-1.09759	9.22411	9.11877	9.25311	-1.35731	0.203318	0.999992	1	protein_coding	Hps6	Hermansky-Pudlak syndrome 6 [Source:MGI Symbol;Acc:MGI:2181763]	chr19	46003478	46006173	1	ensembl	KNOWN	9.28747	9.26835	9.3596	9.19054	9.2957	9.17201	9.15374	9.04426	9.15829	9.06242	9.30167	9.39523
ENSMUSG00000059714	0.138256	1.10057	11.2214	11.3438	11.2055	1.35683	0.203463	0.999992	1	protein_coding	Flot1	flotillin 1 [Source:MGI Symbol;Acc:MGI:1100500]	chr17	35823230	35832791	11	ensembl_havana	KNOWN	11.2293	11.1469	11.1961	11.1566	11.1292	11.1507	11.4533	11.1514	11.4267	11.3382	11.0956	11.1828
ENSMUSG00000025724	0.193479	1.14352	12.4902	12.7803	12.5868	1.35658	0.203542	0.999992	-1	protein_coding	Sec11a	SEC11 homolog A (S. cerevisiae) [Source:MGI Symbol;Acc:MGI:1929464]	chr7	80904889	80947780	10	ensembl_havana	KNOWN	12.5452	12.0198	12.4012	12.2038	12.2318	12.379	12.904	12.5851	12.8518	12.7052	12.5034	12.5519
ENSMUSG00000024483	-0.193605	-1.14362	12.3889	12.1884	12.382	-1.35648	0.203571	0.999992	1	protein_coding	Ankhd1	ankyrin repeat and KH domain containing 1 [Source:MGI Symbol;Acc:MGI:1921733]	chr18	36559987	36665917	15	ensembl_havana	KNOWN	12.3895	12.5164	12.3999	12.7794	12.4194	12.4504	12.1526	12.3754	12.0372	12.3965	12.1542	12.5954
ENSMUSG00000048000	-0.162989	-1.1196	12.488	12.3215	12.4845	-1.35581	0.203777	0.999992	1	protein_coding	Gigyf2	GRB10 interacting GYF protein 2 [Source:MGI Symbol;Acc:MGI:2138584]	chr1	87326998	87450796	23	ensembl_havana	KNOWN	12.3689	12.7082	12.4556	12.8202	12.5453	12.5404	12.334	12.3556	12.2748	12.5055	12.3396	12.6082
ENSMUSG00000026942	0.125239	1.09069	10.4145	10.3433	10.2181	1.35503	0.20402	0.999992	-1	protein_coding	Traf2	TNF receptor-associated factor 2 [Source:MGI Symbol;Acc:MGI:101835]	chr2	25517982	25546940	3	ensembl_havana	KNOWN	10.5775	10.6213	10.5071	10.4652	10.6345	10.4845	10.2779	10.4858	10.2662	10.1508	10.2513	10.2522
ENSMUSG00000045107	0.176523	1.13016	9.54429	9.58549	9.40897	1.35498	0.204036	0.999992	-1	protein_coding	Saysd1	SAYSVFN motif domain containing 1 [Source:MGI Symbol;Acc:MGI:1914759]	chr14	20075646	20083172	1	ensembl	KNOWN	9.65704	9.40154	9.6655	9.55189	9.48725	9.78487	9.73967	9.41463	9.60216	9.2472	9.5472	9.4325
ENSMUSG00000016559	0.192154	1.14247	13.7214	13.8578	13.6656	1.3547	0.20412	0.999992	-1	protein_coding	H3f3b	H3 histone, family 3B [Source:MGI Symbol;Acc:MGI:1101768]	chr11	116021912	116027962	4	ensembl_havana	KNOWN	13.7213	13.8102	13.5915	13.5899	13.8658	13.5084	13.7906	13.9347	13.848	13.6443	13.9378	13.4148
ENSMUSG00000020387	-0.149488	-1.10918	11.4281	11.3292	11.4787	-1.35419	0.204278	0.999992	-1	protein_coding	Jade2	jade family PHD finger 2 [Source:MGI Symbol;Acc:MGI:1924151]	chr11	51813455	51857653	4	ensembl_havana	KNOWN	11.5666	11.3734	11.2928	11.5892	11.5481	11.3437	11.2879	11.4398	11.2599	11.6044	11.388	11.4436
ENSMUSG00000028073	-0.252178	-1.191	11.0891	11.0088	11.261	-1.35342	0.204515	0.999992	-1	protein_coding	Pear1	platelet endothelial aggregation receptor 1 [Source:MGI Symbol;Acc:MGI:1920432]	chr3	87747890	87824306	17	ensembl_havana	KNOWN	10.7273	11.1001	11.0941	11.3443	11.1792	10.8142	11.1056	10.8882	11.0328	11.5501	10.9132	11.3198
ENSMUSG00000039323	0.641402	1.55984	8.70584	9.39186	8.75046	1.35252	0.204793	0.999992	1	protein_coding	Igfbp2	insulin-like growth factor binding protein 2 [Source:MGI Symbol;Acc:MGI:96437]	chr1	72824503	72852474	3	ensembl_havana	KNOWN	7.78438	8.50456	8.70281	7.20417	9.01204	8.83514	9.22204	9.79524	9.15829	8.57699	9.42966	8.24472
ENSMUSG00000005124	-0.359709	-1.28317	7.7196	7.55553	7.91524	-1.35188	0.204991	0.999992	1	protein_coding	Wisp1	WNT1 inducible signaling pathway protein 1 [Source:MGI Symbol;Acc:MGI:1197008]	chr15	66891320	66923201	4	ensembl_havana	KNOWN	7.29097	7.52556	8.03079	7.38729	8.29863	7.68971	7.8245	7.21596	7.62612	7.63035	8.10405	8.01131
ENSMUSG00000029596	0.230402	1.17316	8.49482	8.66588	8.43548	1.3514	0.20514	0.999992	-1	protein_coding	Sdsl	serine dehydratase-like [Source:MGI Symbol;Acc:MGI:2182607]	chr5	120458186	120472810	3	ensembl_havana	KNOWN	8.7389	8.32455	8.34024	8.20958	8.27507	8.74545	8.6329	8.57158	8.79316	8.40863	8.64116	8.25665
ENSMUSG00000053977	0.221964	1.16632	7.56563	7.83738	7.61542	1.35128	0.205179	0.999992	1	protein_coding	Cd8a	CD8 antigen, alpha chain [Source:MGI Symbol;Acc:MGI:88346]	chr6	71373427	71379173	3	ensembl_havana	KNOWN	7.23383	7.2906	7.56183	7.4798	7.24508	7.61801	8.029	7.78952	7.69363	7.44116	7.46594	7.93916
ENSMUSG00000049191	-0.276429	-1.21119	9.60006	9.05594	9.33237	-1.351	0.205265	0.999992	-1	protein_coding	Rgag4	retrotransposon gag domain containing 4 [Source:MGI Symbol;Acc:MGI:3045324]	chrX	102066544	102071304	4	ensembl_havana	KNOWN	10.0032	10.4886	9.78081	10.2509	9.81174	9.7006	8.954	9.33842	8.87541	9.30388	9.46355	9.22968
ENSMUSG00000030161	0.176968	1.13051	15.8625	16.0178	15.8409	1.35038	0.205458	0.999992	1	protein_coding	Gabarapl1	gamma-aminobutyric acid (GABA) A receptor-associated protein-like 1 [Source:MGI Symbol;Acc:MGI:1914980]	chr6	129533160	129542346	4	ensembl_havana	KNOWN	15.8193	15.7417	15.8158	15.5084	16.0045	15.8839	15.9002	16.0048	16.1486	15.7059	15.9025	15.9142
ENSMUSG00000039384	0.208655	1.15561	6.75328	6.84807	6.63942	1.34976	0.20565	0.999992	1	protein_coding	Dusp10	dual specificity phosphatase 10 [Source:MGI Symbol;Acc:MGI:1927070]	chr1	184013302	184075636	2	ensembl_havana	KNOWN	6.53521	6.96129	6.69847	6.52392	7.09173	6.76633	6.99687	6.73507	6.81227	6.65433	6.70326	6.56065
ENSMUSG00000025899	0.154985	1.11341	9.54341	9.56416	9.40918	1.3491	0.205853	0.999992	1	protein_coding	Alkbh8	alkB, alkylation repair homolog 8 (E. coli) [Source:MGI Symbol;Acc:MGI:1914917]	chr9	3335478	3387050	2	ensembl	KNOWN	9.58461	9.70748	9.50582	9.70922	9.63335	9.46038	9.48554	9.77224	9.43471	9.31395	9.43455	9.47904
ENSMUSG00000046056	-0.376184	-1.2979	8.02528	7.67571	8.05189	-1.34903	0.205876	0.999992	1	protein_coding	Sbsn	suprabasin [Source:MGI Symbol;Acc:MGI:2446326]	chr7	30734739	30756134	6	ensembl_havana	KNOWN	7.7025	8.57071	7.85481	8.50203	8.54502	7.94544	7.36232	8.09147	7.57333	8.36086	8.07928	7.71554
ENSMUSG00000006642	0.60055	1.51629	6.03475	6.49476	5.89421	1.34836	0.206084	0.999992	1	protein_coding	Tcf23	transcription factor 23 [Source:MGI Symbol;Acc:MGI:1934960]	chr5	30968662	30977018	1	ensembl_havana	KNOWN	5.64886	5.04512	6.38952	5.93024	6.13162	6.10475	6.77231	5.89971	6.81227	6.41332	4.87139	6.39792
ENSMUSG00000026917	0.124823	1.09037	11.5008	11.619	11.4942	1.34822	0.206127	0.999992	1	protein_coding	Wdr5	WD repeat domain 5 [Source:MGI Symbol;Acc:MGI:2155884]	chr2	27515157	27536535	4	ensembl_havana	KNOWN	11.3434	11.6189	11.3548	11.5015	11.4737	11.378	11.5942	11.6298	11.6331	11.4486	11.5342	11.4999
ENSMUSG00000029054	-0.386941	-1.30762	5.53646	5.50091	5.88785	-1.34807	0.206174	0.999992	-1	protein_coding	Gabrd	gamma-aminobutyric acid (GABA) A receptor, subunit delta [Source:MGI Symbol;Acc:MGI:95622]	chr4	155384980	155398112	3	ensembl_havana	KNOWN	5.24833	5.13532	5.53288	5.43429	5.10515	5.81524	5.33174	5.43673	5.73427	6.41332	6.06042	5.18981
ENSMUSG00000024947	-0.108937	-1.07843	11.3776	11.3178	11.4268	-1.34795	0.206213	0.999992	1	protein_coding	Men1	multiple endocrine neoplasia 1 [Source:MGI Symbol;Acc:MGI:1316736]	chr19	6334979	6340891	12	ensembl_havana	KNOWN	11.4191	11.3477	11.4022	11.3541	11.3538	11.4208	11.2866	11.343	11.3239	11.3108	11.4521	11.5173
ENSMUSG00000004552	0.616541	1.53319	7.76549	7.93478	7.31824	1.34781	0.206256	0.999992	1	protein_coding	Ctse	cathepsin E [Source:MGI Symbol;Acc:MGI:107361]	chr1	131638306	131675505	3	ensembl_havana	KNOWN	7.78438	6.96129	7.50334	7.54976	8.62172	9.00638	8.57314	6.88549	8.3457	7.24457	7.23876	7.47139
ENSMUSG00000020865	0.771999	1.70763	9.80195	9.91646	9.14446	1.34726	0.206427	0.999992	-1	protein_coding	Abcc3	ATP-binding cassette, sub-family C (CFTR/MRP), member 3 [Source:MGI Symbol;Acc:MGI:1923658]	chr11	94343295	94392997	6	ensembl_havana	KNOWN	9.12411	10.5224	10.7039	9.1517	10.7776	10.161	10.1258	9.34362	10.28	8.18546	10.0365	9.21142
ENSMUSG00000062210	-0.214458	-1.16027	14.1625	14.1501	14.3646	-1.34704	0.206497	0.999992	1	protein_coding	Tnfaip8	tumor necrosis factor, alpha-induced protein 8 [Source:MGI Symbol;Acc:MGI:2147191]	chr18	49979427	50107173	13	ensembl_havana	KNOWN	14.1938	13.957	13.9844	14.2554	13.8208	14.1942	14.1737	14.0003	14.2763	14.5731	14.0657	14.4549
ENSMUSG00000022439	-0.355773	-1.27967	6.76829	6.5816	6.93738	-1.34679	0.206573	0.999992	1	protein_coding	Parvg	parvin, gamma [Source:MGI Symbol;Acc:MGI:2158329]	chr15	84324026	84342978	7	ensembl_havana	KNOWN	6.43736	6.85911	7.40024	6.12616	7.00847	6.83118	6.71025	6.60232	6.43224	6.71639	6.99572	7.10002
ENSMUSG00000031328	-0.209741	-1.15648	13.2207	13.0949	13.3046	-1.34667	0.20661	0.999992	-1	protein_coding	Flna	filamin, alpha [Source:MGI Symbol;Acc:MGI:95556]	chrX	74223461	74249820	15	ensembl_havana	KNOWN	13.0383	13.221	13.5257	13.4656	13.155	13.0438	13.0407	13.1261	13.118	13.3595	13.0756	13.4789
ENSMUSG00000022299	0.133043	1.0966	9.55959	9.58854	9.4555	1.34502	0.207124	0.999992	-1	protein_coding	Slc25a32	solute carrier family 25, member 32 [Source:MGI Symbol;Acc:MGI:1917156]	chr15	39094191	39112716	1	ensembl	KNOWN	9.55576	9.52764	9.56422	9.71303	9.69677	9.52551	9.72405	9.62174	9.41983	9.5324	9.44428	9.38983
ENSMUSG00000048351	0.127749	1.09259	10.1218	10.2548	10.127	1.34496	0.207145	0.999992	1	protein_coding	Coa7	cytochrome c oxidase assembly factor 7 [Source:MGI Symbol;Acc:MGI:1917143]	chr4	108328140	108341544	5	ensembl_havana	KNOWN	9.89679	9.96591	10.0256	10.0422	10.1688	10.2167	10.1982	10.1829	10.3832	10.0184	10.2091	10.1536
ENSMUSG00000020268	-0.18836	-1.13947	8.01326	7.97073	8.15909	-1.34476	0.207205	0.999992	-1	protein_coding	Lyrm7	LYR motif containing 7 [Source:MGI Symbol;Acc:MGI:1922780]	chr11	54826866	54860916	6	ensembl_havana	KNOWN	7.76434	7.87883	7.91589	8.08552	7.78489	8.3402	7.93716	8.14017	7.83487	8.12953	8.07928	8.26847
ENSMUSG00000023852	0.181927	1.1344	11.2036	11.2392	11.0573	1.34443	0.207309	0.999992	1	protein_coding	Chd1	chromodomain helicase DNA binding protein 1 [Source:MGI Symbol;Acc:MGI:88393]	chr17	15704967	15772610	5	ensembl_havana	KNOWN	11.0751	11.3746	11.1899	11.5026	11.3052	11.1056	11.1354	11.4398	11.1425	11.0956	10.9219	11.1544
ENSMUSG00000048040	0.358168	1.2818	6.87767	7.1823	6.82414	1.34367	0.207549	0.999992	1	protein_coding	Arxes2	adipocyte-related X-chromosome expressed sequence 2 [Source:MGI Symbol;Acc:MGI:1924226]	chrX	135993824	135995355	1	ensembl_havana	KNOWN	6.75422	6.74914	6.76637	6.17125	6.75965	7.31207	7.51534	7.34622	6.68536	6.77589	6.85689	6.83963
ENSMUSG00000033377	-0.165948	-1.1219	7.91237	7.71321	7.87916	-1.34355	0.207585	0.999992	-1	protein_coding	Palmd	palmdelphin [Source:MGI Symbol;Acc:MGI:2148896]	chr3	116918258	116968987	4	ensembl_havana	KNOWN	7.91735	8.12985	8.08498	7.91043	8.04375	8.08494	7.83908	7.81974	7.48082	8.0474	7.77443	7.81565
ENSMUSG00000024431	-0.134282	-1.09755	12.6427	12.5684	12.7027	-1.34341	0.20763	0.999992	-1	protein_coding	Nr3c1	nuclear receptor subfamily 3, group C, member 1 [Source:MGI Symbol;Acc:MGI:95824]	chr18	39410545	39491301	8	ensembl_havana	KNOWN	12.6962	12.6084	12.7198	12.6324	12.5931	12.649	12.4542	12.7063	12.5448	12.5375	12.7557	12.8149
ENSMUSG00000044813	0.135368	1.09837	11.6991	11.6117	11.4764	1.34316	0.207706	0.999992	-1	protein_coding	Shb	src homology 2 domain-containing transforming protein B [Source:MGI Symbol;Acc:MGI:98294]	chr4	45423278	45532470	6	ensembl_havana	KNOWN	11.7599	11.8278	12.0077	11.6982	11.9158	11.9154	11.6103	11.5843	11.6406	11.3675	11.5679	11.4936
ENSMUSG00000029346	0.11916	1.0861	8.51678	8.62697	8.50781	1.34136	0.20827	0.999992	-1	protein_coding	Srrd	SRR1 domain containing [Source:MGI Symbol;Acc:MGI:1917368]	chr5	112337392	112343040	6	ensembl_havana	KNOWN	8.45622	8.61056	8.35134	8.44809	8.43241	8.49831	8.67413	8.67436	8.53243	8.49083	8.53587	8.49674
ENSMUSG00000057836	-0.483957	-1.39857	6.04436	5.64086	6.12482	-1.34028	0.208612	0.999992	-1	protein_coding	Xlr3a	X-linked lymphocyte-regulated 3A [Source:MGI Symbol;Acc:MGI:109506]	chrX	73086293	73097095	7	ensembl_havana	KNOWN	7.0802	6.31975	6.20607	6.03153	5.20824	6.38948	5.41191	5.84199	5.66868	5.5728	6.06042	6.74122
ENSMUSG00000020598	0.276349	1.21113	6.78412	6.86752	6.59117	1.33708	0.209618	0.999992	1	protein_coding	Nrcam	neuronal cell adhesion molecule [Source:MGI Symbol;Acc:MGI:104750]	chr12	44328885	44601846	2	ensembl	KNOWN	7.11227	6.72028	7.28921	6.55827	6.69011	6.66324	6.88895	6.70301	7.0106	6.45032	6.2499	7.0733
ENSMUSG00000019831	-0.219879	-1.16464	7.09894	7.0787	7.29858	-1.33597	0.209969	0.999992	1	protein_coding	Wasf1	WAS protein family, member 1 [Source:MGI Symbol;Acc:MGI:1890563]	chr10	40883475	40938570	2	ensembl_havana	KNOWN	7.11227	7.10215	7.16892	7.01925	6.75965	6.89324	7.40212	6.79714	7.03683	7.0169	7.36708	7.51174
ENSMUSG00000032726	-0.345842	-1.27089	6.1162	5.95401	6.29986	-1.3357	0.210052	0.999992	-1	protein_coding	Bmp8a	bone morphogenetic protein 8a [Source:MGI Symbol;Acc:MGI:104515]	chr4	123312645	123343252	2	ensembl_havana	KNOWN	5.81392	6.28075	5.99585	6.17125	6.69011	5.68094	6.03534	5.65354	6.17315	5.9279	6.53131	6.44036
ENSMUSG00000031239	0.24955	1.18884	7.96534	7.9961	7.74655	1.33482	0.210331	0.999992	-1	protein_coding	Itm2a	integral membrane protein 2A [Source:MGI Symbol;Acc:MGI:107706]	chrX	107397099	107403376	1	ensembl_havana	KNOWN	7.78438	8.17308	8.30642	7.75621	8.25113	8.08494	7.8535	8.02818	8.1066	7.44116	8.01543	7.78304
ENSMUSG00000003752	0.148159	1.10815	9.32687	9.30504	9.15689	1.33363	0.210709	0.999992	-1	protein_coding	Itpkc	inositol 1,4,5-trisphosphate 3-kinase C [Source:MGI Symbol;Acc:MGI:2442554]	chr7	27207172	27228628	3	ensembl_havana	KNOWN	9.47791	9.433	9.49586	9.30623	9.49746	9.3262	9.1003	9.31739	9.49744	9.17168	9.05725	9.24173
ENSMUSG00000069910	-0.306736	-1.23691	6.43249	6.19517	6.50191	-1.3329	0.210938	0.999992	-1	protein_coding	Spdl1	spindle apparatus coiled-coil protein 1 [Source:MGI Symbol;Acc:MGI:1917635]	chr11	34809190	34833641	3	ensembl_havana	KNOWN	6.53521	6.63009	6.20607	6.52392	6.69011	6.51321	6.03534	6.37703	6.17315	6.1689	7.12235	6.21448
ENSMUSG00000029550	-0.123037	-1.08903	11.3211	11.2978	11.4209	-1.33283	0.210962	0.999992	1	protein_coding	Sppl3	signal peptide peptidase 3 [Source:MGI Symbol;Acc:MGI:1891433]	chr5	115011137	115098790	5	ensembl_havana	KNOWN	11.1866	11.2413	11.4221	11.2143	11.3153	11.317	11.3465	11.2392	11.3078	11.4337	11.5077	11.3212
ENSMUSG00000038910	-0.204698	-1.15244	9.89172	9.59414	9.79884	-1.33198	0.211232	0.999992	1	protein_coding	Plcl2	phospholipase C-like 2 [Source:MGI Symbol;Acc:MGI:1352756]	chr17	50509547	50688493	1	ensembl	KNOWN	10.2356	9.9254	10.2198	9.90544	9.93334	10.3021	9.65572	9.69692	9.42977	9.85562	9.55621	9.98468
ENSMUSG00000005553	0.290066	1.2227	11.9949	12.2474	11.9573	1.33125	0.211463	0.999992	1	protein_coding	Atp4a	ATPase, H+/K+ exchanging, gastric, alpha polypeptide [Source:MGI Symbol;Acc:MGI:88113]	chr7	30712209	30725535	5	ensembl_havana	KNOWN	11.9191	11.7361	11.9704	11.4521	12.262	11.9856	12.0893	12.1172	12.5356	11.6177	12.0875	12.1667
ENSMUSG00000021910	-0.153216	-1.11205	14.6133	14.5316	14.6848	-1.33109	0.211514	0.999992	-1	protein_coding	Nisch	nischarin [Source:MGI Symbol;Acc:MGI:1928323]	chr14	31170930	31216946	23	ensembl_havana	KNOWN	14.7407	14.5713	14.5156	14.8473	14.449	14.5861	14.5654	14.5577	14.4718	14.7511	14.5697	14.7337
ENSMUSG00000048154	-0.390845	-1.31116	12.5765	12.362	12.7529	-1.33102	0.211535	0.999992	-1	protein_coding	Kmt2d	lysine (K)-specific methyltransferase 2D [Source:MGI Symbol;Acc:MGI:2682319]	chr15	98831669	98871204	4	ensembl_havana	KNOWN	12.1008	12.8618	12.8305	13.1141	12.6406	12.026	12.2224	12.6559	12.2078	13.0589	12.4573	12.7426
ENSMUSG00000021314	0.331322	1.25817	5.96335	6.18326	5.85194	1.3309	0.211575	0.999992	1	protein_coding	Amph	amphiphysin [Source:MGI Symbol;Acc:MGI:103574]	chr13	18948351	19150915	5	ensembl_havana	KNOWN	5.88987	6.1133	5.53288	5.50643	6.02268	6.38948	6.03534	6.24965	6.26478	5.5728	6.29362	5.68939
ENSMUSG00000024622	0.153544	1.1123	11.4436	11.5363	11.3827	1.33049	0.211705	0.999992	-1	protein_coding	Hmgxb3	HMG box domain containing 3 [Source:MGI Symbol;Acc:MGI:2441817]	chr18	61131279	61177050	1	ensembl	KNOWN	11.5825	11.2949	11.4326	11.5136	11.3496	11.3928	11.6134	11.6728	11.3226	11.4022	11.305	11.441
ENSMUSG00000026707	-0.182296	-1.13469	8.20386	8.05703	8.23933	-1.32987	0.211903	0.999992	-1	protein_coding	Nsun6	NOL1/NOP2/Sun domain family member 6 [Source:MGI Symbol;Acc:MGI:1921705]	chr2	14995131	15055069	8	ensembl_havana	KNOWN	8.12017	8.57071	8.07162	8.34364	8.22678	8.22426	7.97724	8.24409	7.94977	8.31144	8.21052	8.19602
ENSMUSG00000055760	0.119648	1.08647	8.44168	8.45044	8.3308	1.32957	0.211998	0.999992	1	protein_coding	Gemin6	gem (nuclear organelle) associated protein 6 [Source:MGI Symbol;Acc:MGI:1914492]	chr17	80224441	80228497	2	ensembl_havana	KNOWN	8.35266	8.40834	8.51819	8.51957	8.53513	8.6226	8.57314	8.42204	8.35616	8.32146	8.40246	8.26847
ENSMUSG00000039375	-0.56768	-1.48214	5.15491	4.5384	5.10608	-1.3295	0.212021	0.999992	-1	protein_coding	Wdr17	WD repeat domain 17 [Source:MGI Symbol;Acc:MGI:1924662]	chr8	54629055	54887184	13	ensembl_havana	KNOWN	4.99679	6.59872	5.18141	4.79274	6.07818	5.27759	4.10934	4.87114	4.63473	5.19093	5.27193	4.8554
ENSMUSG00000046694	0.335663	1.26196	9.15501	9.43118	9.09551	1.32845	0.212356	0.999992	1	protein_coding	Fam46b	family with sequence similarity 46, member B [Source:MGI Symbol;Acc:MGI:2140500]	chr4	133480132	133487938	1	ensembl_havana	KNOWN	9.62406	8.55445	9.17205	8.66064	8.95389	9.31491	9.4622	9.19018	9.64116	9.02612	9.01869	9.24173
ENSMUSG00000079481	-0.147426	-1.10759	10.7154	10.6841	10.8315	-1.32749	0.212659	0.999992	1	protein_coding	Nhsl2	NHS-like 2 [Source:MGI Symbol;Acc:MGI:3645090]	chrX	101849385	102092055	7	ensembl_havana	KNOWN	10.5746	10.656	10.6887	10.7755	10.7242	10.6192	10.5655	10.8318	10.655	10.7059	10.7521	11.0366
ENSMUSG00000058900	0.237787	1.17918	7.62653	7.7062	7.46842	1.32748	0.212663	0.999992	1	protein_coding	Rsl1	regulator of sex limited protein 1 [Source:MGI Symbol;Acc:MGI:3044162]	chr13	67173207	67183126	1	ensembl_havana	KNOWN	7.47484	7.97967	7.63631	7.49761	7.73396	7.67212	7.58616	7.75866	7.7738	7.0654	7.69514	7.64472
ENSMUSG00000012705	1.61756	3.06856	5.95746	6.69919	5.08163	1.32596	0.213148	0.999992	1	protein_coding	Retn	resistin [Source:MGI Symbol;Acc:MGI:1888506]	chr8	3655770	3660110	2	ensembl_havana	KNOWN	5.64886	6.1133	5.87802	5.00686	5.10515	8.39485	8.18545	8.21027	3.70185	6.25506	4.75109	4.23872
ENSMUSG00000048779	0.269043	1.20501	7.01591	7.18728	6.91824	1.32596	0.21315	0.999992	-1	protein_coding	P2ry6	pyrimidinergic receptor P2Y, G-protein coupled, 6 [Source:MGI Symbol;Acc:MGI:2673874]	chr7	100937638	100964391	1	ensembl	KNOWN	6.83329	7.2906	7.00993	6.3777	7.14468	7.21821	7.14497	7.09764	7.31923	6.91472	6.969	6.87099
ENSMUSG00000095930	-0.132116	-1.0959	8.63258	8.23826	8.37038	-1.32595	0.213152	0.999992	-1	protein_coding	Nim1k	NIM1 serine/threonine protein kinase [Source:MGI Symbol;Acc:MGI:2442399]	chr13	119710094	119755882	2	ensembl	KNOWN	9.0598	8.869	8.89708	8.91375	9.04026	8.98517	8.11534	8.3514	8.24804	8.46395	8.40246	8.24472
ENSMUSG00000027993	0.152501	1.11149	12.3983	12.3556	12.2031	1.32504	0.213444	0.999992	-1	protein_coding	Trim2	tripartite motif-containing 2 [Source:MGI Symbol;Acc:MGI:1933163]	chr3	84160439	84306877	19	ensembl_havana	KNOWN	12.4378	12.73	12.4741	12.5415	12.485	12.4349	12.1614	12.4648	12.4406	12.0967	12.2087	12.3037
ENSMUSG00000052949	-0.247776	-1.18738	7.79949	7.51603	7.76381	-1.32445	0.213633	0.999992	-1	protein_coding	Rnf157	ring finger protein 157 [Source:MGI Symbol;Acc:MGI:2442484]	chr11	116336353	116413032	11	ensembl_havana	KNOWN	7.93539	8.09655	8.16263	7.61649	8.05762	7.88563	7.38236	7.21596	7.94977	7.86764	7.57626	7.84753
ENSMUSG00000024878	0.117062	1.08452	9.51144	9.49924	9.38218	1.32343	0.213961	0.999992	-1	protein_coding	Cbwd1	COBW domain containing 1 [Source:MGI Symbol;Acc:MGI:2385089]	chr19	24919916	24961616	1	ensembl	KNOWN	9.64064	9.75804	9.54984	9.55615	9.50761	9.48074	9.49477	9.51499	9.48797	9.32396	9.51062	9.31197
ENSMUSG00000029397	0.107292	1.0772	11.6729	11.7074	11.6001	1.32297	0.214107	0.999992	-1	protein_coding	Rchy1	ring finger and CHY zinc finger domain containing 1 [Source:MGI Symbol;Acc:MGI:1915348]	chr5	91948904	91963068	5	ensembl_havana	KNOWN	11.615	11.6325	11.8027	11.6651	11.6973	11.7397	11.7018	11.7356	11.6848	11.6075	11.6449	11.548
ENSMUSG00000023452	0.173042	1.12743	10.2606	10.3602	10.1871	1.32245	0.214273	0.999992	-1	protein_coding	Pisd	phosphatidylserine decarboxylase [Source:MGI Symbol;Acc:MGI:2445114]	chr5	32736301	32785646	14	ensembl_havana	KNOWN	10.2822	10.6252	10.1162	10.2028	10.156	10.1031	10.3861	10.5022	10.1922	10.1786	10.2485	10.1344
ENSMUSG00000040687	-0.135647	-1.09859	10.85	10.6893	10.8249	-1.32234	0.21431	0.999992	-1	protein_coding	Madd	MAP-kinase activating death domain [Source:MGI Symbol;Acc:MGI:2444672]	chr2	91137360	91183837	28	ensembl_havana	KNOWN	10.7529	11.0135	10.7981	11.1885	11.02	10.8847	10.6588	10.6898	10.7192	10.8409	10.7677	10.8661
ENSMUSG00000030510	0.684035	1.60663	5.37163	5.69898	5.01495	1.32176	0.214495	0.999992	1	protein_coding	Cers3	ceramide synthase 3 [Source:MGI Symbol;Acc:MGI:2681008]	chr7	66743504	66823692	1	ensembl_havana	KNOWN	5.12803	4.61449	5.53288	4.79274	5.77652	6.47314	6.31098	4.87114	5.91484	5.87446	4.75109	4.4193
ENSMUSG00000018541	0.112443	1.08106	10.0121	10.1026	9.99016	1.32166	0.214528	0.999992	-1	protein_coding	Cwc25	CWC25 spliceosome-associated protein homolog (S. cerevisiae) [Source:MGI Symbol;Acc:MGI:1914730]	chr11	97745481	97766556	4	ensembl_havana	KNOWN	9.99464	9.9751	9.88376	9.9021	10.1068	10.0046	10.0274	10.1236	10.1568	9.95228	9.98075	10.0375
ENSMUSG00000058600	0.169278	1.1245	11.0714	11.2591	11.0898	1.32082	0.214799	0.999992	-1	protein_coding	Rpl30	ribosomal protein L30 [Source:MGI Symbol;Acc:MGI:98037]	chr15	34440505	34443640	6	ensembl_havana	KNOWN	11.0711	10.7905	11.0299	10.6871	11.0376	11.1945	11.2773	11.2138	11.2861	11.0898	11.0738	11.1058
ENSMUSG00000004565	-0.176116	-1.12984	12.1602	11.949	12.1252	-1.32058	0.214877	0.999992	1	protein_coding	Pnpla6	patatin-like phospholipase domain containing 6 [Source:MGI Symbol;Acc:MGI:1354723]	chr8	3515384	3544266	2	ensembl	KNOWN	12.4243	12.3784	12.2057	12.5089	11.981	12.2018	11.9443	12.0008	11.902	12.2508	12.1333	11.9914
ENSMUSG00000030278	1.55161	2.93144	7.68767	8.23409	6.68248	1.31945	0.215239	0.999992	-1	protein_coding	Cidec	cell death-inducing DFFA-like effector c [Source:MGI Symbol;Acc:MGI:95585]	chr6	113424634	113435760	4	ensembl_havana	KNOWN	8.29796	8.16239	7.56183	6.55827	6.69011	10.2318	9.81532	9.35914	5.52782	7.67792	6.20481	6.16472
ENSMUSG00000047910	0.392135	1.31233	6.38701	6.49795	6.10581	1.3189	0.215418	0.999992	1	protein_coding	Pcdhb16	protocadherin beta 16 [Source:MGI Symbol;Acc:MGI:2136752]	chr18	37477814	37483038	1	ensembl_havana	KNOWN	5.88987	6.39471	7.14361	5.98177	6.75965	6.66324	6.50623	6.3358	6.65181	6.21263	5.84224	6.26257
ENSMUSG00000032177	-0.222425	-1.16669	9.27159	9.05817	9.2806	-1.31831	0.215606	0.999992	1	protein_coding	Pde4a	phosphodiesterase 4A, cAMP specific [Source:MGI Symbol;Acc:MGI:99558]	chr9	21165714	21213248	6	ensembl_havana	KNOWN	9.17052	9.53594	9.29784	9.53905	9.63797	9.06148	8.87134	9.32268	8.98051	9.29374	9.31234	9.23572
ENSMUSG00000021277	-0.187354	-1.13867	10.4484	10.274	10.4614	-1.31788	0.215745	0.999992	1	protein_coding	Traf3	TNF receptor-associated factor 3 [Source:MGI Symbol;Acc:MGI:108041]	chr12	111166370	111267153	5	ensembl_havana	KNOWN	10.2173	10.7175	10.482	10.8062	10.5803	10.3719	10.2427	10.3783	10.201	10.3933	10.4978	10.493
ENSMUSG00000079283	0.163684	1.12014	7.71692	7.78648	7.6228	1.31721	0.215964	0.999992	-1	protein_coding	2310009B15Rik	RIKEN cDNA 2310009B15 gene [Source:MGI Symbol;Acc:MGI:1916799]	chr1	138851983	138856852	3	ensembl_havana	KNOWN	7.97079	7.83912	8.03079	7.36805	7.53017	7.63627	7.71815	7.61098	8.03032	7.67792	7.67874	7.51174
ENSMUSG00000022893	0.232221	1.17464	11.6461	11.6346	11.4024	1.31662	0.216153	0.999992	-1	protein_coding	Adamts1	a disintegrin-like and metallopeptidase (reprolysin type) with thrombospondin type 1 motif, 1 [Source:MGI Symbol;Acc:MGI:109249]	chr16	85793827	85803113	3	ensembl_havana	KNOWN	11.5953	11.6987	12.1448	11.9671	11.7948	11.4417	11.7265	11.618	11.5593	11.4045	11.194	11.6085
ENSMUSG00000032673	0.143862	1.10486	9.71535	9.97456	9.8307	1.31539	0.216551	0.999992	-1	protein_coding	Prorsd1	prolyl-tRNA synthetase domain containing 1 [Source:MGI Symbol;Acc:MGI:1915189]	chr11	29511757	29515033	2	ensembl_havana	KNOWN	9.60729	9.45506	9.65658	9.40863	9.3754	9.66546	9.90116	10.0103	10.0123	9.94258	9.86234	9.68718
ENSMUSG00000039929	-0.358813	-1.28237	9.01406	8.61484	8.97365	-1.31479	0.216747	0.999992	-1	protein_coding	Urb1	URB1 ribosome biogenesis 1 homolog (S. cerevisiae) [Source:MGI Symbol;Acc:MGI:2146468]	chr16	90751527	90810413	5	ensembl_havana	KNOWN	8.81879	9.78267	8.92706	9.65072	9.38093	8.84302	8.67413	8.88906	8.28133	8.91803	9.0381	8.96483
ENSMUSG00000015134	0.611601	1.52795	10.371	11.272	10.6604	1.31441	0.216869	0.999992	-1	protein_coding	Aldh1a3	aldehyde dehydrogenase family 1, subfamily A3 [Source:MGI Symbol;Acc:MGI:1861722]	chr7	66390892	66427517	5	ensembl_havana	KNOWN	9.80169	11.1791	10.7777	8.51957	9.43507	8.94177	11.1056	11.1319	11.5784	11.3033	11.0909	9.58686
ENSMUSG00000060961	-0.141285	-1.10289	16.0044	15.8538	15.9951	-1.31409	0.216973	0.999992	1	protein_coding	Slc4a4	solute carrier family 4 (anion exchanger), member 4 [Source:MGI Symbol;Acc:MGI:1927555]	chr5	88886818	89239653	8	ensembl_havana	KNOWN	15.9946	16.1543	16.0487	16.1213	16.1074	16.0791	15.8645	15.9678	15.7292	15.8064	16.0114	16.1676
ENSMUSG00000002797	0.180687	1.13342	11.0066	11.2759	11.0952	1.31331	0.217226	0.999992	-1	protein_coding	Ggct	gamma-glutamyl cyclotransferase [Source:MGI Symbol;Acc:MGI:95700]	chr6	54982580	54992950	6	ensembl_havana	KNOWN	10.9253	10.6936	10.9772	10.8571	10.6733	10.8401	11.2393	11.2737	11.3145	11.3058	11.1998	10.78
ENSMUSG00000037722	0.133298	1.0968	10.81	10.9271	10.7939	1.31219	0.217591	0.999992	-1	protein_coding	Gnpnat1	glucosamine-phosphate N-acetyltransferase 1 [Source:MGI Symbol;Acc:MGI:1858963]	chr14	45376334	45388802	1	ensembl	KNOWN	10.863	10.6712	10.848	10.8502	10.689	10.6351	10.8052	11.0483	10.928	10.7804	10.8759	10.7252
ENSMUSG00000024990	0.481568	1.39626	6.55246	6.79019	6.30862	1.31182	0.217711	0.999992	-1	protein_coding	Rbp4	retinol binding protein 4, plasma [Source:MGI Symbol;Acc:MGI:97879]	chr19	38116620	38125321	2	ensembl	KNOWN	6.09632	6.39471	6.66328	6.21497	6.32754	7.63627	7.19114	6.49407	6.68536	6.6857	5.84224	6.39792
ENSMUSG00000029209	0.165809	1.1218	10.143	10.1653	9.99953	1.31077	0.218055	0.999992	-1	protein_coding	Gnpda2	glucosamine-6-phosphate deaminase 2 [Source:MGI Symbol;Acc:MGI:1915230]	chr5	69573108	69592340	7	ensembl_havana	KNOWN	10.0943	10.3936	10.2703	10.2482	10.0799	10.1356	10.1198	10.0135	10.3627	9.83479	10.0007	10.1631
ENSMUSG00000060802	0.267815	1.20398	14.546	14.7833	14.5155	1.31076	0.218057	0.999992	1	protein_coding	B2m	beta-2 microglobulin [Source:MGI Symbol;Acc:MGI:88127]	chr2	122147686	122153083	1	ensembl_havana	KNOWN	14.5096	14.1588	14.7524	14.071	14.4654	14.6988	14.587	15.1396	14.6233	14.4434	14.5162	14.5869
ENSMUSG00000030551	-0.203122	-1.15119	12.197	12.1213	12.3244	-1.31052	0.218134	0.999992	-1	protein_coding	Nr2f2	nuclear receptor subfamily 2, group F, member 2 [Source:MGI Symbol;Acc:MGI:1352452]	chr7	70351946	70366735	2	ensembl_havana	KNOWN	11.765	12.3789	12.3448	12.2733	12.2379	12.0277	12.1321	12.2248	12.0069	12.3118	12.3852	12.2762
ENSMUSG00000040164	-0.507832	-1.42191	5.49585	5.32504	5.83287	-1.3105	0.21814	0.999992	-1	protein_coding	Kcns1	K+ voltage-gated channel, subfamily S, 1 [Source:MGI Symbol;Acc:MGI:1197019]	chr2	164163619	164171113	1	ensembl_havana	KNOWN	5.55867	5.22021	5.07832	4.67244	5.84211	6.10475	4.84631	5.27167	5.85713	5.43194	6.37728	5.68939
ENSMUSG00000030451	-0.192959	-1.14311	12.4601	12.2052	12.3982	-1.31027	0.218217	0.999992	1	protein_coding	Herc2	hect (homologous to the E6-AP (UBE3A) carboxyl terminus) domain and RCC1 (CHC1)-like domain (RLD) 2 [Source:MGI Symbol;Acc:MGI:103234]	chr7	56050155	56231794	2	ensembl	KNOWN	12.4883	12.661	12.3544	13.0043	12.6859	12.5166	12.1965	12.3562	12.063	12.4374	12.218	12.5392
ENSMUSG00000027544	-0.174293	-1.12841	9.28838	9.01269	9.18698	-1.31023	0.218228	0.999992	-1	protein_coding	Nfatc2	nuclear factor of activated T cells, cytoplasmic, calcineurin dependent 2 [Source:MGI Symbol;Acc:MGI:102463]	chr2	168476410	168601657	9	ensembl_havana	KNOWN	9.49625	9.43744	9.32061	9.43197	9.67444	9.50081	8.73773	9.27985	9.02049	9.14935	9.26919	9.14241
ENSMUSG00000020790	-0.116292	-1.08395	12.2996	12.2452	12.3615	-1.30987	0.218346	0.999992	1	protein_coding	Ankfy1	ankyrin repeat and FYVE domain containing 1 [Source:MGI Symbol;Acc:MGI:1337008]	chr11	72690006	72772146	6	ensembl_havana	KNOWN	12.2551	12.2473	12.3273	12.3623	12.2613	12.3223	12.2662	12.2951	12.1743	12.2736	12.3	12.5108
ENSMUSG00000039531	0.320917	1.24912	8.23127	8.27347	7.95255	1.3097	0.218402	0.999992	-1	protein_coding	Zufsp	zinc finger with UFM1-specific peptidase domain [Source:MGI Symbol;Acc:MGI:1919830]	chr10	33926936	33951212	1	ensembl	KNOWN	8.22652	9.00681	8.09822	8.4389	8.17681	8.14994	8.00335	8.4609	8.35616	8.03528	8.23316	7.58922
ENSMUSG00000052572	-0.267524	-1.20374	7.48723	6.75717	7.0247	-1.30964	0.218422	0.999992	1	protein_coding	Dlg2	discs, large homolog 2 (Drosophila) [Source:MGI Symbol;Acc:MGI:1344351]	chr7	91090706	92447003	10	ensembl_havana	KNOWN	8.16671	7.71298	8.13721	8.10888	8.25113	8.12429	6.9167	6.70301	6.65181	6.6857	6.85689	7.53151
ENSMUSG00000022237	-0.209363	-1.15618	12.273	12.0807	12.2901	-1.30908	0.218603	0.999992	-1	protein_coding	Ankrd33b	ankyrin repeat domain 33B [Source:MGI Symbol;Acc:MGI:1917904]	chr15	31291479	31367759	5	ensembl_havana	KNOWN	12.5641	12.1834	12.3238	12.6029	12.1246	12.3647	12.2028	12.2021	11.8372	12.2864	12.1333	12.4505
ENSMUSG00000000386	-1.16003	-2.23462	4.26539	3.44166	4.6017	-1.30888	0.21867	0.999992	-1	protein_coding	Mx1	MX dynamin-like GTPase 1 [Source:MGI Symbol;Acc:MGI:97243]	chr16	97447035	97462907	5	ensembl_havana	KNOWN	3.41183	6.35771	3.49335	4.90377	5.39465	3.49331	3.00981	4.75084	2.56434	5.43194	4.87139	3.50176
ENSMUSG00000024388	-0.220863	-1.16543	12.7322	12.4246	12.6454	-1.30679	0.219355	0.999992	-1	protein_coding	Myo7b	myosin VIIB [Source:MGI Symbol;Acc:MGI:107709]	chr18	31959234	32036961	1	ensembl_havana	KNOWN	13.3017	12.6572	12.8648	13.082	12.6091	13.0613	12.5054	12.4118	12.3565	12.6291	12.6115	12.6957
ENSMUSG00000049882	-0.149667	-1.10931	8.36027	8.18501	8.33468	-1.3065	0.219448	0.999992	-1	protein_coding	Vcpkmt	valosin containing protein lysine (K) methyltransferase [Source:MGI Symbol;Acc:MGI:2684917]	chr12	69577628	69583028	1	ensembl	KNOWN	8.69723	8.40834	8.47825	8.34364	8.38918	8.44751	8.31619	8.22163	8.0172	8.44574	8.18753	8.37075
ENSMUSG00000078771	-0.422695	-1.34043	5.63409	5.45075	5.87345	-1.30633	0.219504	0.999992	-1	protein_coding	Evi2a	ecotropic viral integration site 2a [Source:MGI Symbol;Acc:MGI:95458]	chr11	79526560	79530609	5	ensembl_havana	KNOWN	5.24833	6.53387	5.53288	5.27817	5.96497	5.07828	5.24685	5.65354	5.45187	5.63839	6.15827	5.82369
ENSMUSG00000034263	0.146074	1.10655	11.0387	11.1753	11.0292	1.30631	0.219511	0.999992	1	protein_coding	Vwa9	von Willebrand factor A domain containing 9 [Source:MGI Symbol;Acc:MGI:1917132]	chr9	64960832	64986974	2	ensembl	KNOWN	11.1271	10.8731	10.9075	10.8657	10.9604	11.117	11.1603	11.1409	11.2247	10.8616	11.1722	11.0538
ENSMUSG00000030703	0.168583	1.12395	9.83521	9.94269	9.7741	1.30606	0.219593	0.999992	1	protein_coding	Gdpd3	glycerophosphodiester phosphodiesterase domain containing 3 [Source:MGI Symbol;Acc:MGI:1915866]	chr7	126766414	126775643	1	ensembl	KNOWN	9.91962	9.71115	10.0047	9.72442	9.72747	9.78487	9.92526	9.73705	10.1657	9.59569	9.87319	9.85343
ENSMUSG00000015305	-0.15869	-1.11627	11.979	11.7554	11.9141	-1.30552	0.21977	0.999992	-1	protein_coding	Sash1	SAM and SH3 domain containing 1 [Source:MGI Symbol;Acc:MGI:1917347]	chr10	8722219	8886070	1	ensembl	KNOWN	12.2835	11.9755	12.2626	12.2193	11.912	12.0862	11.7275	11.9186	11.6202	11.8825	11.9787	11.8811
ENSMUSG00000062519	-0.234871	-1.1768	10.5175	10.2837	10.5185	-1.30367	0.220378	0.999992	1	protein_coding	Zfp398	zinc finger protein 398 [Source:MGI Symbol;Acc:MGI:1917856]	chr6	47835661	47873537	3	ensembl_havana	KNOWN	10.2537	10.8349	10.603	10.8571	10.7628	10.4921	10.0114	10.6099	10.2297	10.5292	10.5796	10.4469
ENSMUSG00000026674	-0.308113	-1.23809	9.92879	9.86925	10.1774	-1.30337	0.220477	0.999992	-1	protein_coding	Ddr2	discoidin domain receptor family, member 2 [Source:MGI Symbol;Acc:MGI:1345277]	chr1	169972307	170110762	6	ensembl_havana	KNOWN	9.36934	9.75449	10.3582	9.64673	10.028	9.84891	9.84811	9.78761	9.97204	10.1813	9.84775	10.503
ENSMUSG00000013089	0.193537	1.14356	10.1448	10.3774	10.1839	1.30318	0.22054	0.999992	-1	protein_coding	Etv5	ets variant 5 [Source:MGI Symbol;Acc:MGI:1096867]	chr16	22381309	22439719	5	ensembl_havana	KNOWN	10.1417	10.0113	9.98343	10.0361	10.0209	9.86061	10.2262	10.665	10.241	10.1896	10.4211	9.94101
ENSMUSG00000026779	-0.240897	-1.18173	7.24286	7.08395	7.32485	-1.30241	0.220791	0.999992	-1	protein_coding	Mastl	microtubule associated serine/threonine kinase-like [Source:MGI Symbol;Acc:MGI:1914371]	chr2	23115606	23156024	2	ensembl_havana	KNOWN	7.39889	7.3101	7.58082	7.06775	7.29277	7.03763	7.30048	6.76644	7.18493	7.38494	7.62841	6.96119
ENSMUSG00000051497	-0.148537	-1.10844	15.3637	15.2102	15.3588	-1.30168	0.221032	0.999992	1	protein_coding	Kcnj16	potassium inwardly-rectifying channel, subfamily J, member 16 [Source:MGI Symbol;Acc:MGI:1314842]	chr11	110968033	111027968	6	ensembl_havana	KNOWN	15.3939	15.3002	15.4798	15.5856	15.5642	15.3342	15.208	15.4054	15.0173	15.3641	15.3345	15.3776
ENSMUSG00000041530	-0.122899	-1.08892	12.2675	12.1809	12.3038	-1.30127	0.221168	0.999992	-1	protein_coding	Ago1	argonaute RISC catalytic subunit 1 [Source:MGI Symbol;Acc:MGI:2446630]	chr4	126435012	126468583	5	ensembl_havana	KNOWN	12.396	12.225	12.3068	12.3285	12.2545	12.2449	12.0717	12.3137	12.1572	12.1981	12.3305	12.3827
ENSMUSG00000053835	-0.322805	-1.25076	7.75282	7.61641	7.93921	-1.29882	0.221976	0.999992	-1	protein_coding	H2-T24	histocompatibility 2, T region locus 24 [Source:MGI Symbol;Acc:MGI:95958]	chr17	36005695	36020560	2	ensembl_havana	KNOWN	7.57025	7.63782	7.88567	7.66458	7.83408	7.7746	7.93716	7.72713	7.18493	8.42731	7.40744	7.98289
ENSMUSG00000038641	-0.258277	-1.19605	11.3358	10.694	10.9522	-1.29834	0.222137	0.999992	1	protein_coding	Akr1d1	aldo-keto reductase family 1, member D1 [Source:MGI Symbol;Acc:MGI:2384785]	chr6	37530173	37568815	2	ensembl_havana	KNOWN	11.6913	12.1445	11.6727	12.1799	11.8214	11.5814	10.8687	10.83	10.3832	10.7548	11.1471	10.9548
ENSMUSG00000026321	-0.314489	-1.24357	8.14712	7.59246	7.90695	-1.29675	0.222663	0.999992	1	protein_coding	Tnfrsf11a	tumor necrosis factor receptor superfamily, member 11a, NFKB activator [Source:MGI Symbol;Acc:MGI:1314891]	chr1	105780718	105847981	3	ensembl_havana	KNOWN	8.69723	8.36239	8.64986	8.64474	8.26315	8.64982	7.65366	7.89262	7.2311	8.33141	8.00232	7.38712
ENSMUSG00000071291	-0.186866	-1.13829	7.77626	7.57893	7.7658	-1.29645	0.222762	0.999992	-1	protein_coding	Zfp58	zinc finger protein 58 [Source:MGI Symbol;Acc:MGI:99205]	chr13	67490167	67500555	4	ensembl_havana	KNOWN	8.02232	7.85248	8.07162	7.81422	7.86596	7.65431	7.23588	7.75866	7.74226	7.72397	7.89287	7.68056
ENSMUSG00000066113	-0.333048	-1.25967	8.56819	8.50302	8.83606	-1.2964	0.22278	0.999992	1	protein_coding	Adamtsl1	ADAMTS-like 1 [Source:MGI Symbol;Acc:MGI:1924989]	chr4	86053915	86428385	10	ensembl_havana	KNOWN	8.13585	8.03929	8.97807	8.68416	8.37817	8.58548	8.72993	8.21027	8.56884	8.82249	8.49899	9.1867
ENSMUSG00000034189	-0.115307	-1.08321	10.5638	10.5417	10.657	-1.29632	0.222804	0.999992	-1	protein_coding	Hsdl1	hydroxysteroid dehydrogenase like 1 [Source:MGI Symbol;Acc:MGI:1919802]	chr8	119561979	119575200	1	ensembl	KNOWN	10.407	10.5224	10.6352	10.5119	10.6159	10.4769	10.5119	10.4882	10.625	10.6925	10.6058	10.6728
ENSMUSG00000017716	-0.302794	-1.23353	6.57569	6.34158	6.64437	-1.29616	0.222859	0.999992	1	protein_coding	Birc5	baculoviral IAP repeat-containing 5 [Source:MGI Symbol;Acc:MGI:1203517]	chr11	117849251	117855743	2	ensembl_havana	KNOWN	6.38583	6.96129	6.73282	6.3777	6.97962	6.51321	6.46924	6.3358	6.2197	6.74645	7.02195	6.16472
ENSMUSG00000028414	-0.212743	-1.15889	11.1347	11.0678	11.2805	-1.29599	0.222916	0.999992	1	protein_coding	Fktn	fukutin [Source:MGI Symbol;Acc:MGI:2179507]	chr4	53713998	53765785	3	ensembl_havana	KNOWN	11.0526	11.3287	10.9354	11.233	10.953	11.0691	11.0472	11.3815	10.7748	11.2829	11.1322	11.4266
ENSMUSG00000034354	-0.119418	-1.0863	12.7299	12.5667	12.6861	-1.29524	0.223164	0.999992	-1	protein_coding	Mtmr3	myotubularin related protein 3 [Source:MGI Symbol;Acc:MGI:1921552]	chr11	4480868	4594863	7	ensembl_havana	KNOWN	12.9176	12.7251	12.7979	12.9358	12.7955	12.8285	12.5805	12.629	12.4906	12.6994	12.5776	12.7812
ENSMUSG00000078920	0.346607	1.27157	8.38685	8.77553	8.42893	1.29495	0.22326	0.999992	1	protein_coding	Ifi47	interferon gamma inducible protein 47 [Source:MGI Symbol;Acc:MGI:99448]	chr11	49076587	49096974	3	ensembl_havana	KNOWN	7.89909	8.34359	8.65882	7.82836	8.31026	7.98872	8.45512	9.4245	8.44699	8.45488	8.46115	8.37075
ENSMUSG00000027255	0.128081	1.09284	11.9791	12.1634	12.0354	1.29456	0.223388	0.999992	1	protein_coding	Arfgap2	ADP-ribosylation factor GTPase activating protein 2 [Source:MGI Symbol;Acc:MGI:1924288]	chr2	91264974	91276931	7	ensembl_havana	KNOWN	12.0479	11.8637	11.676	11.8975	11.8694	11.7986	12.1365	12.133	12.2208	12.0349	12.0093	12.0619
ENSMUSG00000047246	0.275432	1.21036	7.88389	6.92818	6.65274	1.29444	0.223427	0.999992	-1	protein_coding	Hist1h2be	histone cluster 1, H2be [Source:MGI Symbol;Acc:MGI:2448380]	chr13	23583742	23621124	3	ensembl_havana	KNOWN	8.65432	9.25332	9.134	8.68416	9.31893	8.81924	6.6454	6.88549	7.25364	6.6857	6.53131	6.74122
ENSMUSG00000025473	-0.647922	-1.56691	5.2585	4.60042	5.24834	-1.29424	0.223495	0.999992	-1	protein_coding	Adam8	a disintegrin and metallopeptidase domain 8 [Source:MGI Symbol;Acc:MGI:107825]	chr7	139978932	139992562	8	ensembl_havana	KNOWN	4.99679	6.72028	5.07832	5.76359	6.281	4.71571	4.28992	5.18148	4.32988	5.5728	4.98242	5.18981
ENSMUSG00000017999	0.11056	1.07965	10.7566	10.7837	10.6731	1.2924	0.224109	0.999992	1	protein_coding	Ddx27	DEAD (Asp-Glu-Ala-Asp) box polypeptide 27 [Source:MGI Symbol;Acc:MGI:2385884]	chr2	167015193	167034947	6	ensembl_havana	KNOWN	10.7931	10.8095	10.6666	10.8725	10.7713	10.7961	10.7348	10.7674	10.8488	10.7603	10.5752	10.6839
ENSMUSG00000056737	0.313228	1.24248	11.2315	11.1439	10.8306	1.29216	0.224188	0.999992	1	protein_coding	Capg	capping protein (actin filament), gelsolin-like [Source:MGI Symbol;Acc:MGI:1098259]	chr6	72544391	72562983	11	ensembl_havana	KNOWN	11.2725	11.7325	11.5188	11.02	11.9082	11.4022	11.1398	10.8429	11.4488	10.6293	11.1546	10.708
ENSMUSG00000027692	-0.351565	-1.27594	5.87541	5.64785	5.99942	-1.29183	0.224298	0.999992	1	protein_coding	Tnik	TRAF2 and NCK interacting kinase [Source:MGI Symbol;Acc:MGI:1916264]	chr3	28263214	28675858	18	ensembl_havana	KNOWN	5.73375	6.24067	5.53288	5.8768	6.18315	5.99581	5.24685	5.78187	5.91484	6.58948	5.71938	5.68939
ENSMUSG00000061607	-0.239054	-1.18022	10.5662	10.4479	10.687	-1.29112	0.224534	0.999992	1	protein_coding	Mdc1	mediator of DNA damage checkpoint 1 [Source:MGI Symbol;Acc:MGI:3525201]	chr17	35841515	35859670	2	ensembl_havana	KNOWN	10.3101	10.8894	10.3472	10.7755	10.7286	10.3388	10.2992	10.7321	10.3125	10.6691	10.6037	10.7882
ENSMUSG00000074923	-0.158748	-1.11632	10.3968	10.4211	10.5799	-1.29048	0.22475	0.999992	1	protein_coding	Pak6	p21 protein (Cdc42/Rac)-activated kinase 6 [Source:MGI Symbol;Acc:MGI:2679420]	chr2	118663303	118698020	5	ensembl_havana	KNOWN	10.2025	10.4649	10.1611	10.282	10.4653	10.1829	10.3761	10.4811	10.4061	10.5675	10.4087	10.7633
ENSMUSG00000020133	0.155871	1.11409	10.7112	10.8457	10.6898	1.28998	0.224917	0.999992	-1	protein_coding	2310011J03Rik	RIKEN cDNA 2310011J03 gene [Source:MGI Symbol;Acc:MGI:1913624]	chr10	80318254	80320537	1	ensembl_havana	KNOWN	10.7955	10.5534	10.6777	10.4051	10.7001	10.7961	10.9055	10.7141	10.9175	10.6828	10.7869	10.5998
ENSMUSG00000042369	-0.118705	-1.08576	10.4512	10.2098	10.3285	-1.28976	0.22499	0.999992	1	protein_coding	Rbm45	RNA binding motif protein 45 [Source:MGI Symbol;Acc:MGI:2387367]	chr2	76369984	76383768	1	ensembl_havana	KNOWN	10.6826	10.5737	10.6329	10.5358	10.6182	10.757	10.2179	10.1536	10.2578	10.4537	10.2706	10.2611
ENSMUSG00000056493	-0.152755	-1.11169	11.3689	11.2434	11.3962	-1.28972	0.225002	0.999992	1	protein_coding	Foxk1	forkhead box K1 [Source:MGI Symbol;Acc:MGI:1347488]	chr5	142401497	142462011	2	ensembl_havana	KNOWN	11.4632	11.3501	11.4352	11.562	11.4035	11.2942	11.044	11.4615	11.2247	11.3221	11.3703	11.4961
ENSMUSG00000028078	-0.539802	-1.45377	6.80505	6.16169	6.7015	-1.28965	0.225025	0.999992	-1	protein_coding	Dclk2	doublecortin-like kinase 2 [Source:MGI Symbol;Acc:MGI:1918012]	chr3	86786151	86920852	9	ensembl_havana	KNOWN	6.67056	7.69826	6.69847	8.03763	7.33894	6.62717	5.62872	6.94153	5.91484	6.71639	6.82744	6.56065
ENSMUSG00000019813	-0.209775	-1.15651	8.4269	8.04108	8.25085	-1.28882	0.225306	0.999992	-1	protein_coding	Cep57l1	centrosomal protein 57-like 1 [Source:MGI Symbol;Acc:MGI:1915511]	chr10	41718840	41809871	12	ensembl_havana	KNOWN	8.6101	8.88859	8.48834	8.93352	8.68565	8.6408	8.00335	8.33057	7.78931	8.40863	8.27738	8.06654
ENSMUSG00000045039	-0.119521	-1.08637	12.153	12.0356	12.1551	-1.28814	0.225533	0.999992	1	protein_coding	Megf8	multiple EGF-like-domains 8 [Source:MGI Symbol;Acc:MGI:2446294]	chr7	25317164	25365917	2	ensembl_havana	KNOWN	12.2334	12.2442	12.0771	12.2958	12.2665	12.1472	11.9145	12.13	12.0622	12.219	12.1542	12.0921
ENSMUSG00000024018	0.208456	1.15545	8.25284	8.34701	8.13855	1.28705	0.225898	0.999992	-1	protein_coding	Ccdc167	coiled-coil domain containing 167 [Source:MGI Symbol;Acc:MGI:1915847]	chr17	29689378	29717012	6	ensembl_havana	KNOWN	8.05568	8.59475	8.2243	8.39206	8.09845	8.21213	8.16245	8.45128	8.42729	7.89473	8.28823	8.2327
ENSMUSG00000005893	-0.195369	-1.14502	11.743	11.541	11.7364	-1.28672	0.226009	0.999992	1	protein_coding	Nr2c2	nuclear receptor subfamily 2, group C, member 2 [Source:MGI Symbol;Acc:MGI:1352466]	chr6	92091390	92174294	8	ensembl_havana	KNOWN	11.6427	12.0176	11.7429	12.0866	11.8536	11.7407	11.566	11.7929	11.2641	11.6871	11.7048	11.8172
ENSMUSG00000013155	-0.239382	-1.18049	7.73658	7.48932	7.7287	-1.2867	0.226015	0.999992	-1	protein_coding	Enkd1	enkurin domain containing 1 [Source:MGI Symbol;Acc:MGI:2142593]	chr8	105703655	105707933	1	ensembl	KNOWN	7.80414	8.17308	7.67216	7.91043	7.81787	7.8072	7.58616	7.62816	7.25364	8.02305	7.81999	7.34306
ENSMUSG00000032377	-0.176137	-1.12985	10.34	10.1626	10.3387	-1.28631	0.226147	0.999992	1	protein_coding	Plscr4	phospholipid scramblase 4 [Source:MGI Symbol;Acc:MGI:2143267]	chr9	92457373	92492456	2	ensembl_havana	KNOWN	10.4978	10.5014	10.2288	10.7329	10.2466	10.3691	10.1982	10.1447	10.1448	10.3548	10.1861	10.4752
ENSMUSG00000068479	0.123117	1.08909	10.2864	10.3401	10.217	1.28595	0.226265	0.999992	-1	protein_coding	Mfap1a	microfibrillar-associated protein 1A [Source:MGI Symbol;Acc:MGI:1914782]	chr2	121491911	121506665	1	ensembl_havana	KNOWN	10.2927	10.161	10.4069	10.3024	10.2496	10.3527	10.2618	10.396	10.3627	10.0905	10.3083	10.2522
ENSMUSG00000069729	-0.143532	-1.10461	12.0468	11.9573	12.1008	-1.28563	0.226373	0.999992	1	protein_coding	Arid1b	AT rich interactive domain 1B (SWI-like) [Source:MGI Symbol;Acc:MGI:1926129]	chr17	4994332	5347656	6	ensembl_havana	KNOWN	12.0313	11.8694	12.1996	12.1875	11.9553	12.144	12.0182	11.942	11.9117	12.0553	12.0044	12.2429
ENSMUSG00000027883	-0.179922	-1.13282	8.9109	8.80959	8.98951	-1.28543	0.226443	0.999992	-1	protein_coding	Gpsm2	G-protein signalling modulator 2 (AGS3-like, C. elegans) [Source:MGI Symbol;Acc:MGI:1923373]	chr3	108678638	108722309	4	ensembl_havana	KNOWN	9.20066	8.63396	9.06826	8.81777	8.94645	8.86642	8.7532	8.87474	8.80084	8.93117	8.88217	9.1552
ENSMUSG00000030271	0.190084	1.14083	9.061	9.06629	8.8762	1.28503	0.226576	0.999992	1	protein_coding	Ogg1	8-oxoguanine DNA-glycosylase 1 [Source:MGI Symbol;Acc:MGI:1097693]	chr6	113326972	113335068	7	ensembl_havana	KNOWN	9.46556	9.1435	8.88948	9.01616	9.30154	9.08826	9.1479	9.057	8.99396	8.81542	9.0509	8.76229
ENSMUSG00000033900	0.195657	1.14525	9.69459	9.54044	9.34478	1.28493	0.226611	0.999992	1	protein_coding	Map9	microtubule-associated protein 9 [Source:MGI Symbol;Acc:MGI:2442208]	chr3	82358044	82395268	7	ensembl_havana	KNOWN	10.0983	9.9751	9.81328	9.9928	10.0524	9.74755	9.68021	9.68466	9.25644	9.2472	9.56961	9.21753
ENSMUSG00000026556	-0.280078	-1.21426	7.83558	7.6525	7.93258	-1.28475	0.226671	0.999992	-1	protein_coding	Vangl2	vang-like 2 (van gogh, Drosophila) [Source:MGI Symbol;Acc:MGI:2135272]	chr1	172000960	172028444	6	ensembl_havana	KNOWN	7.63789	8.24575	7.75806	7.88359	8.26315	7.48326	7.63708	7.87833	7.44209	7.98574	8.07928	7.73271
ENSMUSG00000036721	-0.164247	-1.12058	8.60011	8.4262	8.59044	-1.2847	0.226687	0.999992	1	protein_coding	Zscan12	zinc finger and SCAN domain containing 12 [Source:MGI Symbol;Acc:MGI:1099444]	chr13	21362827	21369824	2	ensembl_havana	KNOWN	8.62128	9.03051	8.58552	8.73008	8.68565	8.49831	8.32657	8.54469	8.40732	8.58533	8.6496	8.5364
ENSMUSG00000040896	-0.33725	-1.26335	8.31538	8.21422	8.55147	-1.28454	0.226742	0.999992	1	protein_coding	Kcnd3	potassium voltage-gated channel, Shal-related family, member 3 [Source:MGI Symbol;Acc:MGI:1928743]	chr3	105452330	105674002	5	ensembl_havana	KNOWN	8.08829	7.85248	9.04111	8.15451	8.15116	8.19991	8.51986	8.05383	8.06896	8.49968	8.39244	8.76229
ENSMUSG00000021786	-0.16406	-1.12044	11.0642	10.9755	11.1395	-1.28417	0.226864	0.999992	-1	protein_coding	Oxsm	3-oxoacyl-ACP synthase, mitochondrial [Source:MGI Symbol;Acc:MGI:1918397]	chr14	16238656	16249808	4	ensembl_havana	KNOWN	10.8794	11.1455	11.0539	11.2827	11.0129	11.0505	11.0377	11.1454	10.7433	11.1957	11.1897	11.0331
ENSMUSG00000071984	-0.311912	-1.24135	7.45224	7.44577	7.75769	-1.2835	0.227091	0.999992	-1	protein_coding	Fndc1	fibronectin type III domain containing 1 [Source:MGI Symbol;Acc:MGI:1915905]	chr17	7738569	7827302	5	ensembl_havana	KNOWN	7.68129	7.2508	8.11133	6.62462	6.97962	7.16888	7.38236	7.34622	7.60874	8.0949	7.34647	7.83168
ENSMUSG00000079588	-0.25414	-1.19262	6.58404	6.43627	6.69041	-1.28339	0.227127	0.999992	1	protein_coding	Tmem182	transmembrane protein 182 [Source:MGI Symbol;Acc:MGI:1923725]	chr1	40805601	40856887	1	ensembl_havana	KNOWN	6.90825	6.19945	6.73282	6.3777	6.85805	6.55221	6.26854	6.53106	6.5092	6.45032	6.91403	6.70687
ENSMUSG00000052920	-0.411701	-1.33025	6.74128	6.61871	7.03041	-1.28336	0.227137	0.999992	-1	protein_coding	Prkg1	protein kinase, cGMP-dependent, type I [Source:MGI Symbol;Acc:MGI:108174]	chr19	30567551	31765033	7	ensembl_havana	KNOWN	6.15906	6.59872	7.0649	6.65668	7.03676	6.43191	6.46924	7.1221	6.26478	7.0654	6.49432	7.53151
ENSMUSG00000056537	0.127475	1.09238	12.1055	12.2287	12.1012	1.28314	0.227213	0.999992	-1	protein_coding	Rlim	ring finger protein, LIM domain interacting [Source:MGI Symbol;Acc:MGI:1342291]	chrX	103957163	103981284	3	ensembl_havana	KNOWN	11.8327	12.0983	12.0662	12.1977	12.1213	11.9605	12.1592	12.3011	12.2258	12.1055	12.1144	12.0838
ENSMUSG00000020205	0.289364	1.2221	8.83791	8.86304	8.57368	1.28306	0.227239	0.999992	1	protein_coding	Phlda1	pleckstrin homology-like domain, family A, member 1 [Source:MGI Symbol;Acc:MGI:1096880]	chr10	111506286	111508645	2	ensembl_havana	KNOWN	8.83809	8.869	9.6431	8.78188	8.68565	8.92702	8.82084	8.58043	9.18786	8.33141	8.73136	8.65826
[truncated: 12,137 more rows]

## Sheet: GO process
GO Term	Description	P-value	FDR q-value	Enrichment	N	B	n	b	Genes
[truncated: 273 more rows]

[truncated: 2 more sheets: GO function, GO component]
