# Supplementary material for: Renal FGF23 signaling depends on redox protein Memo1 and promotes orthovanadate-sensitive protein phosphotyrosyl phosphatase activity
Source: J Cell Commun Signal. 2022 Nov 25;17(3):705–22. doi: 10.1007/s12079-022-00710-1 (PMC10409928; doi:10.1007/s12079-022-00710-1)
Supplement: Supplementary file 4 — Supplementary file4 (XLSX 4821 KB) [file 12079_2022_710_MOESM4_ESM.xlsx]

## Sheet: genes
Supplemental Table 3 genes.list3_KOFGF_vs_WTFGF_globaladj_all
ID	logFC	FoldChange	AveExp	AveExp_KOFGF	AveExp_WTFGF	t	P.Value	adj.P.Val	Strand	Gene_type	Associated_Gene_Name	Description	Chromosome_Name	Gene_Start_.bp.	Gene_End_.bp.	Transcript_count	Source_.gene.	Status_.gene.	KOFGF_1	KOFGF_2	KOFGF_3	KOV_1	KOV_2	KOV_3	WTFGF_1	WTFGF_2	WTFGF_3	WTV_1	WTV_2	WTV_3
ENSMUSG00000033419	2.25518	4.77394	6.36009	7.33492	5.07974	12.1576	1.7155e-07	0.00313902	-1	protein_coding	Snap91	synaptosomal-associated protein 91 [Source:MGI Symbol;Acc:MGI:109132]	chr9	86765923	86880654	10	ensembl_havana	KNOWN	7.74402	7.2508	7.00993	7.40627	7.31604	7.56179	5.06043	5.18148	4.9973	5.43194	5.89996	5.46112
ENSMUSG00000034457	2.63158	6.19706	7.26549	8.46713	5.83554	11.3936	3.23212e-07	0.00313902	-1	protein_coding	Eda2r	ectodysplasin A2 receptor [Source:MGI Symbol;Acc:MGI:2442860]	chrX	97333840	97377216	4	ensembl_havana	KNOWN	8.58746	8.40834	8.40558	9.10598	9.06107	8.60416	5.93037	6.20456	5.3717	5.5728	5.71938	6.21448
ENSMUSG00000023067	2.19407	4.57595	10.91	12.1152	9.92113	11.1193	4.09433e-07	0.00313902	1	protein_coding	Cdkn1a	cyclin-dependent kinase inhibitor 1A (P21) [Source:MGI Symbol;Acc:MGI:104556]	chr17	29090979	29100722	3	ensembl_havana	KNOWN	12.1795	11.7708	12.3952	12.4643	12.6572	12.1076	10.005	9.99049	9.76794	9.42033	8.89642	9.26552
ENSMUSG00000071633	1.30804	2.47606	7.84742	8.4241	7.11605	10.8623	5.13325e-07	0.00313902	1	protein_coding	Gm4952	predicted gene 4952 [Source:MGI Symbol;Acc:MGI:3643569]	chr19	12599974	12628251	2	ensembl_havana	KNOWN	8.35266	8.35302	8.5666	8.7073	8.48469	8.68533	7.07282	7.23851	7.03683	7.26548	7.3874	7.01833
ENSMUSG00000048458	2.64065	6.23615	6.87619	8.10995	5.4693	10.4466	7.47275e-07	0.00384042	1	protein_coding	Fam212b	family with sequence similarity 212, member B [Source:MGI Symbol;Acc:MGI:1923497]	chr3	105704599	105720842	2	ensembl_havana	KNOWN	8.0391	8.14078	8.14998	8.57934	8.42172	8.00287	4.95734	5.78187	5.66868	5.27582	5.43698	6.05975
ENSMUSG00000057716	2.15103	4.44144	7.69007	8.55566	6.40464	10.3341	8.29e-07	0.00385827	1	protein_coding	Tmem178b	transmembrane protein 178B [Source:MGI Symbol;Acc:MGI:3647581]	chr6	39873271	40255150	3	ensembl_havana	KNOWN	8.72859	8.47031	8.46809	8.82484	8.55483	8.81924	6.88895	6.24965	6.07531	7.36571	6.99572	6.83963
ENSMUSG00000020672	1.5358	2.89949	7.5793	8.47988	6.94408	10.2527	8.94231e-07	0.00385827	-1	protein_coding	Sntg2	syntrophin, gamma 2 [Source:MGI Symbol;Acc:MGI:1919541]	chr12	30174482	30373375	7	ensembl_havana	KNOWN	8.39237	8.64167	8.40558	8.09725	7.80147	8.21213	7.16824	6.73507	6.92892	6.74645	7.04771	6.77478
ENSMUSG00000041801	1.6276	3.08999	9.63138	10.4194	8.79182	9.95647	1.18289e-06	0.00406319	1	protein_coding	Phlda3	pleckstrin homology-like domain, family A, member 3 [Source:MGI Symbol;Acc:MGI:1351485]	chr1	135766119	135769136	2	ensembl_havana	KNOWN	10.4134	10.0753	10.7695	10.4652	10.6414	10.6464	8.92697	8.80093	8.64756	8.89808	8.61555	8.67613
ENSMUSG00000047246	2.0857	4.24482	7.88389	9.01388	6.92818	9.80214	1.37226e-06	0.00406319	-1	protein_coding	Hist1h2be	histone cluster 1, H2be [Source:MGI Symbol;Acc:MGI:2448380]	chr13	23583742	23621124	3	ensembl_havana	KNOWN	8.65432	9.25332	9.134	8.68416	9.31893	8.81924	6.6454	6.88549	7.25364	6.6857	6.53131	6.74122
ENSMUSG00000058704	-2.70411	-6.51654	9.60862	8.21215	10.9163	-9.78238	1.39879e-06	0.00406319	-1	protein_coding	Memo1	mediator of cell motility 1 [Source:MGI Symbol;Acc:MGI:1924140]	chr17	74200706	74294883	1	ensembl	KNOWN	7.84288	8.90791	7.88567	8.48427	8.44302	7.82323	11.128	10.9594	10.6613	11.1231	11.0644	10.9802
ENSMUSG00000054612	1.94261	3.84399	9.87886	10.8808	8.93823	9.71298	1.49649e-06	0.00416584	1	protein_coding	Mgmt	O-6-methylguanine-DNA methyltransferase [Source:MGI Symbol;Acc:MGI:96977]	chr7	136894611	137128187	1	ensembl	KNOWN	11.3161	10.4474	10.879	10.8623	10.6643	10.9949	9.01302	9.13717	8.66448	8.86421	8.86778	8.83566
ENSMUSG00000024041	-2.25725	-4.78081	6.65271	5.45722	7.71448	-9.58578	1.69537e-06	0.00453071	1	protein_coding	Cryaa	crystallin, alpha A [Source:MGI Symbol;Acc:MGI:88515]	chr17	31677933	31681722	1	ensembl	KNOWN	5.46245	5.30038	5.60883	5.76359	5.10515	5.68094	8.00335	7.44645	7.69363	8.38971	7.62841	7.74969
ENSMUSG00000044647	1.18719	2.27709	7.90334	8.44159	7.25441	9.00246	3.05826e-06	0.00719286	1	protein_coding	Csrnp3	cysteine-serine-rich nuclear protein 3 [Source:MGI Symbol;Acc:MGI:1925021]	chr2	65845767	66031546	8	ensembl_havana	KNOWN	8.39237	8.44407	8.48834	7.86998	7.62638	8.19991	7.36232	7.21596	7.18493	7.93444	8.04131	8.08003
ENSMUSG00000025402	-1.21088	-2.31478	10.4458	10.4252	11.636	-8.89703	3.41342e-06	0.00719286	-1	protein_coding	Nab2	Ngfi-A binding protein 2 [Source:MGI Symbol;Acc:MGI:107563]	chr10	127660918	127668568	4	ensembl_havana	KNOWN	10.5337	10.1955	10.5462	9.68221	9.67893	9.75175	11.5395	11.9125	11.4561	10.0728	9.91228	10.0682
ENSMUSG00000022074	1.68936	3.22514	7.93015	8.67969	6.99033	8.81579	3.71759e-06	0.00719286	1	protein_coding	Tnfrsf10b	tumor necrosis factor receptor superfamily, member 10b [Source:MGI Symbol;Acc:MGI:1341090]	chr14	69767472	69784403	1	ensembl	KNOWN	8.66517	8.87556	8.49835	9.00375	8.97597	8.53771	6.9167	7.3041	6.75021	7.11232	7.50366	7.01833
ENSMUSG00000060639	1.421	2.67771	7.41837	8.09484	6.67384	8.79928	3.78291e-06	0.00719286	-1	protein_coding	Hist1h4i	histone cluster 1, H4i [Source:MGI Symbol;Acc:MGI:2448432]	chr13	22040636	22041362	1	ensembl_havana	KNOWN	7.84288	8.45287	7.98877	8.14324	8.15116	8.35129	6.50623	6.79714	6.71815	6.62227	6.88574	6.56065
ENSMUSG00000031451	0.848662	1.80083	15.3434	15.78	14.9314	8.75242	3.97524e-06	0.00719286	-1	protein_coding	Gas6	growth arrest specific 6 [Source:MGI Symbol;Acc:MGI:95660]	chr8	13465374	13494535	1	ensembl	KNOWN	15.8338	15.742	15.7644	15.6443	15.78	15.8378	14.8841	14.8399	15.0702	14.9227	14.8004	15.0009
ENSMUSG00000005089	0.99757	1.99663	9.2129	9.671	8.67344	8.73867	4.03368e-06	0.00719286	1	protein_coding	Slc1a2	solute carrier family 1 (glial high affinity glutamate transporter), member 2 [Source:MGI Symbol;Acc:MGI:101931]	chr2	102658659	102790784	12	ensembl_havana	KNOWN	9.726	9.49394	9.79307	9.77642	9.54255	9.67433	8.74548	8.77031	8.50451	8.75756	8.90349	8.86711
ENSMUSG00000030095	0.957412	1.94182	11.3886	11.8188	10.8614	8.73255	4.05997e-06	0.00719286	1	protein_coding	Tmem43	transmembrane protein 43 [Source:MGI Symbol;Acc:MGI:1921372]	chr6	91473703	91488459	4	ensembl_havana	KNOWN	12.0186	11.5933	11.8445	11.8627	11.8996	11.9135	10.8272	10.7943	10.9627	10.9155	11.0244	11.0069
ENSMUSG00000026173	1.65739	3.15445	8.4148	9.22267	7.56528	8.72921	4.07441e-06	0.00719286	1	protein_coding	Plcd4	phospholipase C, delta 4 [Source:MGI Symbol;Acc:MGI:107469]	chr1	74542888	74567794	11	ensembl_havana	KNOWN	9.42145	9.32694	8.91962	9.58142	9.40825	8.86642	7.44086	7.77417	7.48082	7.59775	7.62841	7.53151
ENSMUSG00000015484	1.35928	2.56557	9.4877	10.0633	8.70404	8.5767	4.79656e-06	0.00821687	-1	protein_coding	Fam163a	family with sequence similarity 163, member A [Source:MGI Symbol;Acc:MGI:3618859]	chr1	156075966	156205026	1	ensembl_havana	KNOWN	10.2429	9.83408	10.113	10.1219	9.82397	10.3582	8.89245	8.58922	8.63043	9.23134	8.97237	9.04264
ENSMUSG00000021336	-1.21506	-2.32151	7.43137	6.88696	8.10203	-8.44189	5.55123e-06	0.00883043	-1	protein_coding	Slc17a4	solute carrier family 17 (sodium phosphate), member 4 [Source:MGI Symbol;Acc:MGI:2442850]	chr13	23897738	23915007	2	ensembl_havana	KNOWN	6.94432	6.88534	6.83122	6.52392	6.7932	6.89324	8.35727	7.89262	8.0562	7.82602	8.1759	7.99717
ENSMUSG00000026205	-1.7187	-3.29139	9.67736	8.87203	10.5907	-8.32961	6.27826e-06	0.00938829	-1	protein_coding	Slc23a3	solute carrier family 23 (nucleobase transporters), member 3 [Source:MGI Symbol;Acc:MGI:104516]	chr1	75125541	75133890	2	ensembl_havana	KNOWN	8.94877	8.6262	9.04111	9.05878	8.33325	8.85866	10.6526	10.3293	10.7903	10.2327	10.6569	10.5998
ENSMUSG00000071719	1.17853	2.26346	7.96072	8.47742	7.29889	8.26471	6.74506e-06	0.00938829	1	protein_coding	Tmem28	transmembrane protein 28 [Source:MGI Symbol;Acc:MGI:3648377]	chrX	99821021	99848790	1	ensembl_havana	KNOWN	8.54111	8.32455	8.5666	8.74507	8.50508	8.6226	7.36232	7.44645	7.08791	7.66224	7.19332	7.47139
ENSMUSG00000027490	1.14511	2.21163	8.42611	8.91817	7.77306	8.2069	7.19267e-06	0.00973852	-1	protein_coding	E2f1	E2F transcription factor 1 [Source:MGI Symbol;Acc:MGI:101941]	chr2	154559407	154569892	2	ensembl_havana	KNOWN	9.068	8.68712	8.99939	8.97225	9.15439	8.96363	7.88193	7.8639	7.57333	7.98574	8.16417	7.79944
ENSMUSG00000026627	0.807819	1.75056	10.786	11.1379	10.3301	8.04546	8.62171e-06	0.0107127	1	protein_coding	Tmem206	transmembrane protein 206 [Source:MGI Symbol;Acc:MGI:1914200]	chr1	191325912	191350914	1	ensembl_havana	KNOWN	11.2256	11.0076	11.1806	11.0863	10.9115	11.1697	10.3097	10.2621	10.4186	10.6867	10.5393	10.6345
ENSMUSG00000027908	1.92523	3.79798	8.05607	8.88585	6.96062	7.89555	1.02269e-05	0.011658	1	protein_coding	Tchhl1	trichohyalin-like 1 [Source:MGI Symbol;Acc:MGI:1918575]	chr3	93468754	93471980	1	ensembl_havana	KNOWN	8.86657	8.9015	8.88948	9.07072	9.57667	8.9491	7.16824	6.99546	6.71815	6.86078	7.77443	6.90169
ENSMUSG00000015090	1.60516	3.04229	10.5044	11.2137	9.60849	7.8217	1.11341e-05	0.0121945	-1	protein_coding	Ptgds	prostaglandin D2 synthase (brain) [Source:MGI Symbol;Acc:MGI:99261]	chr2	25466709	25470046	5	ensembl_havana	KNOWN	11.457	10.9559	11.2281	11.5288	11.1226	11.2563	9.79304	9.13717	9.89526	9.83129	9.79928	10.0478
ENSMUSG00000020326	1.31818	2.49352	15.054	15.7045	14.3863	7.74393	1.21844e-05	0.0129213	-1	protein_coding	Ccng1	cyclin G1 [Source:MGI Symbol;Acc:MGI:102890]	chr11	40748552	40755311	2	ensembl_havana	KNOWN	16.1197	15.3293	15.6645	15.786	15.6209	15.7531	14.4596	14.4644	14.2349	14.4858	14.3068	14.423
ENSMUSG00000068762	1.24499	2.37017	8.17698	8.87817	7.63318	7.63909	1.37733e-05	0.0137342	-1	protein_coding	Gstm6	glutathione S-transferase, mu 6 [Source:MGI Symbol;Acc:MGI:1309467]	chr3	107938847	107943749	6	ensembl_havana	KNOWN	8.86657	8.8558	8.91214	8.7073	9.21135	9.04107	7.342	7.67849	7.87904	7.24457	7.36708	7.01833
ENSMUSG00000031594	1.00564	2.00784	8.06025	8.58211	7.57647	7.58779	1.46311e-05	0.0140821	-1	protein_coding	Fgl1	fibrinogen-like protein 1 [Source:MGI Symbol;Acc:MGI:102795]	chr8	41191434	41215156	2	ensembl_havana	KNOWN	8.41825	8.63396	8.69412	8.39206	8.7554	8.40554	7.6203	7.36683	7.74226	7.53024	7.59385	7.57024
ENSMUSG00000075012	1.12163	2.17593	8.3056	8.94548	7.82385	7.4252	1.77538e-05	0.0162484	-1	protein_coding	Fjx1	four jointed box 1 (Drosophila) [Source:MGI Symbol;Acc:MGI:1341907]	chr2	102449366	102452499	1	ensembl_havana	KNOWN	8.69723	9.02462	9.11459	8.79634	8.89329	8.69408	7.67006	8.09147	7.71002	7.61414	7.84958	7.51174
ENSMUSG00000068744	3.62321	12.3224	6.6897	8.44611	4.8229	7.39699	1.83655e-05	0.0163654	1	protein_coding	Psrc1	proline/serine-rich coiled-coil 1 [Source:MGI Symbol;Acc:MGI:1913099]	chr3	108383839	108388231	11	ensembl_havana	KNOWN	8.40537	9.24321	7.68975	9.03458	8.6586	8.11129	4.95734	5.18148	4.32988	4.79039	5.84224	4.03227
ENSMUSG00000021701	1.71775	3.28924	9.8409	10.6192	8.90141	7.38839	1.85566e-05	0.0163654	1	protein_coding	Plk2	polo-like kinase 2 [Source:MGI Symbol;Acc:MGI:1099790]	chr13	110395044	110400844	1	ensembl	KNOWN	10.5308	10.7589	10.5678	10.9311	10.7734	10.4488	8.83545	9.36427	8.50451	9.25245	9.39495	8.72844
ENSMUSG00000071178	-2.16761	-4.49277	7.82844	6.67829	8.84589	-7.35778	1.92538e-05	0.0166014	-1	protein_coding	Serpina1b	serine (or cysteine) preptidase inhibitor, clade A, member 1B [Source:MGI Symbol;Acc:MGI:891970]	chr12	103728156	103830373	4	ensembl_havana	KNOWN	6.94432	6.35771	6.73282	7.16011	6.41635	7.24225	8.72993	9.03785	8.76989	9.05643	8.21052	9.28312
ENSMUSG00000039632	-1.64468	-3.12678	6.87467	6.15992	7.8046	-7.35229	1.93819e-05	0.0166014	-1	protein_coding	Ccdc151	coiled-coil domain containing 151 [Source:MGI Symbol;Acc:MGI:1924859]	chr9	21989871	22002634	2	ensembl	KNOWN	5.64886	6.35771	6.47318	5.82131	5.77652	6.15628	7.76469	7.98883	7.66027	7.88125	7.30435	7.66275
ENSMUSG00000020434	0.995218	1.99338	7.45383	7.91814	6.92292	7.2849	2.10305e-05	0.0175631	-1	protein_coding	4921536K21Rik	RIKEN cDNA 4921536K21 gene [Source:MGI Symbol;Acc:MGI:1914680]	chr11	3886088	3895098	1	ensembl_havana	KNOWN	8.07208	7.63782	8.04453	7.81422	8.04375	8.00287	6.99687	7.0217	6.75021	6.94095	6.969	7.15201
ENSMUSG00000027333	0.709314	1.63503	8.93285	9.29319	8.58387	7.26375	2.15788e-05	0.0177985	1	protein_coding	Smox	spermine oxidase [Source:MGI Symbol;Acc:MGI:2445356]	chr2	131491496	131525922	17	ensembl_havana	KNOWN	9.3493	9.15971	9.37055	9.1629	9.13489	9.24523	8.59047	8.47995	8.68121	8.76492	8.69921	8.55584
ENSMUSG00000054630	1.61691	3.06717	7.5146	8.29903	6.68213	7.21898	2.27906e-05	0.0183738	-1	protein_coding	Ugt2b5	UDP glucuronosyltransferase 2 family, polypeptide B5 [Source:MGI Symbol;Acc:MGI:98900]	chr5	87124960	87140318	1	ensembl_havana	KNOWN	8.44367	8.47894	7.97448	8.65271	9.06794	8.18757	6.94392	6.67022	6.43224	6.58948	6.33606	6.39792
ENSMUSG00000052133	1.75952	3.38585	6.52739	7.33652	5.577	7.1545	2.46667e-05	0.0191626	1	protein_coding	Sema5b	sema domain, seven thrombospondin repeats (type 1 and type 1-like), transmembrane domain (TM) and short cytoplasmic domain, (semaphorin) 5B [Source:MGI Symbol;Acc:MGI:107555]	chr16	35541145	35664732	8	ensembl_havana	KNOWN	6.94432	7.2906	7.77464	7.26782	8.07136	7.42142	5.56	5.43673	5.73427	5.50409	5.43698	5.88642
ENSMUSG00000095930	0.703699	1.62868	8.63258	8.94196	8.23826	7.06253	2.7637e-05	0.0212233	-1	protein_coding	Nim1k	NIM1 serine/threonine protein kinase [Source:MGI Symbol;Acc:MGI:2442399]	chr13	119710094	119755882	2	ensembl	KNOWN	9.0598	8.869	8.89708	8.91375	9.04026	8.98517	8.11534	8.3514	8.24804	8.46395	8.40246	8.24472
ENSMUSG00000096215	-1.32716	-2.50909	9.15622	8.56051	9.88768	-7.03243	2.86912e-05	0.0217825	1	protein_coding	Smim22	small integral membrane protein 22 [Source:MGI Symbol;Acc:MGI:3643379]	chr16	5007288	5008309	8	ensembl_havana	KNOWN	8.45622	8.39014	8.83518	8.51083	8.50508	8.82721	9.90116	9.53789	10.224	9.54528	9.38992	9.75179
ENSMUSG00000025610	1.09991	2.14342	11.6029	12.14	11.0401	6.99142	3.01978e-05	0.0219295	1	protein_coding	Map3k7cl	Map3k7 C-terminal like [Source:MGI Symbol;Acc:MGI:2446584]	chr16	87553330	87595336	1	ensembl_havana	KNOWN	12.3497	11.9974	12.0729	12.2426	11.7171	12.0526	11.1918	10.983	10.9455	11.3007	11.3652	11.0157
ENSMUSG00000072944	1.62784	3.0905	6.67681	7.47581	5.84797	6.82629	3.71854e-05	0.0253505	-1	protein_coding	Nup62cl	nucleoporin 62 C-terminal like [Source:MGI Symbol;Acc:MGI:2685565]	chrX	140006805	140062712	5	ensembl_havana	KNOWN	7.47484	7.94268	7.00993	7.68026	7.33894	7.56179	6.22482	5.58483	5.73427	5.70113	6.11017	5.7581
ENSMUSG00000029925	1.1079	2.15532	10.3715	10.9363	9.82837	6.80123	3.83897e-05	0.0253515	1	protein_coding	Tbxas1	thromboxane A synthase 1, platelet [Source:MGI Symbol;Acc:MGI:98497]	chr6	38875404	39084585	7	ensembl_havana	KNOWN	10.6475	11.269	10.8923	10.5762	10.923	10.9681	9.69631	9.96706	9.82173	9.92626	9.9774	9.79331
ENSMUSG00000060981	1.26671	2.40612	7.47967	8.12153	6.85482	6.76146	4.03885e-05	0.0260425	1	protein_coding	Hist1h4h	histone cluster 1, H4h [Source:MGI Symbol;Acc:MGI:2448427]	chr13	23531050	23531522	1	ensembl_havana	KNOWN	8.25552	7.82564	8.28343	8.13188	7.78489	8.21213	6.94392	6.63667	6.98388	7.11232	6.56738	7.01833
ENSMUSG00000042156	0.823312	1.76946	9.3057	9.7499	8.92659	6.75855	4.05392e-05	0.0260425	-1	protein_coding	Dzip1	DAZ interacting protein 1 [Source:MGI Symbol;Acc:MGI:1914311]	chr14	118875520	118925314	2	ensembl	KNOWN	9.79676	9.9031	9.54984	9.69385	9.7012	9.45525	8.76087	9.02494	8.99396	8.83653	8.96562	8.98647
ENSMUSG00000038180	-1.25009	-2.37856	5.76577	5.04681	6.29691	-6.71484	4.28754e-05	0.027281	1	protein_coding	Spag4	sperm associated antigen 4 [Source:MGI Symbol;Acc:MGI:2444120]	chr2	156065175	156070617	8	ensembl_havana	KNOWN	5.12803	5.04512	4.96729	5.43429	5.70781	5.27759	6.43127	5.84199	6.61745	6.37536	6.2499	6.11319
ENSMUSG00000026831	1.865	3.64268	5.76394	6.68972	4.82472	6.67051	4.53938e-05	0.0283369	-1	protein_coding	1700007K13Rik	RIKEN cDNA 1700007K13 gene [Source:MGI Symbol;Acc:MGI:1916577]	chr2	28462001	28466332	3	ensembl_havana	KNOWN	6.7943	6.88534	6.38952	6.96906	7.00847	6.43191	4.95734	4.75084	4.76598	4.53885	5.43698	4.23872
ENSMUSG00000028801	1.45292	2.73762	6.82097	7.65176	6.19884	6.64189	4.7104e-05	0.0288717	1	protein_coding	Stpg1	sperm tail PG rich repeat containing 1 [Source:MGI Symbol;Acc:MGI:1926056]	chr4	135494790	135537803	3	ensembl_havana	KNOWN	7.59316	7.63782	7.72431	7.26782	7.54993	7.24225	5.62872	6.24965	6.71815	6.07727	6.15827	6.00426
ENSMUSG00000021640	1.49653	2.82163	6.00614	6.68805	5.19152	6.582	5.09105e-05	0.0304696	-1	protein_coding	Naip1	NLR family, apoptosis inhibitory protein 1 [Source:MGI Symbol;Acc:MGI:1298223]	chr13	100407770	100446406	1	ensembl	KNOWN	6.67056	6.66078	6.73282	6.65668	6.85805	6.83118	4.84631	4.87114	5.85713	5.19093	5.43698	5.46112
ENSMUSG00000026347	-0.802117	-1.74366	7.44958	7.12327	7.92538	-6.55729	5.25768e-05	0.0310639	-1	protein_coding	Tmem163	transmembrane protein 163 [Source:MGI Symbol;Acc:MGI:1919410]	chr1	127486546	127679548	5	ensembl_havana	KNOWN	6.97951	7.03344	7.35685	6.86313	6.92012	7.06486	7.88193	7.8639	8.03032	7.92132	7.83486	7.64472
ENSMUSG00000035745	1.49317	2.81506	5.66921	6.45449	4.96132	6.54985	5.30899e-05	0.0310639	1	protein_coding	Grin3b	glutamate receptor, ionotropic, NMDA3B [Source:MGI Symbol;Acc:MGI:2150393]	chr10	79970715	79977190	3	ensembl_havana	KNOWN	6.2769	6.83239	6.25417	6.17125	6.32754	5.81524	5.24685	4.75084	4.88627	5.43194	4.75109	5.28603
ENSMUSG00000078941	-0.615592	-1.53219	9.61679	9.33121	9.9468	-6.53119	5.44002e-05	0.0310639	1	protein_coding	Ak6	adenylate kinase 6 [Source:MGI Symbol;Acc:MGI:5510732]	chr13	100650979	100666359	5	ensembl_havana	KNOWN	9.26625	9.34596	9.38142	9.33623	9.34744	9.39753	10.1376	9.84015	9.86264	9.83828	9.85871	9.78921
ENSMUSG00000015085	0.869505	1.82704	9.14919	9.65637	8.78687	6.48823	5.75511e-05	0.0324529	1	protein_coding	Entpd2	ectonucleoside triphosphate diphosphohydrolase 2 [Source:MGI Symbol;Acc:MGI:1096863]	chr2	25395874	25401321	3	ensembl_havana	KNOWN	9.83088	9.45068	9.68756	9.3163	9.35307	9.77254	8.82816	8.75476	8.77769	8.62632	8.70731	8.68498
ENSMUSG00000022385	1.89364	3.71571	6.92448	7.80927	5.91564	6.44446	6.09646e-05	0.0337974	1	protein_coding	Gtse1	G two S phase expressed protein 1 [Source:MGI Symbol;Acc:MGI:1352755]	chr15	85859707	85876572	1	ensembl	KNOWN	7.78438	7.72755	7.91589	8.03763	8.00131	7.87028	6.39228	6.15802	5.19661	6.25506	6.29362	5.46112
ENSMUSG00000028341	-1.71776	-3.28926	6.0155	5.07703	6.7948	-6.429	6.22225e-05	0.0337974	1	protein_coding	Nr4a3	nuclear receptor subfamily 4, group A, member 3 [Source:MGI Symbol;Acc:MGI:1352457]	chr4	48045153	48086447	4	ensembl_havana	KNOWN	4.8524	4.84582	5.53288	5.35834	5.70781	5.99581	6.57749	7.2607	6.5462	6.86078	6.2499	6.39792
ENSMUSG00000031445	-1.57283	-2.97487	8.5838	7.86666	9.43949	-6.41908	6.30431e-05	0.0338404	1	protein_coding	Proz	protein Z, vitamin K-dependent plasma glycoprotein [Source:MGI Symbol;Acc:MGI:1860488]	chr8	13060908	13075006	1	ensembl	KNOWN	8.02232	7.57474	8.00291	8.09725	7.19575	8.00287	9.69631	9.43429	9.18786	9.2472	9.51524	9.0288
ENSMUSG00000039891	1.69716	3.24263	5.9893	6.85715	5.15999	6.39038	6.54858e-05	0.0344496	1	protein_coding	Txlnb	taxilin beta [Source:MGI Symbol;Acc:MGI:2671945]	chr10	17796226	17845665	2	ensembl_havana	KNOWN	6.97951	6.50032	7.09161	6.91707	6.32754	6.10475	5.06043	4.75084	5.66868	5.35599	5.6538	5.46112
ENSMUSG00000019718	0.708604	1.63422	10.6065	10.9576	10.249	6.36257	6.79503e-05	0.0351919	-1	protein_coding	L3hypdh	L-3-hydroxyproline dehydratase (trans-) [Source:MGI Symbol;Acc:MGI:1914467]	chr12	72073428	72085439	3	ensembl_havana	KNOWN	10.7325	11.183	10.9573	10.9228	10.902	10.8866	10.3123	10.2839	10.1508	10.2719	10.3083	10.3666
ENSMUSG00000035314	0.824676	1.77114	9.4207	9.82125	8.99657	6.34262	6.97785e-05	0.0358608	1	protein_coding	Gdpd5	glycerophosphodiester phosphodiesterase domain containing 5 [Source:MGI Symbol;Acc:MGI:2686926]	chr7	99381549	99460983	1	ensembl	KNOWN	9.77189	9.82733	9.86453	9.64673	9.81583	9.60648	9.11235	8.91728	8.96009	9.00762	9.48256	9.03574
ENSMUSG00000027702	1.06197	2.08778	5.46622	6.0039	4.94193	6.32913	7.10458e-05	0.0359589	-1	protein_coding	Lrrc34	leucine rich repeat containing 34 [Source:MGI Symbol;Acc:MGI:1919077]	chr3	30624267	30647869	1	ensembl_havana	KNOWN	6.15906	6.31975	5.53288	5.57515	5.47954	5.45267	4.95734	4.87114	4.9973	5.43194	5.35681	5.46112
ENSMUSG00000026315	1.16617	2.24415	10.1022	10.649	9.48278	6.31518	7.23813e-05	0.0363594	1	protein_coding	Serpinb8	serine (or cysteine) peptidase inhibitor, clade B, member 8 [Source:MGI Symbol;Acc:MGI:894657]	chr1	107590006	107610484	4	ensembl_havana	KNOWN	10.4326	10.4757	11.0385	10.4876	10.5114	10.8596	9.33944	9.74495	9.36395	9.5194	9.64327	9.80959
ENSMUSG00000045034	1.64269	3.12248	5.72334	6.52706	4.88436	6.3031	7.35597e-05	0.0366163	1	protein_coding	Ankrd34b	ankyrin repeat domain 34B [Source:MGI Symbol;Acc:MGI:2443245]	chr13	92425896	92441658	3	ensembl_havana	KNOWN	6.48711	6.43078	6.66328	6.65668	6.07818	6.55221	5.41191	4.75084	4.49034	4.79039	5.51293	4.8554
ENSMUSG00000024391	-1.1765	-2.26028	12.22	11.6677	12.8442	-6.28674	7.51892e-05	0.0366671	-1	protein_coding	Apom	apolipoprotein M [Source:MGI Symbol;Acc:MGI:1930124]	chr17	35128997	35132050	1	ensembl_havana	KNOWN	11.8011	11.4741	11.728	11.2607	11.8763	11.8386	12.9148	12.5353	13.0826	12.62	12.6862	12.8224
ENSMUSG00000020083	0.72685	1.65502	8.5363	8.91785	8.191	6.27356	7.65297e-05	0.0370504	-1	protein_coding	2010107G23Rik	RIKEN cDNA 2010107G23 gene [Source:MGI Symbol;Acc:MGI:1917144]	chr10	62107655	62143920	11	ensembl_havana	KNOWN	8.95762	9.00082	8.7951	8.75251	8.77232	8.87414	8.10332	8.22163	8.24804	8.16334	8.4802	8.06654
ENSMUSG00000025207	1.03563	2.05	12.1224	12.6555	11.6199	6.19752	8.47821e-05	0.0390698	1	protein_coding	Sema4g	sema domain, immunoglobulin domain (Ig), transmembrane domain (TM) and short cytoplasmic domain, (semaphorin) 4G [Source:MGI Symbol;Acc:MGI:1347047]	chr19	44989101	45003397	3	ensembl_havana	KNOWN	12.7841	12.6639	12.5185	12.8189	12.132	12.594	11.5306	11.7484	11.5806	11.8783	11.5398	11.68
ENSMUSG00000020926	1.74961	3.36268	8.57599	9.35641	7.6068	6.19554	8.501e-05	0.0390698	1	protein_coding	Adam11	a disintegrin and metallopeptidase domain 11 [Source:MGI Symbol;Acc:MGI:1098667]	chr11	102761439	102780262	9	ensembl_havana	KNOWN	9.57314	9.48967	9.00642	9.73572	8.61235	9.37596	7.8245	7.5936	7.40229	8.48193	7.80496	8.01131
ENSMUSG00000036181	0.849144	1.80143	12.7154	13.2465	12.3974	6.18586	8.61298e-05	0.0390698	1	protein_coding	Hist1h1c	histone cluster 1, H1c [Source:MGI Symbol;Acc:MGI:1931526]	chr13	23738808	23740367	1	ensembl_havana	KNOWN	13.1892	13.2229	13.3275	12.859	13.3441	13.0314	12.214	12.3906	12.5875	12.1285	12.2475	12.0422
ENSMUSG00000019767	1.86126	3.63325	7.34267	8.2272	6.36593	6.17247	8.77062e-05	0.0393265	1	protein_coding	Ccdc170	coiled-coil domain containing 170 [Source:MGI Symbol;Acc:MGI:2685067]	chr10	4482502	4562231	4	ensembl_havana	KNOWN	7.44996	8.54625	8.68537	8.09725	8.17681	8.16259	6.17973	6.3358	6.58227	6.21263	7.04771	6.63561
ENSMUSG00000030609	0.785269	1.72341	10.4707	10.8461	10.0609	6.11541	9.47787e-05	0.0406917	1	protein_coding	Aen	apoptosis enhancing nuclease [Source:MGI Symbol;Acc:MGI:1915298]	chr7	78895854	78911209	6	ensembl_havana	KNOWN	10.891	10.7974	10.8499	11.158	10.7586	10.9573	10.0495	10.1713	9.9618	10.2433	9.86597	9.9447
ENSMUSG00000052572	1.24846	2.37588	7.48723	8.00563	6.75717	6.11173	9.52541e-05	0.0406917	1	protein_coding	Dlg2	discs, large homolog 2 (Drosophila) [Source:MGI Symbol;Acc:MGI:1344351]	chr7	91090706	92447003	10	ensembl_havana	KNOWN	8.16671	7.71298	8.13721	8.10888	8.25113	8.12429	6.9167	6.70301	6.65181	6.6857	6.85689	7.53151
ENSMUSG00000030074	1.56406	2.95684	7.46095	8.28017	6.71611	6.10571	9.60405e-05	0.0406917	1	protein_coding	Gxylt2	glucoside xylosyltransferase 2 [Source:MGI Symbol;Acc:MGI:2682940]	chr6	100704734	100810913	2	ensembl_havana	KNOWN	8.10432	8.66457	8.07162	8.19873	8.96128	8.09818	6.57749	6.88549	6.68536	6.07727	6.76669	6.44036
ENSMUSG00000062760	1.48787	2.80475	6.82061	7.37896	5.89109	6.08837	9.83413e-05	0.0410636	-1	protein_coding	1810041L15Rik	RIKEN cDNA 1810041L15 gene [Source:MGI Symbol;Acc:MGI:1919551]	chr15	84379203	84447097	4	ensembl_havana	KNOWN	7.34594	7.99179	6.79916	7.32879	7.33894	7.63627	5.69431	6.00864	5.97034	6.62227	6.67047	6.44036
ENSMUSG00000051627	3.19688	9.16975	4.93902	6.30819	3.11131	6.02171	0.000107752	0.0437166	-1	protein_coding	Hist1h1e	histone cluster 1, H1e [Source:MGI Symbol;Acc:MGI:1931527]	chr13	23621755	23622502	1	ensembl_havana	KNOWN	6.09632	6.83239	5.99585	6.52392	6.95017	5.60879	3.37238	3.3972	2.56434	2.95389	5.18173	3.79127
ENSMUSG00000026417	-1.14656	-2.21385	12.581	12.0569	13.2034	-6.02026	0.000107967	0.0437166	1	protein_coding	Pigr	polymeric immunoglobulin receptor [Source:MGI Symbol;Acc:MGI:103080]	chr1	130826684	130852249	3	ensembl_havana	KNOWN	12.2021	11.9075	12.0611	11.9782	11.7739	12.3965	13.0344	13.5569	13.0191	12.8134	13.1481	13.0811
ENSMUSG00000028931	0.994037	1.99175	8.38689	8.88225	7.88822	5.98556	0.000113256	0.0450396	-1	protein_coding	Kcnab2	potassium voltage-gated channel, shaker-related subfamily, beta member 2 [Source:MGI Symbol;Acc:MGI:109239]	chr4	152390742	152477871	14	ensembl_havana	KNOWN	8.88524	8.89506	8.86646	8.51083	8.88553	9.20909	7.79491	7.96199	7.90775	7.84002	7.72738	8.15838
ENSMUSG00000040296	0.634541	1.55244	11.3699	11.7166	11.0821	5.97064	0.000115614	0.0457051	-1	protein_coding	Ddx58	DEAD (Asp-Glu-Ala-Asp) box polypeptide 58 [Source:MGI Symbol;Acc:MGI:2442858]	chr4	40203773	40239828	10	ensembl_havana	KNOWN	11.7788	11.6441	11.727	11.6402	11.5628	11.6243	10.8526	11.2586	11.135	11.1015	11.1002	11.014
ENSMUSG00000023031	-1.05034	-2.07101	12.0911	11.5511	12.6014	-5.9628	0.000116875	0.0459321	-1	protein_coding	Cela1	chymotrypsin-like elastase family, member 1 [Source:MGI Symbol;Acc:MGI:95314]	chr15	100674425	100687920	1	ensembl	KNOWN	11.34	11.4589	11.8543	11.3056	11.9801	11.6582	12.6482	12.4468	12.7093	12.5289	12.6023	12.5604
ENSMUSG00000032564	0.827381	1.77446	9.91664	10.2894	9.46199	5.94415	0.000119933	0.0465329	1	protein_coding	Cpne4	copine IV [Source:MGI Symbol;Acc:MGI:1921270]	chr9	104547286	105034544	4	ensembl_havana	KNOWN	10.5068	9.98119	10.3801	10.2001	10.3517	10.507	9.57532	9.32268	9.48797	9.55805	9.55621	9.57263
ENSMUSG00000030590	0.868097	1.82525	10.6109	11.0989	10.2308	5.9369	0.000121144	0.0465329	-1	protein_coding	Fam98c	family with sequence similarity 98, member C [Source:MGI Symbol;Acc:MGI:1921083]	chr7	29152511	29156234	10	ensembl_havana	KNOWN	11.1979	11.1764	10.9224	11.1454	10.6597	10.9949	10.3201	10.3081	10.0642	10.3596	10.1208	10.0615
ENSMUSG00000044566	1.03588	2.05037	7.42118	8.04893	7.01305	5.88653	0.000129934	0.0482728	-1	protein_coding	Cage1	cancer antigen 1 [Source:MGI Symbol;Acc:MGI:1918463]	chr13	38006052	38037069	4	ensembl_havana	KNOWN	8.07208	8.23559	7.83913	7.68026	7.9125	7.42142	6.74161	7.0217	7.27584	6.77589	7.14639	6.93175
ENSMUSG00000039989	-0.475496	-1.3904	10.2137	9.96724	10.4427	-5.88585	0.000130057	0.0482728	-1	protein_coding	Cbx4	chromobox 4 [Source:MGI Symbol;Acc:MGI:1195985]	chr11	119077573	119086221	2	ensembl_havana	KNOWN	9.97734	9.9127	10.0117	9.97066	9.88748	9.98338	10.4252	10.4257	10.4772	10.5988	10.479	10.4153
ENSMUSG00000035000	0.57789	1.49266	13.189	13.4838	12.9059	5.87897	0.000131311	0.0482905	-1	protein_coding	Dpp4	dipeptidylpeptidase 4 [Source:MGI Symbol;Acc:MGI:94919]	chr2	62330073	62412231	6	ensembl_havana	KNOWN	13.5033	13.4181	13.53	13.4091	13.2988	13.5738	12.965	12.8358	12.9168	12.8394	12.9177	13.06
ENSMUSG00000032715	0.734943	1.66433	6.26307	6.53013	5.79518	5.87767	0.00013155	0.0482905	-1	protein_coding	Trib3	tribbles homolog 3 (Drosophila) [Source:MGI Symbol;Acc:MGI:1345675]	chr2	152337422	152344032	3	ensembl_havana	KNOWN	6.48711	6.63009	6.47318	6.45266	6.61705	6.62717	5.81716	5.89971	5.66868	5.9279	6.15827	6.39792
ENSMUSG00000021765	1.21351	2.31901	7.9722	8.58301	7.3695	5.86223	0.000134417	0.0490732	-1	protein_coding	Fst	follistatin [Source:MGI Symbol;Acc:MGI:95586]	chr13	114452262	114458730	1	ensembl	KNOWN	8.54111	8.9015	8.30642	8.8802	8.79734	8.46805	7.27927	7.38715	7.44209	6.77589	7.52215	7.36526
ENSMUSG00000015652	0.982362	1.9757	8.89549	9.44928	8.46692	5.85305	0.000136153	0.0494368	-1	protein_coding	Steap1	six transmembrane epithelial antigen of the prostate 1 [Source:MGI Symbol;Acc:MGI:1917608]	chr5	5736317	5749326	2	ensembl_havana	KNOWN	9.42145	9.45068	9.47571	8.92037	9.48212	9.37596	8.48322	8.18728	8.73026	8.26028	8.41241	8.54615
ENSMUSG00000026821	0.737709	1.66753	10.4919	10.8613	10.1236	5.83811	0.00013903	0.0499376	1	protein_coding	Ralgds	ral guanine nucleotide dissociation stimulator [Source:MGI Symbol;Acc:MGI:107485]	chr2	28513125	28553081	10	ensembl_havana	KNOWN	10.7479	10.988	10.848	11.0138	10.8709	10.671	10.2939	10.0712	10.0056	10.1923	10.2374	9.96301
ENSMUSG00000039878	0.772005	1.70764	12.2228	12.6639	11.8919	5.77246	0.000152468	0.0519714	-1	protein_coding	Slc39a5	solute carrier family 39 (metal ion transporter), member 5 [Source:MGI Symbol;Acc:MGI:1919336]	chr10	128395934	128401224	2	ensembl	KNOWN	12.7237	12.578	12.69	12.3204	12.6526	12.601	12.0142	11.7366	11.925	11.7718	12.0417	11.619
ENSMUSG00000038641	1.1422	2.20717	11.3358	11.8362	10.694	5.74172	0.00015923	0.053728	1	protein_coding	Akr1d1	aldo-keto reductase family 1, member D1 [Source:MGI Symbol;Acc:MGI:2384785]	chr6	37530173	37568815	2	ensembl_havana	KNOWN	11.6913	12.1445	11.6727	12.1799	11.8214	11.5814	10.8687	10.83	10.3832	10.7548	11.1471	10.9548
ENSMUSG00000019906	0.967997	1.95612	8.98766	9.3606	8.3926	5.7277	0.00016242	0.0544004	1	protein_coding	Lin7a	lin-7 homolog A (C. elegans) [Source:MGI Symbol;Acc:MGI:2135609]	chr10	107271843	107425143	2	ensembl	KNOWN	9.48405	9.23813	9.3596	9.71684	9.09509	9.4293	8.41677	8.21027	8.55075	8.68957	8.63267	9.0288
ENSMUSG00000027663	1.01051	2.01462	11.4793	11.9502	10.9397	5.72583	0.000162851	0.0544004	-1	protein_coding	Zmat3	zinc finger matrin type 3 [Source:MGI Symbol;Acc:MGI:1195270]	chr3	32334792	32366014	4	ensembl_havana	KNOWN	12.1461	11.8022	11.9023	12.3446	11.7999	11.934	10.983	11.2153	10.6207	11.0898	10.9597	10.9548
ENSMUSG00000001473	0.881365	1.84212	9.07911	9.52395	8.64259	5.70776	0.000167078	0.0553939	1	protein_coding	Tubb6	tubulin, beta 6 class V [Source:MGI Symbol;Acc:MGI:1915201]	chr18	67390717	67402748	1	ensembl	KNOWN	9.50232	9.26835	9.80119	9.24955	9.71001	9.56418	8.68223	8.59797	8.64756	8.49083	8.78595	8.64925
ENSMUSG00000029752	0.864427	1.82062	8.63346	9.17385	8.30942	5.69258	0.000170719	0.0561858	-1	protein_coding	Asns	asparagine synthetase [Source:MGI Symbol;Acc:MGI:1350929]	chr6	7675169	7693254	7	ensembl_havana	KNOWN	9.47175	9.03637	9.01343	8.73008	8.83004	9.14037	8.2846	8.27713	8.36654	7.96032	8.19907	8.29184
ENSMUSG00000052783	1.0512	2.07225	7.94025	8.5423	7.4911	5.67661	0.000174639	0.056639	1	protein_coding	Grk4	G protein-coupled receptor kinase 4 [Source:MGI Symbol;Acc:MGI:95801]	chr5	34660379	34755305	5	ensembl_havana	KNOWN	8.54111	8.74556	8.34024	8.45722	8.45355	7.88563	7.55118	7.54016	7.38197	7.76859	7.36708	7.2507
ENSMUSG00000022636	0.741564	1.67199	11.2755	11.6513	10.9097	5.65112	0.000181099	0.0576153	-1	protein_coding	Alcam	activated leukocyte cell adhesion molecule [Source:MGI Symbol;Acc:MGI:1313266]	chr16	52248996	52454074	7	ensembl_havana	KNOWN	11.34	11.7334	11.8804	11.7164	11.7029	11.6128	10.8014	11.0209	10.9069	10.932	10.8705	10.7882
ENSMUSG00000039166	-0.645874	-1.56469	9.92965	9.64808	10.294	-5.62858	0.000187024	0.0589389	-1	protein_coding	Akap7	A kinase (PRKA) anchor protein 7 [Source:MGI Symbol;Acc:MGI:1859150]	chr10	25169090	25307870	7	ensembl_havana	KNOWN	9.69458	9.85746	9.39221	9.56039	9.67444	9.5304	10.3044	10.2174	10.3601	10.1786	10.1976	10.1883
ENSMUSG00000032456	0.475557	1.39046	10.1879	10.4445	9.96894	5.59282	0.000196855	0.0600543	1	protein_coding	Nmnat3	nicotinamide nucleotide adenylyltransferase 3 [Source:MGI Symbol;Acc:MGI:1921330]	chr9	98287435	98420438	6	ensembl_havana	KNOWN	10.5248	10.4671	10.3416	10.2717	10.396	10.4227	9.93547	10.0233	9.94805	9.93281	9.95715	10.034
ENSMUSG00000066233	-0.746073	-1.67722	9.53173	9.18988	9.93595	-5.58475	0.000199149	0.060478	1	protein_coding	Tmem42	transmembrane protein 42 [Source:MGI Symbol;Acc:MGI:1277176]	chr9	123021326	123023490	1	ensembl	KNOWN	9.34256	8.95821	9.26887	9.00375	9.3304	9.34298	10.021	9.8216	9.96522	9.7594	9.90172	9.66499
ENSMUSG00000038602	0.908344	1.87689	9.72867	10.1719	9.26354	5.57333	0.000202444	0.0609246	1	protein_coding	Slc35f1	solute carrier family 35, member F1 [Source:MGI Symbol;Acc:MGI:2139810]	chr10	52690533	53111622	1	ensembl_havana	KNOWN	10.4609	9.77568	10.2791	10.1559	10.0245	10.2819	9.20527	9.26345	9.3219	9.2472	9.21905	9.50925
ENSMUSG00000040511	0.532527	1.44646	9.97285	10.2897	9.7572	5.56641	0.000204467	0.0611263	-1	protein_coding	Pvr	poliovirus receptor [Source:MGI Symbol;Acc:MGI:107741]	chr7	19903578	19921160	4	ensembl_havana	KNOWN	10.4421	10.2318	10.1953	10.2948	10.3146	10.1324	9.78929	9.66815	9.81417	9.5538	9.60907	9.62875
ENSMUSG00000027555	0.559034	1.47328	7.96618	8.25488	7.69584	5.54386	0.000211219	0.0624217	1	protein_coding	Car13	carbonic anhydrase 13 [Source:MGI Symbol;Acc:MGI:1931322]	chr3	14641727	14663002	1	ensembl_havana	KNOWN	8.28395	8.15162	8.32905	8.13188	8.34461	8.38408	7.67006	7.77417	7.64329	7.53024	7.74323	7.60796
ENSMUSG00000022793	0.657343	1.57718	9.66701	10.0046	9.34727	5.53527	0.00021385	0.0624217	1	protein_coding	B4galt4	UDP-Gal:betaGlcNAc beta 1,4-galactosyltransferase, polypeptide 4 [Source:MGI Symbol;Acc:MGI:1928387]	chr16	38742264	38769049	7	ensembl_havana	KNOWN	10.1103	9.9933	9.91027	9.78732	9.9258	10.0632	9.56659	9.2188	9.25644	9.29374	9.47783	9.40061
ENSMUSG00000103711	-0.991187	-1.98782	8.52227	8.01197	9.00316	-5.5319	0.000214893	0.0624217	1	protein_coding	Tstd1	thiosulfate sulfurtransferase (rhodanese)-like domain containing 1 [Source:MGI Symbol;Acc:MGI:3648482]	chr1	171418872	171420352	3	ensembl_havana	KNOWN	7.91735	8.17308	7.94548	7.74134	8.37817	8.38408	8.99362	9.15506	8.8608	8.99516	9.0381	8.68498
ENSMUSG00000025193	-0.544483	-1.4585	9.6526	9.37747	9.92196	-5.52174	0.000218071	0.0627988	1	protein_coding	Cutc	cutC copper transporter homolog (E.coli) [Source:MGI Symbol;Acc:MGI:1913638]	chr19	43752996	43768638	4	ensembl_havana	KNOWN	9.46556	9.25332	9.41354	9.28074	9.34178	9.37051	10.0927	9.84015	9.833	10.0215	10.0073	9.91115
ENSMUSG00000025481	1.06338	2.08982	7.05472	7.5456	6.48222	5.50438	0.000223615	0.0638666	1	protein_coding	Urah	urate (5-hydroxyiso-) hydrolase [Source:MGI Symbol;Acc:MGI:1916142]	chr7	140835018	140837971	4	ensembl_havana	KNOWN	7.54699	7.66836	7.42146	7.60009	7.11844	7.59951	6.80237	6.29337	6.35094	7.08905	6.56738	6.59862
ENSMUSG00000019768	2.8492	7.206	11.5875	13.1214	10.2722	5.48941	0.000228517	0.0644583	1	protein_coding	Esr1	estrogen receptor 1 (alpha) [Source:MGI Symbol;Acc:MGI:1352467]	chr10	4611593	5005614	10	ensembl_havana	KNOWN	14.169	11.6857	13.5094	13.0717	12.0363	12.6943	10.3786	10.0961	10.3418	10.1841	10.1299	10.7528
ENSMUSG00000043518	0.923651	1.89691	9.08994	9.56804	8.64439	5.4842	0.000230249	0.064533	1	protein_coding	Rai2	retinoic acid induced 2 [Source:MGI Symbol;Acc:MGI:1344378]	chrX	161717069	161779496	2	ensembl_havana	KNOWN	9.78687	9.40154	9.51572	9.26002	9.42974	9.6203	8.46455	8.57158	8.89705	8.50848	8.9924	8.63104
ENSMUSG00000030641	1.72514	3.30612	6.95308	7.85468	6.12954	5.47887	0.000232036	0.064533	-1	protein_coding	Ddias	DNA damage-induced apoptosis suppressor [Source:MGI Symbol;Acc:MGI:1921291]	chr7	92857529	92874213	1	ensembl	KNOWN	7.84288	7.93013	7.79103	8.3825	8.18946	7.90082	5.87488	6.91378	5.59997	5.76125	6.06042	5.18981
ENSMUSG00000031886	0.860498	1.81566	10.8605	11.2603	10.3998	5.47394	0.000233702	0.064533	1	protein_coding	Ces2e	carboxylesterase 2E [Source:MGI Symbol;Acc:MGI:2443170]	chr8	104926260	104934672	2	ensembl	KNOWN	11.3213	11.0415	11.4182	11.1524	11.5881	11.4839	10.539	10.3214	10.3391	10.4238	10.1239	10.5738
ENSMUSG00000063681	1.71006	3.27174	5.89068	6.66741	4.95735	5.47379	0.000233752	0.064533	-1	protein_coding	Crb1	crumbs family member 1, photoreceptor morphogenesis associated [Source:MGI Symbol;Acc:MGI:2136343]	chr1	139197056	139377100	7	ensembl_havana	KNOWN	6.87126	7.07961	6.05135	6.80709	6.61705	6.59018	4.95734	5.58483	4.32988	5.35599	5.35681	5.08672
ENSMUSG00000038508	1.14388	2.20974	9.11962	9.8588	8.71492	5.46748	0.000235904	0.0648592	-1	protein_coding	Gdf15	growth differentiation factor 15 [Source:MGI Symbol;Acc:MGI:1346047]	chr8	70629393	70632456	2	ensembl_havana	KNOWN	9.79182	9.93171	9.85286	9.86141	10.1879	9.42405	8.65778	8.40221	9.08477	8.28096	7.90701	8.05293
ENSMUSG00000045030	2.0337	4.09454	4.8666	5.79752	3.76382	5.44349	0.000244281	0.0663905	1	protein_coding	Olfr1443	olfactory receptor 1443 [Source:MGI Symbol;Acc:MGI:3031277]	chr19	12678166	12683843	1	ensembl	KNOWN	5.35936	6.50032	5.53288	5.93024	5.77652	5.36778	3.66188	3.68671	3.94285	5.00452	4.13442	3.50176
ENSMUSG00000043439	1.50532	2.83888	8.56283	9.29799	7.79267	5.44338	0.00024432	0.0663905	-1	protein_coding	E130012A19Rik	RIKEN cDNA E130012A19 gene [Source:MGI Symbol;Acc:MGI:2143991]	chr11	97627389	97629702	1	ensembl_havana	KNOWN	9.83569	8.97662	9.08165	9.49096	8.95389	9.25117	8.2846	7.77417	7.31923	8.14089	7.87858	7.76646
ENSMUSG00000002083	1.38913	2.61921	7.04645	7.49154	6.10241	5.443	0.000244455	0.0663905	1	protein_coding	Bbc3	BCL2 binding component 3 [Source:MGI Symbol;Acc:MGI:2181667]	chr7	16309616	16318205	3	ensembl_havana	KNOWN	7.01386	8.03929	7.42146	7.75621	8.02974	7.59951	6.13319	6.37703	5.797	6.96672	6.94178	6.48158
ENSMUSG00000039221	-0.737213	-1.66695	9.84107	9.52166	10.2589	-5.42768	0.000249975	0.0676146	1	protein_coding	Rpl22l1	ribosomal protein L22 like 1 [Source:MGI Symbol;Acc:MGI:1915278]	chr3	28805436	28807424	9	ensembl_havana	KNOWN	9.52035	9.4106	9.63404	9.36563	9.28395	9.58313	10.396	9.96706	10.4136	10.1977	10.2457	10.075
ENSMUSG00000040918	0.521645	1.43559	10.3408	10.5788	10.0571	5.41239	0.000255615	0.0684581	1	protein_coding	Slc19a2	solute carrier family 19 (thiamine transporter), member 2 [Source:MGI Symbol;Acc:MGI:1928761]	chr1	164249046	164265385	4	ensembl_havana	KNOWN	10.5688	10.688	10.4795	10.7102	10.5994	10.5534	10.0526	10.1536	9.96522	10.003	10.1117	10.2037
ENSMUSG00000020803	-0.539238	-1.4532	12.9353	12.6642	13.2034	-5.41138	0.000255991	0.0684581	1	protein_coding	Txndc17	thioredoxin domain containing 17 [Source:MGI Symbol;Acc:MGI:1289248]	chr11	72207547	72210015	2	ensembl_havana	KNOWN	12.6929	12.5237	12.7759	12.5644	12.6463	12.82	13.2596	13.1071	13.2436	13.2088	13.2178	13.1633
ENSMUSG00000066366	-2.14063	-4.40953	11.3807	10.4278	12.5685	-5.40312	0.0002591	0.068966	-1	protein_coding	Serpina1a	serine (or cysteine) peptidase inhibitor, clade A, member 1A [Source:MGI Symbol;Acc:MGI:891971]	chr12	103853589	103863562	3	ensembl_havana	KNOWN	10.9828	10.1147	10.1861	9.87169	10.4364	9.84106	11.8718	12.3975	13.4361	12.296	12.1325	13.0023
ENSMUSG00000002458	0.630356	1.54795	7.84881	8.14879	7.51844	5.39713	0.00026138	0.0691122	-1	protein_coding	Rgs19	regulator of G-protein signaling 19 [Source:MGI Symbol;Acc:MGI:1915153]	chr2	181688419	181693977	12	ensembl_havana	KNOWN	8.00535	8.26585	8.17518	7.75621	8.16404	8.12429	7.53337	7.5034	7.51854	7.67792	7.69514	7.76646
ENSMUSG00000029499	-0.841164	-1.7915	11.8097	11.4413	12.2825	-5.39467	0.000262321	0.0691122	-1	protein_coding	Pxmp2	peroxisomal membrane protein 2 [Source:MGI Symbol;Acc:MGI:107487]	chr5	110274282	110286186	4	ensembl_havana	KNOWN	11.6913	11.2027	11.43	11.2749	11.2817	11.5528	12.2506	12.0653	12.5316	12.05	12.1083	12.2776
ENSMUSG00000015890	-1.41752	-2.67126	8.25704	7.72834	9.14586	-5.39355	0.000262753	0.0691122	-1	protein_coding	Amdhd1	amidohydrolase domain containing 1 [Source:MGI Symbol;Acc:MGI:1919011]	chr10	93523338	93540033	1	ensembl_havana	KNOWN	7.31872	7.74198	8.12433	6.96906	7.09173	7.68971	8.82816	9.02494	9.58449	8.70496	9.10098	8.90548
ENSMUSG00000021751	-0.61994	-1.53681	13.187	12.9495	13.5695	-5.38798	0.000264902	0.0692252	-1	protein_coding	Acox2	acyl-Coenzyme A oxidase 2, branched chain [Source:MGI Symbol;Acc:MGI:1934852]	chr14	8225511	8259353	8	ensembl_havana	KNOWN	12.9188	12.8945	13.0353	12.6658	12.6377	12.9894	13.5866	13.4875	13.6343	13.3803	13.6189	13.3954
ENSMUSG00000087651	1.30156	2.46495	6.71601	7.38771	6.08615	5.36263	0.000274929	0.0707722	1	protein_coding	1500009L16Rik	RIKEN cDNA 1500009L16 gene [Source:MGI Symbol;Acc:MGI:1917034]	chr10	83722865	83762761	1	ensembl	KNOWN	7.91735	7.10215	7.14361	7.38729	7.26912	6.89324	6.50623	5.9552	5.797	6.29628	6.11017	6.21448
ENSMUSG00000044254	1.63851	3.11343	8.85774	9.67289	8.03438	5.36138	0.000275434	0.0707722	-1	protein_coding	Pcsk9	proprotein convertase subtilisin/kexin type 9 [Source:MGI Symbol;Acc:MGI:2140260]	chr4	106442329	106464329	1	ensembl_havana	KNOWN	9.75676	9.4811	9.78081	9.35101	9.44037	9.92887	7.88193	7.96199	8.25922	7.40392	8.18753	8.85931
ENSMUSG00000029130	1.04738	2.06678	7.35229	7.87481	6.82743	5.35126	0.000279561	0.071017	1	protein_coding	Rnf32	ring finger protein 32 [Source:MGI Symbol;Acc:MGI:1861747]	chr5	29195992	29228457	12	ensembl_havana	KNOWN	7.68129	8.34359	7.59955	7.77093	7.44829	7.75802	6.61184	6.94153	6.92892	6.91472	7.23876	6.99005
ENSMUSG00000045790	0.563701	1.47806	9.17954	9.40012	8.83642	5.33289	0.000287213	0.0713334	-1	protein_coding	Ccdc149	coiled-coil domain containing 149 [Source:MGI Symbol;Acc:MGI:2685293]	chr5	52374651	52471521	2	ensembl_havana	KNOWN	9.4086	9.33648	9.45529	9.56462	9.75327	9.4082	8.91326	8.88192	8.71409	8.9377	8.81625	8.96483
ENSMUSG00000068877	-1.47169	-2.77346	9.43213	8.7426	10.2143	-5.27269	0.000313904	0.0748998	1	protein_coding	Selenbp2	selenium binding protein 2 [Source:MGI Symbol;Acc:MGI:104859]	chr3	94693556	94704413	7	ensembl_havana	KNOWN	9.2155	8.55445	8.45786	8.49318	8.17681	8.88181	10.4821	10.1387	10.0221	10.6414	10.3912	9.73058
ENSMUSG00000042210	-0.834855	-1.78368	11.7226	11.3268	12.1617	-5.2696	0.000315343	0.0749092	-1	protein_coding	Abhd14a	abhydrolase domain containing 14A [Source:MGI Symbol;Acc:MGI:1915894]	chr9	106440051	106447678	8	ensembl_havana	KNOWN	11.5091	11.04	11.4313	11.1636	11.0858	11.5383	12.2702	11.9876	12.2272	12.1713	12.2433	12.0029
ENSMUSG00000032081	-0.919623	-1.89162	9.42412	9.05819	9.97781	-5.26491	0.000317542	0.0749092	-1	protein_coding	Apoc3	apolipoprotein C-III [Source:MGI Symbol;Acc:MGI:88055]	chr9	46232933	46235636	4	ensembl_havana	KNOWN	9.2155	8.70195	9.25712	8.79634	9.06107	9.06822	9.92184	9.78761	10.224	9.49305	9.70933	9.85343
ENSMUSG00000037405	0.698091	1.62236	10.9164	11.291	10.5929	5.2534	0.000323006	0.0750615	1	protein_coding	Icam1	intercellular adhesion molecule 1 [Source:MGI Symbol;Acc:MGI:96392]	chr9	21015960	21028797	1	ensembl	KNOWN	11.2329	11.2298	11.4102	11.1038	11.594	11.3311	10.5807	10.5903	10.6076	10.44	10.2623	10.6138
ENSMUSG00000032667	0.529306	1.44323	11.2119	11.4813	10.952	5.25318	0.00032311	0.0750615	-1	protein_coding	Pon2	paraoxonase 2 [Source:MGI Symbol;Acc:MGI:106687]	chr6	5264147	5298455	4	ensembl_havana	KNOWN	11.581	11.3665	11.4965	11.3819	11.4828	11.638	10.9107	11.0546	10.8908	11.0084	10.856	10.8758
ENSMUSG00000032012	0.793161	1.73287	11.1375	11.4507	10.6576	5.22214	0.000338356	0.0759692	1	protein_coding	Pvrl1	poliovirus receptor-related 1 [Source:MGI Symbol;Acc:MGI:1926483]	chr9	43744576	43807454	1	ensembl	KNOWN	11.3075	11.6344	11.4102	11.7087	11.7686	11.3942	10.9312	10.4693	10.5722	10.8989	10.6674	10.8874
ENSMUSG00000031877	1.04791	2.06753	9.93891	10.4053	9.35738	5.22175	0.000338554	0.0759692	1	protein_coding	Ces2g	carboxylesterase 2G [Source:MGI Symbol;Acc:MGI:1919611]	chr8	104961718	104969537	1	ensembl	KNOWN	10.3973	10.2943	10.5243	10.1219	10.5114	10.7549	9.17112	9.31209	9.58893	9.27839	9.38992	9.92242
ENSMUSG00000036678	0.755685	1.68843	10.5985	11.0202	10.2645	5.2216	0.00033863	0.0759692	-1	protein_coding	Aaas	achalasia, adrenocortical insufficiency, alacrimia [Source:MGI Symbol;Acc:MGI:2443767]	chr15	102338247	102350759	1	ensembl	KNOWN	11.3247	10.8416	10.8942	11.1024	10.7776	10.95	10.2753	10.3319	10.1864	10.3499	10.0902	10.0581
ENSMUSG00000054598	1.58446	2.99896	5.66121	6.2865	4.70204	5.22045	0.000339206	0.0759692	-1	protein_coding	9130230L23Rik	RIKEN cDNA 9130230L23 gene [Source:MGI Symbol;Acc:MGI:3041166]	chr5	65979358	66004285	7	ensembl_havana	KNOWN	6.33239	6.77743	5.74969	6.7488	6.95017	6.15628	4.28992	5.18148	4.63473	5.27582	4.98242	4.8554
ENSMUSG00000027646	0.409558	1.32828	11.3441	11.5212	11.1117	5.21866	0.000340111	0.0759692	1	protein_coding	Src	Rous sarcoma oncogene [Source:MGI Symbol;Acc:MGI:98397]	chr2	157418444	157471862	8	ensembl_havana	KNOWN	11.4601	11.4977	11.6059	11.5923	11.5542	11.5188	11.0736	11.1822	11.0793	11.1668	11.2268	11.1718
ENSMUSG00000024747	1.23275	2.35014	10.3923	10.9739	9.74118	5.21557	0.000341681	0.0759692	-1	protein_coding	Aldh1a7	aldehyde dehydrogenase family 1, subfamily A7 [Source:MGI Symbol;Acc:MGI:1347050]	chr19	20692953	20727562	1	ensembl_havana	KNOWN	11.2866	10.7678	10.8674	11.6402	10.722	11.2812	9.81532	9.96368	9.44454	9.59981	9.85507	9.46369
ENSMUSG00000040183	1.22094	2.33099	8.23554	8.73953	7.51859	5.20024	0.000349571	0.0759692	-1	protein_coding	Ankrd6	ankyrin repeat domain 6 [Source:MGI Symbol;Acc:MGI:2154278]	chr4	32804035	32950841	8	ensembl_havana	KNOWN	9.0181	8.84915	8.35134	9.33623	9.19888	8.74545	7.6203	7.77417	7.16128	7.82602	7.28281	7.66275
ENSMUSG00000041263	0.700757	1.62536	8.7727	9.13497	8.43422	5.18999	0.000354954	0.0762524	-1	protein_coding	Rusc1	RUN and SH3 domain containing 1 [Source:MGI Symbol;Acc:MGI:1919546]	chr3	89083981	89093311	7	ensembl_havana	KNOWN	8.99249	9.22792	9.18452	8.93352	9.12175	8.81924	8.5644	8.34102	8.39723	8.55168	8.80118	8.33746
ENSMUSG00000020604	-0.625683	-1.54294	11.467	11.2168	11.8425	-5.18335	0.000358495	0.0765209	1	protein_coding	Arsg	arylsulfatase G [Source:MGI Symbol;Acc:MGI:1921258]	chr11	109473374	109573330	5	ensembl_havana	KNOWN	11.2988	11.0459	11.3057	11.061	10.9418	11.1837	11.8459	11.8332	11.8484	11.8439	11.8826	11.5136
ENSMUSG00000020444	-0.535628	-1.44957	11.7288	11.4855	12.0211	-5.16708	0.000367313	0.0781534	-1	protein_coding	Guk1	guanylate kinase 1 [Source:MGI Symbol;Acc:MGI:95871]	chr11	59183875	59192212	6	ensembl_havana	KNOWN	11.6248	11.3465	11.4852	11.395	11.5057	11.5695	12.0999	11.8635	12.1	11.9583	11.9275	11.8695
ENSMUSG00000002058	0.69097	1.61437	8.63592	9.03664	8.34567	5.14122	0.000381819	0.0799558	1	protein_coding	Unc119	unc-119 homolog (C. elegans) [Source:MGI Symbol;Acc:MGI:1328357]	chr11	78343482	78349164	7	ensembl_havana	KNOWN	8.94877	8.97662	9.18452	8.79634	9.14792	8.96363	8.174	8.33057	8.53243	8.07135	8.37219	8.13273
ENSMUSG00000001627	1.19084	2.28286	9.96241	10.492	9.30118	5.13972	0.000382677	0.0799558	-1	protein_coding	Ifrd1	interferon-related developmental regulator 1 [Source:MGI Symbol;Acc:MGI:1316717]	chr12	40201567	40248504	10	ensembl_havana	KNOWN	10.3543	10.8282	10.2935	11.1608	10.6957	10.38	9.28194	9.50573	9.11586	9.62024	8.97237	9.34026
ENSMUSG00000021221	0.761577	1.69534	7.56231	7.87075	7.10918	5.13506	0.000385358	0.0799558	-1	protein_coding	Dpf3	D4, zinc and double PHD fingers, family 3 [Source:MGI Symbol;Acc:MGI:1917377]	chr12	83213745	83487716	7	ensembl_havana	KNOWN	7.89909	7.95511	7.75806	7.82836	7.81787	7.59951	6.9167	7.42695	6.98388	7.72397	7.3874	7.45077
ENSMUSG00000030272	0.493712	1.40806	11.5683	11.813	11.3193	5.12197	0.000393004	0.0807894	-1	protein_coding	Camk1	calcium/calmodulin-dependent protein kinase I [Source:MGI Symbol;Acc:MGI:1098535]	chr6	113334124	113343984	6	ensembl_havana	KNOWN	11.8494	11.803	11.7864	11.5809	11.8782	11.8406	11.3311	11.2238	11.4029	11.408	11.3716	11.3438
ENSMUSG00000003585	0.773858	1.70984	7.71992	8.17015	7.3963	5.10554	0.000402833	0.0825561	-1	protein_coding	Sec14l2	SEC14-like 2 (S. cerevisiae) [Source:MGI Symbol;Acc:MGI:1915065]	chr11	4097039	4123415	6	ensembl_havana	KNOWN	8.40537	7.95511	8.14998	8.15451	8.13816	8.01688	7.7023	7.14614	7.34045	7.30641	7.14639	7.17732
ENSMUSG00000026579	0.977484	1.96903	9.67142	10.0824	9.10496	5.08764	0.000413836	0.0841302	1	protein_coding	F5	coagulation factor V [Source:MGI Symbol;Acc:MGI:88382]	chr1	164151838	164220277	1	ensembl_havana	KNOWN	10.1142	9.92856	10.2045	10.03	10.0174	10.5389	9.14203	9.10072	9.07214	9.06838	9.10098	9.7391
ENSMUSG00000019027	0.819698	1.76504	5.66549	6.10932	5.28962	5.07364	0.000422664	0.0841302	-1	protein_coding	Dnah1	dynein, axonemal, heavy chain 1 [Source:MGI Symbol;Acc:MGI:107721]	chr14	31260375	31323896	1	ensembl	KNOWN	5.81392	6.35771	6.15632	5.76359	6.13162	6.15628	5.06043	5.35656	5.45187	5.27582	5.27193	5.18981
ENSMUSG00000031303	0.772865	1.70866	11.703	12.1143	11.3414	5.07364	0.000422666	0.0841302	1	protein_coding	Map3k15	mitogen-activated protein kinase kinase kinase 15 [Source:MGI Symbol;Acc:MGI:2448588]	chrX	159988433	160123351	1	ensembl_havana	KNOWN	12.2578	12.2289	11.8563	12.214	11.6512	11.965	11.3592	11.3777	11.2875	11.3083	11.3931	11.537
ENSMUSG00000001999	-0.628719	-1.54619	12.1148	11.8107	12.4395	-5.06535	0.000427983	0.0841302	1	protein_coding	Blvra	biliverdin reductase A [Source:MGI Symbol;Acc:MGI:88170]	chr2	127070665	127097084	5	ensembl_havana	KNOWN	12.0675	11.5763	11.7885	11.702	11.8446	11.9228	12.4501	12.3413	12.527	12.3514	12.4415	12.3649
ENSMUSG00000026495	-0.467999	-1.38319	10.0202	9.78664	10.2546	-5.06408	0.000428808	0.0841302	1	protein_coding	Efcab2	EF-hand calcium binding domain 2 [Source:MGI Symbol;Acc:MGI:1915476]	chr1	178406085	178484513	3	ensembl_havana	KNOWN	9.82122	9.66647	9.87225	9.71684	9.73612	9.7006	10.1926	10.3108	10.2606	10.4628	10.2346	10.267
ENSMUSG00000040447	0.62535	1.54259	12.4316	12.7429	12.1175	5.06316	0.000429403	0.0841302	-1	protein_coding	Spns2	spinster homolog 2 [Source:MGI Symbol;Acc:MGI:2384936]	chr11	72451638	72489904	6	ensembl_havana	KNOWN	12.7494	12.8904	12.5888	12.654	12.8867	12.7738	12.1664	11.9776	12.2086	11.9085	12.1121	12.2629
ENSMUSG00000025738	1.03833	2.05385	7.82758	8.32378	7.28545	5.05915	0.000432011	0.0842847	1	protein_coding	Fbxl16	F-box and leucine-rich repeat protein 16 [Source:MGI Symbol;Acc:MGI:2448488]	chr17	25809085	25821244	1	ensembl	KNOWN	8.31183	8.43522	8.2243	8.62056	8.62172	7.83909	7.23588	7.23851	7.38197	7.40392	7.04771	7.57024
ENSMUSG00000049191	1.03493	2.04902	9.60006	10.0909	9.05594	5.05807	0.000432715	0.0842847	-1	protein_coding	Rgag4	retrotransposon gag domain containing 4 [Source:MGI Symbol;Acc:MGI:3045324]	chrX	102066544	102071304	4	ensembl_havana	KNOWN	10.0032	10.4886	9.78081	10.2509	9.81174	9.7006	8.954	9.33842	8.87541	9.30388	9.46355	9.22968
ENSMUSG00000032584	1.1459	2.21285	6.04042	6.66789	5.52198	5.04219	0.000443234	0.0853907	1	protein_coding	Mst1r	macrophage stimulating 1 receptor (c-met-related tyrosine kinase) [Source:MGI Symbol;Acc:MGI:99614]	chr9	107906873	107920383	4	ensembl_havana	KNOWN	6.58175	7.16774	6.25417	6.77824	6.41635	6.47314	5.56	5.71913	5.28681	5.70113	5.35681	5.18981
ENSMUSG00000035439	-0.800756	-1.74201	7.80912	7.4124	8.21315	-5.03988	0.000444783	0.0853907	-1	protein_coding	Haus8	4HAUS augmin-like complex, subunit 8 [Source:MGI Symbol;Acc:MGI:1923728]	chr8	71248561	71272934	8	ensembl_havana	KNOWN	7.23383	7.36705	7.63631	7.49761	7.58866	7.65431	8.10332	8.04106	8.49508	7.79759	8.25544	8.03919
ENSMUSG00000029521	0.668767	1.58971	8.94026	9.28234	8.61357	5.02453	0.000455251	0.0868445	1	protein_coding	Chek2	checkpoint kinase 2 [Source:MGI Symbol;Acc:MGI:1355321]	chr5	110839979	110874145	6	ensembl_havana	KNOWN	9.50835	9.00681	9.33186	9.28074	9.30154	9.33741	8.69831	8.71512	8.42729	8.44574	8.58068	8.64925
ENSMUSG00000024901	1.06413	2.0909	6.89764	7.52656	6.46244	5.01697	0.000460496	0.0870156	-1	protein_coding	Peli3	pellino 3 [Source:MGI Symbol;Acc:MGI:1924963]	chr19	4930651	4943127	7	ensembl_havana	KNOWN	7.80414	7.60663	7.16892	7.58351	7.60765	6.86255	6.5423	6.49407	6.35094	6.1689	6.41736	6.16472
ENSMUSG00000039883	0.976562	1.96777	5.89879	6.29621	5.31965	5.01177	0.000464142	0.0871738	1	protein_coding	Lrrc17	leucine rich repeat containing 17 [Source:MGI Symbol;Acc:MGI:1921761]	chr5	21543559	21575904	2	ensembl_havana	KNOWN	6.38583	6.15702	6.3458	5.76359	6.281	5.74965	5.56	4.87114	5.52782	6.02918	6.11017	6.00426
ENSMUSG00000022525	1.01977	2.0276	7.11958	7.65417	6.6344	5.01125	0.000464509	0.0871738	1	protein_coding	Hrasls	HRAS-like suppressor [Source:MGI Symbol;Acc:MGI:1351473]	chr16	29209695	29230531	4	ensembl_havana	KNOWN	7.42465	7.86571	7.67216	7.30875	7.17044	7.8072	6.3522	6.56713	6.98388	6.58948	6.88574	6.80757
ENSMUSG00000026600	0.512016	1.42604	11.4333	11.6858	11.1737	4.99596	0.000475422	0.0889718	-1	protein_coding	Soat1	sterol O-acyltransferase 1 [Source:MGI Symbol;Acc:MGI:104665]	chr1	156424525	156474331	8	ensembl_havana	KNOWN	11.7215	11.6698	11.6661	11.7353	11.6106	11.6436	11.2324	11.3365	10.9524	11.1696	11.2395	11.2229
ENSMUSG00000021668	0.989473	1.98546	9.66007	10.1897	9.20024	4.97463	0.000491105	0.0904031	-1	protein_coding	Polk	polymerase (DNA directed), kappa [Source:MGI Symbol;Acc:MGI:1349767]	chr13	96480689	96542485	2	ensembl	KNOWN	10.0822	10.5287	9.95824	10.398	9.86399	9.94727	9.0759	9.5242	9.00064	9.25767	9.26919	9.01483
ENSMUSG00000063142	1.12283	2.17774	7.20511	7.70371	6.58088	4.96697	0.000496871	0.0904031	-1	protein_coding	Kcnma1	potassium large conductance calcium-activated channel, subfamily M, alpha member 1 [Source:MGI Symbol;Acc:MGI:99923]	chr14	23289431	24004859	15	ensembl_havana	KNOWN	8.05568	7.47463	7.58082	8.16569	7.80147	7.75802	6.83181	6.60232	6.3085	6.71639	6.20481	6.96119
ENSMUSG00000051890	0.584593	1.49962	8.67251	8.95647	8.37188	4.96589	0.00049769	0.0904031	1	protein_coding	Klhdc1	kelch domain containing 1 [Source:MGI Symbol;Acc:MGI:2672853]	chr12	69241176	69284632	4	ensembl_havana	KNOWN	9.00961	9.02462	8.83518	9.01616	8.84611	8.61341	8.35727	8.34102	8.41734	8.38016	8.59822	8.63104
ENSMUSG00000044367	-0.579793	-1.49464	12.0906	11.8478	12.4276	-4.96554	0.000497955	0.0904031	-1	protein_coding	Slc16a13	solute carrier family 16 (monocarboxylic acid transporters), member 13 [Source:MGI Symbol;Acc:MGI:1916559]	chr11	70216789	70221064	4	ensembl_havana	KNOWN	12.0448	11.7388	11.7596	11.619	11.8255	11.6682	12.4519	12.2883	12.5425	12.5131	12.302	12.3336
ENSMUSG00000042787	0.519752	1.43371	8.14972	8.31862	7.79887	4.9551	0.000505947	0.0916051	1	protein_coding	Exog	endo/exonuclease (5'-3'), endonuclease G-like [Source:MGI Symbol;Acc:MGI:2143333]	chr9	119444923	119465517	2	ensembl	KNOWN	8.45622	8.20467	8.29497	8.3632	8.59343	8.56656	7.83908	7.67849	7.87904	7.88125	8.02843	8.01131
ENSMUSG00000015094	0.669727	1.59077	11.6735	12.0377	11.368	4.94132	0.0005167	0.0923189	1	protein_coding	Npdc1	neural proliferation, differentiation and control 1 [Source:MGI Symbol;Acc:MGI:1099802]	chr2	25399351	25409494	14	ensembl_havana	KNOWN	12.1344	11.8825	12.0962	11.9766	11.9225	12.115	11.5102	11.0514	11.5422	11.3233	11.2127	11.3155
ENSMUSG00000058799	-0.371443	-1.29365	12.6635	12.4646	12.836	-4.9412	0.000516798	0.0923189	1	protein_coding	Nap1l1	nucleosome assembly protein 1-like 1 [Source:MGI Symbol;Acc:MGI:1855693]	chr10	111473192	111498142	2	ensembl	KNOWN	12.5132	12.421	12.4595	12.4558	12.5274	12.5252	12.8948	12.8045	12.8087	12.8455	12.8922	12.8139
ENSMUSG00000025586	0.894285	1.85869	9.73195	10.1868	9.29249	4.93587	0.000521021	0.0923327	-1	protein_coding	Cpeb1	cytoplasmic polyadenylation element binding protein 1 [Source:MGI Symbol;Acc:MGI:108442]	chr7	81347026	81455465	9	ensembl_havana	KNOWN	10.2025	10.4252	9.93261	10.3399	9.94831	9.94727	9.37488	9.11298	9.38962	9.69536	9.13742	9.27728
ENSMUSG00000006342	-1.5055	-2.83923	14.0877	13.3818	14.8873	-4.92158	0.000532534	0.0941233	-1	protein_coding	Susd2	sushi domain containing 2 [Source:MGI Symbol;Acc:MGI:1918983]	chr10	75636619	75644008	2	ensembl	KNOWN	13.9638	12.6752	13.5063	13.1627	12.5691	13.5497	14.9091	14.7262	15.0265	14.9584	14.9614	15.0441
ENSMUSG00000030077	-0.561037	-1.47533	7.07817	6.83963	7.40067	-4.91746	0.000535908	0.0942211	1	protein_coding	Chl1	cell adhesion molecule with homology to L1CAM [Source:MGI Symbol;Acc:MGI:1098266]	chr6	103510586	103750211	6	ensembl_havana	KNOWN	6.67056	6.98575	6.86259	6.7488	6.57908	6.89324	7.32139	7.54016	7.34045	7.32645	7.30435	7.36526
ENSMUSG00000056162	-1.25475	-2.38626	11.7861	11.197	12.4517	-4.90948	0.000542495	0.0948799	-1	protein_coding	Cndp1	carnosine dipeptidase 1 (metallopeptidase M20 family) [Source:MGI Symbol;Acc:MGI:2451097]	chr18	84610509	84650084	3	ensembl_havana	KNOWN	11.7472	10.8991	10.9446	11.3043	10.4364	11.2235	12.4754	12.3627	12.5171	12.4113	12.4929	12.6193
ENSMUSG00000024621	-0.500436	-1.41464	11.8608	11.6061	12.1065	-4.90703	0.000544536	0.0949881	1	protein_coding	Csf1r	colony stimulating factor 1 receptor [Source:MGI Symbol;Acc:MGI:1339758]	chr18	61105572	61132149	2	ensembl_havana	KNOWN	11.4617	11.6012	11.7554	11.5256	11.6705	11.5861	12.0862	12.2092	12.0242	12.0257	12.1799	12.2041
ENSMUSG00000081058	1.24458	2.3695	5.94006	6.46671	5.22212	4.89715	0.000552849	0.0959372	-1	protein_coding	Hist2h3c2	histone cluster 2, H3c2 [Source:MGI Symbol;Acc:MGI:2448357]	chr3	96238108	96239127	1	ensembl_havana	KNOWN	6.2769	6.1133	7.00993	6.25741	6.281	6.38948	4.72601	5.27167	5.66868	5.87446	5.6538	5.7581
ENSMUSG00000020105	0.739006	1.66902	9.11492	9.39085	8.65184	4.89232	0.000556959	0.0964001	1	protein_coding	Lrig3	leucine-rich repeats and immunoglobulin-like domains 3 [Source:MGI Symbol;Acc:MGI:2443955]	chr10	125966219	126015359	1	ensembl	KNOWN	9.24472	9.62426	9.30357	9.73572	9.59581	9.19067	8.5644	8.77803	8.6131	8.85734	9.01217	8.85931
ENSMUSG00000078597	2.001	4.00277	10.0416	10.9523	8.95128	4.88973	0.000559184	0.0965351	1	protein_coding	Cyp4a12b	cytochrome P450, family 4, subfamily a, polypeptide 12B [Source:MGI Symbol;Acc:MGI:3611747]	chr4	115411624	115439034	1	ensembl_havana	KNOWN	11.3247	10.7482	10.7839	11.1678	11.7612	11.0824	9.08815	9.63455	8.13116	9.69536	8.44185	8.64017
ENSMUSG00000006800	0.6139	1.53039	11.4648	11.8048	11.1909	4.8803	0.000567338	0.0971893	-1	protein_coding	Sulf2	sulfatase 2 [Source:MGI Symbol;Acc:MGI:1919293]	chr2	166073089	166155663	7	ensembl_havana	KNOWN	12.0207	11.5008	11.8928	11.8075	11.8163	11.8376	11.2116	11.2096	11.1516	10.9401	11.0244	11.1639
ENSMUSG00000038351	-0.5064	-1.4205	11.256	11.0084	11.5148	-4.86895	0.00057732	0.0981784	-1	protein_coding	Sgsm2	small G protein signaling modulator 2 [Source:MGI Symbol;Acc:MGI:2144695]	chr11	74849261	74897060	5	ensembl_havana	KNOWN	11.0629	11.1181	10.844	11.052	10.7394	10.9591	11.5539	11.4805	11.5098	11.567	11.5955	11.5898
ENSMUSG00000031617	0.516114	1.4301	11.16	11.4203	10.9042	4.86873	0.00057752	0.0981784	-1	protein_coding	Tmem184c	transmembrane protein 184C [Source:MGI Symbol;Acc:MGI:2384562]	chr8	77595982	77610698	3	ensembl_havana	KNOWN	11.5181	11.2489	11.494	11.3879	11.4076	11.5224	10.9879	10.8502	10.8745	10.7511	11.0228	10.8544
ENSMUSG00000020256	-0.776533	-1.71301	7.60473	7.22937	8.00591	-4.86592	0.000580021	0.0983534	-1	protein_coding	Aldh1l2	aldehyde dehydrogenase 1 family, member L2 [Source:MGI Symbol;Acc:MGI:2444680]	chr10	83487450	83534140	7	ensembl_havana	KNOWN	6.94432	7.52556	7.21825	7.13757	7.19575	7.44233	8.06664	8.01518	7.9359	7.72397	7.89287	8.15838
ENSMUSG00000020570	-0.442483	-1.35894	13.9854	13.7905	14.233	-4.84045	0.000603223	0.101515	1	protein_coding	Sypl	synaptophysin-like protein [Source:MGI Symbol;Acc:MGI:108081]	chr12	32953891	32979050	6	ensembl_havana	KNOWN	13.9141	13.6772	13.7802	13.7363	13.5774	13.7623	14.2604	14.2096	14.2289	14.1671	14.2136	14.2972
ENSMUSG00000039809	1.69072	3.22818	5.87121	6.71017	5.01945	4.83369	0.000609553	0.102322	-1	protein_coding	Gabbr2	gamma-aminobutyric acid (GABA) B receptor, 2 [Source:MGI Symbol;Acc:MGI:2386030]	chr4	46662318	46991873	2	ensembl_havana	KNOWN	6.67056	6.56666	6.89328	7.18231	5.96497	6.59018	5.81716	4.47521	4.76598	5.35599	5.08551	5.08672
ENSMUSG00000032087	2.39893	5.27412	6.42231	7.57798	5.17905	4.82662	0.000616238	0.10267	1	protein_coding	Dscaml1	Down syndrome cell adhesion molecule like 1 [Source:MGI Symbol;Acc:MGI:2150309]	chr9	45430293	45753164	1	ensembl	KNOWN	8.41825	6.83239	7.4833	8.09725	6.69011	7.7746	5.06043	5.84199	4.63473	6.07727	5.18173	4.97569
ENSMUSG00000020150	-0.996023	-1.99449	10.0493	9.59699	10.593	-4.8155	0.000626916	0.103674	-1	protein_coding	Gamt	guanidinoacetate methyltransferase [Source:MGI Symbol;Acc:MGI:1098221]	chr10	80258151	80261012	4	ensembl_havana	KNOWN	9.91053	9.28322	9.59722	9.42733	9.36985	9.84499	10.807	10.2031	10.7689	10.3766	10.6166	10.3858
ENSMUSG00000073409	-0.97314	-1.96311	11.4221	10.9054	11.8785	-4.79673	0.000645388	0.105682	1	protein_coding	H2-Q6	histocompatibility 2, Q region locus 6 [Source:MGI Symbol;Acc:MGI:95935]	chr17	35424850	35430055	2	ensembl_havana	KNOWN	10.5946	10.982	11.1396	10.6195	11.4437	11.3071	11.7982	11.9734	11.864	11.7497	11.8555	11.7375
ENSMUSG00000020798	1.03448	2.04838	9.16254	9.62518	8.5907	4.7784	0.000663983	0.108385	-1	protein_coding	Spns3	spinster homolog 3 [Source:MGI Symbol;Acc:MGI:1924827]	chr11	72494919	72550506	3	ensembl_havana	KNOWN	9.18567	10.1449	9.54502	9.52609	10.0103	9.87221	8.64954	8.55371	8.56884	8.57699	8.48963	8.82769
ENSMUSG00000078532	0.828228	1.7755	10.0241	10.4093	9.58108	4.77433	0.000668187	0.108385	-1	protein_coding	Nkain1	Na+/K+ transporting ATPase interacting 1 [Source:MGI Symbol;Acc:MGI:1914399]	chr4	130531602	130574173	3	ensembl_havana	KNOWN	10.6746	10.2034	10.35	10.335	10.7859	10.4042	9.88017	9.46329	9.39976	9.62429	9.46832	9.70034
ENSMUSG00000058655	-0.62078	-1.53771	14.7054	14.399	15.0198	-4.76999	0.000672696	0.10882	1	protein_coding	Eif4b	eukaryotic translation initiation factor 4B [Source:MGI Symbol;Acc:MGI:95304]	chr15	102073773	102097172	1	ensembl	KNOWN	14.5182	14.2023	14.4766	14.2135	14.4406	14.4661	15.0286	14.872	15.1589	14.9723	14.9016	15.214
ENSMUSG00000029913	0.76171	1.6955	8.53415	8.90747	8.14576	4.76515	0.000677771	0.109113	1	protein_coding	Prdm5	PR domain containing 5 [Source:MGI Symbol;Acc:MGI:1918029]	chr6	65778988	65937010	7	ensembl_havana	KNOWN	8.89449	9.09936	8.72857	9.26002	8.60292	9.01339	8.2523	8.11602	8.06896	8.16334	8.19907	8.01131
ENSMUSG00000022797	-0.78268	-1.72032	12.2861	11.8093	12.592	-4.7596	0.000683639	0.109793	1	protein_coding	Tfrc	transferrin receptor [Source:MGI Symbol;Acc:MGI:98822]	chr16	32608920	32632794	6	ensembl_havana	KNOWN	11.5315	12.0927	11.8037	12.1758	11.7431	12.1559	12.5761	12.7229	12.4769	12.8027	12.5486	12.8038
ENSMUSG00000038422	-0.874116	-1.83288	9.28148	8.865	9.73911	-4.7528	0.000690899	0.110174	-1	protein_coding	Hdhd3	haloacid dehalogenase-like hydrolase domain containing 3 [Source:MGI Symbol;Acc:MGI:1919998]	chr4	62499008	62503467	2	ensembl_havana	KNOWN	9.09231	8.54625	8.95642	8.62866	8.45355	9.11455	9.85171	9.79903	9.5666	9.86593	9.69717	9.80554
ENSMUSG00000022574	-0.704189	-1.62923	11.2825	10.9634	11.6676	-4.75275	0.000690958	0.110174	-1	protein_coding	Naprt	nicotinate phosphoribosyltransferase [Source:MGI Symbol;Acc:MGI:2442664]	chr15	75890964	75894481	1	ensembl	KNOWN	11.2671	10.7888	10.8342	10.9228	10.6665	11.0589	11.7363	11.4911	11.7753	11.6725	11.5856	11.591
ENSMUSG00000018906	0.718414	1.64537	11.1495	11.4429	10.7244	4.74798	0.000696098	0.110466	1	protein_coding	P4ha2	procollagen-proline, 2-oxoglutarate 4-dioxygenase (proline 4-hydroxylase), alpha II polypeptide [Source:MGI Symbol;Acc:MGI:894286]	chr11	54100095	54131665	15	ensembl_havana	KNOWN	11.4601	11.3583	11.5102	11.5353	11.311	11.5188	10.7695	10.5793	10.8246	11.113	10.6058	11.2076
ENSMUSG00000039031	-0.522229	-1.43617	12.2102	11.9815	12.5037	-4.7401	0.00070469	0.111432	1	protein_coding	Arhgap18	Rho GTPase activating protein 18 [Source:MGI Symbol;Acc:MGI:1921160]	chr10	26753421	26918648	4	ensembl_havana	KNOWN	11.8788	12.1116	11.9542	12.0002	11.8899	11.9228	12.5065	12.6295	12.3752	12.2845	12.5936	12.3752
ENSMUSG00000028211	0.916155	1.88708	12.1583	12.6068	11.6906	4.73903	0.000705861	0.111432	1	protein_coding	Trp53inp1	transformation related protein 53 inducible nuclear protein 1 [Source:MGI Symbol;Acc:MGI:1926609]	chr4	11156431	11174379	4	ensembl_havana	KNOWN	12.6823	12.6462	12.4918	12.9701	12.7736	12.538	11.8038	11.8193	11.4488	11.9971	11.2169	11.5111
ENSMUSG00000024411	-1.07591	-2.10804	12.8907	12.4624	13.5383	-4.72588	0.000720469	0.112727	-1	protein_coding	Aqp4	aquaporin 4 [Source:MGI Symbol;Acc:MGI:107387]	chr18	15389394	15403684	1	ensembl	KNOWN	12.2187	12.7453	12.4231	12.1215	12.1246	12.1825	13.4359	13.246	13.933	13.0434	13.3505	13.8638
ENSMUSG00000068299	0.72001	1.64719	10.3514	10.7177	9.99768	4.72323	0.000723447	0.112768	-1	protein_coding	1700019G17Rik	RIKEN cDNA 1700019G17 gene [Source:MGI Symbol;Acc:MGI:1922791]	chr6	85899051	85904884	2	ensembl_havana	KNOWN	10.8054	10.6096	10.7381	10.8432	10.4936	10.6754	9.7003	10.0266	10.2662	10.0905	9.8404	10.1279
ENSMUSG00000006269	-0.424836	-1.34242	13.0709	12.8323	13.2572	-4.71086	0.000737536	0.114327	1	protein_coding	Atp6v1b1	ATPase, H+ transporting, lysosomal V1 subunit B1 [Source:MGI Symbol;Acc:MGI:103285]	chr6	83743017	83758809	1	ensembl	KNOWN	12.7526	12.9358	12.8085	12.8638	12.9848	12.8859	13.1594	13.3149	13.2972	13.2172	13.3781	13.2524
ENSMUSG00000009108	1.76825	3.40639	5.59922	6.53332	4.76508	4.69575	0.000755154	0.116517	1	protein_coding	Gnat2	guanine nucleotide binding protein, alpha transducing 2 [Source:MGI Symbol;Acc:MGI:95779]	chr3	108092789	108101432	6	ensembl_havana	KNOWN	6.58175	6.31975	6.69847	6.07962	6.41635	6.69843	5.15665	3.68671	5.45187	4.90142	4.47546	4.72415
ENSMUSG00000033453	-0.717876	-1.64476	10.1345	9.70973	10.4276	-4.6923	0.000759232	0.116876	-1	protein_coding	Adamts15	a disintegrin-like and metallopeptidase (reprolysin type) with thrombospondin type 1 motif, 15 [Source:MGI Symbol;Acc:MGI:2449569]	chr9	30899155	30922452	1	ensembl	KNOWN	9.64064	9.64743	9.8411	9.8954	9.72312	9.50578	10.6485	10.5138	10.1205	10.7895	10.7599	10.5278
ENSMUSG00000051727	1.0904	2.12933	7.13433	7.85272	6.76232	4.68	0.00077398	0.117726	1	protein_coding	Kctd14	potassium channel tetramerisation domain containing 14 [Source:MGI Symbol;Acc:MGI:1289222]	chr7	97451334	97459553	4	ensembl_havana	KNOWN	7.49929	8.23559	7.82328	7.72631	8.00131	7.28917	6.67819	6.82719	6.78157	6.29628	6.56738	5.88642
ENSMUSG00000064307	0.557082	1.47129	8.82006	9.09255	8.53547	4.67917	0.000774985	0.117726	-1	protein_coding	Lrrc51	leucine rich repeat containing 51 [Source:MGI Symbol;Acc:MGI:1916608]	chr7	101912984	101933895	10	ensembl_havana	KNOWN	9.13195	9.02462	9.12109	9.07072	8.99772	9.05471	8.61608	8.24409	8.74624	8.57699	8.59822	8.65826
ENSMUSG00000021483	0.448801	1.3649	8.34044	8.53462	8.08582	4.67889	0.000775322	0.117726	1	protein_coding	Cdk20	cyclin-dependent kinase 20 [Source:MGI Symbol;Acc:MGI:2145349]	chr13	64432553	64439720	1	ensembl	KNOWN	8.51736	8.6184	8.46809	8.40155	8.48469	8.38408	7.95065	8.17565	8.13116	8.29119	8.44185	8.22058
ENSMUSG00000030553	0.909987	1.87903	6.0671	6.55267	5.64268	4.63441	0.000831326	0.123243	-1	protein_coding	Pgpep1l	pyroglutamyl-peptidase I-like [Source:MGI Symbol;Acc:MGI:1925694]	chr7	68236608	68264233	1	ensembl	KNOWN	6.713	6.69084	6.25417	6.52392	6.85805	6.30067	5.41191	5.78187	5.73427	5.27582	5.43698	5.82369
ENSMUSG00000028197	1.70389	3.25777	5.58086	6.26553	4.56165	4.63331	0.000832764	0.123243	1	protein_coding	Col24a1	collagen, type XXIV, alpha 1 [Source:MGI Symbol;Acc:MGI:1918605]	chr3	145292472	145552011	4	ensembl_havana	KNOWN	6.58175	6.53387	5.68098	6.45266	6.54008	5.68094	4.10934	5.08526	4.49034	5.81896	5.27193	4.72415
ENSMUSG00000053070	0.625605	1.54286	9.09036	9.38325	8.75764	4.63253	0.000833794	0.123243	-1	protein_coding	9230110C19Rik	RIKEN cDNA 9230110C19 gene [Source:MGI Symbol;Acc:MGI:3045346]	chr9	8021672	8042823	1	ensembl	KNOWN	9.54991	9.17574	9.42409	9.4458	9.23596	9.53528	8.74548	8.55371	8.97373	8.82249	8.76281	8.85931
ENSMUSG00000026303	0.426166	1.34366	10.0938	10.3029	9.87669	4.60883	0.000865468	0.126249	1	protein_coding	Mlph	melanophilin [Source:MGI Symbol;Acc:MGI:2176380]	chr1	90915085	90951142	3	ensembl_havana	KNOWN	10.2822	10.3185	10.3078	10.2082	10.2222	10.2227	9.88017	9.88728	9.86264	10.162	9.95375	9.81766
ENSMUSG00000038059	0.706638	1.632	8.99594	9.39684	8.69021	4.60413	0.00087189	0.126633	-1	protein_coding	Smim3	small integral membrane protein 3 [Source:MGI Symbol;Acc:MGI:1917088]	chr18	60474193	60501983	1	ensembl	KNOWN	9.47175	9.58478	9.134	9.19054	9.51265	9.11455	8.5644	8.68261	8.82362	8.76492	8.68286	8.42459
ENSMUSG00000032246	-0.686886	-1.6098	13.862	13.5521	14.239	-4.59247	0.000888064	0.128046	1	protein_coding	Calml4	calmodulin-like 4 [Source:MGI Symbol;Acc:MGI:1922850]	chr9	62858104	62875918	2	ensembl	KNOWN	13.7534	13.2274	13.6753	13.4249	13.3177	13.5935	14.3785	14.1367	14.2016	14.2278	14.3554	14.052
ENSMUSG00000031845	0.781537	1.71896	7.92441	8.35713	7.57559	4.59128	0.000889737	0.128046	1	protein_coding	Bco1	beta-carotene oxygenase 1 [Source:MGI Symbol;Acc:MGI:1926923]	chr8	117095854	117133720	3	ensembl_havana	KNOWN	8.12017	8.26585	8.68537	8.3037	8.49492	8.22426	7.73383	7.61098	7.38197	7.66224	7.40744	7.2022
ENSMUSG00000091764	0.614285	1.5308	8.22375	8.39103	7.77674	4.58969	0.000891965	0.128046	1	protein_coding	Zfp964	zinc finger protein 964 [Source:MGI Symbol;Acc:MGI:3646490]	chr8	69654479	69666982	3	ensembl_havana	KNOWN	8.33918	8.63396	8.19995	8.55402	8.48469	8.41615	7.53337	7.96199	7.83487	8.218	8.28823	8.22058
ENSMUSG00000055963	0.627759	1.54516	8.84219	9.22505	8.5973	4.58191	0.000902992	0.128359	1	protein_coding	Triqk	triple QxxK/R motif containing [Source:MGI Symbol;Acc:MGI:3650048]	chr4	12906838	12983553	3	ensembl_havana	KNOWN	9.35601	9.19159	9.12756	8.81066	8.97597	9.05471	8.52888	8.40221	8.8608	8.54314	8.77828	8.47649
ENSMUSG00000049287	-0.483578	-1.39821	10.6671	10.3873	10.8709	-4.57943	0.000906522	0.128588	-1	protein_coding	Iba57	IBA57, iron-sulfur cluster assembly homolog (S. cerevisiae) [Source:MGI Symbol;Acc:MGI:3041174]	chr11	59155369	59163739	3	ensembl_havana	KNOWN	10.351	10.3065	10.5046	10.4809	10.8087	10.4896	10.874	10.8337	10.9051	10.8074	10.8848	10.7591
ENSMUSG00000063568	0.723594	1.65129	6.11006	6.41046	5.68686	4.57484	0.000913129	0.12925	-1	protein_coding	Jazf1	JAZF zinc finger 1 [Source:MGI Symbol;Acc:MGI:2141450]	chr6	52768797	53068631	3	ensembl_havana	KNOWN	6.43736	6.28075	6.51325	6.29863	6.2329	6.47314	6.03534	5.65354	5.3717	5.97943	6.15827	5.88642
ENSMUSG00000096852	-1.304	-2.46913	10.7811	10.1685	11.4725	-4.56759	0.000923638	0.129912	1	protein_coding	Cyp2d12	cytochrome P450, family 2, subfamily d, polypeptide 12 [Source:MGI Symbol;Acc:MGI:88604]	chr15	82555108	82559413	1	ensembl	KNOWN	10.21	10.6037	9.69194	10.0053	10.5289	10.0081	11.0074	11.5271	11.8831	11.2544	11.0015	11.6521
ENSMUSG00000042369	0.419996	1.33792	10.4512	10.6298	10.2098	4.56336	0.000929835	0.130235	1	protein_coding	Rbm45	RNA binding motif protein 45 [Source:MGI Symbol;Acc:MGI:2387367]	chr2	76369984	76383768	1	ensembl_havana	KNOWN	10.6826	10.5737	10.6329	10.5358	10.6182	10.757	10.2179	10.1536	10.2578	10.4537	10.2706	10.2611
ENSMUSG00000030515	0.42376	1.34142	9.81315	10.0103	9.58653	4.55494	0.0009423	0.13143	1	protein_coding	Tarsl2	threonyl-tRNA synthetase-like 2 [Source:MGI Symbol;Acc:MGI:2444486]	chr7	65644898	65692091	3	ensembl_havana	KNOWN	10.0903	9.9254	10.0152	10.087	9.9258	10.1452	9.66802	9.61314	9.47843	9.54955	9.62199	9.6379
ENSMUSG00000053852	-1.41243	-2.66185	8.45782	7.80358	9.21601	-4.54831	0.000952244	0.132265	1	protein_coding	Adgrg4	adhesion G protein-coupled receptor G4 [Source:MGI Symbol;Acc:MGI:2685213]	chrX	56870163	57001558	6	ensembl_havana	KNOWN	7.98817	7.69826	7.72431	7.32879	7.17044	8.27176	9.41434	8.69896	9.53474	9.25767	8.83856	9.56785
ENSMUSG00000022043	0.468149	1.38333	11.4625	11.6638	11.1957	4.54334	0.000959766	0.132758	1	protein_coding	Trim35	tripartite motif-containing 35 [Source:MGI Symbol;Acc:MGI:1914104]	chr14	66297031	66311424	2	ensembl_havana	KNOWN	11.6441	11.5702	11.7772	11.6542	11.6951	11.8267	11.3038	11.1837	11.0996	11.2227	11.1605	11.412
ENSMUSG00000022750	0.458999	1.37459	11.6876	11.9137	11.4547	4.53828	0.000967491	0.13355	1	protein_coding	Klhl22	kelch-like 22 [Source:MGI Symbol;Acc:MGI:1337995]	chr16	17759618	17793382	8	ensembl_havana	KNOWN	12.0459	11.8073	11.8881	12.0026	11.7248	11.865	11.4757	11.43	11.4586	11.5002	11.4315	11.6213
ENSMUSG00000015243	0.533632	1.44757	11.8257	12.0609	11.5273	4.49501	0.0010363	0.14002	-1	protein_coding	Abca1	ATP-binding cassette, sub-family A (ABC1), member 1 [Source:MGI Symbol;Acc:MGI:99607]	chr4	53030787	53159895	2	ensembl_havana	KNOWN	12.1805	12.0183	11.9839	12.094	12.2439	12.1818	11.4733	11.6223	11.4862	11.2956	11.5922	11.7364
ENSMUSG00000042104	0.667866	1.58872	8.68208	9.04943	8.38157	4.49366	0.00103852	0.14002	-1	protein_coding	Uggt2	UDP-glucose glycoprotein glucosyltransferase 2 [Source:MGI Symbol;Acc:MGI:1913685]	chr14	118985039	119099430	14	ensembl_havana	KNOWN	9.2081	9.18632	8.75388	8.81777	8.87774	8.73702	8.29521	8.29874	8.55075	8.38971	8.34127	8.72844
ENSMUSG00000037738	0.718155	1.64508	6.8073	7.22517	6.50701	4.48353	0.0010554	0.140473	-1	protein_coding	Nek5	NIMA (never in mitosis gene a)-related expressed kinase 5 [Source:MGI Symbol;Acc:MGI:2142824]	chr8	22073616	22125053	1	ensembl	KNOWN	7.11227	7.52556	7.03767	6.96906	6.95017	6.55221	6.6454	6.29337	6.58227	6.6857	6.73533	6.59862
ENSMUSG00000039089	0.59409	1.50952	9.68465	9.9099	9.31581	4.48347	0.00105549	0.140473	-1	protein_coding	L3mbtl3	l(3)mbt-like 3 (Drosophila) [Source:MGI Symbol;Acc:MGI:2143628]	chr10	26274468	26375185	3	ensembl_havana	KNOWN	9.7769	10.1476	9.80523	10.1531	10.0067	9.85672	9.20527	9.5196	9.22255	9.57908	9.51062	9.4325
ENSMUSG00000020744	0.501756	1.41594	12.5327	12.7812	12.2795	4.47251	0.00107408	0.142663	-1	protein_coding	Slc25a19	solute carrier family 25 (mitochondrial thiamine pyrophosphate carrier), member 19 [Source:MGI Symbol;Acc:MGI:1914533]	chr11	115614178	115628295	12	ensembl_havana	KNOWN	12.7691	12.6501	12.9245	12.6132	12.5902	12.8902	12.2975	12.2213	12.3196	12.3367	12.2818	12.4989
ENSMUSG00000028207	0.366504	1.28922	12.766	12.9304	12.5639	4.46197	0.00109229	0.143371	-1	protein_coding	Asph	aspartate-beta-hydroxylase [Source:MGI Symbol;Acc:MGI:1914186]	chr4	9448069	9669344	20	ensembl_havana	KNOWN	12.8815	12.9669	12.943	12.9677	13.0737	12.9282	12.5235	12.5735	12.5947	12.4805	12.6158	12.6433
ENSMUSG00000045284	0.575586	1.49028	9.11026	9.40288	8.8273	4.45884	0.00109776	0.143806	-1	protein_coding	Dcaf12l1	DDB1 and CUL4 associated factor 12-like 1 [Source:MGI Symbol;Acc:MGI:2444462]	chrX	44786570	44790197	2	ensembl_havana	KNOWN	9.49017	9.26835	9.45013	9.3801	9.51265	9.34853	8.89942	8.86028	8.7222	8.50848	8.90349	8.97929
ENSMUSG00000013033	0.526021	1.43995	11.2422	11.4477	10.9217	4.45709	0.00110084	0.143927	1	protein_coding	Adgrl1	adhesion G protein-coupled receptor L1 [Source:MGI Symbol;Acc:MGI:1929461]	chr8	83900105	83941954	10	ensembl_havana	KNOWN	11.5076	11.4413	11.3942	11.6729	11.3524	11.4075	11.0282	10.9996	10.7373	11.216	10.9866	11.1623
ENSMUSG00000024371	0.477135	1.39198	10.4126	10.6553	10.1782	4.45579	0.00110312	0.143945	-1	protein_coding	C2	complement component 2 (within H-2S) [Source:MGI Symbol;Acc:MGI:88226]	chr17	34862604	34898265	8	ensembl_havana	KNOWN	10.6143	10.5656	10.7859	10.6093	10.6391	10.79	10.1697	10.0362	10.3286	10.1224	10.0493	10.2402
ENSMUSG00000022560	-0.692503	-1.61609	11.61	11.3045	11.997	-4.44584	0.00112077	0.144372	1	protein_coding	Slc52a2	solute carrier protein 52, member 2 [Source:MGI Symbol;Acc:MGI:1289288]	chr15	76538943	76542130	1	ensembl	KNOWN	11.5896	11.0224	11.3014	11.2916	10.8728	11.2913	12.0686	11.9238	11.9986	12.0049	12.0734	11.8811
ENSMUSG00000030825	0.583325	1.4983	8.91977	9.30919	8.72586	4.43833	0.00113432	0.145458	1	protein_coding	Hsd17b14	hydroxysteroid (17-beta) dehydrogenase 14 [Source:MGI Symbol;Acc:MGI:1913315]	chr7	45554893	45567752	7	ensembl_havana	KNOWN	9.20066	9.30282	9.42409	8.92037	9.02622	9.11455	8.46455	8.81599	8.89705	8.44574	8.73136	8.69378
ENSMUSG00000062995	0.535821	1.44977	9.39876	9.72217	9.18635	4.42914	0.0011511	0.147198	-1	protein_coding	Ica1	islet cell autoantigen 1 [Source:MGI Symbol;Acc:MGI:96391]	chr6	8630527	8778488	12	ensembl_havana	KNOWN	9.80659	9.75804	9.60188	9.55615	9.66087	9.50081	9.01302	9.31209	9.23394	9.00762	9.33344	9.00072
ENSMUSG00000034848	0.405624	1.32466	10.0945	10.319	9.91339	4.4285	0.00115229	0.147198	-1	protein_coding	Ttc21b	tetratricopeptide repeat domain 21B [Source:MGI Symbol;Acc:MGI:1920918]	chr2	66184327	66256617	4	ensembl_havana	KNOWN	10.2962	10.4779	10.183	10.2055	10.3175	10.2318	9.95567	9.93291	9.85159	9.8625	9.91927	9.89979
ENSMUSG00000034751	0.571569	1.48614	10.8065	11.0245	10.4529	4.42406	0.0011605	0.147791	-1	protein_coding	Mast4	microtubule associated serine/threonine kinase family member 4 [Source:MGI Symbol;Acc:MGI:1918885]	chr13	102732486	103334497	18	ensembl_havana	KNOWN	10.9936	10.9087	11.1713	11.3244	11.02	10.9464	10.5456	10.5526	10.2606	10.6808	10.5483	10.7252
ENSMUSG00000014243	-0.72007	-1.64726	9.55266	9.20273	9.9228	-4.40513	0.00119622	0.150398	-1	protein_coding	Zswim7	zinc finger SWIM-type containing 7 [Source:MGI Symbol;Acc:MGI:1916997]	chr11	62267224	62281375	1	ensembl_havana	KNOWN	9.49017	8.84915	9.26887	9.24428	9.26015	9.33741	9.97559	9.68466	10.1081	9.83479	9.66007	9.91867
ENSMUSG00000048399	-0.833885	-1.78248	6.84197	6.49845	7.33233	-4.40478	0.0011969	0.150398	1	protein_coding	Tprg	transformation related protein 63 regulated [Source:MGI Symbol;Acc:MGI:1918588]	chr16	25286817	25422344	2	ensembl_havana	KNOWN	6.43736	6.43078	6.62721	6.68804	6.32754	6.25413	7.07282	7.38715	7.53704	6.86078	6.969	7.51174
ENSMUSG00000071893	1.03411	2.04784	5.49467	6.13546	5.10135	4.40441	0.0011976	0.150398	1	protein_coding	Vmn1r4	vomeronasal 1 receptor 4 [Source:MGI Symbol;Acc:MGI:2159457]	chr6	56924015	56958100	3	ensembl_havana	KNOWN	5.73375	6.24067	6.43195	5.19328	5.39465	5.45267	5.15665	5.51268	4.63473	5.63839	5.35681	5.18981
ENSMUSG00000030768	0.63096	1.5486	8.82332	9.13311	8.50215	4.38815	0.00122925	0.153223	-1	protein_coding	Disp1	dispatched homolog 1 (Drosophila) [Source:MGI Symbol;Acc:MGI:1916147]	chr1	183086266	183221522	5	ensembl_havana	KNOWN	9.30144	8.82902	9.26887	9.10598	8.77232	9.12752	8.36736	8.60666	8.53243	8.65036	8.62414	8.69378
ENSMUSG00000021662	0.432314	1.3494	12.8143	13.0575	12.6252	4.38423	0.001237	0.153619	-1	protein_coding	Arhgef28	Rho guanine nucleotide exchange factor (GEF) 28 [Source:MGI Symbol;Acc:MGI:1346016]	chr13	97898595	98206165	1	ensembl	KNOWN	13.118	12.9882	13.0664	12.9431	12.8196	13.0451	12.5128	12.6798	12.683	12.5098	12.6728	12.733
ENSMUSG00000015749	-0.349534	-1.27415	12.3465	12.152	12.5015	-4.38306	0.00123934	0.153619	1	protein_coding	Anp32e	acidic (leucine-rich) nuclear phosphoprotein 32 family, member E [Source:MGI Symbol;Acc:MGI:1913721]	chr3	95929246	95947390	10	ensembl_havana	KNOWN	12.0928	12.1206	12.2427	12.1702	12.2665	12.2148	12.4572	12.5735	12.4739	12.4878	12.5464	12.5114
ENSMUSG00000029552	0.422436	1.34019	10.9154	11.1586	10.7361	4.37733	0.00125081	0.154579	1	protein_coding	Tes	testis derived transcript [Source:MGI Symbol;Acc:MGI:105081]	chr6	17065149	17105828	5	ensembl_havana	KNOWN	11.1368	11.1154	11.2235	10.8861	11.1176	11.1744	10.7522	10.6525	10.8037	10.6454	10.7735	10.7036
ENSMUSG00000026004	0.552228	1.46635	11.9957	12.2734	11.7212	4.375	0.00125548	0.154579	-1	protein_coding	Kansl1l	KAT8 regulatory NSL complex subunit 1-like [Source:MGI Symbol;Acc:MGI:1915941]	chr1	66719248	66817562	5	ensembl_havana	KNOWN	12.1098	12.4188	12.2917	12.3495	11.9673	12.2538	11.6418	11.8653	11.6566	11.7112	11.7826	11.9003
ENSMUSG00000043811	0.730449	1.65916	8.17939	8.40344	7.67299	4.36675	0.00127226	0.156249	1	protein_coding	Rtn4r	reticulon 4 receptor [Source:MGI Symbol;Acc:MGI:2136886]	chr16	18127642	18152408	1	ensembl_havana	KNOWN	8.07208	8.45287	8.68537	8.26262	8.67669	8.74545	7.76469	7.62816	7.62612	8.19639	7.97572	8.06654
ENSMUSG00000036371	-0.43221	-1.3493	13.5176	13.3087	13.7409	-4.36193	0.00128216	0.156461	1	protein_coding	Serbp1	serpine1 mRNA binding protein 1 [Source:MGI Symbol;Acc:MGI:1914120]	chr6	67238176	67297736	16	ensembl_havana	KNOWN	13.2986	13.1726	13.4548	13.2118	13.3641	13.4418	13.7485	13.6968	13.7773	13.5989	13.714	13.732
ENSMUSG00000027562	0.539899	1.45387	14.9864	15.2724	14.7325	4.35351	0.00129965	0.157872	1	protein_coding	Car2	carbonic anhydrase 2 [Source:MGI Symbol;Acc:MGI:88269]	chr3	14886273	14900770	3	ensembl_havana	KNOWN	15.2469	15.2156	15.3548	15.0085	15.1771	15.3756	14.6487	14.6882	14.8607	14.5654	14.9231	14.7725
ENSMUSG00000022546	-1.14477	-2.21111	9.26345	8.59545	9.74022	-4.34664	0.0013141	0.158966	1	protein_coding	Gpt	glutamic pyruvic transaminase, soluble [Source:MGI Symbol;Acc:MGI:95802]	chr15	76696764	76699674	1	ensembl	KNOWN	8.57601	8.81544	8.39489	9.31127	8.2869	8.85087	10.0927	9.71311	9.41484	10.1923	9.89819	9.61492
ENSMUSG00000039908	0.525385	1.43932	9.85164	10.1499	9.62449	4.34202	0.00132391	0.158966	1	protein_coding	Slc26a11	solute carrier family 26, member 11 [Source:MGI Symbol;Acc:MGI:2444589]	chr11	119355557	119381079	4	ensembl_havana	KNOWN	10.1494	10.3565	9.94365	10.1946	10.028	9.94361	9.5176	9.74495	9.61092	9.66814	9.53814	9.52413
ENSMUSG00000028019	0.527312	1.44124	10.923	11.185	10.6576	4.3409	0.00132632	0.158966	1	protein_coding	Pdgfc	platelet-derived growth factor, C polypeptide [Source:MGI Symbol;Acc:MGI:1859631]	chr3	81036416	81214040	3	ensembl_havana	KNOWN	11.3179	11.015	11.222	11.1197	10.9267	11.2265	10.5479	10.6918	10.7333	10.5926	10.8866	10.7964
ENSMUSG00000025321	0.473213	1.3882	14.0341	14.2828	13.8096	4.34019	0.00132783	0.158966	-1	protein_coding	Itgb8	integrin beta 8 [Source:MGI Symbol;Acc:MGI:1338035]	chr12	119158022	119238802	3	ensembl_havana	KNOWN	14.2728	14.2995	14.2761	14.2835	14.1352	14.3312	13.8908	13.7505	13.7875	13.6252	13.7389	14.0178
ENSMUSG00000075044	1.6454	3.12835	10.422	11.2702	9.6248	4.3378	0.00133296	0.158966	-1	protein_coding	Slc22a29	solute carrier family 22. member 29 [Source:MGI Symbol;Acc:MGI:3605624]	chr19	8160165	8218900	4	ensembl_havana	KNOWN	10.7529	11.7779	11.2798	10.8895	11.7517	11.0758	9.52212	9.13116	10.2211	8.90476	9.87679	9.88066
ENSMUSG00000019659	-0.414705	-1.33303	10.637	10.4624	10.8771	-4.33583	0.0013372	0.158966	1	protein_coding	Ccdc12	coiled-coil domain containing 12 [Source:MGI Symbol;Acc:MGI:1919904]	chr9	110656503	110711606	10	ensembl_havana	KNOWN	10.5038	10.4319	10.4514	10.3547	10.4575	10.4384	10.9176	10.8612	10.8525	10.8905	10.892	10.5928
ENSMUSG00000062151	0.826095	1.77288	6.27431	6.58382	5.75773	4.33296	0.0013434	0.159418	-1	protein_coding	Unc13c	unc-13 homolog C (C. elegans) [Source:MGI Symbol;Acc:MGI:2149021]	chr9	73479422	73968966	2	ensembl_havana	KNOWN	6.48711	6.83239	6.43195	6.80709	7.00847	6.25413	5.75704	5.78187	5.73427	6.12382	6.2499	5.82369
ENSMUSG00000033594	-0.51769	-1.43166	9.92835	9.76098	10.2787	-4.32833	0.00135348	0.160056	-1	protein_coding	Spata2l	spermatogenesis associated 2-like [Source:MGI Symbol;Acc:MGI:1926029]	chr8	123232255	123236209	2	ensembl	KNOWN	9.8736	9.55649	9.85286	9.76175	9.63797	9.95092	10.2833	10.396	10.1568	9.96831	9.8293	9.87293
ENSMUSG00000024789	0.444226	1.36058	11.9316	12.183	11.7387	4.32512	0.0013605	0.160056	1	protein_coding	Jak2	Janus kinase 2 [Source:MGI Symbol;Acc:MGI:96629]	chr19	29251828	29313080	2	ensembl	KNOWN	12.3071	12.0899	12.152	12.232	12.1353	11.9989	11.6878	11.7445	11.784	11.6228	11.59	11.8352
ENSMUSG00000025384	-0.429715	-1.34697	10.5122	10.3479	10.7776	-4.32505	0.00136066	0.160056	-1	protein_coding	Faap100	Fanconi anemia core complex associated protein 100 [Source:MGI Symbol;Acc:MGI:1919135]	chr11	120369055	120378764	8	ensembl_havana	KNOWN	10.4452	10.2992	10.2993	10.1671	10.0867	10.3554	10.8472	10.663	10.8227	10.6652	10.7983	10.6971
ENSMUSG00000054405	-0.356973	-1.28074	11.4076	11.2528	11.6097	-4.32501	0.00136075	0.160056	1	protein_coding	Dnajc8	DnaJ (Hsp40) homolog, subfamily C, member 8 [Source:MGI Symbol;Acc:MGI:1915848]	chr4	132535550	132553742	12	ensembl_havana	KNOWN	11.2671	11.2362	11.2549	11.0848	11.2183	11.3283	11.5856	11.6169	11.6267	11.5691	11.5889	11.5148
ENSMUSG00000032374	0.482924	1.39757	11.7935	12.0307	11.5478	4.32374	0.00136353	0.160101	1	protein_coding	Plod2	procollagen lysine, 2-oxoglutarate 5-dioxygenase 2 [Source:MGI Symbol;Acc:MGI:1347007]	chr9	92542223	92608428	5	ensembl_havana	KNOWN	11.9247	12.0721	12.0953	12.0689	11.804	12.0912	11.606	11.6728	11.3646	11.5796	11.6417	11.6015
ENSMUSG00000036411	0.975676	1.96656	6.59351	7.0188	6.04313	4.31964	0.00137259	0.1606	1	protein_coding	9530077C05Rik	RIKEN cDNA 9530077C05 gene [Source:MGI Symbol;Acc:MGI:1915533]	chr9	22411577	22444677	1	ensembl	KNOWN	6.94432	7.10215	7.00993	7.0914	6.69011	6.38948	6.03534	6.49407	5.59997	6.48639	6.79739	6.48158
ENSMUSG00000029368	1.03051	2.04275	9.67013	10.2114	9.18088	4.31328	0.00138676	0.161975	1	protein_coding	Alb	albumin [Source:MGI Symbol;Acc:MGI:87991]	chr5	90460897	90476602	3	ensembl_havana	KNOWN	10.1339	10.3329	10.1674	9.67831	10.0628	10.2288	8.81348	9.14912	9.58004	8.89808	9.72538	9.27141
ENSMUSG00000044313	1.38254	2.60728	8.05258	8.59603	7.21349	4.30589	0.00140341	0.162662	-1	protein_coding	Mab21l3	mab-21-like 3 (C. elegans) [Source:MGI Symbol;Acc:MGI:2446273]	chr3	101813076	101848959	2	ensembl_havana	KNOWN	8.36602	9.1271	8.29497	8.92037	9.11513	8.13717	6.9167	7.61098	7.11278	7.45942	8.14042	7.42987
ENSMUSG00000066026	-0.618582	-1.53536	13.556	13.2746	13.8932	-4.28805	0.0014445	0.165375	1	protein_coding	Dhrs3	dehydrogenase/reductase (SDR family) member 3 [Source:MGI Symbol;Acc:MGI:1315215]	chr4	144892827	144928209	7	ensembl_havana	KNOWN	13.1327	13.2503	13.4409	13.0713	13.293	13.258	13.6458	13.8798	14.1541	13.8866	13.6804	13.9796
ENSMUSG00000026500	-0.504584	-1.41871	11.028	10.7836	11.2881	-4.28759	0.00144557	0.165375	1	protein_coding	Cox20	COX20 Cox2 chaperone [Source:MGI Symbol;Acc:MGI:1913609]	chr1	178319130	178322693	2	ensembl_havana	KNOWN	10.8127	10.688	10.8499	10.6337	10.8168	11.0907	11.2893	11.1837	11.3915	11.1543	11.2041	11.2213
ENSMUSG00000069835	-0.585975	-1.50105	9.83886	9.59652	10.1825	-4.28257	0.00145738	0.1663	1	protein_coding	Sat2	spermidine/spermine N1-acetyl transferase 2 [Source:MGI Symbol;Acc:MGI:1916465]	chr11	69622024	69623870	3	ensembl_havana	KNOWN	9.72081	9.72574	9.34302	9.55189	9.38093	9.59718	10.1754	10.1115	10.2606	10.0846	10.2651	9.8495
ENSMUSG00000022179	0.518166	1.43213	8.52204	8.73681	8.21865	4.2707	0.00148567	0.168519	-1	protein_coding	4931414P19Rik	RIKEN cDNA 4931414P19 gene [Source:MGI Symbol;Acc:MGI:1921609]	chr14	54583663	54605908	1	ensembl	KNOWN	8.70776	8.72392	8.77876	8.60421	8.45355	8.50826	7.99035	8.30943	8.35616	8.58533	8.80118	8.44558
ENSMUSG00000044408	-0.358241	-1.28186	11.583	11.3988	11.757	-4.26757	0.00149324	0.169091	-1	protein_coding	Sptssa	serine palmitoyltransferase, small subunit A [Source:MGI Symbol;Acc:MGI:1913399]	chr12	54645374	54656572	1	ensembl	KNOWN	11.3552	11.37	11.4713	11.298	11.4291	11.4763	11.7652	11.6913	11.8146	11.732	11.8298	11.7628
ENSMUSG00000056019	0.444949	1.36127	8.9098	9.09584	8.65089	4.2613	0.00150849	0.170529	1	protein_coding	Zfp709	zinc finger protein 709 [Source:MGI Symbol;Acc:MGI:2384299]	chr8	71882019	71895727	4	ensembl_havana	KNOWN	8.95762	9.17041	9.15948	9.17402	9.32467	9.02729	8.5644	8.66607	8.7222	8.62632	8.76281	8.76229
ENSMUSG00000023992	1.15758	2.23083	4.82172	5.4022	4.24462	4.25854	0.00151528	0.170718	1	protein_coding	Trem2	triggering receptor expressed on myeloid cells 2 [Source:MGI Symbol;Acc:MGI:1913150]	chr17	48346401	48354147	4	ensembl_havana	KNOWN	5.46245	5.37633	5.36782	5.10308	6.281	5.18137	4.10934	4.13417	4.49034	4.39446	3.92797	4.03227
ENSMUSG00000060550	-0.690883	-1.61427	9.97889	9.61279	10.3037	-4.25318	0.00152851	0.17163	1	protein_coding	H2-Q7	histocompatibility 2, Q region locus 7 [Source:MGI Symbol;Acc:MGI:95936]	chr17	35439155	35443773	6	ensembl_havana	KNOWN	9.37596	9.81032	9.6521	9.42733	10.0245	9.78487	10.2317	10.4929	10.1864	10.2976	10.2842	10.1789
ENSMUSG00000039842	0.426826	1.34427	9.02634	9.25026	8.82343	4.25082	0.00153438	0.172	1	protein_coding	Mcph1	microcephaly, primary autosomal recessive 1 [Source:MGI Symbol;Acc:MGI:2443308]	chr8	18595131	18803189	6	ensembl_havana	KNOWN	9.30144	9.18632	9.26301	9.21228	9.02622	9.15311	8.69831	8.97882	8.79316	8.95067	8.96562	8.78716
ENSMUSG00000026739	-0.380715	-1.30199	11.5548	11.3568	11.7375	-4.24876	0.00153953	0.172	1	protein_coding	Bmi1	Bmi1 polycomb ring finger oncogene [Source:MGI Symbol;Acc:MGI:88174]	chr2	18677018	18686629	7	ensembl_havana	KNOWN	11.3451	11.2349	11.4902	11.3843	11.2964	11.4776	11.7832	11.7136	11.7156	11.7159	11.7486	11.7523
ENSMUSG00000090231	-1.15911	-2.2332	9.12713	8.49098	9.6501	-4.24495	0.00154907	0.172164	-1	protein_coding	Cfb	complement factor B [Source:MGI Symbol;Acc:MGI:105975]	chr17	34856374	34862518	8	ensembl_havana	KNOWN	9.0598	7.86571	8.54743	8.7073	8.53513	9.17201	9.6012	9.72513	9.62396	9.59155	9.27466	9.82168
ENSMUSG00000028693	-0.533455	-1.44739	10.527	10.2806	10.814	-4.24456	0.00155006	0.172164	-1	protein_coding	Nasp	nuclear autoantigenic sperm protein (histone-binding) [Source:MGI Symbol;Acc:MGI:1355328]	chr4	116601052	116627941	8	ensembl_havana	KNOWN	10.0412	10.5098	10.2907	10.33	10.3261	10.1579	10.8309	10.9372	10.6739	10.7362	10.6736	10.8167
ENSMUSG00000074217	-0.824868	-1.77137	8.34584	7.90141	8.72628	-4.24304	0.00155389	0.172164	-1	protein_coding	2210011C24Rik	RIKEN cDNA 2210011C24 gene [Source:MGI Symbol;Acc:MGI:1917384]	chr8	84010222	84012171	5	ensembl_havana	KNOWN	7.65975	7.78441	8.26007	7.68026	7.80147	8.13717	8.83545	8.73903	8.60436	8.98259	9.11932	8.54615
ENSMUSG00000019761	-0.686509	-1.60938	7.81589	7.48523	8.17174	-4.21346	0.00163048	0.177995	-1	protein_coding	Krt10	keratin 10 [Source:MGI Symbol;Acc:MGI:96685]	chr11	99385254	99389364	1	ensembl_havana	KNOWN	7.39889	7.36705	7.68975	7.49761	7.11844	7.63627	8.31619	7.90676	8.29226	8.33141	8.11627	8.11974
ENSMUSG00000050097	0.936444	1.91381	11.0574	11.6696	10.7331	4.20676	0.00164839	0.178545	1	protein_coding	Ces2b	carboxyesterase 2B [Source:MGI Symbol;Acc:MGI:2448547]	chr8	104831572	104840093	2	ensembl_havana	KNOWN	11.7862	12.0004	11.222	11.0877	11.9063	11.3534	10.7695	10.7771	10.6529	10.3766	10.4814	10.2758
ENSMUSG00000025188	0.58608	1.50116	10.1965	10.546	9.95995	4.20612	0.0016501	0.178545	-1	protein_coding	Hps1	Hermansky-Pudlak syndrome 1 homolog (human) [Source:MGI Symbol;Acc:MGI:2177763]	chr19	42755105	42779978	9	ensembl_havana	KNOWN	10.4389	10.7121	10.4871	10.4629	10.3088	10.2732	9.8872	9.97379	10.0188	10.0964	10.0933	9.60563
ENSMUSG00000034795	0.885898	1.84791	7.50306	7.88671	7.00082	4.20557	0.00165156	0.178545	1	protein_coding	Ccdc122	coiled-coil domain containing 122 [Source:MGI Symbol;Acc:MGI:1918358]	chr14	77036772	77112257	4	ensembl_havana	KNOWN	7.91735	7.69826	8.04453	8.10888	7.64488	8.66768	6.99687	7.0217	6.98388	7.13522	6.88574	6.93175
ENSMUSG00000078435	0.823181	1.7693	7.73923	8.14718	7.324	4.20174	0.00166191	0.179181	1	protein_coding	AU041133	expressed sequence AU041133 [Source:MGI Symbol;Acc:MGI:2143755]	chr10	82128013	82153065	2	ensembl_havana	KNOWN	7.9532	8.60268	7.88567	8.4663	8.18946	7.93072	7.32139	7.46568	7.18493	7.15776	7.30435	7.40865
ENSMUSG00000036890	-0.54767	-1.46172	9.51538	9.27754	9.82521	-4.19776	0.00167272	0.17967	-1	protein_coding	Gtdc1	glycosyltransferase-like domain containing 1 [Source:MGI Symbol;Acc:MGI:2444269]	chr2	44564412	44927657	13	ensembl_havana	KNOWN	9.56157	9.1435	9.12756	9.07666	9.14142	9.32057	9.8553	9.67229	9.94805	9.7594	9.76863	9.80959
ENSMUSG00000035064	0.422763	1.34049	9.35913	9.53826	9.11549	4.19393	0.00168323	0.180341	1	protein_coding	Eef2k	eukaryotic elongation factor-2 kinase [Source:MGI Symbol;Acc:MGI:1195261]	chr7	120842831	120907219	9	ensembl_havana	KNOWN	9.68928	9.50667	9.41883	9.63068	9.62871	9.59718	9.0385	9.01844	9.28954	9.12668	9.18463	9.18046
ENSMUSG00000054136	1.29578	2.4551	8.32937	8.92188	7.6261	4.19351	0.00168437	0.180341	1	protein_coding	Adm2	adrenomedullin 2 [Source:MGI Symbol;Acc:MGI:2675256]	chr15	89322972	89324728	1	ensembl	KNOWN	8.69723	8.7879	9.28053	8.45722	9.15439	9.22727	7.45984	7.07277	8.3457	7.89473	7.74323	7.83168
ENSMUSG00000053460	0.383215	1.30424	10.5232	10.664	10.2808	4.1839	0.00171098	0.181846	1	protein_coding	Ggcx	gamma-glutamyl carboxylase [Source:MGI Symbol;Acc:MGI:1927655]	chr6	72414308	72430712	2	ensembl_havana	KNOWN	10.6227	10.6806	10.6887	10.7773	10.7329	10.79	10.2179	10.3527	10.2717	10.5096	10.4186	10.216
ENSMUSG00000032555	0.433702	1.3507	10.2968	10.4398	10.0061	4.17845	0.00172629	0.182369	1	protein_coding	Topbp1	topoisomerase (DNA) II binding protein 1 [Source:MGI Symbol;Acc:MGI:1920018]	chr9	103305215	103350428	10	ensembl_havana	KNOWN	10.361	10.6056	10.3527	10.6397	10.5314	10.4896	9.92867	10.1624	9.92716	10.1423	10.1715	10.2492
ENSMUSG00000021081	-0.736746	-1.66641	14.3496	14.0601	14.7969	-4.17789	0.00172788	0.182369	-1	protein_coding	Serpina1f	serine (or cysteine) peptidase inhibitor, clade A, member 1F [Source:MGI Symbol;Acc:MGI:1915598]	chr12	103688044	103695529	3	ensembl_havana	KNOWN	14.0314	14.0445	14.1045	13.5961	14.1968	13.9984	14.6332	14.6786	15.0788	14.3486	14.7293	14.7546
ENSMUSG00000038600	-0.489758	-1.40421	14.4715	14.2255	14.7153	-4.17049	0.00174889	0.183715	-1	protein_coding	Atp6v0a4	ATPase, H+ transporting, lysosomal V0 subunit A4 [Source:MGI Symbol;Acc:MGI:2153480]	chr6	38048483	38124586	7	ensembl_havana	KNOWN	14.3785	14.1504	14.1477	14.1451	14.2402	14.2986	14.6526	14.6587	14.8346	14.5496	14.6735	14.9289
ENSMUSG00000040471	-0.474412	-1.38935	9.76078	9.57606	10.0505	-4.16508	0.00176441	0.184765	1	protein_coding	Ggt6	gamma-glutamyltransferase 6 [Source:MGI Symbol;Acc:MGI:1918772]	chr11	72435526	72438400	3	ensembl_havana	KNOWN	9.53225	9.58478	9.61114	9.32131	9.45617	9.5594	10.0558	9.9569	10.1387	9.87616	9.83301	10.2037
ENSMUSG00000074715	1.37809	2.59925	12.234	12.9107	11.5326	4.15922	0.0017814	0.185962	1	protein_coding	Ccl28	chemokine (C-C motif) ligand 28 [Source:MGI Symbol;Acc:MGI:1861731]	chr13	119623819	119654354	1	ensembl	KNOWN	12.9938	13.4167	12.3217	13.3243	12.1139	12.709	11.9085	11.4239	11.2655	11.815	11.5624	11.9534
ENSMUSG00000038624	0.786294	1.72464	11.1451	11.5273	10.741	4.15739	0.00178673	0.186227	1	protein_coding	Nepn	nephrocan [Source:MGI Symbol;Acc:MGI:1913900]	chr10	52388972	52404607	2	ensembl_havana	KNOWN	11.6793	11.3595	11.5432	11.4302	11.0585	11.666	10.777	10.5991	10.847	10.6454	11.2876	10.8485
ENSMUSG00000047797	-0.646567	-1.56544	11.6981	11.4422	12.0888	-4.15358	0.00179792	0.187101	1	protein_coding	Gjb1	gap junction protein, beta 1 [Source:MGI Symbol;Acc:MGI:95719]	chrX	101376378	101385629	3	ensembl_havana	KNOWN	11.7536	11.187	11.3862	11.124	11.2352	11.566	12.0166	12.0262	12.2236	11.8842	11.961	12.0135
ENSMUSG00000071177	-0.886161	-1.84825	12.4243	11.9944	12.8806	-4.15038	0.00180736	0.187427	-1	protein_coding	Serpina1d	serine (or cysteine) peptidase inhibitor, clade A, member 1D [Source:MGI Symbol;Acc:MGI:891968]	chr12	103763594	103773592	1	ensembl_havana	KNOWN	12.2587	11.612	12.1126	11.8882	11.3283	12.0978	12.712	12.9639	12.9659	12.9199	13.0017	13.2302
ENSMUSG00000024118	0.68247	1.60489	7.43802	7.86789	7.18542	4.12979	0.00186935	0.190966	-1	protein_coding	1600002H07Rik	RIKEN cDNA 1600002H07 gene [Source:MGI Symbol;Acc:MGI:1919266]	chr17	24215054	24220851	5	ensembl_havana	KNOWN	7.9532	8.05093	7.59955	7.38729	7.22062	7.03763	7.09727	7.34622	7.11278	7.66224	7.61124	7.17732
ENSMUSG00000068391	-0.476099	-1.39098	10.5335	10.3185	10.7946	-4.12802	0.00187479	0.191173	1	protein_coding	Chrac1	chromatin accessibility complex 1 [Source:MGI Symbol;Acc:MGI:2135796]	chr15	73090392	73097554	3	ensembl_havana	KNOWN	10.4199	10.2918	10.2438	10.2217	10.1688	10.4642	10.8107	10.6609	10.9122	10.8582	10.7618	10.588
ENSMUSG00000022514	0.426434	1.34391	9.42455	9.66347	9.23703	4.12727	0.0018771	0.191173	1	protein_coding	Il1rap	interleukin 1 receptor accessory protein [Source:MGI Symbol;Acc:MGI:104975]	chr16	26581704	26730117	7	ensembl_havana	KNOWN	9.78189	9.59276	9.61575	9.6861	9.49746	9.64757	9.36987	9.11298	9.22826	9.09782	9.29631	9.16788
ENSMUSG00000090553	-0.457708	-1.37336	10.6092	10.4137	10.8714	-4.11653	0.00191048	0.192194	-1	protein_coding	Snrpe	small nuclear ribonucleoprotein E [Source:MGI Symbol;Acc:MGI:98346]	chr1	133603871	133610291	6	ensembl_havana	KNOWN	10.4702	10.3377	10.4333	10.2136	10.3823	10.4769	10.9363	10.7	10.978	10.7841	10.9236	10.675
ENSMUSG00000025347	-1.01398	-2.01947	13.7323	13.2596	14.2735	-4.1135	0.00191999	0.192194	-1	protein_coding	Mettl7b	methyltransferase like 7B [Source:MGI Symbol;Acc:MGI:1918914]	chr10	128958277	128960988	1	ensembl	KNOWN	13.7362	12.6869	13.3556	13.0631	12.7493	13.4657	14.2953	14.0966	14.4288	14.3013	14.2932	14.3162
ENSMUSG00000028096	-0.533742	-1.44768	11.1275	10.8949	11.4286	-4.11173	0.00192558	0.192299	-1	protein_coding	Gpr89	G protein-coupled receptor 89 [Source:MGI Symbol;Acc:MGI:1914799]	chr3	96868281	96905346	6	ensembl_havana	KNOWN	11.0505	10.6426	10.9914	10.6497	10.7628	10.9985	11.4826	11.3325	11.4706	11.2803	11.4118	11.4566
ENSMUSG00000001802	0.48499	1.39958	10.7856	11.0392	10.5542	4.10758	0.00193873	0.193035	-1	protein_coding	Lrp3	low density lipoprotein receptor-related protein 3 [Source:MGI Symbol;Acc:MGI:3584516]	chr7	35200027	35215370	4	ensembl_havana	KNOWN	11.1251	10.9419	11.0505	11.0892	10.8511	10.9967	10.727	10.5548	10.3807	10.6314	10.4087	10.6706
ENSMUSG00000028463	-1.3015	-2.46485	9.41066	8.88578	10.1873	-4.10548	0.00194545	0.193416	1	protein_coding	Car9	carbonic anhydrase 9 [Source:MGI Symbol;Acc:MGI:2447188]	chr4	43506966	43513729	7	ensembl_havana	KNOWN	9.05155	8.64935	8.95642	8.99123	7.48981	8.61341	10.0369	10.1417	10.3832	10.3327	9.91228	10.3694
ENSMUSG00000047528	-0.952391	-1.93508	7.42265	7.0469	7.99929	-4.10345	0.00195195	0.193774	-1	protein_coding	Als2cr12	amyotrophic lateral sclerosis 2 (juvenile) chromosome region, candidate 12 (human) [Source:MGI Symbol;Acc:MGI:1918359]	chr1	58646903	58695989	6	ensembl_havana	KNOWN	6.90825	7.2508	6.98164	6.29863	7.11844	6.62717	7.74935	7.93464	8.31388	7.66224	7.93489	8.29184
ENSMUSG00000097187	-1.0405	-2.05695	5.74745	5.36364	6.40414	-4.10082	0.00196039	0.194323	-1	protein_coding	Gm19426	predicted gene, 19426 [Source:MGI Symbol;Acc:MGI:5011611]	chr2	84742169	84743655	1	havana	KNOWN	4.8524	5.70564	5.53288	4.79274	4.99412	5.36778	6.22482	6.3358	6.65181	6.55593	5.84224	6.11319
ENSMUSG00000032905	0.376038	1.29777	11.8834	12.0835	11.7074	4.09878	0.00196696	0.194641	-1	protein_coding	Atg12	autophagy related 12 [Source:MGI Symbol;Acc:MGI:1914776]	chr18	46732417	46741579	1	ensembl	KNOWN	12.0407	12.1734	12.0364	12.1764	12.0972	11.9587	11.7177	11.7823	11.6223	11.591	11.6751	11.73
ENSMUSG00000038546	0.387007	1.30768	11.8157	12.009	11.622	4.09433	0.0019814	0.195047	-1	protein_coding	Ranbp9	RAN binding protein 9 [Source:MGI Symbol;Acc:MGI:1928741]	chr13	43402673	43480973	1	ensembl	KNOWN	12.0998	11.9869	11.9404	12.1674	11.9005	11.9568	11.7018	11.6244	11.5399	11.6489	11.6009	11.6201
ENSMUSG00000027201	0.698315	1.62261	9.99886	10.3368	9.63848	4.09219	0.00198839	0.195204	-1	protein_coding	Myef2	myelin basic protein expression factor 2, repressor [Source:MGI Symbol;Acc:MGI:104592]	chr2	125084628	125123661	9	ensembl_havana	KNOWN	10.1494	10.6503	10.2106	10.5272	10.1942	10.1452	9.78929	9.5196	9.60655	9.93933	9.47783	9.77685
ENSMUSG00000039048	-0.315891	-1.24478	11.5956	11.4266	11.7425	-4.08568	0.00200979	0.196041	-1	protein_coding	Foxred1	FAD-dependent oxidoreductase domain containing 1 [Source:MGI Symbol;Acc:MGI:2446262]	chr9	35204206	35211055	12	ensembl_havana	KNOWN	11.4925	11.4202	11.3671	11.5004	11.413	11.47	11.7699	11.6687	11.7888	11.7367	11.7447	11.7753
ENSMUSG00000022949	1.39996	2.63895	7.90997	8.68905	7.28908	4.08077	0.00202611	0.197037	1	protein_coding	Clic6	chloride intracellular channel 6 [Source:MGI Symbol;Acc:MGI:2146607]	chr16	92485736	92541243	2	ensembl_havana	KNOWN	8.36602	9.23303	8.46809	8.3037	9.57185	8.16259	7.14497	7.2607	7.46158	6.77589	7.0979	7.0733
ENSMUSG00000033883	0.362093	1.28529	10.0258	10.1854	9.82331	4.07963	0.00202989	0.197118	1	protein_coding	D3Ertd254e	DNA segment, Chr 3, ERATO Doi 254, expressed [Source:MGI Symbol;Acc:MGI:1098769]	chr3	36151017	36170342	3	ensembl_havana	KNOWN	10.2025	10.1584	10.1953	10.2561	10.1398	10.1736	9.68828	9.91902	9.86264	9.81365	9.92624	9.97389
ENSMUSG00000029217	0.439087	1.35575	10.0265	10.2267	9.78761	4.07805	0.0020352	0.197346	-1	protein_coding	Tec	tec protein tyrosine kinase [Source:MGI Symbol;Acc:MGI:98662]	chr5	72755716	72868483	9	ensembl_havana	KNOWN	10.2645	10.2546	10.1611	10.3498	10.1463	10.2167	9.73188	10.007	9.62396	9.87275	9.88038	9.80959
ENSMUSG00000029119	0.684519	1.60717	12.5851	12.9061	12.2216	4.07636	0.00204087	0.197517	-1	protein_coding	Man2b2	mannosidase 2, alpha B2 [Source:MGI Symbol;Acc:MGI:1195262]	chr5	36806921	36830653	3	ensembl_havana	KNOWN	13.1746	12.5127	13.031	12.8131	12.8022	13.0976	12.2133	12.1034	12.348	12.194	12.264	12.4672
ENSMUSG00000029463	0.372926	1.29498	9.54388	9.76954	9.39661	4.07461	0.00204676	0.197517	-1	protein_coding	Fam216a	family with sequence similarity 216, member A [Source:MGI Symbol;Acc:MGI:1916198]	chr5	122364580	122372364	1	ensembl_havana	KNOWN	9.76182	9.89021	9.65658	9.56884	9.74472	9.63854	9.46689	9.36939	9.35355	9.29374	9.41982	9.3625
ENSMUSG00000020787	0.602589	1.51844	7.54091	7.83797	7.23538	4.07447	0.00204724	0.197517	1	protein_coding	P2rx1	purinergic receptor P2X, ligand-gated ion channel, 1 [Source:MGI Symbol;Acc:MGI:1098235]	chr11	72999103	73015200	3	ensembl_havana	KNOWN	7.74402	7.69826	8.07162	7.42501	7.38368	7.33462	7.36232	6.94153	7.40229	7.72397	7.54041	7.86322
ENSMUSG00000021725	0.822621	1.76862	10.2601	10.7002	9.87757	4.07369	0.00204984	0.197517	-1	protein_coding	Parp8	poly (ADP-ribose) polymerase family, member 8 [Source:MGI Symbol;Acc:MGI:1098713]	chr13	116854824	117025516	1	ensembl	KNOWN	10.5717	11.0646	10.4643	10.8725	10.3204	10.5169	9.8942	10.0103	9.72824	10.2167	9.78786	9.67391
ENSMUSG00000073889	-0.53595	-1.4499	11.8686	11.643	12.1789	-4.07055	0.00206049	0.197517	1	protein_coding	Il11ra1	interleukin 11 receptor, alpha chain 1 [Source:MGI Symbol;Acc:MGI:107426]	chr4	41699989	41769474	10	ensembl_havana	KNOWN	11.7383	11.4134	11.7772	11.4601	11.4737	11.8217	12.1765	12.0965	12.2637	12.149	11.9525	12.1004
ENSMUSG00000031283	1.31922	2.49532	10.3802	10.9969	9.67765	4.05391	0.00211777	0.199335	-1	protein_coding	Chrdl1	chordin-like 1 [Source:MGI Symbol;Acc:MGI:1933172]	chrX	143285674	143394262	4	ensembl_havana	KNOWN	11.0318	11.3465	10.6123	11.0429	10.689	10.9555	10.1754	10.0491	8.80847	9.88632	9.76086	10.2037
ENSMUSG00000045316	-0.474627	-1.38956	12.8093	12.5891	13.0638	-4.05347	0.0021193	0.199335	-1	protein_coding	Fahd1	fumarylacetoacetate hydrolase domain containing 1 [Source:MGI Symbol;Acc:MGI:1915886]	chr17	24848896	24850302	1	ensembl	KNOWN	12.6743	12.4081	12.6851	12.5318	12.4773	12.7117	13.0434	13.0052	13.1427	13.0442	13.1536	12.8344
ENSMUSG00000021913	0.842828	1.79356	9.81131	10.1658	9.32299	4.05309	0.00212065	0.199335	1	protein_coding	Ogdhl	oxoglutarate dehydrogenase-like [Source:MGI Symbol;Acc:MGI:3616088]	chr14	32322019	32347820	1	ensembl	KNOWN	10.1988	10.1503	10.1484	10.0929	10.7922	10.305	9.18259	9.01844	9.76794	9.25767	9.31234	9.50925
ENSMUSG00000060288	-0.414527	-1.33286	7.76611	7.62146	8.03599	-4.05289	0.00212135	0.199335	-1	protein_coding	Ppih	peptidyl prolyl isomerase H [Source:MGI Symbol;Acc:MGI:106499]	chr4	119300010	119320546	6	ensembl_havana	KNOWN	7.59316	7.65317	7.61805	7.36805	7.31604	7.21821	8.10332	8.14017	7.86447	8.24982	8.00232	8.06654
ENSMUSG00000027459	0.499968	1.41418	9.66232	9.88755	9.38758	4.04771	0.00213953	0.199918	-1	protein_coding	Fam110a	family with sequence similarity 110, member A [Source:MGI Symbol;Acc:MGI:1921097]	chr2	151969398	151980219	4	ensembl_havana	KNOWN	9.81636	9.73659	10.1097	9.7691	9.82397	10.0081	9.3898	9.22446	9.54848	9.4526	9.51524	9.55342
ENSMUSG00000030541	-0.308999	-1.23885	15.002	14.8485	15.1575	-4.04638	0.00214424	0.200079	-1	protein_coding	Idh2	isocitrate dehydrogenase 2 (NADP+), mitochondrial [Source:MGI Symbol;Acc:MGI:96414]	chr7	80094846	80115392	6	ensembl_havana	KNOWN	14.9086	14.8073	14.8296	14.8451	14.9362	14.9154	15.1038	15.1501	15.2185	15.0745	15.1352	15.0997
ENSMUSG00000036782	0.524774	1.43871	9.30109	9.55764	9.03286	4.04486	0.00214961	0.200119	-1	protein_coding	Klhl13	kelch-like 13 [Source:MGI Symbol;Acc:MGI:1914705]	chrX	23219271	23365082	7	ensembl_havana	KNOWN	9.44052	9.58478	9.64761	9.1404	9.61	9.45525	9.01944	8.94496	9.1342	9.15497	9.36452	9.11647
ENSMUSG00000025323	-0.624325	-1.54149	8.88717	8.63926	9.26359	-4.03783	0.00217472	0.201796	-1	protein_coding	Sp4	trans-acting transcription factor 4 [Source:MGI Symbol;Acc:MGI:107595]	chr12	118234933	118301440	1	ensembl	KNOWN	8.44367	8.88859	8.58552	8.65271	8.72964	8.42668	9.0448	9.4294	9.31656	9.03223	8.86053	9.23572
ENSMUSG00000053279	0.644622	1.56333	9.99921	10.3473	9.70267	4.03667	0.00217887	0.201901	1	protein_coding	Aldh1a1	aldehyde dehydrogenase family 1, subfamily A1 [Source:MGI Symbol;Acc:MGI:1353450]	chr19	20601961	20643462	1	ensembl_havana	KNOWN	10.6087	10.3565	10.0766	10.9063	10.4311	10.4719	9.73188	9.66815	9.70798	9.22602	9.51062	9.29473
ENSMUSG00000050503	1.06007	2.08503	5.91215	6.35567	5.2956	4.03364	0.0021898	0.202633	-1	protein_coding	Fbxl22	F-box and leucine-rich repeat protein 22 [Source:MGI Symbol;Acc:MGI:1921415]	chr9	66508459	66514593	1	ensembl	KNOWN	6.15906	6.28075	6.62721	6.25741	5.77652	6.69843	5.48785	5.51268	4.88627	5.9279	5.95545	5.37623
ENSMUSG00000038425	0.537563	1.45152	9.36835	9.62543	9.08787	4.032	0.00219573	0.2029	-1	protein_coding	Poli	polymerase (DNA directed), iota [Source:MGI Symbol;Acc:MGI:1347081]	chr18	70508680	70530620	5	ensembl_havana	KNOWN	9.71038	9.73659	9.42934	9.81599	9.50761	9.38138	9.15374	9.06333	9.04655	9.20453	9.32819	9.04264
ENSMUSG00000055435	0.596577	1.51212	13.4593	13.6492	13.0526	4.03102	0.0021993	0.202949	-1	protein_coding	Maf	avian musculoaponeurotic fibrosarcoma (v-maf) AS42 oncogene homolog [Source:MGI Symbol;Acc:MGI:96909]	chr8	115682942	115707794	2	ensembl_havana	KNOWN	13.4808	13.8699	13.5968	13.7231	13.5291	13.6893	12.9555	13.3487	12.8537	13.4102	13.6349	13.4198
ENSMUSG00000026321	0.977366	1.96887	8.14712	8.56983	7.59246	4.03002	0.00220295	0.203004	1	protein_coding	Tnfrsf11a	tumor necrosis factor receptor superfamily, member 11a, NFKB activator [Source:MGI Symbol;Acc:MGI:1314891]	chr1	105780718	105847981	3	ensembl_havana	KNOWN	8.69723	8.36239	8.64986	8.64474	8.26315	8.64982	7.65366	7.89262	7.2311	8.33141	8.00232	7.38712
ENSMUSG00000065952	0.991848	1.98873	7.72844	8.21588	7.22404	4.02837	0.00220894	0.203004	1	protein_coding	C330021F23Rik	RIKEN cDNA C330021F23 gene [Source:MGI Symbol;Acc:MGI:3612471]	chr8	3567990	3584939	5	ensembl_havana	KNOWN	8.51736	7.95511	8.17518	8.26262	7.66314	8.22426	7.342	7.34622	6.98388	7.34621	7.90701	7.01833
ENSMUSG00000026394	-0.665008	-1.58558	11.779	11.5014	12.1664	-4.02611	0.00221723	0.203016	1	protein_coding	Atp6v1g3	ATPase, H+ transporting, lysosomal V1 subunit G3 [Source:MGI Symbol;Acc:MGI:2450548]	chr1	138273738	138289462	1	ensembl_havana	KNOWN	11.4046	11.4468	11.6527	11.0414	11.6165	11.5064	12.0166	12.1111	12.3714	11.8993	12.2558	12.0249
ENSMUSG00000025036	-0.371949	-1.2941	11.9114	11.7511	12.123	-4.02577	0.00221845	0.203016	1	protein_coding	Sfxn2	sideroflexin 2 [Source:MGI Symbol;Acc:MGI:2137678]	chr19	46573365	46596898	1	ensembl	KNOWN	11.6386	11.8395	11.7752	11.7343	11.5749	11.7022	12.1577	12.0115	12.1999	12.044	12.1037	12.1556
ENSMUSG00000067148	-0.399483	-1.31904	11.0991	10.9039	11.3034	-4.025	0.00222129	0.203016	-1	protein_coding	Polr1c	polymerase (RNA) I polypeptide C [Source:MGI Symbol;Acc:MGI:103288]	chr17	46243920	46248054	8	ensembl_havana	KNOWN	11.0526	10.7783	10.8809	10.7954	10.986	10.9967	11.2919	11.2167	11.4017	11.2505	11.274	11.2648
ENSMUSG00000086784	-0.402598	-1.32189	13.4005	13.1952	13.5978	-4.02219	0.00223162	0.203207	1	protein_coding	Isoc2a	isochorismatase domain containing 2a [Source:MGI Symbol;Acc:MGI:3609243]	chr7	4877053	4895717	1	ensembl	KNOWN	13.3155	13.109	13.1613	13.1557	13.1461	13.3539	13.7101	13.4652	13.6181	13.6353	13.5747	13.5614
ENSMUSG00000001844	-0.494179	-1.40852	11.1279	10.9337	11.4279	-4.02195	0.0022325	0.203207	-1	protein_coding	Zdhhc4	zinc finger, DHHC domain containing 4 [Source:MGI Symbol;Acc:MGI:1920131]	chr5	143316489	143329256	13	ensembl_havana	KNOWN	11.0973	10.7266	10.9772	10.7571	10.6979	10.9789	11.4815	11.2669	11.5353	11.4069	11.2821	11.3269
ENSMUSG00000031642	0.513184	1.4272	11.7501	11.9829	11.4698	4.0189	0.00224381	0.203958	1	protein_coding	Sh3rf1	SH3 domain containing ring finger 1 [Source:MGI Symbol;Acc:MGI:1913066]	chr8	61224171	61396072	1	ensembl	KNOWN	12.1266	11.8278	11.9945	12.1716	11.8275	11.7844	11.517	11.3061	11.5862	11.6667	11.5657	11.627
ENSMUSG00000063856	-0.636958	-1.55505	16.5397	16.2409	16.8779	-4.01625	0.00225365	0.204574	1	protein_coding	Gpx1	glutathione peroxidase 1 [Source:MGI Symbol;Acc:MGI:104887]	chr9	108338903	108340343	4	ensembl_havana	KNOWN	16.5553	15.9467	16.2208	16.029	16.377	16.3676	16.8684	16.7536	17.0116	16.7621	16.6855	16.8984
ENSMUSG00000048439	0.343377	1.26872	8.78052	8.98104	8.63766	4.00176	0.00230835	0.206674	1	protein_coding	Nupl2	nucleoporin like 2 [Source:MGI Symbol;Acc:MGI:2387631]	chr5	24164963	24184013	4	ensembl_havana	KNOWN	9.03492	9.01871	8.88948	8.92696	8.8699	8.83514	8.62452	8.64091	8.64756	8.57699	8.75501	8.54615
ENSMUSG00000051373	0.716894	1.64364	7.38255	7.75357	7.03668	4.00132	0.00231002	0.206674	1	protein_coding	Ppapdc3	phosphatidic acid phosphatase type 2 domain containing 3 [Source:MGI Symbol;Acc:MGI:2445183]	chr2	32095528	32110820	3	ensembl_havana	KNOWN	7.80414	7.78441	7.67216	7.84237	8.05762	7.82323	7.21368	6.73507	7.16128	6.62227	7.23876	6.63561
ENSMUSG00000030650	0.76024	1.69377	7.37279	7.81933	7.05909	3.99897	0.00231902	0.20713	1	protein_coding	Tmc5	transmembrane channel-like gene family 5 [Source:MGI Symbol;Acc:MGI:1921674]	chr7	118597297	118675086	5	ensembl_havana	KNOWN	7.76434	8.03929	7.65435	7.94978	7.86596	7.67212	7.14497	7.0217	7.0106	6.74645	6.37728	7.22665
ENSMUSG00000043587	0.498875	1.41311	9.47551	9.80528	9.3064	3.99702	0.00232655	0.207249	-1	protein_coding	Pxylp1	2-phosphoxylose phosphatase 1 [Source:MGI Symbol;Acc:MGI:2442444]	chr9	96823336	96892669	13	ensembl_havana	KNOWN	9.84048	9.85746	9.71789	9.47756	9.56701	9.34853	9.0759	9.37448	9.46883	9.19366	9.2801	9.50426
ENSMUSG00000020689	0.896755	1.86187	7.66163	7.95052	7.05376	3.9951	0.00233396	0.207515	1	protein_coding	Itgb3	integrin beta 3 [Source:MGI Symbol;Acc:MGI:96612]	chr11	104608000	104670476	2	ensembl_havana	KNOWN	7.68129	7.85248	8.31778	8.15451	8.12505	7.72427	6.94392	7.2607	6.95666	8.0949	7.48492	7.34306
ENSMUSG00000051671	-0.562054	-1.47637	10.7991	10.5063	11.0684	-3.99006	0.00235349	0.208814	1	protein_coding	Coa6	cytochrome c oxidase assembly factor 6 [Source:MGI Symbol;Acc:MGI:1915142]	chr8	126422501	126425434	1	ensembl	KNOWN	10.7376	10.2571	10.5243	10.4876	10.4177	10.671	11.1904	10.8557	11.159	11.1957	10.9982	11.0942
ENSMUSG00000028641	0.345941	1.27098	10.5409	10.6993	10.3534	3.97972	0.00239421	0.211026	1	protein_coding	P3h1	prolyl 3-hydroxylase 1 [Source:MGI Symbol;Acc:MGI:1888921]	chr4	119232915	119248975	12	ensembl_havana	KNOWN	10.7402	10.5616	10.7961	10.7273	10.7307	10.7444	10.3535	10.3081	10.3985	10.3814	10.4503	10.2991
ENSMUSG00000073609	-0.430154	-1.34738	11.1584	10.9417	11.3718	-3.97694	0.00240525	0.211513	1	protein_coding	D2hgdh	D-2-hydroxyglutarate dehydrogenase [Source:MGI Symbol;Acc:MGI:2138209]	chr1	93824909	93852348	8	ensembl_havana	KNOWN	11.0893	10.878	10.8577	11.1719	10.8025	11.0606	11.4162	11.3167	11.3826	11.3258	11.3117	11.2882
ENSMUSG00000045064	0.467219	1.38244	9.64409	9.86788	9.40066	3.97674	0.00240608	0.211513	1	protein_coding	Zc2hc1c	zinc finger, C2HC-type containing 1C [Source:MGI Symbol;Acc:MGI:1919600]	chr12	85288591	85299358	1	ensembl_havana	KNOWN	9.89218	9.85082	9.86065	9.78369	9.58627	9.64757	9.13023	9.49172	9.58004	9.5749	9.62628	9.7047
ENSMUSG00000022674	-0.584264	-1.49927	9.24545	8.93611	9.52037	-3.96864	0.00243862	0.213739	-1	protein_coding	Ube2v2	ubiquitin-conjugating enzyme E2 variant 2 [Source:MGI Symbol;Acc:MGI:1917870]	chr16	15552677	15594524	4	ensembl_havana	KNOWN	8.62128	9.15971	9.02733	9.1233	9.08835	8.90459	9.62662	9.59141	9.34308	9.47521	9.62199	9.3625
ENSMUSG00000019796	0.532393	1.44633	10.1214	10.356	9.82358	3.96757	0.00244297	0.213739	1	protein_coding	Lrp11	low density lipoprotein receptor-related protein 11 [Source:MGI Symbol;Acc:MGI:2442989]	chr10	7589800	7625483	5	ensembl_havana	KNOWN	10.5485	10.1367	10.3828	10.3932	10.2466	10.6419	9.98545	9.73309	9.75219	9.92297	9.83301	9.88066
ENSMUSG00000039774	0.780688	1.71795	7.7958	8.19701	7.41632	3.96569	0.0024506	0.213739	1	protein_coding	Galnt12	UDP-N-acetyl-alpha-D-galactosamine:polypeptide N-acetylgalactosaminyltransferase 12 [Source:MGI Symbol;Acc:MGI:2444664]	chr4	47091909	47123070	2	ensembl_havana	KNOWN	8.05568	8.50456	8.03079	7.85624	8.45355	7.93072	7.40212	7.66191	7.18493	7.40392	7.36708	7.69816
ENSMUSG00000057137	0.536929	1.45088	11.5931	11.8621	11.3252	3.96426	0.0024564	0.213796	1	protein_coding	Tmem140	transmembrane protein 140 [Source:MGI Symbol;Acc:MGI:1915737]	chr6	34863146	34874946	6	ensembl_havana	KNOWN	11.7687	11.8311	11.9865	11.6641	11.6351	11.9116	11.0456	11.5732	11.3568	11.4197	11.4879	11.4371
ENSMUSG00000074680	2.32802	5.02116	5.54663	6.86581	4.53779	3.96396	0.00245765	0.213796	-1	protein_coding	Defb26	defensin beta 26 [Source:MGI Symbol;Acc:MGI:3643488]	chr2	152507798	152511692	1	ensembl_havana	KNOWN	5.96202	7.49181	7.14361	6.33871	7.26912	6.62717	3.90289	3.68671	6.02377	4.39446	3.68696	4.03227
ENSMUSG00000025289	-0.872347	-1.83064	10.8211	10.4344	11.3068	-3.96034	0.00247246	0.214805	-1	protein_coding	Prdx4	peroxiredoxin 4 [Source:MGI Symbol;Acc:MGI:1859815]	chrX	155323918	155340754	3	ensembl_havana	KNOWN	10.3409	10.3137	10.6487	9.82308	10.4653	10.6886	11.3718	11.072	11.4766	10.9691	11.4701	11.2137
ENSMUSG00000039982	1.03756	2.05275	10.2919	10.8603	9.82272	3.95568	0.00249167	0.214884	-1	protein_coding	Dtx4	deltex 4 homolog (Drosophila) [Source:MGI Symbol;Acc:MGI:2672905]	chr19	12466341	12501996	1	ensembl	KNOWN	10.351	11.2527	10.9772	10.7497	11.0739	10.5937	9.82999	10.1742	9.464	9.5324	10.0461	9.45854
ENSMUSG00000020075	-0.334368	-1.26082	11.7383	11.5473	11.8816	-3.95461	0.00249608	0.214901	-1	protein_coding	Ddx21	DEAD (Asp-Glu-Ala-Asp) box polypeptide 21 [Source:MGI Symbol;Acc:MGI:1860494]	chr10	62580248	62602298	1	ensembl	KNOWN	11.6009	11.5061	11.5347	11.6808	11.6761	11.6793	11.9059	11.9177	11.8213	11.7645	11.7883	11.9842
ENSMUSG00000027329	0.64859	1.56764	9.36423	9.56206	8.91347	3.95327	0.00250167	0.215105	-1	protein_coding	Spef1	sperm flagellar 1 [Source:MGI Symbol;Acc:MGI:3513546]	chr2	131170261	131187282	3	ensembl_havana	KNOWN	9.44682	9.56057	9.67878	9.9121	9.80764	9.49081	8.8427	9.04426	8.85344	9.46621	9.38488	8.88258
ENSMUSG00000020362	-0.410423	-1.32908	12.1045	11.8896	12.3	-3.94601	0.00253202	0.216877	-1	protein_coding	Cnot6	CCR4-NOT transcription complex, subunit 6 [Source:MGI Symbol;Acc:MGI:2144529]	chr11	49671503	49712723	5	ensembl_havana	KNOWN	11.7084	12.1032	11.8572	11.9623	11.8986	11.8533	12.2809	12.3792	12.2399	12.3048	12.3173	12.349
ENSMUSG00000042035	0.399578	1.31912	9.53476	9.66058	9.261	3.93721	0.00256933	0.21895	1	protein_coding	Igsf3	immunoglobulin superfamily, member 3 [Source:MGI Symbol;Acc:MGI:1926158]	chr3	101377083	101463059	3	ensembl_havana	KNOWN	9.61849	9.71115	9.6521	9.84411	9.77862	9.6111	9.24411	9.4047	9.1342	9.36812	9.55621	9.49423
ENSMUSG00000044952	0.585605	1.50067	9.09736	9.3502	8.7646	3.91932	0.00264701	0.222424	1	protein_coding	Kctd21	potassium channel tetramerisation domain containing 21 [Source:MGI Symbol;Acc:MGI:3643121]	chr7	97332327	97350213	1	ensembl_havana	KNOWN	9.30144	9.25332	9.49586	9.18506	9.26015	9.41879	8.94729	8.69896	8.64756	8.66617	9.07615	9.21753
ENSMUSG00000024521	0.764979	1.69935	9.6345	10.0454	9.2804	3.91926	0.00264727	0.222424	1	protein_coding	Pmaip1	phorbol-12-myristate-13-acetate-induced protein 1 [Source:MGI Symbol;Acc:MGI:1930146]	chr18	66458604	66465550	1	ensembl	KNOWN	9.74658	10.185	10.2045	10.2377	10.3432	9.84891	9.36484	9.31209	9.16426	9.1152	8.70731	9.3844
ENSMUSG00000078995	0.467429	1.38264	7.47171	7.67876	7.21133	3.91863	0.00265004	0.222424	-1	protein_coding	Zfp456	zinc finger protein 456 [Source:MGI Symbol;Acc:MGI:3040694]	chr13	67362113	67375810	2	ensembl_havana	KNOWN	7.47484	7.77041	7.79103	7.61649	7.92769	7.59951	7.14497	7.3041	7.18493	7.22335	7.32556	7.29762
ENSMUSG00000004500	0.511061	1.4251	9.31381	9.45827	8.94721	3.91177	0.00268051	0.223447	1	protein_coding	Zfp324	zinc finger protein 324 [Source:MGI Symbol;Acc:MGI:2444641]	chr7	12965838	12974236	3	ensembl_havana	KNOWN	9.56737	9.33172	9.47571	9.61036	9.28395	9.48074	8.82084	9.08837	8.93241	9.18271	9.56961	9.42195
ENSMUSG00000026238	-0.532151	-1.44608	12.3437	12.0702	12.6024	-3.9074	0.00270011	0.22416	1	protein_coding	Ptma	prothymosin alpha [Source:MGI Symbol;Acc:MGI:97803]	chr1	86526726	86530712	5	ensembl_havana	KNOWN	12.0958	11.8752	12.2397	11.92	12.1022	12.3461	12.6971	12.4193	12.6908	12.618	12.6169	12.5039
ENSMUSG00000015401	-0.488451	-1.40294	16.5665	16.3241	16.8126	-3.90638	0.00270471	0.22416	1	protein_coding	Tmem27	transmembrane protein 27 [Source:MGI Symbol;Acc:MGI:1926234]	chrX	164088830	164118860	3	ensembl_havana	KNOWN	16.4872	16.0976	16.3876	16.1226	16.2433	16.4484	16.9473	16.6823	16.8081	16.8427	16.8495	16.8812
ENSMUSG00000096433	0.388873	1.30937	9.47114	9.69371	9.30484	3.90607	0.00270609	0.22416	-1	protein_coding	Gm4944	predicted gene 4944 [Source:MGI Symbol;Acc:MGI:3643318]	chr17	22197265	22225614	1	ensembl	KNOWN	9.54405	9.8408	9.69629	9.66261	9.51768	9.48074	9.26585	9.2744	9.37427	9.26807	9.30702	9.42195
ENSMUSG00000054589	0.944965	1.92514	5.57457	6.08307	5.1381	3.90309	0.00271959	0.224593	1	protein_coding	Gm9949	predicted gene 9949 [Source:MGI Symbol;Acc:MGI:3647947]	chr18	62180126	62184405	1	ensembl	KNOWN	6.09632	5.76335	6.38952	6.41567	5.70781	6.15628	4.95734	5.35656	5.1004	4.79039	5.43698	4.72415
ENSMUSG00000024817	0.483146	1.39779	11.055	11.3128	10.8297	3.90116	0.00272833	0.224759	1	protein_coding	Uhrf2	ubiquitin-like, containing PHD and RING finger domains 2 [Source:MGI Symbol;Acc:MGI:1923718]	chr19	30030513	30093722	9	ensembl_havana	KNOWN	11.1152	11.5982	11.2251	11.3516	11.2428	11.243	10.7656	10.9389	10.7845	10.7116	10.8097	10.8739
ENSMUSG00000019889	0.47973	1.39448	13.682	13.9422	13.4624	3.8991	0.00273771	0.225193	1	protein_coding	Ptprk	protein tyrosine phosphatase, receptor type, K [Source:MGI Symbol;Acc:MGI:103310]	chr10	28074820	28597397	1	ensembl	KNOWN	14.055	13.7597	14.0118	13.7861	13.7222	14.0677	13.3463	13.4765	13.5645	13.3996	13.4095	13.5852
ENSMUSG00000030979	0.491776	1.40618	10.7276	10.992	10.5002	3.89473	0.00275776	0.225752	-1	protein_coding	Uros	uroporphyrinogen III synthase [Source:MGI Symbol;Acc:MGI:98917]	chr7	133686243	133710072	9	ensembl_havana	KNOWN	10.9914	10.9341	11.0505	11.0277	10.6845	10.9843	10.7093	10.4549	10.3365	10.6172	10.5528	10.3885
ENSMUSG00000002076	-0.773832	-1.70981	8.99309	8.64127	9.41511	-3.89292	0.00276611	0.225752	-1	protein_coding	Hsf2bp	heat shock transcription factor 2 binding protein [Source:MGI Symbol;Acc:MGI:1921627]	chr17	31944769	32034508	3	ensembl_havana	KNOWN	8.84764	8.42632	8.64986	8.61241	7.97231	8.71999	9.4622	9.53789	9.24523	9.5194	9.66424	9.25961
ENSMUSG00000048878	-0.493424	-1.40778	12.6032	12.3601	12.8536	-3.89254	0.00276785	0.225752	1	protein_coding	Hexim1	hexamethylene bis-acetamide inducible 1 [Source:MGI Symbol;Acc:MGI:2385923]	chr11	103116231	103119725	1	ensembl_havana	KNOWN	12.3421	12.156	12.5823	12.2977	12.3964	12.616	12.8609	12.772	12.9278	12.6767	12.7306	12.8804
ENSMUSG00000001986	1.21065	2.31442	10.1934	10.8053	9.59466	3.89118	0.00277417	0.225752	1	protein_coding	Gria3	glutamate receptor, ionotropic, AMPA3 (alpha 3) [Source:MGI Symbol;Acc:MGI:95810]	chrX	41400854	41678601	9	ensembl_havana	KNOWN	10.5248	11.6325	10.2586	11.055	10.4885	10.4514	9.37488	9.82905	9.58004	9.71829	9.85871	9.54858
ENSMUSG00000047473	0.486642	1.40118	9.20153	9.36686	8.88022	3.89019	0.00277876	0.22585	1	protein_coding	Zfp30	zinc finger protein 30 [Source:MGI Symbol;Acc:MGI:99178]	chr7	29783998	29794702	3	ensembl_havana	KNOWN	9.33579	9.34596	9.41883	9.27042	9.49237	9.30353	8.59906	9.08837	8.95322	9.13238	9.28552	9.19292
ENSMUSG00000055555	1.81071	3.50814	4.84898	5.50632	3.69561	3.88411	0.00280706	0.227659	1	protein_coding	4930502E18Rik	RIKEN cDNA 4930502E18 gene [Source:MGI Symbol;Acc:MGI:1922263]	chrX	53724826	53738441	1	ensembl_havana	KNOWN	6.62684	4.61449	5.27763	5.43429	4.74258	5.45267	3.90289	4.13417	3.04977	5.19093	5.18173	4.57976
ENSMUSG00000020778	-0.5264	-1.44033	9.08397	8.83987	9.36627	-3.88395	0.00280783	0.227659	1	protein_coding	Ten1	TEN1 telomerase capping complex subunit [Source:MGI Symbol;Acc:MGI:1916785]	chr11	116198855	116215318	4	ensembl_havana	KNOWN	8.84764	8.75981	8.91214	8.60421	9.06107	9.07493	9.4809	9.29067	9.32722	9.2472	9.33867	9.06315
ENSMUSG00000017817	0.396176	1.31602	7.9844	8.16028	7.7641	3.87881	0.00283202	0.228236	-1	protein_coding	Jph2	junctophilin 2 [Source:MGI Symbol;Acc:MGI:1891496]	chr2	163336242	163397993	2	ensembl_havana	KNOWN	8.2411	8.02757	8.21217	8.01307	8.13816	8.0581	7.65366	7.84933	7.78931	7.81187	8.07928	7.93916
ENSMUSG00000001750	0.980437	1.97306	10.225	10.7009	9.72041	3.87529	0.00284876	0.229032	-1	protein_coding	Tcirg1	T cell, immune regulator 1, ATPase, H+ transporting, lysosomal V0 protein A3 [Source:MGI Symbol;Acc:MGI:1350931]	chr19	3896050	3907133	13	ensembl_havana	KNOWN	10.6584	11.0135	10.4306	10.9635	10.5561	10.3609	9.56659	9.9535	9.64116	10.3814	9.40993	9.76438
ENSMUSG00000032009	0.554458	1.46862	9.71922	10.0084	9.45393	3.87348	0.00285737	0.229107	1	protein_coding	Sesn3	sestrin 3 [Source:MGI Symbol;Acc:MGI:1922997]	chr9	14276301	14326138	1	ensembl_havana	KNOWN	10.07	10.0524	9.90275	9.9514	10.0315	10.0699	9.34456	9.49172	9.5255	9.06242	9.70124	9.42723
ENSMUSG00000041849	0.520508	1.43446	9.3899	9.59308	9.07257	3.86747	0.0028862	0.230931	-1	protein_coding	Card6	caspase recruitment domain family, member 6 [Source:MGI Symbol;Acc:MGI:3032959]	chr15	5095981	5108539	2	ensembl_havana	KNOWN	9.54991	9.42408	9.80523	9.53905	9.64258	9.64757	8.82816	9.09456	9.29498	9.19366	9.27466	9.3844
ENSMUSG00000022519	0.571809	1.48639	9.22203	9.51321	8.9414	3.86669	0.00288999	0.230957	-1	protein_coding	Srl	sarcalumenin [Source:MGI Symbol;Acc:MGI:2146620]	chr16	4480216	4541816	4	ensembl_havana	KNOWN	9.64064	9.62426	9.27471	9.33128	9.64718	9.25117	8.83545	9.06333	8.92541	8.81542	9.17882	9.07667
ENSMUSG00000040187	1.73994	3.34021	5.8845	6.68675	4.94681	3.86542	0.00289611	0.23117	1	protein_coding	Arntl2	aryl hydrocarbon receptor nuclear translocator-like 2 [Source:MGI Symbol;Acc:MGI:2684845]	chr6	146796055	146833529	9	ensembl_havana	KNOWN	6.48711	7.36705	6.20607	7.0437	6.18315	6.05131	4.45038	5.89971	4.49034	5.87446	5.58508	4.97569
ENSMUSG00000027510	0.449961	1.366	8.45694	8.65594	8.20598	3.86404	0.00290284	0.231228	1	protein_coding	Rbm38	RNA binding motif protein 38 [Source:MGI Symbol;Acc:MGI:1889294]	chr2	173020498	173034734	8	ensembl_havana	KNOWN	8.84764	8.41736	8.70281	8.61241	8.52519	8.47821	8.2846	8.27713	8.0562	8.43656	8.44185	8.4033
ENSMUSG00000031652	0.362688	1.28582	11.7411	11.8937	11.531	3.86385	0.00290376	0.231228	-1	protein_coding	N4bp1	NEDD4 binding protein 1 [Source:MGI Symbol;Acc:MGI:2136825]	chr8	86841139	86885258	1	ensembl	KNOWN	11.9292	11.7987	11.9532	12.0807	11.8986	11.8909	11.4942	11.6319	11.467	11.5479	11.5262	11.6745
ENSMUSG00000031668	0.380956	1.3022	11.4392	11.6062	11.2253	3.86004	0.00292228	0.232149	1	protein_coding	Eif2ak3	eukaryotic translation initiation factor 2 alpha kinase 3 [Source:MGI Symbol;Acc:MGI:1341830]	chr6	70844515	70905245	5	ensembl_havana	KNOWN	11.4848	11.6479	11.6859	11.619	11.6094	11.6549	11.2985	11.2153	11.162	11.1682	11.2589	11.4656
ENSMUSG00000027695	0.39349	1.31357	10.2057	10.4025	10.009	3.85806	0.00293201	0.232327	1	protein_coding	Pld1	phospholipase D1 [Source:MGI Symbol;Acc:MGI:109585]	chr3	27938695	28133362	10	ensembl_havana	KNOWN	10.5008	10.2918	10.4149	10.5657	10.2344	10.4668	10.0526	10.0298	9.94459	9.94582	9.98742	10.034
ENSMUSG00000020175	0.931772	1.90762	8.78315	9.21408	8.28231	3.84811	0.00298122	0.234876	1	protein_coding	Rab36	RAB36, member RAS oncogene family [Source:MGI Symbol;Acc:MGI:1924127]	chr10	75037058	75054748	8	ensembl_havana	KNOWN	9.12411	9.54008	8.97807	9.47306	8.88553	8.9121	8.20808	8.73111	7.90775	8.65036	8.70731	8.2802
ENSMUSG00000037005	0.843779	1.79474	11.2767	11.6861	10.8423	3.84252	0.00300926	0.236528	1	protein_coding	Xpnpep2	X-prolyl aminopeptidase (aminopeptidase P) 2, membrane-bound [Source:MGI Symbol;Acc:MGI:2180001]	chrX	48108725	48136981	5	ensembl_havana	KNOWN	12.0448	11.3046	11.7088	11.545	11.3124	11.8396	10.7013	10.7479	11.0777	10.7548	10.9375	11.3466
ENSMUSG00000018999	-0.36342	-1.28647	13.2062	13.0407	13.4041	-3.84014	0.00302127	0.237192	-1	protein_coding	Slc35b4	solute carrier family 35, member B4 [Source:MGI Symbol;Acc:MGI:1931249]	chr6	34153380	34177111	4	ensembl_havana	KNOWN	13.1376	12.8985	13.086	12.9564	12.8809	13.031	13.4353	13.3314	13.4456	13.3543	13.5275	13.3897
ENSMUSG00000035517	0.347432	1.27229	11.2171	11.3989	11.0515	3.83571	0.0030438	0.238681	1	protein_coding	Tdrd7	tudor domain containing 7 [Source:MGI Symbol;Acc:MGI:2140279]	chr4	45965334	46034761	5	ensembl_havana	KNOWN	11.3817	11.4424	11.3726	11.2762	11.1584	11.3311	10.9928	11.2024	10.9592	11.1217	11.1926	11.1734
ENSMUSG00000027472	0.386543	1.30726	11.2512	11.4319	11.0454	3.83393	0.00305289	0.238853	-1	protein_coding	Pdrg1	p53 and DNA damage regulated 1 [Source:MGI Symbol;Acc:MGI:1915809]	chr2	153008890	153015427	8	ensembl_havana	KNOWN	11.2347	11.5167	11.5444	11.3344	11.5358	11.4194	11.0487	11.0514	11.036	11.1668	11.058	11.0674
ENSMUSG00000002844	-0.523825	-1.43776	10.2824	10.0373	10.5611	-3.83388	0.00305314	0.238853	-1	protein_coding	Adprh	ADP-ribosylarginine hydrolase [Source:MGI Symbol;Acc:MGI:1098234]	chr16	38445399	38452689	1	ensembl	KNOWN	9.94209	9.93798	10.2318	9.83713	10.1333	10.2615	10.5501	10.4573	10.676	10.2848	10.5618	10.5155
ENSMUSG00000018362	-0.488687	-1.40317	7.88644	7.61894	8.10763	-3.83208	0.00306232	0.239291	-1	protein_coding	Kpna2	karyopherin (importin) alpha 2 [Source:MGI Symbol;Acc:MGI:103561]	chr11	106988629	106999541	7	ensembl_havana	KNOWN	7.47484	7.57474	7.80725	7.66458	7.88164	8.01688	8.16245	8.05383	8.1066	7.79759	8.1284	7.96846
ENSMUSG00000067369	-0.376916	-1.29856	11.8026	11.6079	11.9848	-3.83101	0.00306786	0.239443	-1	protein_coding	Trmt2b	TRM2 tRNA methyltransferase 2B [Source:MGI Symbol;Acc:MGI:2442530]	chrX	134222339	134276984	5	ensembl_havana	KNOWN	11.7176	11.4468	11.6594	11.5125	11.5295	11.7259	12.0436	11.9624	11.9485	12.0041	11.9953	12.0855
ENSMUSG00000026275	-0.386724	-1.30742	11.3907	11.1929	11.5796	-3.82632	0.00309203	0.240767	1	protein_coding	Ppp1r7	protein phosphatase 1, regulatory (inhibitor) subunit 7 [Source:MGI Symbol;Acc:MGI:1913635]	chr1	93342854	93373489	3	ensembl_havana	KNOWN	11.2866	11.0209	11.2711	11.1844	11.1616	11.3644	11.6124	11.4794	11.647	11.5297	11.5364	11.5945
ENSMUSG00000058351	-0.523293	-1.43723	10.2628	10.0344	10.5577	-3.82237	0.00311261	0.241303	-1	protein_coding	Smim4	small integral membrane protein 4 [Source:MGI Symbol;Acc:MGI:1913737]	chr14	31088132	31128930	4	ensembl_havana	KNOWN	10.1261	9.87393	10.1031	9.70922	9.92201	10.2497	10.6464	10.5046	10.522	10.609	10.4861	10.402
ENSMUSG00000038365	0.544921	1.45894	10.7629	11.0613	10.5163	3.82116	0.00311892	0.241303	1	protein_coding	Fbxo25	F-box protein 25 [Source:MGI Symbol;Acc:MGI:1914072]	chr8	13907806	13940521	1	ensembl	KNOWN	11.0993	11.0789	11.0055	11.0921	10.5946	11.0874	10.6464	10.5503	10.3522	10.4192	10.6736	10.5546
ENSMUSG00000039496	0.921065	1.89351	6.72297	7.24325	6.32219	3.82006	0.00312466	0.241303	1	protein_coding	Cdnf	cerebral dopamine neurotrophic factor [Source:MGI Symbol;Acc:MGI:3606576]	chr2	3513030	3526376	3	ensembl_havana	KNOWN	7.0802	7.27084	7.37871	6.9433	6.95017	7.00989	6.5423	5.84199	6.58227	6.33636	5.89996	6.83963
ENSMUSG00000028937	0.724505	1.65233	11.0943	11.4728	10.7483	3.81811	0.00313494	0.241303	1	protein_coding	Acot7	acyl-CoA thioesterase 7 [Source:MGI Symbol;Acc:MGI:1917275]	chr4	152178134	152271855	6	ensembl_havana	KNOWN	11.2971	11.6641	11.4572	11.1899	11.7612	11.4725	11.0487	10.4549	10.7413	10.4696	10.8777	10.6971
ENSMUSG00000041660	-0.743391	-1.67411	7.7455	7.2978	8.04119	-3.8171	0.00314021	0.241303	-1	protein_coding	Bbox1	butyrobetaine (gamma), 2-oxoglutarate dioxygenase 1 (gamma-butyrobetaine hydroxylase) [Source:MGI Symbol;Acc:MGI:1891372]	chr2	110262697	110314560	2	ensembl_havana	KNOWN	7.68129	7.23048	6.98164	7.46177	7.89715	7.82323	7.99035	8.00207	8.13116	7.94744	7.62841	8.17104
ENSMUSG00000019813	0.621264	1.53822	8.4269	8.66234	8.04108	3.81692	0.00314119	0.241303	-1	protein_coding	Cep57l1	centrosomal protein 57-like 1 [Source:MGI Symbol;Acc:MGI:1915511]	chr10	41718840	41809871	12	ensembl_havana	KNOWN	8.6101	8.88859	8.48834	8.93352	8.68565	8.6408	8.00335	8.33057	7.78931	8.40863	8.27738	8.06654
ENSMUSG00000022026	1.01075	2.01496	9.61042	10.1262	9.11549	3.81612	0.00314539	0.241303	1	protein_coding	Olfm4	olfactomedin 4 [Source:MGI Symbol;Acc:MGI:2685142]	chr14	80000302	80021930	1	ensembl	KNOWN	10.4326	10.2112	9.73494	10.6175	9.52768	10.0598	9.18829	9.24687	8.9113	9.38733	8.91753	9.09006
ENSMUSG00000028072	-0.889593	-1.85265	6.73605	6.36236	7.25195	-3.81603	0.00314587	0.241303	-1	protein_coding	Ntrk1	neurotrophic tyrosine kinase, receptor, type 1 [Source:MGI Symbol;Acc:MGI:97383]	chr3	87778244	87795162	1	ensembl_havana	KNOWN	6.75422	6.39471	5.93814	6.45266	5.84211	6.25413	7.23588	7.09764	7.42232	7.13522	7.46594	6.83963
ENSMUSG00000066607	0.74928	1.68095	7.28994	7.6198	6.87052	3.81529	0.0031498	0.241328	1	protein_coding	6030419C18Rik	RIKEN cDNA 6030419C18 gene [Source:MGI Symbol;Acc:MGI:2442108]	chr9	58488603	58499742	1	ensembl	KNOWN	7.49929	7.79829	7.56183	7.40627	7.98688	7.48326	7.19114	6.73507	6.68536	6.96672	7.32556	6.83963
ENSMUSG00000042109	0.681399	1.60369	8.30873	8.67846	7.99706	3.81009	0.00317739	0.242885	1	protein_coding	Csdc2	cold shock domain containing C2, RNA binding [Source:MGI Symbol;Acc:MGI:2146027]	chr15	81936759	81950941	4	ensembl_havana	KNOWN	8.40537	8.79483	8.83518	8.49318	8.57426	8.47821	7.56877	8.15209	8.27032	8.0949	8.1284	7.90926
ENSMUSG00000032420	0.820924	1.76654	12.2885	12.6929	11.872	3.8046	0.00320678	0.243936	1	protein_coding	Nt5e	5' nucleotidase, ecto [Source:MGI Symbol;Acc:MGI:99782]	chr9	88327197	88372092	3	ensembl_havana	KNOWN	12.8692	12.6563	12.5531	13.0194	12.2295	12.4747	11.8185	12.2347	11.5627	12.0747	12.1288	11.8401
ENSMUSG00000034449	0.395946	1.31581	10.9565	11.1635	10.7676	3.80402	0.00320992	0.243936	-1	protein_coding	Dhrs11	dehydrogenase/reductase (SDR family) member 11 [Source:MGI Symbol;Acc:MGI:2652816]	chr11	84820856	84828994	2	ensembl_havana	KNOWN	11.34	11.0061	11.1444	11.067	11.0464	11.1555	10.8052	10.8132	10.6843	10.9254	10.7144	10.7758
ENSMUSG00000048612	0.517057	1.43103	12.0385	12.3137	11.7966	3.80379	0.00321118	0.243936	-1	protein_coding	Myof	myoferlin [Source:MGI Symbol;Acc:MGI:1919192]	chr19	37899036	38043577	2	ensembl	KNOWN	12.0685	12.5481	12.3245	12.2958	12.3957	12.3131	11.6726	11.7005	12.0168	11.5858	11.7662	11.7743
ENSMUSG00000094686	-1.03891	-2.05468	8.07349	7.47555	8.51446	-3.80344	0.00321305	0.243936	-1	protein_coding	Ccl21a	chemokine (C-C motif) ligand 21A (serine) [Source:MGI Symbol;Acc:MGI:1349183]	chr4	42772860	42773993	1	ensembl_havana	KNOWN	7.26268	7.49181	7.67216	7.26782	7.85011	8.54739	8.51986	8.30943	8.71409	8.26028	8.68286	8.30338
ENSMUSG00000033389	0.357355	1.28108	9.59546	9.78381	9.42645	3.79778	0.00324373	0.245707	-1	protein_coding	Arhgap44	Rho GTPase activating protein 44 [Source:MGI Symbol;Acc:MGI:2144423]	chr11	65002039	65162961	4	ensembl_havana	KNOWN	9.82606	9.70011	9.82527	9.80888	9.69677	9.75175	9.41434	9.50108	9.36395	9.43425	9.55171	9.27141
ENSMUSG00000018920	0.507695	1.42178	12.0881	12.3664	11.8587	3.79299	0.00326993	0.246075	-1	protein_coding	Cxcl16	chemokine (C-X-C motif) ligand 16 [Source:MGI Symbol;Acc:MGI:1932682]	chr11	70453983	70459984	3	ensembl_havana	KNOWN	12.3797	12.1814	12.5381	12.1365	12.1788	12.5489	11.7879	11.8005	11.9877	11.8141	11.7652	11.9387
ENSMUSG00000032249	-0.477958	-1.39277	12.8616	12.6395	13.1175	-3.79128	0.00327938	0.246075	1	protein_coding	Anp32a	acidic (leucine-rich) nuclear phosphoprotein 32 family, member A [Source:MGI Symbol;Acc:MGI:108447]	chr9	62341293	62378812	10	ensembl_havana	KNOWN	12.4519	12.7636	12.7031	12.4066	12.8115	12.6428	12.9942	13.1871	13.1711	13.087	13.1481	12.9723
ENSMUSG00000037526	0.429192	1.34648	10.5053	10.669	10.2398	3.79122	0.00327969	0.246075	-1	protein_coding	Atg14	autophagy related 14 [Source:MGI Symbol;Acc:MGI:1261775]	chr14	47540894	47568434	1	ensembl	KNOWN	10.758	10.7029	10.5462	10.7954	10.6112	10.6577	10.0589	10.4597	10.201	10.4423	10.4503	10.3803
ENSMUSG00000034168	-0.492089	-1.40648	11.8207	11.7057	12.1978	-3.78673	0.00330451	0.247505	-1	protein_coding	Irf2bpl	interferon regulatory factor 2 binding protein-like [Source:MGI Symbol;Acc:MGI:2442463]	chr12	86880703	86884814	1	ensembl	KNOWN	11.8916	11.5072	11.7184	11.4268	11.5893	11.5249	12.1614	12.13	12.3021	11.6833	11.8195	12.0938
ENSMUSG00000025265	0.482704	1.39736	10.0132	10.2186	9.73594	3.78545	0.00331164	0.247565	1	protein_coding	Fgd1	FYVE, RhoGEF and PH domain containing 1 [Source:MGI Symbol;Acc:MGI:104566]	chrX	151046150	151089521	4	ensembl_havana	KNOWN	10.3809	10.0553	10.2198	10.2974	10.2587	10.1291	9.74742	9.76061	9.6998	9.81009	10.1299	9.66946
ENSMUSG00000031967	-0.377542	-1.29913	12.4436	12.2329	12.6104	-3.783	0.00332529	0.248227	1	protein_coding	Afg3l1	AFG3-like AAA ATPase 1 [Source:MGI Symbol;Acc:MGI:1928277]	chr8	123477903	123503916	6	ensembl_havana	KNOWN	12.3623	12.0389	12.2975	12.2681	12.2032	12.3654	12.6642	12.6252	12.5419	12.6946	12.6535	12.6088
ENSMUSG00000058022	-0.566432	-1.48086	12.9418	12.693	13.2594	-3.77317	0.00338074	0.250813	-1	protein_coding	Adtrp	androgen dependent TFPI regulating protein [Source:MGI Symbol;Acc:MGI:1924596]	chr13	41763148	41847684	4	ensembl_havana	KNOWN	12.9507	12.3714	12.7568	12.654	12.4585	12.7541	13.3587	13.0855	13.334	13.2418	13.0915	13.2449
ENSMUSG00000001436	-0.355075	-1.27905	12.7875	12.6049	12.96	-3.77312	0.00338105	0.250813	1	protein_coding	Slc19a1	solute carrier family 19 (folate transporter), member 1 [Source:MGI Symbol;Acc:MGI:103182]	chr10	77032241	77061002	9	ensembl_havana	KNOWN	12.7237	12.5699	12.521	12.6888	12.5104	12.6217	13.022	12.8265	13.0313	12.984	12.9574	12.9934
ENSMUSG00000041219	1.00722	2.01003	8.91216	9.36858	8.36136	3.77049	0.00339602	0.251041	-1	protein_coding	Arhgap11a	Rho GTPase activating protein 11A [Source:MGI Symbol;Acc:MGI:2444300]	chr2	113831492	113848661	4	ensembl_havana	KNOWN	9.13975	9.63975	9.32624	9.30117	9.92201	9.10802	8.46455	8.58922	8.03032	8.24982	8.97908	8.19602
ENSMUSG00000001383	-0.41579	-1.33403	12.1033	11.9112	12.327	-3.76718	0.00341499	0.251273	1	protein_coding	Zmat2	zinc finger, matrin type 2 [Source:MGI Symbol;Acc:MGI:1913742]	chr18	36793923	36799660	1	ensembl	KNOWN	12.0186	11.7144	12.0007	11.7641	11.9469	12.0594	12.2816	12.3204	12.3791	12.3354	12.2087	12.2103
ENSMUSG00000000805	-0.690665	-1.61403	13.0666	12.7631	13.4538	-3.76213	0.00344415	0.252348	1	protein_coding	Car4	carbonic anhydrase 4 [Source:MGI Symbol;Acc:MGI:1096574]	chr11	84957786	84966044	6	ensembl_havana	KNOWN	13.0733	12.3615	12.8546	12.5786	12.4558	12.9048	13.465	13.3376	13.5588	13.5919	13.2687	13.3488
ENSMUSG00000053965	0.554514	1.46867	9.62625	9.8793	9.32478	3.76182	0.00344593	0.252348	1	protein_coding	Pde5a	phosphodiesterase 5A, cGMP-specific [Source:MGI Symbol;Acc:MGI:2651499]	chr3	122728947	122859374	4	ensembl_havana	KNOWN	9.99464	9.67777	9.96548	10.0208	9.47179	9.79303	9.36484	9.36427	9.24523	9.54955	9.38488	9.68277
ENSMUSG00000022837	0.537205	1.45116	9.06473	9.32922	8.79202	3.76047	0.00345377	0.252348	1	protein_coding	Iqcb1	IQ calmodulin-binding motif containing 1 [Source:MGI Symbol;Acc:MGI:2443764]	chr16	36828385	36872721	7	ensembl_havana	KNOWN	9.23747	9.51089	9.23931	9.4366	9.25414	9.06148	8.59047	9.03141	8.75417	8.88463	9.00561	8.77063
ENSMUSG00000040446	0.473861	1.38882	9.63184	9.86365	9.38979	3.75879	0.0034636	0.252348	-1	protein_coding	Rprd1a	regulation of nuclear pre-mRNA domain containing 1A [Source:MGI Symbol;Acc:MGI:2385066]	chr18	24484962	24530204	1	ensembl	KNOWN	9.88756	10.029	9.67437	9.90877	9.81174	9.83316	9.22204	9.57822	9.36912	9.541	9.2582	9.46882
ENSMUSG00000044231	0.656907	1.5767	7.85237	8.14055	7.48364	3.75769	0.00347002	0.252541	-1	protein_coding	Nhlrc1	NHL repeat containing 1 [Source:MGI Symbol;Acc:MGI:2145264]	chr13	47012558	47014850	1	ensembl	KNOWN	8.1819	7.97967	8.26007	8.19873	7.83408	8.42668	7.58616	7.5034	7.36136	7.64638	7.90701	7.34306
ENSMUSG00000044600	-0.445107	-1.36142	12.587	12.389	12.8341	-3.75425	0.00349019	0.252916	-1	protein_coding	Smim7	small integral membrane protein 7 [Source:MGI Symbol;Acc:MGI:1914068]	chr8	72565188	72571088	3	ensembl_havana	KNOWN	12.5764	12.1452	12.4453	12.2597	12.3365	12.5471	12.7928	12.826	12.8833	12.7176	12.7459	12.7678
ENSMUSG00000040699	-0.471081	-1.38615	10.2892	10.0916	10.5626	-3.75332	0.00349563	0.252916	-1	protein_coding	Limd2	LIM domain containing 2 [Source:MGI Symbol;Acc:MGI:1915053]	chr11	106156256	106160860	4	ensembl_havana	KNOWN	10.1686	10.0261	10.08	9.83713	10.1398	10.2258	10.5074	10.5046	10.676	10.3051	10.6337	10.3666
ENSMUSG00000029093	1.12316	2.17823	7.95444	8.53162	7.40846	3.75292	0.00349797	0.252916	-1	protein_coding	Sorcs2	sortilin-related VPS10 domain containing receptor 2 [Source:MGI Symbol;Acc:MGI:1932289]	chr5	36017180	36398139	5	ensembl_havana	KNOWN	8.36602	8.88859	8.34024	8.28331	8.464	8.61341	7.55118	6.67022	8.00397	7.30641	7.21622	7.74969
ENSMUSG00000034858	0.782174	1.71972	12.0177	12.3468	11.5646	3.75153	0.00350619	0.252968	1	protein_coding	Fam214a	family with sequence similarity 214, member A [Source:MGI Symbol;Acc:MGI:2387648]	chr9	74953053	75032468	2	ensembl	KNOWN	12.5561	12.4504	12.0338	12.7313	11.9873	12.2699	11.5628	11.6425	11.4886	12.096	11.5307	11.8627
ENSMUSG00000002803	-0.3771	-1.29873	10.7164	10.5453	10.9224	-3.74748	0.0035302	0.253159	1	protein_coding	Btbd6	BTB (POZ) domain containing 6 [Source:MGI Symbol;Acc:MGI:3026623]	chr12	112976482	112978930	2	ensembl	KNOWN	10.5308	10.4274	10.6777	10.4354	10.5827	10.5725	10.921	10.9164	10.9298	10.8145	11.0292	10.7591
ENSMUSG00000092060	0.897939	1.8634	5.93999	6.17851	5.28057	3.74715	0.00353217	0.253159	-1	protein_coding	Bend4	BEN domain containing 4 [Source:MGI Symbol;Acc:MGI:3648414]	chr5	67392147	67428310	5	ensembl_havana	KNOWN	6.03074	6.56666	5.93814	6.59183	6.85805	5.99581	4.95734	5.51268	5.3717	5.97943	5.71938	5.7581
ENSMUSG00000026103	0.483397	1.39803	14.0866	14.3124	13.829	3.74629	0.00353731	0.253159	-1	protein_coding	Gls	glutaminase [Source:MGI Symbol;Acc:MGI:95752]	chr1	52163448	52233232	17	ensembl_havana	KNOWN	14.2774	14.4875	14.1723	14.426	14.1996	14.2187	13.6879	14.039	13.7602	13.7762	14.0404	13.9545
ENSMUSG00000066551	-0.369132	-1.29158	11.2946	11.1195	11.4886	-3.74598	0.00353915	0.253159	-1	protein_coding	Hmgb1	high mobility group box 1 [Source:MGI Symbol;Acc:MGI:96113]	chr5	149046702	149184489	10	ensembl_havana	KNOWN	10.923	11.2362	11.1992	11.0774	11.168	11.1056	11.478	11.4699	11.518	11.4903	11.5158	11.3535
ENSMUSG00000035699	-0.981223	-1.97414	11.8811	11.407	12.3882	-3.72248	0.00368225	0.258313	-1	protein_coding	Slc51a	solute carrier family 51, alpha subunit [Source:MGI Symbol;Acc:MGI:2146634]	chr16	32475522	32487879	1	ensembl_havana	KNOWN	11.9303	10.7905	11.5002	11.2423	11.6035	11.3834	12.4974	12.2361	12.4313	12.6124	12.4177	11.9276
ENSMUSG00000034226	0.804408	1.74643	8.82932	8.88048	8.07607	3.72173	0.00368692	0.258313	-1	protein_coding	Rhov	ras homolog gene family, member V [Source:MGI Symbol;Acc:MGI:2444227]	chr2	119269201	119271272	1	ensembl_havana	KNOWN	8.52928	8.84915	9.26301	9.54335	9.09509	9.26883	7.97724	8.37194	7.87904	9.28353	9.13742	8.7539
ENSMUSG00000042529	0.595803	1.51131	6.61069	6.75429	6.15849	3.72147	0.00368852	0.258313	1	protein_coding	Kcnj12	potassium inwardly-rectifying channel, subfamily J, member 12 [Source:MGI Symbol;Acc:MGI:108495]	chr11	61022564	61071131	3	ensembl_havana	KNOWN	6.53521	6.96129	6.76637	6.7488	7.24508	6.9816	6.31098	6.24965	5.91484	6.41332	6.60257	6.59862
ENSMUSG00000092260	0.433621	1.35062	7.64929	7.80886	7.37524	3.71952	0.00370069	0.25885	-1	protein_coding	Zfp963	zinc finger protein 963 [Source:MGI Symbol;Acc:MGI:4867078]	chr8	69741639	69749970	2	ensembl_havana	KNOWN	7.84288	7.82564	7.75806	7.88359	7.75114	7.70709	7.25773	7.46568	7.40229	7.81187	7.3874	7.69816
ENSMUSG00000060807	2.7227	6.60109	5.31083	6.57251	3.84981	3.719	0.00370394	0.25885	-1	protein_coding	Serpina6	serine (or cysteine) peptidase inhibitor, clade A, member 6 [Source:MGI Symbol;Acc:MGI:88278]	chr12	103646630	103657212	2	ensembl_havana	KNOWN	5.24833	8.21505	6.25417	6.03153	7.51013	6.95275	4.45038	3.3972	3.70185	2.95389	4.98242	4.03227
ENSMUSG00000050248	0.468006	1.3832	11.7653	11.9756	11.5076	3.71831	0.00370828	0.258882	1	protein_coding	Evc2	Ellis van Creveld syndrome 2 [Source:MGI Symbol;Acc:MGI:1915775]	chr5	37338499	37425055	4	ensembl_havana	KNOWN	12.0386	11.9415	11.9469	12.1513	11.7916	12.0994	11.5748	11.4993	11.4488	11.7395	11.3354	11.6167
ENSMUSG00000021928	-0.528486	-1.44241	9.26702	8.99709	9.52557	-3.7131	0.00374104	0.260624	-1	protein_coding	Ebpl	emopamil binding protein-like [Source:MGI Symbol;Acc:MGI:1915427]	chr14	61339763	61360445	1	ensembl	KNOWN	8.97516	8.79483	9.22127	8.78913	9.16724	9.25708	9.57096	9.43917	9.5666	9.5749	9.46355	9.3844
ENSMUSG00000009406	0.306268	1.2365	9.78634	9.93294	9.62667	3.71132	0.00375232	0.261138	-1	protein_coding	Elk1	ELK1, member of ETS oncogene family [Source:MGI Symbol;Acc:MGI:101833]	chrX	20933395	20950608	2	ensembl_havana	KNOWN	9.88756	9.95666	9.95461	10.0452	9.99231	9.86449	9.58831	9.67643	9.61528	9.5665	9.69717	9.59158
ENSMUSG00000037325	0.547633	1.46169	9.52802	9.73423	9.18659	3.71008	0.00376014	0.26141	-1	protein_coding	Bbs7	Bardet-Biedl syndrome 7 (human) [Source:MGI Symbol;Acc:MGI:1918742]	chr3	36573142	36613477	6	ensembl_havana	KNOWN	9.83088	9.81715	9.55465	9.86484	9.4614	9.94361	9.18829	9.31209	9.0594	9.62429	9.32819	9.35142
ENSMUSG00000006476	0.445353	1.36165	11.5548	11.8036	11.3583	3.70709	0.0037792	0.262462	1	protein_coding	Nsmf	NMDA receptor synaptonuclear signaling and neuronal migration factor [Source:MGI Symbol;Acc:MGI:1861755]	chr2	25054355	25062881	18	ensembl_havana	KNOWN	11.7687	11.9816	11.6605	11.9806	11.6671	11.6859	11.2866	11.3916	11.3966	11.4162	11.1766	11.2455
ENSMUSG00000027309	0.421825	1.33962	12.712	12.9075	12.4857	3.7059	0.00378682	0.262718	-1	protein_coding	4930402H24Rik	RIKEN cDNA 4930402H24 gene [Source:MGI Symbol;Acc:MGI:1923029]	chr2	130706200	130906406	17	ensembl_havana	KNOWN	12.759	13.1552	12.8085	12.9832	12.9753	12.9039	12.4841	12.463	12.5101	12.3745	12.4999	12.6279
ENSMUSG00000030137	0.860454	1.81561	6.17582	6.56608	5.70563	3.70424	0.00379748	0.263184	1	protein_coding	Tuba8	tubulin, alpha 8 [Source:MGI Symbol;Acc:MGI:1858225]	chr6	121210696	121226854	1	ensembl_havana	KNOWN	6.75422	6.28075	6.66328	6.71874	6.41635	6.51321	5.93037	5.89971	5.28681	5.63839	5.6538	6.3542
ENSMUSG00000007613	-0.309957	-1.23967	12.2867	12.1234	12.4334	-3.69886	0.00383213	0.265243	1	protein_coding	Tgfbr1	transforming growth factor, beta receptor I [Source:MGI Symbol;Acc:MGI:98728]	chr4	47353222	47414931	5	ensembl_havana	KNOWN	12.1518	12.0969	12.1215	12.2059	12.3012	12.1255	12.4358	12.4486	12.4158	12.3299	12.314	12.4939
ENSMUSG00000020774	-0.470935	-1.38601	12.8858	12.6741	13.1451	-3.6984	0.00383513	0.265243	-1	protein_coding	Aspa	aspartoacylase [Source:MGI Symbol;Acc:MGI:87914]	chr11	73304992	73329596	6	ensembl_havana	KNOWN	12.8639	12.7386	12.4198	12.6732	12.3744	12.5185	13.1069	13.1347	13.1935	13.2262	13.074	13.3061
ENSMUSG00000018761	-0.457819	-1.37346	12.1348	11.9144	12.3723	-3.69141	0.00388069	0.267564	-1	protein_coding	Mpdu1	mannose-P-dolichol utilization defect 1 [Source:MGI Symbol;Acc:MGI:1346040]	chr11	69656697	69662642	10	ensembl_havana	KNOWN	12.1354	11.718	11.89	11.7778	11.8275	12.0269	12.4519	12.2006	12.4643	12.4013	12.3706	12.3532
ENSMUSG00000026520	0.444655	1.36099	9.90497	10.1348	9.69016	3.68949	0.00389335	0.267883	1	protein_coding	Pycr2	pyrroline-5-carboxylate reductase family, member 2 [Source:MGI Symbol;Acc:MGI:1277956]	chr1	180904293	180908088	4	ensembl_havana	KNOWN	10.3204	10.1367	9.94731	10.0177	10.1135	10.0899	9.60546	9.70099	9.76402	9.75202	9.88753	9.52413
ENSMUSG00000034813	0.5009	1.4151	8.74145	9.01699	8.51609	3.68652	0.00391296	0.268404	1	protein_coding	Grip1	glutamate receptor interacting protein 1 [Source:MGI Symbol;Acc:MGI:1921303]	chr10	119454034	120087261	16	ensembl_havana	KNOWN	8.90368	9.09936	9.04794	9.04673	8.8381	8.96363	8.48322	8.39219	8.67287	8.49083	8.22188	8.73698
ENSMUSG00000028990	0.522821	1.43676	9.26543	9.53328	9.01046	3.68275	0.00393798	0.269566	1	protein_coding	Lzic	leucine zipper and CTNNBIP1 domain containing [Source:MGI Symbol;Acc:MGI:1916401]	chr4	149485229	149496668	5	ensembl_havana	KNOWN	9.37596	9.58078	9.6431	9.78369	9.61	9.30353	8.84991	9.16097	9.02049	8.89808	9.10711	8.85147
ENSMUSG00000026003	-0.322011	-1.25007	14.3487	14.1595	14.4815	-3.68093	0.00395016	0.269571	-1	protein_coding	Acadl	acyl-Coenzyme A dehydrogenase, long-chain [Source:MGI Symbol;Acc:MGI:87866]	chr1	66830839	66863277	2	ensembl_havana	KNOWN	14.2103	14.1874	14.0807	14.331	14.2754	14.2304	14.5316	14.5566	14.3562	14.5299	14.4935	14.4015
ENSMUSG00000025934	0.414518	1.33285	12.8694	13.0947	12.6802	3.67954	0.00395947	0.269732	1	protein_coding	Gsta3	glutathione S-transferase, alpha 3 [Source:MGI Symbol;Acc:MGI:95856]	chr1	21240589	21265661	4	ensembl_havana	KNOWN	13.1684	13.0826	13.0332	12.9645	13.2135	13.1596	12.5837	12.6606	12.7963	12.4189	12.763	12.5883
ENSMUSG00000040258	-1.29354	-2.4513	8.46162	7.92702	9.22056	-3.67937	0.0039606	0.269732	-1	protein_coding	Nxph4	neurexophilin 4 [Source:MGI Symbol;Acc:MGI:1336197]	chr10	127525473	127534559	1	ensembl_havana	KNOWN	8.43102	7.00979	8.34024	7.60009	7.06451	8.13717	9.1479	9.2188	9.29498	9.03832	9.0824	9.17418
ENSMUSG00000027230	0.742999	1.67365	9.64621	10.0408	9.29784	3.67726	0.00397478	0.270092	-1	protein_coding	Creb3l1	cAMP responsive element binding protein 3-like 1 [Source:MGI Symbol;Acc:MGI:1347062]	chr2	91982328	92024502	1	ensembl_havana	KNOWN	10.1339	9.73298	10.2556	10.1333	9.71001	10.0081	9.53561	9.4047	8.95322	9.15497	9.59604	9.13596
ENSMUSG00000057396	0.412049	1.33057	8.21089	8.34254	7.93049	3.67429	0.00399477	0.270615	1	protein_coding	Zfp759	zinc finger protein 759 [Source:MGI Symbol;Acc:MGI:2446280]	chr13	67128228	67141787	1	ensembl	KNOWN	8.2411	8.38095	8.40558	8.23103	8.47438	8.18757	7.89594	7.87833	8.0172	8.11808	8.4321	8.26847
ENSMUSG00000071037	-0.490011	-1.40446	8.47963	8.20429	8.6943	-3.67425	0.00399505	0.270615	1	protein_coding	Camkmt	calmodulin-lysine N-methyltransferase [Source:MGI Symbol;Acc:MGI:1920832]	chr17	85090726	85458139	1	ensembl	KNOWN	8.25552	8.05093	8.30642	8.22035	8.27507	8.61341	8.87134	8.48937	8.7222	8.70496	8.62414	8.62185
ENSMUSG00000042541	-0.40262	-1.32191	11.8244	11.6092	12.0118	-3.67313	0.00400264	0.270615	-1	protein_coding	Shfm1	split hand/foot malformation (ectrodactyly) type 1 [Source:MGI Symbol;Acc:MGI:109238]	chr6	6557294	6578663	2	ensembl_havana	KNOWN	11.5681	11.5519	11.7077	11.4406	11.7291	11.8386	11.9652	11.9734	12.0969	12.0515	12.0199	11.9498
ENSMUSG00000032673	-0.401585	-1.32096	9.71535	9.57298	9.97456	-3.67188	0.00401112	0.270615	-1	protein_coding	Prorsd1	prolyl-tRNA synthetase domain containing 1 [Source:MGI Symbol;Acc:MGI:1915189]	chr11	29511757	29515033	2	ensembl_havana	KNOWN	9.60729	9.45506	9.65658	9.40863	9.3754	9.66546	9.90116	10.0103	10.0123	9.94258	9.86234	9.68718
ENSMUSG00000028393	-0.674933	-1.59652	12.4615	12.1884	12.8633	-3.67145	0.00401403	0.270615	-1	protein_coding	Alad	aminolevulinate, delta-, dehydratase [Source:MGI Symbol;Acc:MGI:96853]	chr4	62509169	62519918	3	ensembl_havana	KNOWN	12.4187	11.889	12.2575	11.8661	11.9366	12.2838	12.9113	12.5348	13.1438	12.8489	12.6546	12.7931
ENSMUSG00000037902	0.525108	1.43904	12.4899	12.7057	12.1806	3.66318	0.00407071	0.273742	1	protein_coding	Sirpa	signal-regulatory protein alpha [Source:MGI Symbol;Acc:MGI:108563]	chr2	129592835	129632228	14	ensembl_havana	KNOWN	12.4409	12.808	12.8682	12.5532	13.0194	12.8816	12.1446	12.1628	12.2343	12.1356	12.2879	12.342
ENSMUSG00000024579	0.646296	1.56515	8.50516	8.80858	8.16229	3.6617	0.00408093	0.273742	-1	protein_coding	Pcyox1l	prenylcysteine oxidase 1 like [Source:MGI Symbol;Acc:MGI:3606062]	chr18	61696837	61707635	3	ensembl_havana	KNOWN	8.87593	8.43522	9.11459	8.8802	8.47438	8.77872	8.30574	8.16392	8.0172	8.49968	8.32029	8.19602
ENSMUSG00000003873	0.451907	1.36785	11.0061	11.2387	10.7868	3.65519	0.0041262	0.275671	-1	protein_coding	Bax	BCL2-associated X protein [Source:MGI Symbol;Acc:MGI:99702]	chr7	45461695	45466898	1	ensembl	KNOWN	11.2725	11.217	11.2266	11.1775	11.2964	11.243	10.8722	10.8225	10.6655	10.8804	10.9375	10.4624
ENSMUSG00000025024	-0.306136	-1.23639	10.9487	10.8365	11.1426	-3.65012	0.00416178	0.277046	-1	protein_coding	Smndc1	survival motor neuron domain containing 1 [Source:MGI Symbol;Acc:MGI:1923729]	chr19	53379214	53390573	1	ensembl	KNOWN	10.7453	10.8698	10.8942	10.799	10.8768	10.8596	11.1026	11.1632	11.162	10.9205	11.0832	10.9083
ENSMUSG00000005547	1.26922	2.41032	13.9731	14.4856	13.2164	3.64954	0.0041659	0.277046	1	protein_coding	Cyp2a5	cytochrome P450, family 2, subfamily a, polypeptide 5 [Source:MGI Symbol;Acc:MGI:88597]	chr7	26835305	26843548	5	ensembl_havana	KNOWN	14.8609	14.057	14.5389	15.1931	14.4862	15.1248	13.6189	12.7618	13.2684	13.2866	12.6018	13.8793
ENSMUSG00000025933	0.44624	1.36248	8.75582	9.02037	8.57413	3.64898	0.00416983	0.277046	1	protein_coding	Tmem14a	transmembrane protein 14A [Source:MGI Symbol;Acc:MGI:1922962]	chr1	21218575	21230167	2	ensembl_havana	KNOWN	9.03492	9.01277	9.01343	8.74507	8.93146	8.91958	8.7761	8.29874	8.64756	8.61006	8.62414	8.45596
ENSMUSG00000021223	0.742456	1.67302	8.67073	9.07618	8.33372	3.64522	0.00419655	0.277478	1	protein_coding	Papln	papilin, proteoglycan-like sulfated glycoprotein [Source:MGI Symbol;Acc:MGI:2386139]	chr12	83763634	83792382	3	ensembl_havana	KNOWN	9.11622	9.23813	8.87418	8.75251	9.02622	8.82721	8.0542	8.3514	8.59556	8.24982	8.10405	8.85931
ENSMUSG00000037493	0.703056	1.62795	8.20979	8.53796	7.8349	3.6427	0.00421451	0.277778	-1	protein_coding	Cib2	calcium and integrin binding family member 2 [Source:MGI Symbol;Acc:MGI:1929293]	chr9	54544794	54560218	1	ensembl_havana	KNOWN	8.69723	8.2758	8.64084	8.44809	8.40011	9.11455	8.00335	7.89262	7.60874	7.78316	7.78977	7.86322
ENSMUSG00000024654	0.427488	1.34489	10.2837	10.5494	10.122	3.64197	0.00421974	0.277778	-1	protein_coding	Asrgl1	asparaginase like 1 [Source:MGI Symbol;Acc:MGI:1913764]	chr19	9109868	9135636	2	ensembl_havana	KNOWN	10.5426	10.6037	10.5021	10.2639	10.6017	10.4175	10.1198	9.99381	10.2522	9.86593	10.1656	10.075
ENSMUSG00000020684	0.959467	1.94459	5.90983	6.13464	5.17517	3.64134	0.00422425	0.277778	1	protein_coding	Rasl10b	RAS-like, family 10, member B [Source:MGI Symbol;Acc:MGI:2685575]	chr11	83409137	83421039	4	ensembl_havana	KNOWN	5.88987	6.35771	6.15632	6.17125	6.7932	6.66324	5.48785	4.75084	5.28681	6.02918	5.27193	6.05975
ENSMUSG00000063063	1.58071	2.99118	7.8966	8.70852	7.12781	3.63926	0.0042392	0.278213	-1	protein_coding	Ctnna2	catenin (cadherin associated protein), alpha 2 [Source:MGI Symbol;Acc:MGI:88275]	chr6	76881637	77979699	8	ensembl_havana	KNOWN	9.60165	8.10774	8.41619	9.23369	7.92769	8.53771	7.49707	7.3041	6.58227	7.49526	6.73533	7.32052
ENSMUSG00000067873	-0.26924	-1.20517	11.7904	11.657	11.9262	-3.63798	0.00424838	0.278449	1	protein_coding	Htatsf1	HIV TAT specific factor 1 [Source:MGI Symbol;Acc:MGI:1919709]	chrX	57053583	57067183	3	ensembl_havana	KNOWN	11.6793	11.6412	11.6504	11.6934	11.6817	11.6815	11.8771	11.9942	11.9073	11.9324	11.8372	11.9088
ENSMUSG00000027660	-0.528467	-1.4424	10.7767	10.6269	11.1554	-3.6376	0.00425113	0.278449	1	protein_coding	Skil	SKI-like [Source:MGI Symbol;Acc:MGI:106203]	chr3	31095058	31122577	6	ensembl_havana	KNOWN	10.4917	10.8332	10.5559	10.689	10.7199	10.3388	11.2297	11.2434	10.9931	10.8956	10.5483	10.782
ENSMUSG00000059810	0.406221	1.32521	9.74868	9.95285	9.54663	3.63355	0.00428048	0.279549	1	protein_coding	Rgs3	regulator of G-protein signaling 3 [Source:MGI Symbol;Acc:MGI:1354734]	chr4	62559847	62704001	17	ensembl_havana	KNOWN	9.86891	9.85082	10.1388	9.71684	9.97779	9.74335	9.44324	9.63455	9.56209	9.64439	9.6348	9.76855
ENSMUSG00000035595	0.430178	1.3474	7.65475	7.91583	7.48565	3.63231	0.0042895	0.279551	1	protein_coding	1600002K03Rik	RIKEN cDNA 1600002K03 gene [Source:MGI Symbol;Acc:MGI:1917020]	chr10	80172944	80175146	1	ensembl_havana	KNOWN	7.84288	7.93013	7.97448	7.84237	7.51013	7.48326	7.67006	7.44645	7.34045	7.61414	7.57626	7.62645
ENSMUSG00000078681	-0.446902	-1.36311	11.2551	11.0939	11.5408	-3.63182	0.00429306	0.279551	1	protein_coding	Tm2d3	TM2 domain containing 3 [Source:MGI Symbol;Acc:MGI:1915884]	chr7	65691169	65701913	5	ensembl_havana	KNOWN	11.1828	10.9214	11.1775	10.824	10.8904	11.1137	11.6049	11.3286	11.689	11.4847	11.4204	11.4239
ENSMUSG00000020605	0.343277	1.26863	10.5729	10.7244	10.3811	3.62957	0.00430948	0.279802	1	protein_coding	Hs1bp3	HCLS1 binding protein 3 [Source:MGI Symbol;Acc:MGI:1913224]	chr12	8313433	8343824	1	ensembl	KNOWN	10.7143	10.6446	10.8143	10.5358	10.722	10.757	10.4421	10.3834	10.3179	10.4446	10.6188	10.4803
ENSMUSG00000021572	0.774807	1.71096	8.16523	8.5403	7.76549	3.62779	0.00432253	0.280377	-1	protein_coding	Cep72	centrosomal protein 72 [Source:MGI Symbol;Acc:MGI:1921720]	chr13	74036495	74062285	1	ensembl	KNOWN	8.36602	8.99481	8.26007	8.71494	8.45355	8.18757	7.76469	7.72713	7.80466	8.16334	7.97572	7.57024
ENSMUSG00000060176	0.619657	1.53651	6.70684	7.02283	6.40317	3.62392	0.004351	0.280931	-1	protein_coding	Kif27	kinesin family member 27 [Source:MGI Symbol;Acc:MGI:1922300]	chr13	58287516	58354862	1	ensembl	KNOWN	6.713	7.2906	7.0649	6.55827	6.82599	6.66324	6.13319	6.56713	6.5092	6.62227	6.60257	6.93175
ENSMUSG00000024507	-0.354644	-1.27867	13.9998	13.8164	14.1711	-3.62258	0.00436091	0.280957	1	protein_coding	Hsd17b4	hydroxysteroid (17-beta) dehydrogenase 4 [Source:MGI Symbol;Acc:MGI:105089]	chr18	50128201	50196269	4	ensembl_havana	KNOWN	14.0023	13.7392	13.7078	13.7561	13.8319	13.9292	14.1705	14.1527	14.19	14.142	14.1243	14.251
ENSMUSG00000026483	0.368228	1.29077	11.2447	11.4562	11.088	3.61625	0.00440809	0.283177	1	protein_coding	Fam129a	family with sequence similarity 129, member A [Source:MGI Symbol;Acc:MGI:2137237]	chr1	151571186	151721939	5	ensembl_havana	KNOWN	11.4741	11.3489	11.5456	11.4151	11.3885	11.5273	11.0736	11.0876	11.1027	10.8651	10.9219	11.1859
ENSMUSG00000028979	-1.39524	-2.63032	5.96758	5.34774	6.74298	-3.61555	0.00441331	0.28324	1	protein_coding	Masp2	mannan-binding lectin serine peptidase 2 [Source:MGI Symbol;Acc:MGI:1330832]	chr4	148602554	148615499	4	ensembl_havana	KNOWN	4.99679	6.19945	4.84699	5.50643	5.90485	4.84695	6.22482	7.04746	6.95666	6.1689	6.20481	6.70687
ENSMUSG00000000305	0.506497	1.4206	7.77275	8.0733	7.5668	3.61026	0.00445315	0.284703	1	protein_coding	Cdh4	cadherin 4 [Source:MGI Symbol;Acc:MGI:99218]	chr2	179442431	179899373	6	ensembl_havana	KNOWN	7.97079	7.94268	8.30642	7.96266	7.98688	7.98872	7.40212	7.54016	7.75812	7.69343	7.4467	7.27435
ENSMUSG00000028841	0.473468	1.38844	10.2669	10.5204	10.0469	3.60828	0.0044682	0.285393	-1	protein_coding	Cnksr1	connector enhancer of kinase suppressor of Ras 1 [Source:MGI Symbol;Acc:MGI:2670958]	chr4	134228041	134238399	5	ensembl_havana	KNOWN	10.5746	10.656	10.3305	10.4764	10.2098	10.441	9.83726	10.1829	10.1205	10.162	10.2233	9.98826
ENSMUSG00000025279	-0.806096	-1.74847	6.20676	5.83348	6.63958	-3.60301	0.00450839	0.287136	-1	protein_coding	Dnase1l3	deoxyribonuclease 1-like 3 [Source:MGI Symbol;Acc:MGI:1314633]	chr14	7964533	7994573	2	ensembl_havana	KNOWN	5.64886	5.97357	5.87802	5.70347	5.77652	6.20603	6.13319	6.91378	6.87177	6.21263	6.45635	6.70687
ENSMUSG00000000884	-0.366328	-1.28907	8.09945	7.94834	8.31466	-3.6004	0.00452849	0.287594	1	protein_coding	Gnb1l	guanine nucleotide binding protein (G protein), beta polypeptide 1-like [Source:MGI Symbol;Acc:MGI:1338057]	chr16	18498768	18566679	11	ensembl_havana	KNOWN	7.93539	8.03929	7.87032	7.82836	7.95759	7.94544	8.39721	8.29874	8.24804	8.14089	8.41241	8.11974
ENSMUSG00000037455	0.348188	1.27296	10.7812	10.9607	10.6125	3.59921	0.0045376	0.287898	1	protein_coding	Slc18b1	solute carrier family 18, subfamily B, member 1 [Source:MGI Symbol;Acc:MGI:1923556]	chr10	23796986	23827968	6	ensembl_havana	KNOWN	10.8724	10.985	11.0247	10.9425	10.7628	10.8322	10.6711	10.6398	10.5267	10.557	10.7926	10.7675
ENSMUSG00000032602	-0.645372	-1.56414	12.4329	12.107	12.7524	-3.59662	0.00455769	0.288493	1	protein_coding	Slc25a20	solute carrier family 25 (mitochondrial carnitine/acylcarnitine translocase), member 20 [Source:MGI Symbol;Acc:MGI:1928738]	chr9	108662088	108684641	3	ensembl_havana	KNOWN	12.3911	12.0042	11.9257	12.2294	12.6848	11.9856	12.9143	12.6193	12.7235	12.6531	12.5132	12.5501
ENSMUSG00000030417	-0.356868	-1.28064	9.49798	9.30673	9.6636	-3.59353	0.00458172	0.289324	-1	protein_coding	Pdcd5	programmed cell death 5 [Source:MGI Symbol;Acc:MGI:1913538]	chr7	35641982	35647521	7	ensembl_havana	KNOWN	9.25911	9.31251	9.34857	9.28587	9.39192	9.55461	9.72012	9.54243	9.72824	9.65235	9.6808	9.49925
ENSMUSG00000031885	-0.324049	-1.25184	10.5955	10.4486	10.7727	-3.59124	0.0045996	0.290179	1	protein_coding	Cbfb	core binding factor beta [Source:MGI Symbol;Acc:MGI:99851]	chr8	105170674	105217989	7	ensembl_havana	KNOWN	10.4294	10.4319	10.4846	10.525	10.6845	10.5169	10.7445	10.9059	10.6676	10.5442	10.6443	10.5667
ENSMUSG00000027367	-0.328027	-1.2553	13.5381	13.3855	13.7136	-3.58932	0.00461466	0.290727	1	protein_coding	Stard7	START domain containing 7 [Source:MGI Symbol;Acc:MGI:2139090]	chr2	127270218	127298932	8	ensembl_havana	KNOWN	13.49	13.3437	13.3229	13.4399	13.2108	13.3802	13.7557	13.7515	13.6335	13.7156	13.7495	13.6637
ENSMUSG00000029260	0.942072	1.92129	12.1041	12.5849	11.6428	3.58621	0.00463908	0.291843	-1	protein_coding	Ugt2b34	UDP glucuronosyltransferase 2 family, polypeptide B34 [Source:MGI Symbol;Acc:MGI:2140962]	chr5	86889767	86906937	2	ensembl_havana	KNOWN	12.4385	12.8174	12.4987	12.197	13.1277	12.4498	11.6386	11.535	11.7547	11.0854	12.0019	11.7042
ENSMUSG00000030029	0.53257	1.4465	10.5868	10.8479	10.3153	3.58441	0.00465334	0.292464	-1	protein_coding	Lrig1	leucine-rich repeats and immunoglobulin-like domains 1 [Source:MGI Symbol;Acc:MGI:107935]	chr6	94604529	94700158	7	ensembl_havana	KNOWN	10.9675	11.018	10.5582	11.1871	10.861	10.7715	10.3201	10.4134	10.2125	10.3621	10.1178	10.2522
ENSMUSG00000036098	0.465115	1.38043	10.059	10.2178	9.75272	3.58227	0.00467032	0.293256	-1	protein_coding	Myrf	myelin regulatory factor [Source:MGI Symbol;Acc:MGI:2684944]	chr19	10208272	10240748	6	ensembl_havana	KNOWN	10.0117	10.3113	10.3305	10.0239	10.0765	10.441	9.70429	9.71713	9.83674	10.0489	10.0268	10.1789
ENSMUSG00000071648	-0.43997	-1.35658	8.92936	8.65696	9.09693	-3.58097	0.00468069	0.293631	-1	protein_coding	Rom1	rod outer segment membrane protein 1 [Source:MGI Symbol;Acc:MGI:97998]	chr19	8927382	8929356	1	ensembl	KNOWN	8.6101	8.47894	8.88185	8.71494	9.0049	8.89704	9.12429	9.05065	9.11586	8.95711	9.21337	9.10332
ENSMUSG00000021427	-0.36252	-1.28567	13.1349	12.9631	13.3256	-3.57809	0.00470372	0.294221	-1	protein_coding	Ssr1	signal sequence receptor, alpha [Source:MGI Symbol;Acc:MGI:105082]	chr13	37971401	37994190	1	ensembl	KNOWN	13.0152	12.7885	13.0856	12.8931	12.9175	13.0938	13.2791	13.3641	13.3337	13.2565	13.3708	13.2211
ENSMUSG00000091625	-0.578619	-1.49342	7.10729	6.80526	7.38388	-3.57224	0.00475078	0.296082	-1	protein_coding	Lsm5	LSM5 homolog, U6 small nuclear RNA associated (S. cerevisiae) [Source:MGI Symbol;Acc:MGI:1913623]	chr6	56701063	56704710	5	ensembl_havana	KNOWN	6.713	6.93642	6.76637	6.91707	7.06451	6.79912	7.12132	7.3041	7.72623	7.53024	7.28281	7.12625
ENSMUSG00000045282	-0.766185	-1.70077	8.63305	8.13854	8.90472	-3.57139	0.00475767	0.296235	-1	protein_coding	Tmem86b	transmembrane protein 86B [Source:MGI Symbol;Acc:MGI:1915505]	chr7	4628042	4630482	1	ensembl	KNOWN	7.68129	8.64935	8.08498	8.39206	8.37817	8.53771	8.92697	8.64091	9.1463	8.97626	9.1962	8.98647
ENSMUSG00000022555	-0.33123	-1.25809	10.9739	10.8296	11.1608	-3.5657	0.00480402	0.298287	-1	protein_coding	Dgat1	diacylglycerol O-acyltransferase 1 [Source:MGI Symbol;Acc:MGI:1333825]	chr15	76502015	76511951	8	ensembl_havana	KNOWN	10.8956	10.8698	10.7232	10.8979	10.7372	10.8538	11.1876	11.0673	11.2275	11.1765	10.9916	11.0589
ENSMUSG00000074272	0.617926	1.53467	10.8408	11.1652	10.5473	3.56296	0.00482651	0.299405	-1	protein_coding	Ceacam1	carcinoembryonic antigen-related cell adhesion molecule 1 [Source:MGI Symbol;Acc:MGI:1347245]	chr7	25461702	25477625	3	ensembl	KNOWN	10.9162	11.4479	11.1316	11.1024	11.4879	11.1056	10.4563	10.5138	10.6718	10.1224	10.5551	10.5786
ENSMUSG00000069733	-0.363717	-1.28674	8.4429	8.24928	8.61299	-3.56162	0.00483757	0.299744	1	protein_coding	Ube2u	ubiquitin-conjugating enzyme E2U (putative) [Source:MGI Symbol;Acc:MGI:3588216]	chr4	100478849	100550147	2	ensembl_havana	KNOWN	8.26981	8.26585	8.21217	8.39206	8.09845	8.3402	8.67413	8.63242	8.53243	8.55168	8.77056	8.57501
ENSMUSG00000022235	-0.715087	-1.64158	13.1932	12.8639	13.579	-3.55828	0.00486518	0.300132	1	protein_coding	Cmbl	carboxymethylenebutenolidase-like (Pseudomonas) [Source:MGI Symbol;Acc:MGI:1916824]	chr15	31568791	31590119	3	ensembl_havana	KNOWN	13.266	12.5106	12.815	12.697	12.4301	13.1062	13.6186	13.4616	13.6567	13.6163	13.4809	13.6592
ENSMUSG00000040387	0.533018	1.44695	8.30473	8.6321	8.09908	3.55684	0.00487714	0.300592	-1	protein_coding	Klhl32	kelch-like 32 [Source:MGI Symbol;Acc:MGI:3612790]	chr4	24612554	24851124	7	ensembl_havana	KNOWN	8.83809	8.40834	8.64986	8.66064	8.3218	8.37324	8.06664	8.18728	8.04332	7.84002	7.97572	8.29184
ENSMUSG00000038776	0.740018	1.6702	13.0729	13.4456	12.7056	3.55376	0.0049028	0.301895	-1	protein_coding	Ephx1	epoxide hydrolase 1, microsomal [Source:MGI Symbol;Acc:MGI:95405]	chr1	180976210	181020904	4	ensembl_havana	KNOWN	13.6218	13.2861	13.4288	13.3524	13.932	13.2712	12.6754	12.3556	13.0857	12.5514	12.5732	12.7415
ENSMUSG00000034159	0.567262	1.48171	8.33214	8.64099	8.07373	3.54871	0.00494523	0.303499	-1	protein_coding	2310007B03Rik	RIKEN cDNA 2310007B03 gene [Source:MGI Symbol;Acc:MGI:1919124]	chr1	93151349	93160948	2	ensembl_havana	KNOWN	8.41825	8.88209	8.62264	8.29354	8.43241	8.39485	8.23036	8.04106	7.94977	7.90809	8.44185	8.37075
ENSMUSG00000002885	0.552663	1.46679	11.6084	11.9047	11.352	3.54564	0.0049712	0.304145	-1	protein_coding	Adgre5	adhesion G protein-coupled receptor E5 [Source:MGI Symbol;Acc:MGI:1347095]	chr8	83723251	83741326	8	ensembl_havana	KNOWN	12.1691	11.7271	11.8178	11.8958	11.5493	11.8177	11.421	11.389	11.2459	11.3394	11.2353	11.6932
ENSMUSG00000043391	0.360397	1.28378	11.598	11.7529	11.3925	3.54376	0.00498718	0.304278	-1	protein_coding	2510009E07Rik	RIKEN cDNA 2510009E07 gene [Source:MGI Symbol;Acc:MGI:1919440]	chr16	21649045	21694665	1	ensembl	KNOWN	11.7875	11.6071	11.864	11.7474	11.6082	11.8177	11.4174	11.4699	11.2902	11.429	11.5398	11.598
ENSMUSG00000032182	-0.30697	-1.23711	10.7581	10.6254	10.9324	-3.54375	0.00498728	0.304278	-1	protein_coding	Yipf2	Yip1 domain family, member 2 [Source:MGI Symbol;Acc:MGI:1922016]	chr9	21588709	21592831	3	ensembl	KNOWN	10.6282	10.6174	10.6306	10.3813	10.4705	10.6351	10.9846	10.881	10.9315	10.9659	11.0405	10.9308
ENSMUSG00000026249	0.820005	1.76541	11.0212	11.4505	10.6305	3.54003	0.00501904	0.305116	-1	protein_coding	Serpine2	serine (or cysteine) peptidase inhibitor, clade E, member 2 [Source:MGI Symbol;Acc:MGI:101780]	chr1	79794197	79861180	6	ensembl_havana	KNOWN	11.8482	10.7783	11.7248	11.4601	11.2199	11.3561	10.7348	10.4764	10.6802	10.5654	10.7422	10.6683
ENSMUSG00000004085	0.705059	1.63021	9.81097	10.1232	9.41817	3.53903	0.00502763	0.305191	1	protein_coding	Zak	sterile alpha motif and leucine zipper containing kinase AZK [Source:MGI Symbol;Acc:MGI:2443258]	chr2	72285637	72442610	6	ensembl_havana	KNOWN	9.90597	10.2746	10.1892	10.4004	10.3432	9.89514	9.41434	9.8066	9.03358	9.55805	9.54268	9.36801
ENSMUSG00000039849	-0.336574	-1.26275	11.6182	11.46	11.7966	-3.53855	0.0050317	0.305191	1	protein_coding	Pcif1	PDX1 C-terminal inhibiting factor 1 [Source:MGI Symbol;Acc:MGI:2443858]	chr2	164879304	164894454	4	ensembl_havana	KNOWN	11.6331	11.2961	11.4508	11.4291	11.3705	11.4128	11.8065	11.7246	11.8585	11.8405	11.7941	11.802
ENSMUSG00000042628	0.478578	1.39337	11.6089	11.832	11.3534	3.53805	0.00503599	0.305191	-1	protein_coding	Zfyve1	zinc finger, FYVE domain containing 1 [Source:MGI Symbol;Acc:MGI:3026685]	chr12	83546941	83597147	1	ensembl	KNOWN	11.8718	11.9099	11.7141	12.0189	11.7237	11.7731	11.1833	11.6593	11.2175	11.4256	11.4278	11.3824
ENSMUSG00000031637	1.17044	2.2508	5.45288	5.92425	4.75382	3.53616	0.00505226	0.305191	1	protein_coding	Lrp2bp	Lrp2 binding protein [Source:MGI Symbol;Acc:MGI:1914870]	chr8	45999303	46029477	6	ensembl_havana	KNOWN	5.46245	6.77743	5.53288	5.8768	6.07818	5.68094	4.28992	4.87114	5.1004	5.43194	5.35681	4.97569
ENSMUSG00000029759	0.410594	1.32923	9.90646	10.0647	9.65409	3.53533	0.00505948	0.305351	-1	protein_coding	Pon3	paraoxonase 3 [Source:MGI Symbol;Acc:MGI:106686]	chr6	5220852	5256286	6	ensembl_havana	KNOWN	10.1339	9.8772	10.183	10.1161	10.191	10.3935	9.63916	9.78379	9.53933	9.58325	9.74126	9.69597
ENSMUSG00000035031	2.11197	4.32281	10.136	11.0968	8.9848	3.53285	0.0050809	0.305815	-1	protein_coding	C8a	complement component 8, alpha polypeptide [Source:MGI Symbol;Acc:MGI:2668347]	chr4	104815679	104876398	4	ensembl_havana	KNOWN	10.7064	11.5539	11.0299	11.5342	10.3795	10.8809	9.97229	9.60014	7.38197	9.80296	9.86958	8.92055
ENSMUSG00000032526	-0.492331	-1.40672	10.2652	9.98248	10.4748	-3.53054	0.00510095	0.306746	1	protein_coding	Deb1	differentially expressed in B16F10 1 [Source:MGI Symbol;Acc:MGI:1349474]	chr9	121710389	121712921	1	ensembl	KNOWN	9.92865	9.86407	10.1547	10.0208	9.9887	10.2848	10.6609	10.2117	10.5519	10.6192	10.4087	10.4879
ENSMUSG00000004383	0.275712	1.21059	10.2291	10.3404	10.0647	3.52771	0.00512569	0.307164	-1	protein_coding	Large	like-glycosyltransferase [Source:MGI Symbol;Acc:MGI:1342270]	chr8	72814599	73353540	3	ensembl_havana	KNOWN	10.4005	10.3185	10.3021	10.2743	10.3768	10.3962	10.1078	10.0806	10.0056	10.1338	10.2091	10.144
ENSMUSG00000026385	-0.423334	-1.34102	14.8708	14.6834	15.1067	-3.52764	0.0051263	0.307164	-1	protein_coding	Dbi	diazepam binding inhibitor [Source:MGI Symbol;Acc:MGI:94865]	chr1	120113280	120121078	7	ensembl_havana	KNOWN	14.7852	14.5282	14.7367	14.4683	14.6107	14.9131	15.1003	15.1058	15.1142	15.1035	15.0368	14.9473
ENSMUSG00000039714	1.95754	3.88399	5.01253	5.9632	4.00567	3.52512	0.00514846	0.307624	-1	protein_coding	Cplx3	complexin 3 [Source:MGI Symbol;Acc:MGI:2384571]	chr9	57600019	57606281	1	ensembl	KNOWN	5.81392	5.44848	6.62721	4.5412	6.02268	6.20603	4.28992	3.3972	4.32988	5.10073	3.39746	4.97569
ENSMUSG00000034171	-0.524263	-1.4382	12.2064	11.968	12.4922	-3.52467	0.00515238	0.307624	-1	protein_coding	Faah	fatty acid amide hydrolase [Source:MGI Symbol;Acc:MGI:109609]	chr4	115967145	116017926	8	ensembl_havana	KNOWN	12.0918	11.8167	11.9954	11.8661	11.6432	11.9413	12.5008	12.5421	12.4338	12.5767	12.8337	12.2346
ENSMUSG00000028187	-0.281527	-1.21548	10.6191	10.4794	10.7609	-3.51964	0.00519681	0.308631	-1	protein_coding	Rpf1	ribosome production factor 1 homolog (S. cerevisiae) [Source:MGI Symbol;Acc:MGI:1917535]	chr3	146505956	146521429	5	ensembl_havana	KNOWN	10.4484	10.5697	10.4201	10.5141	10.4549	10.6169	10.7387	10.7596	10.7845	10.6963	10.7002	10.7252
ENSMUSG00000037509	0.642224	1.56073	7.27841	7.47829	6.83607	3.51963	0.00519697	0.308631	1	protein_coding	Arhgef4	Rho guanine nucleotide exchange factor (GEF) 4 [Source:MGI Symbol;Acc:MGI:2442507]	chr1	34678188	34813309	7	ensembl_havana	KNOWN	7.31872	7.65317	7.46298	8.0254	7.54993	7.65431	7.12132	6.73507	6.65181	7.08905	7.30435	6.77478
ENSMUSG00000005233	0.59407	1.5095	11.2349	11.5873	10.9933	3.51537	0.00523493	0.309335	-1	protein_coding	Spc25	SPC25, NDC80 kinetochore complex component, homolog (S. cerevisiae) [Source:MGI Symbol;Acc:MGI:1913692]	chr2	69193895	69206194	9	ensembl_havana	KNOWN	11.7018	11.6081	11.4521	11.2397	11.57	11.4725	10.9072	11.0012	11.0713	10.7658	11.3536	10.675
ENSMUSG00000006529	-2.08828	-4.25241	10.1794	9.25063	11.3389	-3.51527	0.00523579	0.309335	-1	protein_coding	Itih1	inter-alpha trypsin inhibitor, heavy chain 1 [Source:MGI Symbol;Acc:MGI:96618]	chr14	30929180	30943289	3	ensembl_havana	KNOWN	9.89679	8.30525	9.54984	9.13472	9.11513	9.24523	10.9346	10.744	12.3381	11.1217	9.76863	11.9985
ENSMUSG00000039099	0.352619	1.27688	7.49712	7.65316	7.30054	3.51443	0.00524329	0.309335	1	protein_coding	Wdr93	WD repeat domain 93 [Source:MGI Symbol;Acc:MGI:3646885]	chr7	79743163	79785950	1	ensembl_havana	KNOWN	7.72341	7.71298	7.5231	7.75621	7.51013	7.58078	7.30048	7.2607	7.34045	7.51286	7.4467	7.29762
ENSMUSG00000033159	0.325417	1.25303	12.3578	12.5086	12.1832	3.51417	0.00524564	0.309335	-1	protein_coding	Cnppd1	cyclin Pas1/PHO80 domain containing 1 [Source:MGI Symbol;Acc:MGI:1916421]	chr1	75134554	75142711	8	ensembl_havana	KNOWN	12.4706	12.5875	12.4678	12.5056	12.4959	12.4478	12.0801	12.243	12.2265	12.3243	12.3396	12.1054
ENSMUSG00000018931	0.331074	1.25795	11.6218	11.7991	11.468	3.51297	0.00525641	0.309562	-1	protein_coding	Natd1	N-acetyltransferase domain containing 1 [Source:MGI Symbol;Acc:MGI:1344388]	chr11	60902246	60914750	2	ensembl_havana	KNOWN	11.8279	11.7717	11.7976	11.6924	11.8406	11.7439	11.3892	11.543	11.4718	11.332	11.6172	11.4345
ENSMUSG00000028182	0.423419	1.3411	8.18477	8.42933	8.00591	3.50986	0.00528443	0.310786	1	protein_coding	Lrriq3	leucine-rich repeats and IQ motif containing 3 [Source:MGI Symbol;Acc:MGI:1921685]	chr3	155093434	155194280	4	ensembl_havana	KNOWN	8.32557	8.50456	8.45786	8.49318	8.22678	8.21213	7.99035	8.09147	7.9359	8.05943	7.77443	8.14561
ENSMUSG00000051851	0.45352	1.36938	7.99895	8.16474	7.71122	3.50776	0.00530348	0.311067	1	protein_coding	Cxx1c	CAAX box 1C [Source:MGI Symbol;Acc:MGI:1920115]	chrX	53608032	53608432	1	ensembl_havana	KNOWN	8.02232	8.00382	8.46809	8.0737	7.95759	8.19991	7.79491	7.67849	7.66027	8.05943	7.96224	8.10662
ENSMUSG00000024059	0.88122	1.84193	9.12408	9.52149	8.64027	3.50672	0.0053129	0.311067	1	protein_coding	Clip4	CAP-GLY domain containing linker protein family, member 4 [Source:MGI Symbol;Acc:MGI:1919100]	chr17	71781947	71858351	1	ensembl	KNOWN	9.75676	9.32694	9.48078	9.90877	9.03325	9.74755	8.82084	8.72313	8.37684	9.1991	8.59822	8.51671
ENSMUSG00000014177	0.27459	1.20965	11.6721	11.7873	11.5127	3.50667	0.0053133	0.311067	1	protein_coding	Tvp23b	trans-golgi network vesicle protein 23B [Source:MGI Symbol;Acc:MGI:1914760]	chr11	62879455	62916780	4	ensembl_havana	KNOWN	11.7267	11.7927	11.8426	11.8764	11.8724	11.7312	11.4919	11.5075	11.5388	11.5275	11.5713	11.5863
ENSMUSG00000017607	-1.08467	-2.12088	5.62956	5.172	6.25666	-3.50574	0.0053218	0.311067	-1	protein_coding	Tns4	tensin 4 [Source:MGI Symbol;Acc:MGI:2144377]	chr11	99065678	99089306	4	ensembl_havana	KNOWN	5.24833	5.30038	4.96729	5.10308	5.84211	6.25413	6.39228	6.20456	6.17315	5.43194	4.75109	5.88642
ENSMUSG00000046550	1.03542	2.04972	5.54701	6.22062	5.1852	3.50461	0.00533208	0.3113	1	protein_coding	Spin2c	spindlin family, member 2C [Source:MGI Symbol;Acc:MGI:3605548]	chrX	153832225	153834243	3	ensembl_havana	KNOWN	6.62684	6.15702	5.87802	5.70347	6.13162	5.81524	4.84631	5.51268	5.19661	5.10073	5.35681	4.23872
ENSMUSG00000022098	0.520512	1.43446	10.0456	10.2726	9.75204	3.50307	0.00534618	0.3113	-1	protein_coding	Bmp1	bone morphogenetic protein 1 [Source:MGI Symbol;Acc:MGI:88176]	chr14	70474557	70520260	1	ensembl	KNOWN	10.1533	10.3089	10.3555	10.4004	10.5634	10.2761	9.70826	9.58263	9.96522	9.64439	9.55171	10.0375
ENSMUSG00000019689	-0.557837	-1.47206	11.117	10.8934	11.4513	-3.50275	0.00534909	0.3113	1	protein_coding	1110001J03Rik	RIKEN cDNA 1110001J03 gene [Source:MGI Symbol;Acc:MGI:1913367]	chr6	38533502	38539449	2	ensembl_havana	KNOWN	10.9675	10.7266	10.9861	10.4876	10.8884	11.146	11.3792	11.3598	11.6147	11.1724	11.3817	11.294
ENSMUSG00000031840	0.404796	1.3239	9.40544	9.56675	9.16196	3.49713	0.00540077	0.313489	1	protein_coding	Rab3a	RAB3A, member RAS oncogene family [Source:MGI Symbol;Acc:MGI:97843]	chr8	70754679	70758677	6	ensembl_havana	KNOWN	9.726	9.4196	9.55465	9.42268	9.39192	9.66101	9.29785	9.16097	9.02705	9.35842	9.48256	9.3625
ENSMUSG00000044986	-0.602944	-1.51881	12.4758	12.2068	12.8098	-3.49398	0.00542993	0.314089	-1	protein_coding	Tst	thiosulfate sulfurtransferase, mitochondrial [Source:MGI Symbol;Acc:MGI:98852]	chr15	78399556	78405859	1	ensembl	KNOWN	12.59	11.8142	12.2164	11.983	12.0134	12.2508	12.8146	12.6643	12.9504	12.8227	12.858	12.7319
ENSMUSG00000070337	1.28591	2.43836	6.23465	6.97709	5.69118	3.48982	0.00546873	0.316061	-1	protein_coding	Gpr179	G protein-coupled receptor 179 [Source:MGI Symbol;Acc:MGI:2443409]	chr11	97332109	97352077	2	ensembl_havana	KNOWN	7.42465	7.03344	6.47318	6.7488	6.18315	6.20603	5.24685	6.15802	5.66868	6.33636	6.2499	5.08672
ENSMUSG00000049588	1.01836	2.02562	5.70928	6.27707	5.25871	3.48748	0.00549067	0.31678	-1	protein_coding	Ccdc69	coiled-coil domain containing 69 [Source:MGI Symbol;Acc:MGI:1196234]	chr11	55049731	55078131	2	ensembl_havana	KNOWN	6.03074	6.74914	6.05135	6.17125	6.281	5.9381	5.48785	5.65354	4.63473	5.5728	5.08551	4.8554
ENSMUSG00000037868	-1.53955	-2.90704	4.64209	4.75117	6.29072	-3.48629	0.00550184	0.316927	1	protein_coding	Egr2	early growth response 2 [Source:MGI Symbol;Acc:MGI:95296]	chr10	67535475	67542188	7	ensembl_havana	KNOWN	4.99679	4.17839	5.07832	3.60831	4.59819	3.78282	6.39228	6.00864	6.47123	4.53885	3.39746	2.65376
ENSMUSG00000041623	0.411275	1.32986	9.16928	9.32237	8.9111	3.4862	0.00550269	0.316927	1	protein_coding	D11Wsu47e	DNA segment, Chr 11, Wayne State University 47, expressed [Source:MGI Symbol;Acc:MGI:106356]	chr11	113684412	113694647	4	ensembl_havana	KNOWN	9.32215	9.38784	9.25712	9.42268	9.2721	9.34853	8.7142	9.01844	9.00064	9.0014	9.30702	8.97929
ENSMUSG00000031221	-0.367926	-1.2905	12.3351	12.1731	12.541	-3.48163	0.00554591	0.317325	1	protein_coding	Igbp1	immunoglobulin (CD79A) binding protein 1 [Source:MGI Symbol;Acc:MGI:1346500]	chrX	100494291	100516125	2	ensembl_havana	KNOWN	12.3123	11.9755	12.2314	12.0142	12.1772	12.174	12.5082	12.4648	12.6499	12.5109	12.4554	12.5477
ENSMUSG00000037010	0.552671	1.4668	9.64033	9.94606	9.39339	3.48123	0.00554974	0.317325	-1	protein_coding	Apln	apelin [Source:MGI Symbol;Acc:MGI:1353624]	chrX	48025146	48034853	1	ensembl_havana	KNOWN	9.97298	9.76865	10.0966	9.73197	9.74043	9.96182	9.5622	9.30142	9.31656	9.15497	9.75305	9.32336
ENSMUSG00000095253	0.433319	1.35034	9.77772	9.95149	9.51817	3.48088	0.00555304	0.317325	-1	protein_coding	Zfp799	zinc finger protein 799 [Source:MGI Symbol;Acc:MGI:2443934]	chr17	32815449	32830261	5	ensembl_havana	KNOWN	9.90139	10.0466	9.90651	10.0452	9.96313	9.84499	9.35474	9.77995	9.41983	9.63638	9.83301	9.60096
ENSMUSG00000049799	-0.515253	-1.42924	14.0021	13.7666	14.2818	-3.48037	0.00555787	0.317325	-1	protein_coding	Lrrc19	leucine rich repeat containing 19 [Source:MGI Symbol;Acc:MGI:2140219]	chr4	94636653	94650144	2	ensembl_havana	KNOWN	14.0196	13.5028	13.7773	13.7167	13.5986	13.8733	14.2945	14.1518	14.3992	14.1403	14.1087	14.4427
ENSMUSG00000004268	-0.290503	-1.22307	10.9588	10.825	11.1155	-3.47958	0.00556544	0.317325	-1	protein_coding	Emg1	EMG1 nucleolar protein homolog (S. cerevisiae) [Source:MGI Symbol;Acc:MGI:1315195]	chr6	124704085	124712178	6	ensembl_havana	KNOWN	10.8417	10.7411	10.8923	10.6577	10.7797	10.8302	11.0782	11.1244	11.144	11.1779	11.1664	11.0725
ENSMUSG00000047037	0.425378	1.34292	9.11014	9.31086	8.88549	3.47906	0.00557035	0.317325	-1	protein_coding	Nipa1	non imprinted in Prader-Willi/Angelman syndrome 1 homolog (human) [Source:MGI Symbol;Acc:MGI:2442058]	chr7	55977567	56019954	1	ensembl_havana	KNOWN	9.28747	9.30767	9.33745	9.21228	9.27804	9.30353	8.93377	9.02494	8.69774	8.8435	9.23596	8.85931
ENSMUSG00000043940	0.417657	1.33576	13.5029	13.6375	13.2199	3.47896	0.00557136	0.317325	-1	protein_coding	Wdfy3	WD repeat and FYVE domain containing 3 [Source:MGI Symbol;Acc:MGI:1096875]	chr5	101832956	102069921	6	ensembl_havana	KNOWN	13.5044	13.7342	13.674	13.8947	13.6099	13.6756	13.2921	13.3079	13.0596	13.4376	13.2789	13.5665
ENSMUSG00000000058	-0.489287	-1.40375	12.3733	12.1649	12.6542	-3.47744	0.00558587	0.317334	1	protein_coding	Cav2	caveolin 2 [Source:MGI Symbol;Acc:MGI:107571]	chr6	17281185	17289115	3	ensembl_havana	KNOWN	12.1974	11.9352	12.362	11.9364	12.2272	12.3131	12.6477	12.5461	12.7687	12.3484	12.6001	12.5977
ENSMUSG00000032839	0.397979	1.31766	11.4623	11.6104	11.2125	3.47273	0.00563106	0.318695	-1	protein_coding	Trpc1	transient receptor potential cation channel, subfamily C, member 1 [Source:MGI Symbol;Acc:MGI:109528]	chr9	95705082	95750375	7	ensembl_havana	KNOWN	11.5939	11.6431	11.5943	11.9059	11.4776	11.6671	11.2241	11.2737	11.1395	11.4069	11.2012	11.42
ENSMUSG00000084957	-0.335923	-1.26218	10.5151	10.3917	10.7276	-3.47183	0.00563981	0.318778	-1	protein_coding	Bbip1	BBSome interacting protein 1 [Source:MGI Symbol;Acc:MGI:1913610]	chr19	53929677	53944627	1	ensembl	KNOWN	10.317	10.3659	10.4921	10.1946	10.3117	10.3388	10.794	10.6121	10.7767	10.5399	10.7657	10.6728
ENSMUSG00000026638	0.557451	1.47167	11.9139	12.187	11.6296	3.47104	0.0056474	0.318938	1	protein_coding	Irf6	interferon regulatory factor 6 [Source:MGI Symbol;Acc:MGI:1859211]	chr1	193153111	193172023	4	ensembl_havana	KNOWN	12.4227	11.9944	12.144	12.3941	11.8506	12.2352	11.6787	11.7454	11.4646	11.798	11.7098	11.5297
ENSMUSG00000002249	0.36558	1.2884	10.3881	10.5657	10.2001	3.4705	0.00565262	0.318962	-1	protein_coding	Tead3	TEA domain family member 3 [Source:MGI Symbol;Acc:MGI:109241]	chr17	28331671	28350805	7	ensembl_havana	KNOWN	10.6171	10.5778	10.5021	10.6216	10.2587	10.38	10.1317	10.3028	10.1657	10.4261	10.3836	10.2904
ENSMUSG00000033276	0.440909	1.35746	9.03294	9.25557	8.81466	3.4694	0.00566332	0.319296	1	protein_coding	Stk36	serine/threonine kinase 36 [Source:MGI Symbol;Acc:MGI:1920831]	chr1	74601445	74636894	9	ensembl_havana	KNOWN	9.26625	9.32215	9.1783	9.4412	9.18631	9.07493	8.73773	8.99215	8.71409	8.75016	9.01217	8.71985
ENSMUSG00000038910	0.532799	1.44673	9.89172	10.1269	9.59414	3.46694	0.00568719	0.320182	1	protein_coding	Plcl2	phospholipase C-like 2 [Source:MGI Symbol;Acc:MGI:1352756]	chr17	50509547	50688493	1	ensembl	KNOWN	10.2356	9.9254	10.2198	9.90544	9.93334	10.3021	9.65572	9.69692	9.42977	9.85562	9.55621	9.98468
ENSMUSG00000078612	1.1369	2.19908	7.28605	7.71082	6.57392	3.4668	0.00568861	0.320182	1	protein_coding	1700024P16Rik	RIKEN cDNA 1700024P16 gene [Source:MGI Symbol;Acc:MGI:2685466]	chr4	104913456	105016863	2	ensembl_havana	KNOWN	7.49929	8.12985	7.50334	8.80352	7.78489	7.7746	6.26854	6.73507	6.71815	7.28609	6.29362	6.63561
ENSMUSG00000037887	0.787841	1.72649	8.4886	8.87283	8.08499	3.45952	0.00575999	0.323382	-1	protein_coding	Dusp8	dual specificity phosphatase 8 [Source:MGI Symbol;Acc:MGI:106626]	chr7	142079490	142095843	2	ensembl_havana	KNOWN	8.70776	8.83576	9.07497	8.97861	9.57667	8.70277	8.37738	7.75866	8.11893	7.84002	7.75891	8.13273
ENSMUSG00000006585	-0.488564	-1.40305	8.42705	8.12046	8.60902	-3.4568	0.0057869	0.324023	1	protein_coding	Cdt1	chromatin licensing and DNA replication factor 1 [Source:MGI Symbol;Acc:MGI:1914427]	chr8	122568015	122573128	1	ensembl	KNOWN	8.29796	7.99179	8.07162	8.01307	8.29863	8.30638	8.7142	8.5173	8.59556	8.70496	9.0381	8.57501
ENSMUSG00000029553	0.466765	1.38201	9.91755	10.1169	9.65018	3.44865	0.00586834	0.325962	-1	protein_coding	Tfec	transcription factor EC [Source:MGI Symbol;Acc:MGI:1333760]	chr6	16833373	16898441	5	ensembl_havana	KNOWN	9.95982	10.2112	10.1799	10.2717	9.81174	10.1031	9.83363	9.59141	9.5255	9.93607	9.76086	9.82569
ENSMUSG00000037263	0.691592	1.61507	8.11597	8.5522	7.86061	3.44827	0.0058722	0.325962	1	protein_coding	Aldh3b3	aldehyde dehydrogenase 3 family, member B3 [Source:MGI Symbol;Acc:MGI:1920708]	chr19	3958645	3972103	3	ensembl_havana	KNOWN	8.2118	9.08245	8.36235	8.28331	8.21445	7.98872	7.67006	7.96199	7.94977	7.99829	7.78977	7.87873
ENSMUSG00000015305	0.418464	1.3365	11.979	12.1739	11.7554	3.44264	0.00592917	0.327378	-1	protein_coding	Sash1	SAM and SH3 domain containing 1 [Source:MGI Symbol;Acc:MGI:1917347]	chr10	8722219	8886070	1	ensembl	KNOWN	12.2835	11.9755	12.2626	12.2193	11.912	12.0862	11.7275	11.9186	11.6202	11.8825	11.9787	11.8811
ENSMUSG00000099032	0.463701	1.37907	10.7488	10.9735	10.5098	3.44071	0.00594884	0.327736	-1	protein_coding	Tcf24	transcription factor 24 [Source:MGI Symbol;Acc:MGI:3780500]	chr1	9960163	9967932	2	ensembl_havana	KNOWN	11.1368	10.9183	10.8655	11.0338	10.9842	10.8999	10.6065	10.6077	10.3152	10.4238	10.8021	10.3912
ENSMUSG00000004394	-0.373503	-1.29549	13.2319	13.0609	13.4344	-3.4388	0.00596834	0.327915	-1	protein_coding	Tmed4	transmembrane emp24 protein transport domain containing 4 [Source:MGI Symbol;Acc:MGI:1915070]	chr11	6270369	6274870	3	ensembl_havana	KNOWN	13.2413	12.8725	13.0689	12.9065	13.0461	13.1217	13.4998	13.3676	13.4358	13.33	13.4809	13.4118
ENSMUSG00000028834	-0.773081	-1.70892	9.50237	9.18235	9.95543	-3.43688	0.00598804	0.328406	1	protein_coding	Trim63	tripartite motif-containing 63 [Source:MGI Symbol;Acc:MGI:2447992]	chr4	134315120	134329629	4	ensembl_havana	KNOWN	9.3493	9.17041	9.02733	9.56039	8.93897	8.79506	10.1812	9.97715	9.70798	10.1479	9.6684	9.50426
ENSMUSG00000038280	0.335124	1.26149	11.1531	11.3275	10.9923	3.43601	0.00599693	0.328406	1	protein_coding	Ostm1	osteopetrosis associated transmembrane protein 1 [Source:MGI Symbol;Acc:MGI:2655574]	chr10	42583822	42702459	5	ensembl_havana	KNOWN	11.2016	11.3287	11.4521	11.3294	11.1839	11.3099	11.0314	11.0657	10.8799	11.0602	10.9254	11.0691
ENSMUSG00000050592	0.529504	1.44343	7.6776	7.78074	7.25124	3.43354	0.00602243	0.329262	-1	protein_coding	Fam78a	family with sequence similarity 78, member A [Source:MGI Symbol;Acc:MGI:2443569]	chr2	32050055	32084857	4	ensembl_havana	KNOWN	7.82364	7.72755	7.79103	7.86998	8.239	7.82323	7.32139	7.5034	6.92892	7.59775	7.78977	7.71554
ENSMUSG00000021211	0.477843	1.39266	8.61197	8.88839	8.41055	3.4286	0.00607371	0.330389	-1	protein_coding	Akr1c12	aldo-keto reductase family 1, member C12 [Source:MGI Symbol;Acc:MGI:1351661]	chr13	4268172	4279433	1	ensembl_havana	KNOWN	8.9309	8.87556	8.8587	8.74507	8.95389	8.87414	8.37738	8.14017	8.71409	8.12953	8.35165	8.39253
ENSMUSG00000038086	-0.490183	-1.40462	7.16206	7.03463	7.52481	-3.42197	0.00614325	0.332933	-1	protein_coding	Hspb2	heat shock protein 2 [Source:MGI Symbol;Acc:MGI:1916503]	chr9	50751072	50752354	1	ensembl	KNOWN	6.87126	7.16774	7.0649	6.65668	6.7932	6.55221	7.63708	7.34622	7.59114	7.64638	7.46594	7.15201
ENSMUSG00000068923	0.353567	1.27772	10.1529	10.3648	10.0112	3.4214	0.00614933	0.332933	-1	protein_coding	Syt11	synaptotagmin XI [Source:MGI Symbol;Acc:MGI:1859547]	chr3	88744700	88775164	5	ensembl_havana	KNOWN	10.4947	10.206	10.3936	10.0781	10.2825	10.2935	9.90462	10.0395	10.0895	9.99985	10.0683	9.98468
ENSMUSG00000067144	-0.87633	-1.8357	13.8083	13.4051	14.2814	-3.42139	0.00614936	0.332933	-1	protein_coding	Slc22a7	solute carrier family 22 (organic anion transporter), member 7 [Source:MGI Symbol;Acc:MGI:1859559]	chr17	46432185	46438477	1	ensembl	KNOWN	13.3987	13.0336	13.783	13.3438	12.7981	13.6375	14.6098	13.9703	14.2642	14.3727	14.4615	14.0267
ENSMUSG00000032327	-1.69149	-3.22989	8.44037	7.40176	9.09325	-3.41988	0.00616535	0.333185	1	protein_coding	Stra6	stimulated by retinoic acid gene 6 [Source:MGI Symbol;Acc:MGI:107742]	chr9	58063788	58153996	14	ensembl_havana	KNOWN	7.20438	7.20987	7.79103	7.13757	7.80147	8.43713	9.37488	7.89262	10.0123	9.12095	9.39495	9.90737
ENSMUSG00000022307	0.384088	1.30503	11.5748	11.7711	11.387	3.41907	0.00617396	0.333185	1	protein_coding	Oxr1	oxidation resistance 1 [Source:MGI Symbol;Acc:MGI:2179326]	chr15	41447482	41861048	7	ensembl	KNOWN	11.7875	11.921	11.6048	11.9331	11.6907	11.5719	11.3362	11.4422	11.3826	11.3855	11.4093	11.4332
ENSMUSG00000023235	0.659365	1.57939	8.75514	9.0396	8.38023	3.41432	0.00622454	0.334914	1	protein_coding	Ccl25	chemokine (C-C motif) ligand 25 [Source:MGI Symbol;Acc:MGI:1099448]	chr8	4325210	4360020	8	ensembl_havana	KNOWN	8.85714	9.31251	8.94914	9.30623	9.13489	8.77872	8.47392	8.53562	8.13116	8.78678	8.56292	8.2327
ENSMUSG00000028013	-0.391594	-1.31184	13.2695	13.0744	13.466	-3.41371	0.00623108	0.334914	1	protein_coding	Ppa2	pyrophosphatase (inorganic) 2 [Source:MGI Symbol;Acc:MGI:1922026]	chr3	133310110	133378235	8	ensembl_havana	KNOWN	13.1727	12.8498	13.2009	13.0047	12.9975	13.2293	13.5304	13.4508	13.4169	13.441	13.5569	13.3825
ENSMUSG00000030649	-0.408846	-1.32762	9.46939	9.27847	9.68732	-3.4104	0.00626664	0.336061	1	protein_coding	Anapc15	anaphase prompoting complex C subunit 15 [Source:MGI Symbol;Acc:MGI:1922680]	chr7	101881325	101901845	13	ensembl_havana	KNOWN	9.1475	9.37864	9.30927	9.21228	8.96865	9.09488	9.8553	9.60449	9.60216	9.99985	9.7725	9.68718
ENSMUSG00000041827	0.678797	1.6008	7.77063	8.20111	7.52231	3.40749	0.00629803	0.336916	1	protein_coding	Oasl1	2'-5' oligoadenylate synthetase-like 1 [Source:MGI Symbol;Acc:MGI:2180849]	chr5	114923240	114937915	6	ensembl_havana	KNOWN	8.19693	7.97967	8.42672	7.6327	7.83408	8.19991	7.21368	7.72713	7.62612	7.61414	7.17005	7.62645
ENSMUSG00000026622	0.694301	1.6181	8.50092	8.82007	8.12577	3.40511	0.0063238	0.336916	1	protein_coding	Nek2	NIMA (never in mitosis gene a)-related expressed kinase 2 [Source:MGI Symbol;Acc:MGI:109359]	chr1	191821444	191833050	4	ensembl_havana	KNOWN	8.93986	8.88859	8.63177	9.01616	8.72964	8.81123	8.27391	8.29874	7.80466	8.15216	8.63267	7.83168
ENSMUSG00000025197	-0.686262	-1.60911	11.4491	11.1921	11.8784	-3.40225	0.00635498	0.337305	-1	protein_coding	Cyp2c44	cytochrome P450, family 2, subfamily c, polypeptide 44 [Source:MGI Symbol;Acc:MGI:1888897]	chr19	44005022	44029247	1	ensembl	KNOWN	11.0792	11.2349	11.2623	10.8026	10.829	11.2022	11.7926	11.7005	12.1421	11.3283	12.1273	11.8879
ENSMUSG00000087141	0.680121	1.60227	8.20586	8.55739	7.87727	3.39983	0.00638144	0.337305	-1	protein_coding	Plcxd2	phosphatidylinositol-specific phospholipase C, X domain containing 2 [Source:MGI Symbol;Acc:MGI:3647874]	chr16	45959263	46010218	1	ensembl_havana	KNOWN	8.49321	8.79483	8.38413	8.7376	8.44302	8.23628	8.0912	8.07903	7.46158	7.72397	8.11627	7.90926
ENSMUSG00000050530	-0.350998	-1.27544	11.9802	11.7991	12.1501	-3.39904	0.00639017	0.337305	1	protein_coding	Fam171a1	family with sequence similarity 171, member A1 [Source:MGI Symbol;Acc:MGI:2442917]	chr2	3114224	3227806	4	ensembl_havana	KNOWN	11.9224	11.6383	11.8367	11.7135	11.7781	11.7585	12.106	12.197	12.1474	12.0894	12.3858	12.1886
ENSMUSG00000034394	1.43935	2.71199	4.80829	5.60012	4.16077	3.39489	0.00643592	0.339104	1	protein_coding	Lif	leukemia inhibitory factor [Source:MGI Symbol;Acc:MGI:96787]	chr11	4257557	4272514	3	ensembl_havana	KNOWN	5.55867	6.39471	4.84699	5.64074	6.37263	5.36778	3.37238	4.6196	4.49034	3.84698	3.68696	3.50176
ENSMUSG00000024352	-0.698668	-1.62301	8.14842	7.80933	8.508	-3.39035	0.0064864	0.340983	-1	protein_coding	Spata24	spermatogenesis associated 24 [Source:MGI Symbol;Acc:MGI:1918492]	chr18	35656690	35662186	2	ensembl	KNOWN	8.0391	7.96744	7.42146	8.13188	7.88164	7.56179	8.37738	8.33057	8.81606	8.33141	8.30968	8.6126
ENSMUSG00000042116	-1.07359	-2.10466	11.6627	11.0628	12.1364	-3.38984	0.00649201	0.340983	-1	protein_coding	Vwa1	von Willebrand factor A domain containing 1 [Source:MGI Symbol;Acc:MGI:2179729]	chr4	155768149	155774698	1	ensembl_havana	KNOWN	11.5739	10.3612	11.2534	11.4544	10.9096	11.1883	12.6708	11.9238	11.8146	12.4311	12.3909	11.9797
ENSMUSG00000041625	-0.467123	-1.38235	12.2654	12.0518	12.5189	-3.38731	0.00652036	0.341935	-1	protein_coding	Ggact	gamma-glutamylamine cyclotransferase [Source:MGI Symbol;Acc:MGI:2385008]	chr14	122816223	122913757	5	ensembl_havana	KNOWN	12.1295	11.8987	12.1272	11.8129	12.0641	12.2148	12.5099	12.2924	12.7544	12.4794	12.4567	12.4446
ENSMUSG00000055240	0.910201	1.87931	9.61442	10.0293	9.11909	3.38518	0.00654427	0.342702	-1	protein_coding	Zfp101	zinc finger protein 101 [Source:MGI Symbol;Acc:MGI:107547]	chr17	33360507	33394641	5	ensembl_havana	KNOWN	9.84048	10.4341	9.81328	10.3885	9.51768	9.85282	8.7761	9.49641	9.08477	9.68763	9.11323	9.36801
ENSMUSG00000040729	0.362028	1.28523	9.43964	9.60029	9.23827	3.3851	0.00654524	0.342702	-1	protein_coding	Cep126	centrosomal protein 126 [Source:MGI Symbol;Acc:MGI:2680221]	chr9	8076633	8134294	1	ensembl	KNOWN	9.47791	9.81715	9.50582	9.63873	9.59105	9.65206	9.15955	9.33842	9.21683	9.39209	9.27466	9.21142
ENSMUSG00000021066	0.715983	1.6426	6.72401	7.0499	6.33392	3.3811	0.00659045	0.344259	1	protein_coding	Atl1	atlastin GTPase 1 [Source:MGI Symbol;Acc:MGI:1921241]	chr12	69893105	69964085	1	ensembl	KNOWN	6.75422	7.38555	7.00993	7.16011	6.92012	7.00989	6.17973	6.60232	6.2197	6.58948	6.79739	6.05975
ENSMUSG00000035048	-0.447049	-1.36325	11.6558	11.4541	11.9011	-3.37869	0.00661781	0.344943	1	protein_coding	Anapc13	anaphase promoting complex subunit 13 [Source:MGI Symbol;Acc:MGI:1916260]	chr9	102626296	102634425	5	ensembl_havana	KNOWN	11.5521	11.2311	11.579	11.2942	11.4224	11.7301	11.918	11.8155	11.9699	11.8535	11.8111	11.6932
ENSMUSG00000038371	-0.361564	-1.28482	12.3462	12.1453	12.5069	-3.37858	0.00661902	0.344943	-1	protein_coding	Sbf2	SET binding factor 2 [Source:MGI Symbol;Acc:MGI:1921831]	chr7	110308013	110614922	14	ensembl_havana	KNOWN	12.1315	12.0316	12.2729	12.2817	12.1131	12.2903	12.4962	12.5291	12.4954	12.4721	12.3546	12.6864
ENSMUSG00000027577	0.496862	1.41114	11.7349	11.8985	11.4017	3.3766	0.00664167	0.345473	-1	protein_coding	Chrna4	cholinergic receptor, nicotinic, alpha polypeptide 4 [Source:MGI Symbol;Acc:MGI:87888]	chr2	181018380	181043546	5	ensembl_havana	KNOWN	11.7318	11.936	12.0278	11.7343	11.8655	12.1464	11.3941	11.5248	11.2861	11.8595	11.4618	11.851
ENSMUSG00000042320	0.605817	1.52184	7.01178	7.33968	6.73386	3.37349	0.00667728	0.34654	-1	protein_coding	Prox2	prospero homeobox 2 [Source:MGI Symbol;Acc:MGI:1920672]	chr12	85086385	85106431	3	ensembl_havana	KNOWN	7.11227	7.71298	7.19379	7.4435	7.17044	6.95275	6.50623	6.91378	6.78157	6.71639	6.76669	6.87099
ENSMUSG00000040746	-0.313593	-1.2428	12.5659	12.4479	12.7614	-3.37318	0.00668079	0.34654	1	protein_coding	Rnf167	ring finger protein 167 [Source:MGI Symbol;Acc:MGI:1917760]	chr11	70647235	70651421	10	ensembl_havana	KNOWN	12.5177	12.329	12.4968	12.2662	12.3485	12.4244	12.7263	12.672	12.886	12.7467	12.7191	12.6585
ENSMUSG00000001441	0.301418	1.23236	12.5527	12.7066	12.4051	3.37264	0.00668711	0.346599	-1	protein_coding	Npepps	aminopeptidase puromycin sensitive [Source:MGI Symbol;Acc:MGI:1101358]	chr11	97205842	97280638	19	ensembl_havana	KNOWN	12.7741	12.6162	12.7294	12.7532	12.5447	12.612	12.4334	12.4492	12.3329	12.4101	12.4409	12.5361
ENSMUSG00000027956	0.596884	1.51245	10.7038	11.0168	10.4199	3.37128	0.00670272	0.347139	-1	protein_coding	Tmem144	transmembrane protein 144 [Source:MGI Symbol;Acc:MGI:1917902]	chr3	79812564	79852773	5	ensembl_havana	KNOWN	11.3179	10.7572	10.9754	11.0369	10.5585	11.1634	10.489	10.4159	10.3549	10.4853	10.5949	10.2962
ENSMUSG00000003992	0.37622	1.29794	10.259	10.4894	10.1132	3.37041	0.00671282	0.347332	1	protein_coding	Ssbp2	single-stranded DNA binding protein 2 [Source:MGI Symbol;Acc:MGI:1914220]	chr13	91460283	91703429	9	ensembl_havana	KNOWN	10.6475	10.3565	10.4643	10.4898	10.4601	10.3691	10.0805	10.1053	10.1538	9.78497	10.0588	10.1376
ENSMUSG00000040693	-0.732092	-1.66105	11.1998	10.8246	11.5566	-3.36843	0.00673568	0.347332	-1	protein_coding	Slco4c1	solute carrier organic anion transporter family, member 4C1 [Source:MGI Symbol;Acc:MGI:2442784]	chr1	96816270	96872171	1	ensembl_havana	KNOWN	11.1772	10.6388	10.6577	11.0759	10.8107	10.7317	11.2352	11.6488	11.7859	11.4267	11.2658	11.9433
ENSMUSG00000035561	0.602473	1.51832	8.15817	8.43319	7.83072	3.36843	0.00673571	0.347332	1	protein_coding	Aldh1b1	aldehyde dehydrogenase 1 family, member B1 [Source:MGI Symbol;Acc:MGI:1919785]	chr4	45799022	45804604	2	ensembl_havana	KNOWN	8.72859	8.40834	8.16263	8.40155	8.8699	8.57605	7.8535	7.84933	7.78931	7.54742	8.06674	7.64472
ENSMUSG00000018405	0.348235	1.273	9.31068	9.42624	9.078	3.36766	0.00674464	0.347425	-1	protein_coding	Mrm1	mitochondrial rRNA methyltransferase 1 homolog (S. cerevisiae) [Source:MGI Symbol;Acc:MGI:2443470]	chr11	84813061	84819515	3	ensembl_havana	KNOWN	9.39563	9.52347	9.3596	9.4954	9.47179	9.17201	9.0448	9.14912	9.04008	9.38733	9.39996	9.28894
ENSMUSG00000029066	-0.484902	-1.39949	12.1042	11.8855	12.3704	-3.36689	0.00675362	0.347619	1	protein_coding	Mrpl20	mitochondrial ribosomal protein L20 [Source:MGI Symbol;Acc:MGI:2137221]	chr4	155802878	155809975	6	ensembl_havana	KNOWN	12.1275	11.5722	11.9569	11.7455	11.728	11.9847	12.491	12.2121	12.4083	12.3906	12.3636	12.2696
ENSMUSG00000028036	-0.368092	-1.29064	11.937	11.7777	12.1458	-3.36251	0.00680466	0.349339	-1	protein_coding	Ptgfr	prostaglandin F receptor [Source:MGI Symbol;Acc:MGI:97796]	chr3	151796502	151837630	3	ensembl_havana	KNOWN	11.8072	11.7253	11.8007	11.6739	12.0477	11.7966	12.1765	12.0669	12.1941	11.8672	11.9812	12.107
ENSMUSG00000020325	0.54516	1.45918	9.2304	9.4974	8.95224	3.36224	0.00680786	0.349339	1	protein_coding	Fstl3	follistatin-like 3 [Source:MGI Symbol;Acc:MGI:1890391]	chr10	79777272	79782630	3	ensembl_havana	KNOWN	9.44052	9.35537	9.69629	9.25479	9.2957	9.6919	8.88545	8.93118	9.04008	8.9377	8.86778	9.36801
ENSMUSG00000047822	1.27484	2.41972	6.63254	7.33176	6.05692	3.36104	0.00682196	0.349339	1	protein_coding	Gm6484	predicted gene 6484 [Source:MGI Symbol;Acc:MGI:3643534]	chr9	21835510	21837346	1	ensembl	KNOWN	7.04741	8.08528	6.86259	7.13757	7.9125	7.14357	5.41191	6.00864	6.75021	5.81896	5.6538	5.7581
ENSMUSG00000044350	0.888165	1.85082	7.77388	8.17053	7.28236	3.35728	0.00686627	0.350447	-1	protein_coding	Lacc1	laccase (multicopper oxidoreductase) domain containing 1 [Source:MGI Symbol;Acc:MGI:2445077]	chr14	77024200	77036904	3	ensembl_havana	KNOWN	7.84288	8.61056	8.05814	8.273	8.02974	8.29493	7.09727	7.66191	7.08791	7.78316	7.64538	6.90169
ENSMUSG00000097487	0.691222	1.61465	6.57668	6.993	6.30178	3.35167	0.00693299	0.351067	-1	protein_coding	Ptges3l	prostaglandin E synthase 3 (cytosolic)-like [Source:MGI Symbol;Acc:MGI:1916146]	chr11	101418812	101425333	5	ensembl_havana	KNOWN	6.7943	7.38555	6.79916	7.30875	6.65404	6.86255	6.17973	6.29337	6.43224	5.9279	6.33606	5.94654
ENSMUSG00000027810	-0.26952	-1.20541	11.7913	11.6699	11.9394	-3.34743	0.00698386	0.352411	1	protein_coding	Eif2a	eukaryotic translation initiation factor 2A [Source:MGI Symbol;Acc:MGI:1098684]	chr3	58525821	58557501	7	ensembl_havana	KNOWN	11.7202	11.6527	11.6369	11.6432	11.6862	11.6024	11.9214	11.885	12.0118	11.8256	11.9249	11.9851
ENSMUSG00000016526	0.476601	1.39146	7.0707	7.10258	6.62598	3.34668	0.00699284	0.352597	-1	protein_coding	Dyrk3	dual-specificity tyrosine-(Y)-phosphorylation regulated kinase 3 [Source:MGI Symbol;Acc:MGI:1330300]	chr1	131127455	131138340	2	ensembl_havana	KNOWN	7.14363	7.27084	6.89328	7.40627	7.4692	7.28917	6.77231	6.79714	6.3085	7.20182	7.17005	7.12625
ENSMUSG00000020674	0.501891	1.41607	11.4554	11.6205	11.1186	3.34316	0.00703542	0.353355	1	protein_coding	Pxdn	peroxidasin homolog (Drosophila) [Source:MGI Symbol;Acc:MGI:1916925]	chr12	29938036	30017658	6	ensembl_havana	KNOWN	11.7637	11.2739	11.8238	11.7631	11.7377	11.863	11.2746	11.1409	10.9403	11.2842	11.1722	11.4279
ENSMUSG00000009772	-0.967986	-1.95611	13.0046	12.9108	13.8788	-3.34287	0.00703888	0.353355	1	protein_coding	Nuak2	NUAK family, SNF1-like kinase, 2 [Source:MGI Symbol;Acc:MGI:1921387]	chr1	132316126	132333488	4	ensembl_havana	KNOWN	13.507	12.7082	12.5173	12.2817	12.702	12.1941	13.9311	13.938	13.7673	12.2832	12.9342	13.2909
ENSMUSG00000052914	0.383344	1.30436	12.4348	12.6563	12.2729	3.34058	0.00706672	0.353355	-1	protein_coding	Cyp2j6	cytochrome P450, family 2, subfamily j, polypeptide 6 [Source:MGI Symbol;Acc:MGI:1270148]	chr4	96516138	96553661	1	ensembl_havana	KNOWN	12.7716	12.5321	12.6652	12.4472	12.7369	12.6763	12.1439	12.3289	12.346	12.044	12.2852	12.2406
ENSMUSG00000026234	-0.3064	-1.23662	14.4563	14.2608	14.5672	-3.34025	0.0070708	0.353355	-1	protein_coding	Ncl	nucleolin [Source:MGI Symbol;Acc:MGI:97286]	chr1	86344719	86359400	6	ensembl_havana	KNOWN	14.3227	14.1248	14.3349	14.3599	14.5292	14.3835	14.5647	14.5612	14.5756	14.6497	14.4817	14.5877
ENSMUSG00000026664	-0.412777	-1.33125	15.0349	14.8243	15.2371	-3.33935	0.0070818	0.353355	1	protein_coding	Phyh	phytanoyl-CoA hydroxylase [Source:MGI Symbol;Acc:MGI:891978]	chr2	4919019	4938730	3	ensembl_havana	KNOWN	15.0538	14.5903	14.8287	14.8396	14.6966	14.9505	15.2447	15.2619	15.2046	15.2749	15.3459	15.1267
ENSMUSG00000074919	-1.4958	-2.82021	6.79022	5.82908	7.32488	-3.3378	0.00710077	0.353504	1	protein_coding	Gm10787	predicted gene 10787 [Source:MGI Symbol;Acc:MGI:3642150]	chr10	77011995	77022214	1	ensembl	KNOWN	6.09632	6.1133	5.27763	7.32879	6.88942	5.45267	7.90981	7.19306	6.87177	7.72397	7.23876	7.38712
ENSMUSG00000026723	-0.361601	-1.28485	9.6678	9.5525	9.9141	-3.33713	0.00710891	0.353634	-1	protein_coding	Trdmt1	tRNA aspartic acid methyltransferase 1 [Source:MGI Symbol;Acc:MGI:1274787]	chr2	13509014	13544668	3	ensembl_havana	KNOWN	9.79182	9.48967	9.376	9.42268	9.35307	9.34853	9.83726	9.95009	9.95494	9.85562	9.86958	9.76438
ENSMUSG00000071711	-0.423246	-1.34094	12.637	12.4616	12.8848	-3.33672	0.00711396	0.353634	1	protein_coding	Mpst	mercaptopyruvate sulfurtransferase [Source:MGI Symbol;Acc:MGI:2179733]	chr15	78406712	78414002	3	ensembl	KNOWN	12.5012	12.2995	12.5841	12.1287	12.4011	12.5465	12.9758	12.772	12.9066	12.7956	12.9705	12.7625
ENSMUSG00000028041	0.330887	1.25779	12.4722	12.6335	12.3026	3.33573	0.00712605	0.353971	-1	protein_coding	Adam15	a disintegrin and metallopeptidase domain 15 (metargidin) [Source:MGI Symbol;Acc:MGI:1333882]	chr3	89338542	89349996	13	ensembl_havana	KNOWN	12.7596	12.4878	12.6529	12.6193	12.442	12.6523	12.3789	12.2741	12.2547	12.454	12.3173	12.3738
ENSMUSG00000043789	-0.489765	-1.40422	10.5251	10.2924	10.7822	-3.33424	0.00714444	0.3544	1	protein_coding	Vwce	von Willebrand factor C and EGF domains [Source:MGI Symbol;Acc:MGI:1919018]	chr19	10634233	10665210	1	ensembl	KNOWN	10.5308	10.1824	10.1642	10.3741	9.85607	10.1767	10.7132	10.7301	10.9033	10.775	10.9236	10.9712
ENSMUSG00000021072	-0.294386	-1.22636	12.4336	12.3113	12.6057	-3.33333	0.00715571	0.3544	1	protein_coding	Tmx1	thioredoxin-related transmembrane protein 1 [Source:MGI Symbol;Acc:MGI:1919986]	chr12	70453095	70468040	3	ensembl_havana	KNOWN	12.4401	12.182	12.3118	12.2052	12.1985	12.344	12.6415	12.6048	12.5708	12.5657	12.5587	12.5801
ENSMUSG00000026374	-0.311071	-1.24063	12.3533	12.2152	12.5263	-3.3321	0.00717086	0.354615	-1	protein_coding	Tsn	translin [Source:MGI Symbol;Acc:MGI:109263]	chr1	118294778	118311739	6	ensembl_havana	KNOWN	12.3062	12.0506	12.2889	12.1563	12.1644	12.3216	12.4864	12.5551	12.5373	12.4119	12.4817	12.4794
ENSMUSG00000002769	-0.532995	-1.44693	10.4304	10.2152	10.7482	-3.3306	0.00718948	0.355091	-1	protein_coding	Gnmt	glycine N-methyltransferase [Source:MGI Symbol;Acc:MGI:1202304]	chr17	46725664	46729168	2	ensembl_havana	KNOWN	10.4421	10.1036	10.0999	10.219	9.83206	10.2526	10.9158	10.523	10.8056	10.5549	10.5596	10.8564
ENSMUSG00000027173	0.377477	1.29907	10.6054	10.8281	10.4506	3.32979	0.00719942	0.355091	-1	protein_coding	Depdc7	DEP domain containing 7 [Source:MGI Symbol;Acc:MGI:2139258]	chr2	104721784	104742878	2	ensembl_havana	KNOWN	10.8512	10.9183	10.7147	10.6987	10.5264	10.5701	10.3861	10.6775	10.2882	10.5549	10.6058	10.4727
ENSMUSG00000029385	0.590301	1.50556	10.9364	11.2031	10.6128	3.32913	0.00720768	0.355091	1	protein_coding	Ccng2	cyclin G2 [Source:MGI Symbol;Acc:MGI:1095734]	chr5	93267257	93276231	6	ensembl_havana	KNOWN	10.9543	11.4698	11.1853	11.2929	11.3705	10.9555	10.5255	10.7771	10.5359	10.6886	11.0113	10.4701
ENSMUSG00000053801	-0.390995	-1.3113	9.92045	9.71762	10.1086	-3.32882	0.0072115	0.355091	-1	protein_coding	Grwd1	glutamate-rich WD repeat containing 1 [Source:MGI Symbol;Acc:MGI:2141989]	chr7	45825227	45830944	4	ensembl_havana	KNOWN	9.77189	9.53594	9.84503	9.78006	9.72747	9.78487	10.1954	9.89794	10.2325	10.1564	9.97068	10.1472
ENSMUSG00000030145	0.771503	1.70705	7.32559	7.51943	6.74792	3.32875	0.00721237	0.355091	-1	protein_coding	Zfp248	zinc finger protein 248 [Source:MGI Symbol;Acc:MGI:1919970]	chr6	118427319	118455528	7	ensembl_havana	KNOWN	7.04741	8.02757	7.4833	7.82836	7.92769	7.5033	6.67819	6.91378	6.65181	7.22335	7.57626	7.04608
ENSMUSG00000027995	0.45671	1.37241	7.98069	8.22502	7.76831	3.327	0.00723422	0.355381	-1	protein_coding	Tlr2	toll-like receptor 2 [Source:MGI Symbol;Acc:MGI:1346060]	chr3	83836272	83841767	1	ensembl_havana	KNOWN	8.02232	8.38095	8.2718	8.3037	8.56458	8.09818	7.67006	7.72713	7.90775	7.51286	7.62841	7.68056
ENSMUSG00000003062	-0.309862	-1.23959	10.6613	10.5106	10.8205	-3.32565	0.0072511	0.355949	-1	protein_coding	Stard3nl	STARD3 N-terminal like [Source:MGI Symbol;Acc:MGI:1923455]	chr13	19357676	19395795	8	ensembl_havana	KNOWN	10.6502	10.4562	10.4254	10.4809	10.4177	10.4642	10.7958	10.8057	10.8599	10.8461	10.9866	10.7465
ENSMUSG00000006457	0.638243	1.55643	6.63798	6.94329	6.30505	3.32465	0.00726357	0.355982	-1	protein_coding	Actn3	actinin alpha 3 [Source:MGI Symbol;Acc:MGI:99678]	chr19	4861223	4877909	2	ensembl_havana	KNOWN	7.04741	6.85911	6.92334	6.96906	6.75965	6.95275	6.46924	5.89971	6.5462	6.29628	6.15827	6.77478
ENSMUSG00000048222	-0.43394	-1.35092	9.58301	9.36887	9.80281	-3.32397	0.00727213	0.355982	-1	protein_coding	Mfap1b	microfibrillar-associated protein 1B [Source:MGI Symbol;Acc:MGI:3694697]	chr2	121460235	121474067	1	ensembl_havana	KNOWN	9.26625	9.17041	9.66994	9.40391	9.52768	9.5594	9.85888	9.70908	9.84047	9.69921	9.75696	9.53396
ENSMUSG00000060336	0.424608	1.34221	7.49122	7.61358	7.18898	3.32389	0.00727308	0.355982	1	protein_coding	Zfp937	zinc finger protein 937 [Source:MGI Symbol;Acc:MGI:3644476]	chr2	150218073	150240725	1	ensembl_havana	KNOWN	7.72341	7.57474	7.5426	7.89708	7.66314	7.82323	6.94392	7.32531	7.2977	7.26548	7.54041	7.29762
ENSMUSG00000032875	0.397889	1.31758	12.3411	12.4964	12.0985	3.32248	0.00729079	0.356587	-1	protein_coding	Arhgef17	Rho guanine nucleotide exchange factor (GEF) 17 [Source:MGI Symbol;Acc:MGI:2673002]	chr7	100869746	100932161	1	ensembl	KNOWN	12.5012	12.4819	12.5061	12.652	12.6115	12.311	12.0373	12.1613	12.0969	12.1249	12.1415	12.4672
ENSMUSG00000003573	0.506709	1.42081	9.14791	9.35294	8.84623	3.32103	0.00730904	0.357218	1	protein_coding	Homer3	homer homolog 3 (Drosophila) [Source:MGI Symbol;Acc:MGI:1347359]	chr8	70282827	70294361	8	ensembl_havana	KNOWN	9.04326	9.59674	9.41883	9.40391	9.68788	9.29206	8.85709	8.77031	8.9113	9.05042	8.77828	8.96483
ENSMUSG00000078234	0.412559	1.33104	13.2635	13.4269	13.0143	3.31913	0.00733305	0.357606	-1	protein_coding	Klhdc7a	kelch domain containing 7A [Source:MGI Symbol;Acc:MGI:2444612]	chr4	139960220	139968026	1	ensembl_havana	KNOWN	13.3745	13.5668	13.3394	13.3379	13.4226	13.4402	12.7961	13.2457	13.0013	13.0663	13.2823	13.2884
ENSMUSG00000022838	-0.481551	-1.39624	9.50013	9.28582	9.76737	-3.31543	0.00738001	0.359372	-1	protein_coding	Eaf2	ELL associated factor 2 [Source:MGI Symbol;Acc:MGI:2146616]	chr16	36792884	36875003	8	ensembl_havana	KNOWN	9.16289	9.43744	9.25712	9.3163	9.27804	9.2978	9.7003	9.79143	9.81037	9.79938	9.87319	9.27728
ENSMUSG00000003437	-0.303968	-1.23454	11.7008	11.5404	11.8444	-3.3129	0.00741234	0.360234	1	protein_coding	Paf1	Paf1, RNA polymerase II associated factor, homolog (S. cerevisiae) [Source:MGI Symbol;Acc:MGI:1923988]	chr7	28392951	28399388	10	ensembl_havana	KNOWN	11.555	11.5823	11.4839	11.67	11.62	11.5588	11.8295	11.8323	11.8713	11.9727	11.6772	11.7565
ENSMUSG00000054986	-0.692274	-1.61583	12.2862	12.024	12.7163	-3.312	0.00742389	0.360458	1	protein_coding	Sec14l3	SEC14-like 3 (S. cerevisiae) [Source:MGI Symbol;Acc:MGI:3617848]	chr11	4064841	4077736	5	ensembl_havana	KNOWN	12.1538	12.1025	11.8158	11.9075	11.4089	11.8017	12.7942	12.7353	12.6194	12.4749	12.4127	13.2078
ENSMUSG00000029001	0.331932	1.2587	10.8691	11.0051	10.6732	3.31002	0.00744929	0.360865	-1	protein_coding	Fbxo44	F-box protein 44 [Source:MGI Symbol;Acc:MGI:1354744]	chr4	148152800	148160482	10	ensembl_havana	KNOWN	11.0853	11.0646	10.8655	11.0445	11.1918	11.0212	10.7465	10.6034	10.6697	10.7985	10.5774	10.7612
ENSMUSG00000022583	1.06913	2.09817	6.39915	7.07897	6.00984	3.30891	0.00746353	0.360865	1	protein_coding	Ly6f	lymphocyte antigen 6 complex, locus F [Source:MGI Symbol;Acc:MGI:109441]	chr15	75268421	75272235	2	ensembl_havana	KNOWN	6.53521	7.10215	7.59955	6.62462	7.03676	6.73278	5.98381	5.65354	6.39216	5.10073	6.20481	5.82369
ENSMUSG00000059406	-1.77285	-3.41728	6.02018	5.13752	6.91037	-3.30869	0.0074664	0.360865	1	protein_coding	Tmprss9	transmembrane protease, serine 9 [Source:MGI Symbol;Acc:MGI:3612246]	chr10	80879720	80899441	1	ensembl	KNOWN	5.96202	3.99782	5.45271	6.07962	4.0507	5.18137	6.9167	6.91378	6.90063	7.26548	6.53131	6.99005
ENSMUSG00000068551	0.279975	1.21417	11.5167	11.6071	11.3271	3.30806	0.00747452	0.360865	-1	protein_coding	Zfp467	zinc finger protein 467 [Source:MGI Symbol;Acc:MGI:1916160]	chr6	48427697	48445825	11	ensembl_havana	KNOWN	11.6913	11.5125	11.6175	11.6759	11.5469	11.6903	11.3337	11.2586	11.389	11.5265	11.5007	11.4579
ENSMUSG00000060538	-0.533824	-1.44776	10.6052	10.3789	10.9127	-3.30745	0.00748242	0.360939	-1	protein_coding	Tmem219	transmembrane protein 219 [Source:MGI Symbol;Acc:MGI:1915992]	chr7	126886171	126922917	10	ensembl_havana	KNOWN	10.6199	10.1449	10.3719	10.1754	10.2283	10.5316	10.8846	10.702	11.1516	10.8956	10.6422	10.914
ENSMUSG00000051355	-0.440801	-1.35736	10.3638	10.2199	10.6607	-3.30656	0.00749393	0.361181	-1	protein_coding	Commd1	COMM domain containing 1 [Source:MGI Symbol;Acc:MGI:109474]	chr11	22896136	22982382	6	ensembl_havana	KNOWN	10.2822	10.0696	10.3078	9.82308	10.1495	10.3388	10.6298	10.6271	10.7252	10.5074	10.5685	10.3361
ENSMUSG00000038646	-0.278227	-1.2127	10.2975	10.196	10.4742	-3.30508	0.00751305	0.361207	1	protein_coding	Fam103a1	family with sequence similarity 103, member A1 [Source:MGI Symbol;Acc:MGI:1914398]	chr7	81762925	81769491	3	ensembl_havana	KNOWN	10.1103	10.1929	10.2849	10.1045	10.1688	10.1452	10.4539	10.523	10.4458	10.3742	10.4766	10.2904
ENSMUSG00000029456	-0.496181	-1.41048	12.5445	12.26	12.7562	-3.30305	0.00753942	0.36212	-1	protein_coding	Acad10	acyl-Coenzyme A dehydrogenase family, member 10 [Source:MGI Symbol;Acc:MGI:1919235]	chr5	121621026	121660514	6	ensembl_havana	KNOWN	12.5627	12.0109	12.2065	12.5062	12.1031	12.3824	12.8123	12.7053	12.751	12.6893	12.8648	12.9399
ENSMUSG00000039286	0.353371	1.27754	11.8613	12.0629	11.7095	3.30205	0.00755257	0.362296	-1	protein_coding	Fndc3b	fibronectin type III domain containing 3B [Source:MGI Symbol;Acc:MGI:1919257]	chr3	27416162	27711307	4	ensembl_havana	KNOWN	12.0144	12.0294	12.1448	11.9241	12.1047	11.9505	11.6103	11.7795	11.7388	11.5952	11.5624	11.8821
ENSMUSG00000021322	0.560185	1.47446	12.8576	13.1436	12.5835	3.30153	0.00755936	0.362296	1	protein_coding	Aoah	acyloxyacyl hydrolase [Source:MGI Symbol;Acc:MGI:1350928]	chr13	20794119	21024252	1	ensembl	KNOWN	13.4865	12.8275	13.1168	13.0956	12.9298	13.3091	12.6095	12.5313	12.6096	12.4693	12.4781	12.8274
ENSMUSG00000002808	0.373393	1.2954	10.1802	10.4148	10.0414	3.29963	0.00758415	0.363007	-1	protein_coding	Epdr1	ependymin related protein 1 (zebrafish) [Source:MGI Symbol;Acc:MGI:2145369]	chr13	19591709	19619830	1	ensembl	KNOWN	10.5775	10.1824	10.4846	10.2717	10.3768	10.5218	9.98872	10.0586	10.0769	9.83828	9.84408	9.94101
ENSMUSG00000022219	-0.739316	-1.66938	13.7926	13.4739	14.2132	-3.29932	0.00758826	0.363007	-1	protein_coding	Cideb	cell death-inducing DNA fragmentation factor, alpha subunit-like effector B [Source:MGI Symbol;Acc:MGI:1270844]	chr14	55754045	55758458	2	ensembl_havana	KNOWN	13.8415	13.0036	13.5765	13.3567	12.9397	13.6432	14.3267	14.0793	14.2337	14.2142	14.3242	13.972
ENSMUSG00000047989	-0.308317	-1.23826	10.8223	10.663	10.9714	-3.29828	0.00760181	0.363288	-1	protein_coding	Ino80c	INO80 complex subunit C [Source:MGI Symbol;Acc:MGI:2443014]	chr18	24104757	24121953	4	ensembl_havana	KNOWN	10.7681	10.5411	10.6799	10.5615	10.7177	10.7736	10.9582	10.9577	10.9981	10.8787	11.0244	11.0087
ENSMUSG00000037300	0.482448	1.39711	10.9332	11.1443	10.6618	3.29771	0.0076094	0.363315	-1	protein_coding	Ttc13	tetratricopeptide repeat domain 13 [Source:MGI Symbol;Acc:MGI:2384573]	chr8	124671335	124721983	9	ensembl_havana	KNOWN	11.3652	10.9986	11.0691	11.2528	10.8904	11.1837	10.7152	10.7693	10.501	10.8821	10.6037	10.9676
ENSMUSG00000030247	-0.469032	-1.38418	8.98641	8.78081	9.24984	-3.29472	0.00764873	0.363315	-1	protein_coding	Kcnj8	potassium inwardly-rectifying channel, subfamily J, member 8 [Source:MGI Symbol;Acc:MGI:1100508]	chr6	142564837	142571614	2	ensembl_havana	KNOWN	9.0598	8.48753	8.7951	8.83888	8.80559	8.60416	9.3898	9.20742	9.15231	9.27324	9.11323	9.10991
ENSMUSG00000052605	0.6765	1.59826	10.8248	11.1723	10.4958	3.29425	0.00765499	0.363315	-1	protein_coding	Isoc2b	isochorismatase domain containing 2b [Source:MGI Symbol;Acc:MGI:1914691]	chr7	4844959	4866193	4	ensembl_havana	KNOWN	11.5359	10.7818	11.1992	11.134	10.8728	11.3902	10.4727	10.2399	10.7748	10.5822	10.3735	10.5401
ENSMUSG00000074628	-0.90286	-1.86977	8.19344	7.74016	8.64302	-3.29402	0.00765804	0.363315	1	protein_coding	Tldc2	TBC/LysM associated domain containing 2 [Source:MGI Symbol;Acc:MGI:2686178]	chr2	157087055	157096482	2	ensembl_havana	KNOWN	6.97951	8.2955	7.94548	7.6327	7.38368	7.35681	8.44563	8.7857	8.69774	8.79399	9.13742	8.86711
ENSMUSG00000064247	0.457148	1.37283	8.17066	8.40173	7.94459	3.29213	0.00768305	0.364046	1	protein_coding	Plcxd1	phosphatidylinositol-specific phospholipase C, X domain containing 1 [Source:MGI Symbol;Acc:MGI:2685422]	chr5	110099969	110105953	4	ensembl_havana	KNOWN	8.57601	8.38095	8.24824	8.58767	8.36707	8.39485	8.12726	7.94838	7.75812	8.07135	7.67874	7.90926
ENSMUSG00000053821	-0.720341	-1.64757	5.7407	5.25851	5.97885	-3.29063	0.007703	0.364733	-1	protein_coding	Gm9922	predicted gene 9922 [Source:MGI Symbol;Acc:MGI:3642123]	chr14	101729380	101729814	1	ensembl	KNOWN	4.8524	5.64552	5.27763	5.8768	5.39465	5.53284	6.17973	5.84199	5.91484	6.02918	6.45635	5.88642
ENSMUSG00000047735	0.372897	1.29495	13.9722	14.1755	13.8026	3.28783	0.00774038	0.365357	-1	protein_coding	Samd9l	sterile alpha motif domain containing 9-like [Source:MGI Symbol;Acc:MGI:1343184]	chr6	3372257	3399572	2	ensembl_havana	KNOWN	14.2832	14.1655	14.0778	14.2102	13.8532	14.1566	13.791	13.8624	13.7543	13.7281	13.8229	13.9608
ENSMUSG00000020918	0.255872	1.19406	10.9432	11.0826	10.8267	3.2876	0.00774345	0.365357	-1	protein_coding	Kat2a	K(lysine) acetyltransferase 2A [Source:MGI Symbol;Acc:MGI:1343101]	chr11	100704746	100712465	4	ensembl_havana	KNOWN	11	11.1098	11.138	10.9261	10.8689	10.9861	10.8633	10.7886	10.8283	10.9073	10.9698	10.9327
ENSMUSG00000030674	-0.520709	-1.43466	12.7083	12.4792	12.9999	-3.28759	0.00774354	0.365357	-1	protein_coding	Qprt	quinolinate phosphoribosyltransferase [Source:MGI Symbol;Acc:MGI:1914625]	chr7	127107114	127122226	3	ensembl_havana	KNOWN	12.5237	12.1899	12.724	12.3409	12.2732	12.7473	13.0092	12.8623	13.1283	12.8691	12.9705	12.8605
ENSMUSG00000021182	0.476621	1.39148	10.3232	10.4655	9.98891	3.28542	0.00777267	0.36605	-1	protein_coding	Ccdc88c	coiled-coil domain containing 88C [Source:MGI Symbol;Acc:MGI:1915589]	chr12	100912700	101028983	2	ensembl	KNOWN	10.5396	10.4474	10.4096	10.8026	10.396	10.5267	9.94223	9.9603	10.0642	10.2899	9.97405	10.5254
ENSMUSG00000074781	-0.276762	-1.21147	10.9357	10.8009	11.0777	-3.2846	0.00778366	0.366216	1	protein_coding	Ube2n	ubiquitin-conjugating enzyme E2N [Source:MGI Symbol;Acc:MGI:1934835]	chr10	95515162	95545658	1	ensembl	KNOWN	10.7402	10.7589	10.9037	10.6557	10.7713	10.8342	11.0751	11.1122	11.0457	11.1529	11.114	11.064
ENSMUSG00000009647	0.341866	1.26739	10.9595	11.1384	10.7966	3.28291	0.00780645	0.366256	-1	protein_coding	Mcu	mitochondrial calcium uniporter [Source:MGI Symbol;Acc:MGI:3026965]	chr10	59446984	59616692	5	ensembl_havana	KNOWN	11.1828	10.9512	11.2813	11.0262	10.9567	11.1396	10.8345	10.7101	10.8451	10.8339	10.9478	10.8045
ENSMUSG00000036850	-0.416575	-1.33476	10.7162	10.5573	10.9739	-3.27895	0.00786001	0.366964	-1	protein_coding	Mrpl41	mitochondrial ribosomal protein L41 [Source:MGI Symbol;Acc:MGI:1333816]	chr2	24974117	24975098	2	ensembl_havana	KNOWN	10.6584	10.3448	10.6688	10.3226	10.5114	10.6644	11.0361	10.8594	11.0262	10.9073	10.9114	10.6839
ENSMUSG00000024304	0.590696	1.50597	8.11356	8.30046	7.70977	3.27885	0.00786138	0.366964	-1	protein_coding	Cdh2	cadherin 2 [Source:MGI Symbol;Acc:MGI:88355]	chr18	16588877	16809246	3	ensembl_havana	KNOWN	8.32557	8.10774	8.46809	8.12043	8.27507	8.70277	7.6203	8.02818	7.48082	8.02305	8.00232	8.20835
ENSMUSG00000071649	-0.306973	-1.23711	11.4972	11.3769	11.6839	-3.27855	0.00786548	0.366964	1	protein_coding	B3gat3	beta-1,3-glucuronyltransferase 3 (glucuronosyltransferase I) [Source:MGI Symbol;Acc:MGI:1919977]	chr19	8920374	8927234	1	ensembl	KNOWN	11.3916	11.2438	11.4952	11.1816	11.3802	11.3766	11.6908	11.6728	11.6879	11.6716	11.5556	11.619
ENSMUSG00000073791	1.01366	2.01902	6.44321	6.79142	5.77777	3.27662	0.00789176	0.367677	1	protein_coding	Efcab7	EF-hand calcium binding domain 7 [Source:MGI Symbol;Acc:MGI:2385199]	chr4	99829198	99912788	5	ensembl_havana	KNOWN	6.21918	7.49181	6.66328	6.80709	6.07818	6.62717	5.81716	5.71913	5.797	6.25506	6.94178	6.90169
ENSMUSG00000020014	0.917387	1.88869	6.5473	7.07114	6.15375	3.27578	0.00790315	0.367951	-1	protein_coding	Cfap54	cilia and flagella associated protein 54 [Source:MGI Symbol;Acc:MGI:1922208]	chr10	92775619	93081618	10	ensembl_havana	KNOWN	7.20438	7.20987	6.79916	7.0437	7.06451	6.66324	5.75704	6.53106	6.17315	6.12382	5.43698	6.56065
ENSMUSG00000034563	-0.314694	-1.24375	10.4214	10.2804	10.5951	-3.26979	0.00798546	0.370492	1	protein_coding	Ccpg1	cell cycle progression 1 [Source:MGI Symbol;Acc:MGI:1196419]	chr9	72985429	73016340	10	ensembl_havana	KNOWN	10.3273	10.1421	10.3719	10.2028	10.2496	10.3746	10.53	10.5322	10.7232	10.5612	10.5461	10.4955
ENSMUSG00000036764	-0.618251	-1.53501	13.5256	13.2407	13.8589	-3.26637	0.00803279	0.371656	1	protein_coding	Dnajc12	DnaJ (Hsp40) homolog, subfamily C, member 12 [Source:MGI Symbol;Acc:MGI:1353428]	chr10	63382443	63408840	3	ensembl_havana	KNOWN	13.6036	12.8275	13.2908	13.0397	12.9624	13.4017	13.9821	13.7155	13.8792	13.9099	13.716	13.9787
ENSMUSG00000029474	0.238647	1.17989	10.9113	11.0409	10.8022	3.26304	0.00807923	0.372868	1	protein_coding	Rnf34	ring finger protein 34 [Source:MGI Symbol;Acc:MGI:2153340]	chr5	122850048	122871291	2	ensembl_havana	KNOWN	11.0485	11.0254	11.0488	10.9667	10.9677	10.9843	10.8144	10.7924	10.7999	10.7511	10.8432	10.8931
ENSMUSG00000030051	0.517988	1.43196	8.48882	8.71332	8.19534	3.25854	0.0081424	0.375034	-1	protein_coding	Aplf	aprataxin and PNKP like factor [Source:MGI Symbol;Acc:MGI:1919353]	chr6	87628424	87672193	4	ensembl_havana	KNOWN	8.68662	8.84915	8.6042	8.77459	8.70341	8.37324	7.90981	8.34102	8.33517	8.37054	8.6496	8.26847
ENSMUSG00000034071	0.618227	1.53499	6.99828	7.17474	6.55651	3.25114	0.00824723	0.377654	-1	protein_coding	Zfp551	zinc fingr protein 551 [Source:MGI Symbol;Acc:MGI:3588205]	chr7	12415153	12422751	3	ensembl_havana	KNOWN	7.23383	7.36705	6.92334	7.72631	7.58866	6.9816	6.71025	6.56713	6.39216	6.91472	6.70326	6.87099
ENSMUSG00000029782	0.320101	1.24842	10.3174	10.4931	10.173	3.24954	0.00827018	0.378187	-1	protein_coding	Tmem209	transmembrane protein 209 [Source:MGI Symbol;Acc:MGI:1919899]	chr6	30479053	30509783	10	ensembl_havana	KNOWN	10.5974	10.4252	10.4566	10.4943	10.3601	10.3664	10.0464	10.2315	10.241	10.1138	10.3295	10.1472
ENSMUSG00000000776	-0.443559	-1.35996	9.9921	9.9167	10.3603	-3.24855	0.00828434	0.378526	-1	protein_coding	Polr3d	polymerase (RNA) III (DNA directed) polypeptide D [Source:MGI Symbol;Acc:MGI:1914315]	chr14	70438748	70443471	2	ensembl	KNOWN	9.88756	9.99028	9.87225	10.1132	10.1592	9.71356	10.5655	10.1974	10.3179	9.81009	9.6177	9.66051
ENSMUSG00000028989	-1.35398	-2.55616	9.02779	8.19479	9.54877	-3.24784	0.0082946	0.378526	-1	protein_coding	Angptl7	angiopoietin-like 7 [Source:MGI Symbol;Acc:MGI:3605801]	chr4	148495183	148500460	1	ensembl_havana	KNOWN	8.9309	7.54214	8.11133	9.01616	8.12505	8.16259	9.97889	9.21312	9.4543	10.4492	9.1962	10.1536
ENSMUSG00000029616	-0.403374	-1.3226	13.0544	12.8968	13.3001	-3.24564	0.00832613	0.379599	-1	protein_coding	Erp29	endoplasmic reticulum protein 29 [Source:MGI Symbol;Acc:MGI:1914647]	chr5	121428590	121452506	4	ensembl_havana	KNOWN	12.9154	12.7872	12.9877	12.6873	12.9303	12.9048	13.3039	13.2976	13.2989	13.1276	13.4393	12.9728
ENSMUSG00000063296	-0.376738	-1.2984	10.353	10.1759	10.5526	-3.24107	0.00839236	0.380463	1	protein_coding	Tmem117	transmembrane protein 117 [Source:MGI Symbol;Acc:MGI:2444580]	chr15	94629185	95096097	1	ensembl	KNOWN	10.2465	9.99631	10.2849	9.90877	10.2526	10.2703	10.5545	10.5837	10.5197	10.5183	10.5949	10.5055
ENSMUSG00000028327	0.65515	1.57478	10.4308	10.8103	10.1551	3.23822	0.0084338	0.381491	1	protein_coding	Stra6l	STRA6-like [Source:MGI Symbol;Acc:MGI:1921402]	chr4	45848664	45887008	5	ensembl_havana	KNOWN	10.5746	11.093	10.7633	10.6675	10.5536	10.8732	10.0178	10.6034	9.84419	10.1647	10.1568	9.85735
ENSMUSG00000057113	-0.373857	-1.29581	13.0584	12.9016	13.2754	-3.2357	0.00847069	0.382642	-1	protein_coding	Npm1	nucleophosmin 1 [Source:MGI Symbol;Acc:MGI:106184]	chr11	33152287	33163206	6	ensembl_havana	KNOWN	12.9825	12.789	12.9333	12.6629	13.0673	12.9058	13.2868	13.1441	13.3955	13.1739	13.2068	13.1526
ENSMUSG00000020733	-0.652657	-1.57206	14.4045	14.0959	14.7486	-3.23259	0.00851645	0.38393	1	protein_coding	Slc9a3r1	solute carrier family 9 (sodium/hydrogen exchanger), member 3 regulator 1 [Source:MGI Symbol;Acc:MGI:1349482]	chr11	115163341	115181181	1	ensembl_havana	KNOWN	14.4412	13.6026	14.2441	14.0797	13.8055	14.3217	14.8933	14.5931	14.7594	14.7224	14.6663	14.7248
ENSMUSG00000042208	0.374965	1.29681	10.5155	10.6953	10.3203	3.22651	0.00860658	0.385895	-1	protein_coding	0610010F05Rik	RIKEN cDNA 0610010F05 gene [Source:MGI Symbol;Acc:MGI:1918925]	chr11	23564961	23633639	8	ensembl_havana	KNOWN	10.8887	10.6174	10.5796	10.6734	10.447	10.7444	10.2618	10.4109	10.2882	10.3202	10.4284	10.5254
ENSMUSG00000000167	0.565061	1.47945	7.49264	7.72182	7.15676	3.22578	0.00861748	0.385895	1	protein_coding	Pih1d2	PIH1 domain containing 2 [Source:MGI Symbol;Acc:MGI:1919864]	chr9	50617321	50625000	7	ensembl_havana	KNOWN	7.68129	7.81203	7.67216	7.92367	7.44829	7.4002	6.9167	7.46568	7.08791	7.28609	7.62841	7.58922
ENSMUSG00000030946	0.658318	1.57824	8.67672	9.04312	8.3848	3.22576	0.0086178	0.385895	1	protein_coding	Lhpp	phospholysine phosphohistidine inorganic pyrophosphate phosphatase [Source:MGI Symbol;Acc:MGI:1923679]	chr7	132610638	132706420	5	ensembl_havana	KNOWN	8.88524	9.05959	9.18452	8.71494	9.16083	9.25117	8.37738	8.16392	8.6131	8.48193	8.41241	7.81565
ENSMUSG00000040017	2.54297	5.82789	4.94037	6.07678	3.5338	3.22085	0.00869144	0.3884	-1	protein_coding	Saa4	serum amyloid A 4 [Source:MGI Symbol;Acc:MGI:98224]	chr7	46728017	46732543	1	ensembl	KNOWN	6.58175	5.13532	6.51325	7.06775	5.84211	6.95275	3.90289	4.13417	2.56434	5.27582	1.81249	3.50176
ENSMUSG00000062526	-0.265783	-1.20229	10.1525	10.0469	10.3127	-3.22048	0.00869699	0.3884	-1	protein_coding	Mppe1	metallophosphoesterase 1 [Source:MGI Symbol;Acc:MGI:2661311]	chr18	67225530	67245830	1	ensembl	KNOWN	9.99893	10.1584	9.98343	10.0752	9.98144	9.91023	10.3149	10.3187	10.3045	10.23	10.2815	10.2729
ENSMUSG00000008822	0.267343	1.20359	9.38236	9.50507	9.23773	3.21891	0.00872061	0.389106	-1	protein_coding	Acyp1	acylphosphatase 1, erythrocyte (common) type [Source:MGI Symbol;Acc:MGI:1913454]	chr12	85272398	85288438	4	ensembl_havana	KNOWN	9.41504	9.63975	9.46042	9.56884	9.51768	9.47567	9.26044	9.2188	9.23394	9.27839	9.23035	9.28894
ENSMUSG00000031530	-0.718508	-1.64548	9.45545	9.53293	10.2514	-3.21866	0.00872446	0.389106	1	protein_coding	Dusp4	dual specificity phosphatase 4 [Source:MGI Symbol;Acc:MGI:2442191]	chr8	34807297	34819894	1	ensembl_havana	KNOWN	10.0577	9.24321	9.29784	9.24428	9.32467	8.76218	10.2095	10.4999	10.0449	8.93117	8.95205	8.89789
ENSMUSG00000027293	-0.482395	-1.39706	11.8531	11.6142	12.0966	-3.21577	0.00876825	0.390538	-1	protein_coding	Ehd4	EH-domain containing 4 [Source:MGI Symbol;Acc:MGI:1919619]	chr2	120089175	120154606	4	ensembl_havana	KNOWN	11.5166	11.4523	11.8737	11.2801	11.7258	11.7259	12.1365	12.0294	12.1239	11.9885	12.1227	12.2615
ENSMUSG00000024558	0.386368	1.3071	11.305	11.4767	11.0904	3.21464	0.00878545	0.390783	-1	protein_coding	Mapk4	mitogen-activated protein kinase 4 [Source:MGI Symbol;Acc:MGI:2444559]	chr18	73928486	74065359	4	ensembl_havana	KNOWN	11.5166	11.3227	11.5908	11.6362	11.3594	11.5707	11.2919	11.0546	10.9245	11.0795	11.1575	11.156
ENSMUSG00000025724	-0.458231	-1.37386	12.4902	12.3221	12.7803	-3.21289	0.00881202	0.391262	-1	protein_coding	Sec11a	SEC11 homolog A (S. cerevisiae) [Source:MGI Symbol;Acc:MGI:1929464]	chr7	80904889	80947780	10	ensembl_havana	KNOWN	12.5452	12.0198	12.4012	12.2038	12.2318	12.379	12.904	12.5851	12.8518	12.7052	12.5034	12.5519
ENSMUSG00000090659	0.540035	1.45401	7.0109	7.17269	6.63265	3.21278	0.00881378	0.391262	1	protein_coding	Zfp493	zinc finger protein 493 [Source:MGI Symbol;Acc:MGI:1920208]	chr13	67779754	67792512	3	ensembl_havana	KNOWN	6.75422	7.47463	7.28921	7.20417	7.51013	7.24225	6.67819	6.60232	6.61745	6.91472	6.79739	7.04608
ENSMUSG00000034748	0.536549	1.4505	8.52086	8.79568	8.25913	3.21143	0.00883442	0.391657	-1	protein_coding	Sirt6	sirtuin 6 [Source:MGI Symbol;Acc:MGI:1354161]	chr10	81621785	81627797	4	ensembl_havana	KNOWN	8.57601	9.08245	8.72857	8.92696	8.2869	8.53771	8.24137	8.28798	8.24804	8.56016	8.39244	8.38168
ENSMUSG00000015750	-0.49933	-1.41356	10.6626	10.4112	10.9105	-3.21067	0.00884604	0.391912	1	protein_coding	Aph1a	anterior pharynx defective 1a homolog (C. elegans) [Source:MGI Symbol;Acc:MGI:2385110]	chr3	95893969	95898288	4	ensembl_havana	KNOWN	10.7325	10.081	10.4201	10.3226	10.3059	10.6192	10.8863	10.8355	11.0098	10.8163	10.9323	10.9892
ENSMUSG00000041471	0.343683	1.26899	9.59547	9.74795	9.40426	3.21023	0.0088528	0.391952	-1	protein_coding	Fam35a	family with sequence similarity 35, member A [Source:MGI Symbol;Acc:MGI:1922948]	chr14	34237041	34310503	1	ensembl	KNOWN	9.92865	9.78963	9.52555	9.9928	9.86003	9.80115	9.43367	9.39971	9.37941	9.34375	9.31234	9.37896
ENSMUSG00000040721	0.437112	1.35389	9.9522	10.1371	9.69997	3.20937	0.00886593	0.392014	-1	protein_coding	Zfhx2	zinc finger homeobox 2 [Source:MGI Symbol;Acc:MGI:2686934]	chr14	55060262	55092324	4	ensembl_havana	KNOWN	10.1686	9.97815	10.2645	10.3176	9.96681	10.0221	9.61819	9.86209	9.61963	9.87955	9.68491	10.0444
ENSMUSG00000028755	-0.65932	-1.57934	13.4754	13.1795	13.8389	-3.20775	0.00889087	0.392083	-1	protein_coding	Cda	cytidine deaminase [Source:MGI Symbol;Acc:MGI:1919519]	chr4	138338424	138367992	2	ensembl_havana	KNOWN	13.599	12.6915	13.2481	13.0916	12.8775	13.3281	13.9531	13.6492	13.9143	13.8735	13.7673	13.7116
ENSMUSG00000025037	0.642278	1.56079	10.7092	10.9902	10.3479	3.20775	0.00889096	0.392083	1	protein_coding	Maoa	monoamine oxidase A [Source:MGI Symbol;Acc:MGI:96915]	chrX	16619698	16687818	1	ensembl_havana	KNOWN	10.7931	11.1843	10.9932	10.7516	11.6477	11.0758	10.3786	10.2566	10.4086	10.1675	10.3607	10.493
ENSMUSG00000045934	0.450003	1.36604	12.2766	12.5304	12.0804	3.20643	0.00891128	0.392461	1	protein_coding	Mtmr11	myotubularin related protein 11 [Source:MGI Symbol;Acc:MGI:2652817]	chr3	96162004	96171718	7	ensembl_havana	KNOWN	12.5356	12.6738	12.3818	12.6579	12.3365	12.4296	11.9965	12.2311	12.0135	12.172	12.1325	11.7586
ENSMUSG00000022427	-0.344567	-1.26977	12.0685	11.9245	12.2691	-3.20556	0.00892482	0.392798	1	protein_coding	Tomm22	translocase of outer mitochondrial membrane 22 homolog (yeast) [Source:MGI Symbol;Acc:MGI:2450248]	chr15	79670861	79672862	2	ensembl_havana	KNOWN	11.9713	11.7796	12.0226	11.6592	11.8275	11.9812	12.3074	12.1716	12.3282	12.2858	12.3073	12.1808
ENSMUSG00000015962	0.435803	1.35266	10.1604	10.3233	9.88753	3.20355	0.00895591	0.393389	1	protein_coding	1700016C15Rik	RIKEN cDNA 1700016C15 gene [Source:MGI Symbol;Acc:MGI:1916678]	chr1	177729814	177753324	1	ensembl_havana	KNOWN	10.4547	10.2189	10.2964	10.6317	10.4679	10.4921	9.97889	10.0554	9.62828	10.1022	9.73731	9.86126
ENSMUSG00000028127	-0.378216	-1.29973	14.9708	14.7794	15.1576	-3.20283	0.00896705	0.393619	-1	protein_coding	Abcd3	ATP-binding cassette, sub-family D (ALD), member 3 [Source:MGI Symbol;Acc:MGI:1349216]	chr3	121758774	121815302	6	ensembl_havana	KNOWN	14.9401	14.7127	14.6854	14.9488	14.9313	14.6765	15.2639	15.2081	15.0009	15.1764	15.1285	14.9766
ENSMUSG00000028333	-0.372905	-1.29496	11.6859	11.4699	11.8428	-3.19918	0.00902407	0.394621	1	protein_coding	Anp32b	acidic (leucine-rich) nuclear phosphoprotein 32 family, member B [Source:MGI Symbol;Acc:MGI:1914878]	chr4	46450902	46472657	1	ensembl_havana	KNOWN	11.4833	11.2986	11.6278	11.4174	11.777	11.5564	11.8277	11.8644	11.8363	11.8273	11.9533	11.7607
ENSMUSG00000022180	0.527861	1.44179	14.2439	14.4965	13.9686	3.19889	0.0090286	0.394621	-1	protein_coding	Slc7a8	solute carrier family 7 (cationic amino acid transporter, y+ system), member 8 [Source:MGI Symbol;Acc:MGI:1355323]	chr14	54722216	54781886	1	ensembl	KNOWN	14.4253	14.417	14.6471	14.2095	14.3631	14.7343	13.8623	13.8972	14.1464	13.8252	14.3271	14.0724
ENSMUSG00000096740	0.316108	1.24497	8.35415	8.45131	8.1352	3.19793	0.00904352	0.394702	1	protein_coding	Lbhd1	LBH domain containing 1 [Source:MGI Symbol;Acc:MGI:5516029]	chr19	8883732	8892627	4	ensembl_havana	KNOWN	8.40537	8.47031	8.47825	8.51957	8.464	8.56656	8.2846	8.1038	8.0172	8.27066	8.46115	8.20835
ENSMUSG00000013483	0.578306	1.4931	8.59257	8.86885	8.29055	3.19778	0.00904591	0.394702	1	protein_coding	Card14	caspase recruitment domain family, member 14 [Source:MGI Symbol;Acc:MGI:2386258]	chr11	119307768	119345375	4	ensembl_havana	KNOWN	9.12411	8.869	8.61345	9.00375	8.72095	8.58548	8.23036	8.59797	8.04332	8.56016	8.51755	8.24472
ENSMUSG00000053414	0.692442	1.61602	10.1225	10.4492	9.75675	3.19747	0.00905078	0.394702	1	protein_coding	Hunk	hormonally upregulated Neu-associated kinase [Source:MGI Symbol;Acc:MGI:1347352]	chr16	90386397	90499553	1	ensembl	KNOWN	10.7195	10.1285	10.4996	10.7791	10.1333	10.507	9.97889	9.87654	9.41484	10.0549	9.6517	9.7263
ENSMUSG00000029992	0.340648	1.26632	12.693	12.8371	12.4965	3.19688	0.00906012	0.394851	1	protein_coding	Gfpt1	glutamine fructose-6-phosphate transaminase 1 [Source:MGI Symbol;Acc:MGI:95698]	chr6	87042846	87092197	7	ensembl_havana	KNOWN	12.9205	12.7146	12.8763	12.9345	12.8444	12.9342	12.4213	12.5669	12.5013	12.4386	12.4207	12.7431
ENSMUSG00000051262	0.809907	1.7531	9.44723	9.80725	8.99734	3.19572	0.00907826	0.395384	-1	protein_coding	Cml3	camello-like 3 [Source:MGI Symbol;Acc:MGI:2136449]	chr6	85732513	85765754	3	ensembl_havana	KNOWN	10.361	9.54008	9.52065	9.83713	9.55727	9.99758	9.27123	8.54469	9.17611	9.36812	9.01869	9.17418
ENSMUSG00000027177	-0.341725	-1.26727	13.2593	13.0705	13.4122	-3.19077	0.00915658	0.396627	-1	protein_coding	Hipk3	homeodomain interacting protein kinase 3 [Source:MGI Symbol;Acc:MGI:1314882]	chr2	104426481	104494446	4	ensembl_havana	KNOWN	13.0099	12.9741	13.2275	13.0897	13.0886	13.1816	13.4014	13.3996	13.4358	13.3592	13.3072	13.6369
ENSMUSG00000047115	0.612682	1.5291	7.22086	7.42795	6.81527	3.18547	0.0092412	0.398994	1	protein_coding	Fam221a	family with sequence similarity 221, member A [Source:MGI Symbol;Acc:MGI:2442161]	chr6	49367739	49390539	6	ensembl_havana	KNOWN	7.47484	7.59077	7.21825	7.68026	7.44829	7.54256	6.99687	6.79714	6.65181	7.32645	6.60257	7.32052
ENSMUSG00000031821	0.505761	1.41987	7.56056	7.78727	7.28151	3.18524	0.00924477	0.398994	-1	protein_coding	Gins2	GINS complex subunit 2 (Psf2 homolog) [Source:MGI Symbol;Acc:MGI:1921019]	chr8	120578633	120589304	4	ensembl_havana	KNOWN	8.0391	7.66836	7.65435	7.6327	8.05762	7.79099	7.44086	7.0217	7.38197	7.20182	7.40744	7.42987
ENSMUSG00000030256	0.635805	1.5538	9.28096	9.60047	8.96467	3.18441	0.00925806	0.399052	-1	protein_coding	Bhlhe41	basic helix-loop-helix family, member e41 [Source:MGI Symbol;Acc:MGI:1930704]	chr6	145858243	145865558	3	ensembl_havana	KNOWN	9.54991	9.44628	9.80523	9.36077	9.54748	9.75593	8.74548	8.81599	9.33253	8.69728	9.32819	8.98647
ENSMUSG00000075592	0.5107	1.42474	10.6745	10.8798	10.3691	3.18261	0.0092871	0.399772	1	protein_coding	Nynrin	NYN domain and retroviral integrase containing [Source:MGI Symbol;Acc:MGI:2652872]	chr14	55854036	55874735	2	ensembl	KNOWN	10.6985	11.0832	10.8577	10.8151	11.1226	10.7017	10.1668	10.5345	10.4061	10.3909	10.8059	10.5105
ENSMUSG00000021259	1.36402	2.57401	6.26725	6.79344	5.42942	3.18106	0.00931206	0.400177	1	protein_coding	Cyp46a1	cytochrome P450, family 46, subfamily a, polypeptide 1 [Source:MGI Symbol;Acc:MGI:1341877]	chr12	108334377	108362231	1	ensembl	KNOWN	6.33239	7.57474	6.47318	7.36805	7.03676	6.59018	4.84631	5.84199	5.59997	6.65433	5.27193	5.61724
ENSMUSG00000020758	0.378368	1.29987	9.72315	9.88742	9.50906	3.17927	0.00934113	0.400309	1	protein_coding	Itgb4	integrin beta 4 [Source:MGI Symbol;Acc:MGI:96613]	chr11	115974709	116008412	10	ensembl_havana	KNOWN	9.7769	9.8772	10.0082	9.78732	10.0031	9.92144	9.57532	9.28527	9.66658	9.5324	9.70529	9.53885
ENSMUSG00000075270	1.06292	2.08916	6.36075	6.71871	5.65579	3.17887	0.0093476	0.400329	-1	protein_coding	Pde11a	phosphodiesterase 11A [Source:MGI Symbol;Acc:MGI:3036251]	chr2	75989141	76338774	3	ensembl_havana	KNOWN	6.713	7.18896	6.25417	7.0914	7.29277	6.9233	5.75704	6.10992	5.1004	5.35599	6.06042	6.48158
ENSMUSG00000027534	0.38961	1.31004	9.39585	9.68248	9.29287	3.17845	0.00935435	0.400361	-1	protein_coding	Snx16	sorting nexin 16 [Source:MGI Symbol;Acc:MGI:1921968]	chr3	10417817	10440102	3	ensembl_havana	KNOWN	9.57889	9.70011	9.76844	9.53043	9.53761	9.6111	9.40458	9.41463	9.0594	8.85734	9.10098	9.1867
ENSMUSG00000015165	0.471605	1.38665	13.0341	13.2592	12.7876	3.17533	0.00940519	0.401773	1	protein_coding	Hnrnpl	heterogeneous nuclear ribonucleoprotein L [Source:MGI Symbol;Acc:MGI:104816]	chr7	28808541	28822266	13	ensembl_havana	KNOWN	13.116	13.5399	13.1217	13.4099	13.2882	13.1168	12.6601	12.9127	12.79	12.9371	12.9286	12.5883
ENSMUSG00000051234	-0.313836	-1.24301	11.8723	11.7188	12.0327	-3.17532	0.00940536	0.401773	-1	protein_coding	Rnf7	ring finger protein 7 [Source:MGI Symbol;Acc:MGI:1337096]	chr9	96470937	96478675	3	ensembl_havana	KNOWN	11.7408	11.613	11.8027	11.5892	11.6773	11.8823	12.0246	12.0558	12.0176	11.9695	12.1235	11.9716
ENSMUSG00000027551	0.360849	1.28418	9.58497	9.74846	9.38761	3.17439	0.00942055	0.401985	-1	protein_coding	Zfp64	zinc finger protein 64 [Source:MGI Symbol;Acc:MGI:107342]	chr2	168893331	168955587	5	ensembl_havana	KNOWN	9.93315	9.56463	9.7476	9.70539	9.63797	9.80519	9.31359	9.4294	9.41983	9.59569	9.53814	9.32901
ENSMUSG00000000567	0.967884	1.95597	6.11786	6.85166	5.88378	3.174	0.00942691	0.401985	1	protein_coding	Sox9	SRY (sex determining region Y)-box 9 [Source:MGI Symbol;Acc:MGI:98371]	chr11	112782224	112787760	1	ensembl_havana	KNOWN	6.83329	6.63009	7.09161	6.52392	6.50001	6.15628	5.98381	6.56713	5.1004	5.50409	5.43698	5.08672
ENSMUSG00000027690	0.387825	1.30842	14.1438	14.3137	13.9259	3.17391	0.00942839	0.401985	1	protein_coding	Slc2a2	solute carrier family 2 (facilitated glucose transporter), member 2 [Source:MGI Symbol;Acc:MGI:1095438]	chr3	28697903	28731359	3	ensembl_havana	KNOWN	14.4375	14.2254	14.2783	14.244	14.5031	14.4536	13.841	13.928	14.0086	13.7342	14.1459	13.9256
ENSMUSG00000040339	0.450542	1.36655	11.1613	11.3593	10.9087	3.16601	0.00955846	0.405976	-1	protein_coding	Fam102b	family with sequence similarity 102, member B [Source:MGI Symbol;Acc:MGI:3036259]	chr3	108970997	109027607	2	ensembl_havana	KNOWN	11.26	11.4534	11.3644	11.6611	11.195	11.3726	10.9993	10.9797	10.7472	10.8128	10.9044	11.1859
ENSMUSG00000030781	0.395208	1.31513	15.1765	15.3254	14.9302	3.16544	0.00956799	0.406123	1	protein_coding	Slc5a2	solute carrier family 5 (sodium/glucose cotransporter), member 2 [Source:MGI Symbol;Acc:MGI:2181411]	chr7	128265657	128272430	8	ensembl_havana	KNOWN	15.5522	15.1803	15.2436	15.1762	15.17	15.4342	14.9599	14.7882	15.0426	15.2629	15.1029	15.2045
ENSMUSG00000031284	0.919602	1.89159	5.43204	5.8673	4.9477	3.16196	0.00962587	0.407052	1	protein_coding	Pak3	p21 protein (Cdc42/Rac)-activated kinase 3 [Source:MGI Symbol;Acc:MGI:1339656]	chrX	143518591	143797796	10	ensembl_havana	KNOWN	5.73375	5.87229	5.99585	5.43429	6.32754	5.74965	5.33174	4.31474	5.19661	5.10073	4.75109	5.37623
ENSMUSG00000018574	-0.257882	-1.19572	14.3894	14.2441	14.502	-3.16178	0.009629	0.407052	-1	protein_coding	Acadvl	acyl-Coenzyme A dehydrogenase, very long chain [Source:MGI Symbol;Acc:MGI:895149]	chr11	70010183	70015411	7	ensembl_havana	KNOWN	14.3444	14.2487	14.1393	14.3154	14.4017	14.3354	14.5133	14.4912	14.5015	14.5199	14.453	14.4092
ENSMUSG00000054021	0.346375	1.27136	9.84246	10.0943	9.74793	3.16107	0.00964079	0.407052	1	protein_coding	Sirt5	sirtuin 5 [Source:MGI Symbol;Acc:MGI:1915596]	chr13	43370710	43395202	1	ensembl	KNOWN	10.21	10.0753	9.99762	9.8954	9.90677	10.1579	9.63499	9.71713	9.89167	9.62024	9.45394	9.54858
ENSMUSG00000032098	-0.85187	-1.80484	12.9102	12.4761	13.328	-3.16099	0.00964222	0.407052	1	protein_coding	Treh	trehalase (brush-border membrane glycoprotein) [Source:MGI Symbol;Acc:MGI:1926230]	chr9	44673233	44686305	4	ensembl_havana	KNOWN	13.0362	11.8694	12.5228	12.6465	11.9773	12.684	13.3949	13.2681	13.3211	13.4821	13.2086	13.5116
ENSMUSG00000048967	0.786156	1.72447	7.029	7.48812	6.70196	3.15935	0.00966963	0.407127	-1	protein_coding	Yjefn3	YjeF N-terminal domain containing 3 [Source:MGI Symbol;Acc:MGI:2681845]	chr8	69887788	69902712	3	ensembl_havana	KNOWN	7.63789	7.49181	7.33466	7.53259	7.06451	7.19375	6.67819	6.4171	7.0106	7.04135	6.88574	6.05975
ENSMUSG00000039914	0.321292	1.24945	10.4601	10.6295	10.3082	3.15348	0.00976881	0.409052	-1	protein_coding	Coq10a	coenzyme Q10 homolog A (yeast) [Source:MGI Symbol;Acc:MGI:2684847]	chr10	128363097	128370032	1	ensembl	KNOWN	10.6853	10.5977	10.6054	10.5846	10.5609	10.5365	10.3227	10.3028	10.2991	10.379	10.5256	10.1214
ENSMUSG00000053040	0.322448	1.25045	11.6964	11.8669	11.5445	3.14873	0.00984968	0.41026	-1	protein_coding	Aph1c	anterior pharynx defective 1c homolog (C. elegans) [Source:MGI Symbol;Acc:MGI:1915568]	chr9	66814994	66834726	2	ensembl_havana	KNOWN	11.9713	11.777	11.8524	11.9558	11.6907	11.8307	11.6292	11.3916	11.6126	11.5775	11.5534	11.5148
ENSMUSG00000025236	0.275296	1.21024	10.3965	10.4989	10.2236	3.1477	0.00986731	0.410291	1	protein_coding	Adpgk	ADP-dependent glucokinase [Source:MGI Symbol;Acc:MGI:1919391]	chr9	59291572	59316199	1	ensembl	KNOWN	10.4886	10.5035	10.5046	10.6557	10.447	10.5678	10.2699	10.0992	10.3018	10.2976	10.2869	10.3361
ENSMUSG00000015133	0.343545	1.26887	10.9943	11.1134	10.7699	3.14699	0.00987945	0.410476	-1	protein_coding	Lrrk1	leucine-rich repeat kinase 1 [Source:MGI Symbol;Acc:MGI:2142227]	chr7	66226912	66388350	7	ensembl_havana	KNOWN	11.2053	10.9605	11.1744	11.2554	11.0058	11.1219	10.8089	10.7655	10.7353	10.9627	10.8191	11.1173
ENSMUSG00000041845	0.304717	1.23518	10.3279	10.5249	10.2202	3.143	0.00994808	0.412047	-1	protein_coding	Rhod	ras homolog gene family, member D [Source:MGI Symbol;Acc:MGI:108446]	chr19	4425459	4439432	3	ensembl_havana	KNOWN	10.5008	10.4341	10.6397	10.3275	10.5946	10.5654	10.201	10.273	10.1864	10.0579	10.0268	10.1279
ENSMUSG00000018927	-0.722156	-1.64965	7.77354	7.43841	8.16056	-3.1369	0.0100541	0.415409	-1	protein_coding	Ccl6	chemokine (C-C motif) ligand 6 [Source:MGI Symbol;Acc:MGI:98263]	chr11	83587882	83593087	3	ensembl_havana	KNOWN	7.14363	7.34832	7.82328	6.96906	7.71658	7.72427	7.93716	8.19882	8.3457	7.96032	7.90701	8.20835
ENSMUSG00000026167	-0.728426	-1.65683	6.29638	5.96056	6.68899	-3.13533	0.0100816	0.415774	1	protein_coding	Wnt10a	wingless-type MMTV integration site family, member 10A [Source:MGI Symbol;Acc:MGI:108071]	chr1	74791516	74804179	2	ensembl_havana	KNOWN	5.96202	5.76335	6.15632	5.93024	6.281	5.45267	6.86066	6.24965	6.95666	6.74645	6.45635	6.74122
ENSMUSG00000022512	0.67414	1.59565	10.9085	11.2573	10.5831	3.13404	0.0101043	0.415817	-1	protein_coding	Cldn1	claudin 1 [Source:MGI Symbol;Acc:MGI:1276109]	chr16	26356642	26371841	1	ensembl_havana	KNOWN	11.0085	11.4336	11.3298	11.1747	11.1209	11.1491	10.2833	10.9628	10.5033	10.214	10.9883	10.7338
ENSMUSG00000031347	-0.374991	-1.29683	11.7114	11.5521	11.9271	-3.13398	0.0101053	0.415817	-1	protein_coding	Cetn2	centrin 2 [Source:MGI Symbol;Acc:MGI:1347085]	chrX	72913532	72918411	4	ensembl_havana	KNOWN	11.655	11.3034	11.6979	11.3699	11.5082	11.656	11.9274	11.8815	11.9725	11.901	11.9013	11.7628
ENSMUSG00000072582	-0.294847	-1.22676	9.90539	9.79033	10.0852	-3.13345	0.0101147	0.415817	1	protein_coding	Ptrh2	peptidyl-tRNA hydrolase 2 [Source:MGI Symbol;Acc:MGI:2444848]	chr11	86683985	86692457	2	ensembl_havana	KNOWN	9.78687	9.75092	9.8332	9.62259	9.73612	9.87606	10.1138	9.96706	10.1746	10.0338	10.0397	9.92989
ENSMUSG00000021579	0.67896	1.60098	7.14349	7.22617	6.54721	3.1325	0.0101314	0.416022	-1	protein_coding	Lrrc14b	leucine rich repeat containing 14B [Source:MGI Symbol;Acc:MGI:2145269]	chr13	74359578	74364005	1	ensembl_havana	KNOWN	7.11227	7.47463	7.09161	7.85624	7.9125	7.5033	6.13319	6.85664	6.65181	6.6857	7.19332	7.2507
ENSMUSG00000044339	0.458739	1.37434	7.95539	8.24465	7.78591	3.13187	0.0101425	0.416022	-1	protein_coding	Alkbh2	alkB, alkylation repair homolog 2 (E. coli) [Source:MGI Symbol;Acc:MGI:2141032]	chr5	114123926	114128218	3	ensembl_havana	KNOWN	8.32557	8.24575	8.16263	7.97543	8.2869	8.12429	7.77988	7.81974	7.75812	7.8539	7.83486	7.29762
ENSMUSG00000022849	0.55293	1.46706	8.99672	9.24255	8.68962	3.13057	0.0101654	0.416657	1	protein_coding	Hspbap1	Hspb associated protein 1 [Source:MGI Symbol;Acc:MGI:1913917]	chr16	35770386	35828446	1	ensembl	KNOWN	9.31528	9.1435	9.26887	9.3263	9.10848	9.07493	8.65778	9.0759	8.33517	8.90476	9.0824	8.66722
ENSMUSG00000031819	0.256123	1.19426	11.2866	11.429	11.1729	3.12929	0.0101879	0.417278	-1	protein_coding	Emc8	ER membrane protein complex subunit 8 [Source:MGI Symbol;Acc:MGI:1343095]	chr8	120653914	120668573	8	ensembl_havana	KNOWN	11.4909	11.37	11.4261	11.4325	11.3139	11.4009	11.1116	11.2038	11.2031	11.1472	11.094	11.2455
ENSMUSG00000059005	-0.576105	-1.49082	11.2033	10.9201	11.4962	-3.129	0.010193	0.417278	1	protein_coding	Hnrnpa3	heterogeneous nuclear ribonucleoprotein A3 [Source:MGI Symbol;Acc:MGI:1917171]	chr2	75659261	75669407	7	ensembl_havana	KNOWN	10.5514	11.3513	10.8577	11.07	10.9455	10.736	11.4426	11.652	11.3941	11.5543	11.5635	11.3212
ENSMUSG00000032384	0.462323	1.37776	10.1933	10.3886	9.92625	3.12749	0.0102199	0.417788	1	protein_coding	Csnk1g1	casein kinase 1, gamma 1 [Source:MGI Symbol;Acc:MGI:2660884]	chr9	65908974	66045009	8	ensembl_havana	KNOWN	10.3809	10.5203	10.2645	10.7235	10.4123	10.2106	9.8553	10.1713	9.75219	10.0758	10.0007	9.95205
ENSMUSG00000023075	-0.314298	-1.24341	10.9647	10.8124	11.1267	-3.12445	0.0102741	0.419253	-1	protein_coding	Akirin1	akirin 1 [Source:MGI Symbol;Acc:MGI:1915300]	chr4	123734559	123750345	3	ensembl_havana	KNOWN	10.6959	10.8265	10.915	10.9195	10.8846	11.0691	11.2434	11.0419	11.0949	10.8634	10.9563	11.0657
ENSMUSG00000020566	-0.37428	-1.29619	10.9681	10.8044	11.1787	-3.12226	0.0103132	0.419679	-1	protein_coding	Atp6v1c2	ATPase, H+ transporting, lysosomal V1 subunit C2 [Source:MGI Symbol;Acc:MGI:1916025]	chr12	17284721	17329359	7	ensembl_havana	KNOWN	10.6665	11.0342	10.7125	10.7718	10.8787	10.6732	11.1041	11.2434	11.1886	11.1188	11.2561	10.9694
ENSMUSG00000042857	0.545061	1.45908	7.44898	7.84209	7.29703	3.12216	0.0103151	0.419679	-1	protein_coding	Gm9776	predicted gene 9776 [Source:MGI Symbol;Acc:MGI:3641792]	chr13	94355839	94358818	1	ensembl	KNOWN	7.97079	7.86571	7.68975	7.30875	7.54993	7.54256	7.09727	7.54016	7.25364	7.15776	7.54041	6.87099
ENSMUSG00000072774	0.625251	1.54248	6.63726	7.00876	6.38351	3.12184	0.0103208	0.419679	-1	protein_coding	Zfp951	zinc finger protein 951 [Source:MGI Symbol;Acc:MGI:2441896]	chr5	104813169	104860070	3	ensembl_havana	KNOWN	6.97951	7.34832	6.69847	6.65668	7.14468	6.89324	6.31098	6.53106	6.3085	6.1689	6.60257	6.00426
ENSMUSG00000037640	0.306645	1.23683	10.3414	10.4676	10.161	3.12045	0.0103456	0.420225	1	protein_coding	Zfp60	zinc finger protein 60 [Source:MGI Symbol;Acc:MGI:99207]	chr7	27731389	27753702	8	ensembl_havana	KNOWN	10.4389	10.4274	10.5365	10.5141	10.4627	10.4332	9.99849	10.18	10.3045	10.1923	10.2261	10.383
ENSMUSG00000040592	-0.474916	-1.38984	6.189	5.96913	6.44405	-3.11859	0.0103792	0.420772	-1	protein_coding	Cd79b	CD79B antigen [Source:MGI Symbol;Acc:MGI:96431]	chr11	106311341	106314762	2	ensembl_havana	KNOWN	5.88987	6.02166	5.99585	5.76359	5.96497	6.20603	6.31098	6.3358	6.68536	6.48639	6.49432	6.11319
ENSMUSG00000026870	0.290057	1.22269	11.982	12.1228	11.8327	3.11605	0.0104251	0.421778	1	protein_coding	Cutal	cutA divalent cation tolerance homolog-like [Source:MGI Symbol;Acc:MGI:1925246]	chr2	34874396	34892132	5	ensembl_havana	KNOWN	12.1871	12.0736	12.1077	12.1471	11.9177	12.1464	11.9376	11.8108	11.7497	11.8901	11.8709	11.9452
ENSMUSG00000030660	0.3499	1.27447	12.6765	12.8237	12.4738	3.11586	0.0104285	0.421778	-1	protein_coding	Pik3c2a	phosphatidylinositol 3-kinase, C2 domain containing, alpha polypeptide [Source:MGI Symbol;Acc:MGI:1203729]	chr7	116337276	116443458	1	ensembl	KNOWN	12.9205	12.9185	12.6321	13.0008	12.8598	12.884	12.4818	12.5382	12.4013	12.4894	12.3396	12.6524
ENSMUSG00000074916	0.527921	1.44185	8.21148	8.47159	7.94367	3.11502	0.0104438	0.421857	1	protein_coding	Chst14	carbohydrate (N-acetylgalactosamine 4-0) sulfotransferase 14 [Source:MGI Symbol;Acc:MGI:1919386]	chr2	118926496	118928585	2	ensembl_havana	KNOWN	8.26981	8.68712	8.45786	8.41098	8.58388	8.42668	7.76469	7.8639	8.20242	7.93444	8.25544	7.68056
ENSMUSG00000094483	-0.308811	-1.23869	13.0963	12.955	13.2638	-3.11372	0.0104674	0.4223	-1	protein_coding	Purb	purine rich element binding protein B [Source:MGI Symbol;Acc:MGI:1338779]	chr11	6467599	6475917	1	ensembl_havana	KNOWN	12.9295	12.9634	12.972	12.9349	13.179	13.0327	13.236	13.2824	13.2729	12.9549	13.1312	13.2672
ENSMUSG00000026628	-0.527642	-1.44157	7.32899	7.25731	7.78495	-3.11165	0.0105052	0.422801	-1	protein_coding	Atf3	activating transcription factor 3 [Source:MGI Symbol;Acc:MGI:109384]	chr1	191170296	191218039	3	ensembl_havana	KNOWN	7.17433	6.96129	7.63631	7.26782	7.58866	7.31207	7.86779	7.5936	7.89347	6.99203	6.88574	6.77478
ENSMUSG00000008999	-0.515494	-1.42948	11.7677	11.4975	12.013	-3.10563	0.0106157	0.423631	-1	protein_coding	Bmp7	bone morphogenetic protein 7 [Source:MGI Symbol;Acc:MGI:103302]	chr2	172868012	172940321	2	ensembl_havana	KNOWN	11.6509	11.1168	11.7248	11.5201	11.2624	11.7428	12.0086	11.9843	12.0461	11.934	12.1197	12.1013
ENSMUSG00000027375	-0.388396	-1.30894	14.5824	14.439	14.8274	-3.10467	0.0106336	0.423631	-1	protein_coding	Mal	myelin and lymphocyte protein, T cell differentiation protein [Source:MGI Symbol;Acc:MGI:892970]	chr2	127633226	127656695	2	ensembl_havana	KNOWN	14.4234	14.3369	14.5567	14.1291	14.4652	14.4177	14.7363	14.7406	15.0052	14.578	14.827	14.7724
ENSMUSG00000030652	-0.450707	-1.36671	11.1923	11.0266	11.4773	-3.10411	0.0106439	0.423633	-1	protein_coding	Coq7	demethyl-Q 7 [Source:MGI Symbol;Acc:MGI:107207]	chr7	118509659	118533356	3	ensembl_havana	KNOWN	11.1997	10.8026	11.0775	10.7972	10.8046	11.222	11.4498	11.3469	11.6353	11.27	11.4192	11.2824
ENSMUSG00000090817	0.544383	1.4584	12.3258	12.6046	12.0602	3.10373	0.0106509	0.423633	-1	protein_coding	Gm4450	predicted gene 4450 [Source:MGI Symbol;Acc:MGI:3782634]	chr3	98445675	98457126	2	ensembl_havana	KNOWN	12.6174	12.3737	12.8225	12.5612	12.3407	12.7095	12.3282	11.7346	12.1178	12.0364	12.2946	11.9734
ENSMUSG00000032777	0.275532	1.21044	12.9558	13.0497	12.7741	3.1028	0.0106682	0.423633	-1	protein_coding	Gtf3c1	general transcription factor III C 1 [Source:MGI Symbol;Acc:MGI:107887]	chr7	125640955	125707780	1	ensembl	KNOWN	13.0152	13.0218	13.1119	13.2325	13.0716	13.063	12.703	12.8714	12.748	12.7992	12.9514	12.8809
ENSMUSG00000039599	-0.281897	-1.21579	11.3514	11.2249	11.5068	-3.10167	0.0106891	0.423821	1	protein_coding	Fam149b	family with sequence similarity 149, member B [Source:MGI Symbol;Acc:MGI:2145567]	chr14	20348162	20383489	4	ensembl	KNOWN	11.34	11.093	11.2415	11.2264	11.0756	11.2812	11.5034	11.4782	11.5388	11.5057	11.4545	11.4784
ENSMUSG00000071226	0.896714	1.86182	9.36218	9.72559	8.82887	3.09775	0.0107624	0.424942	1	protein_coding	Cecr2	cat eye syndrome chromosome region, candidate 2 [Source:MGI Symbol;Acc:MGI:1923799]	chr6	120666369	120771190	8	ensembl_havana	KNOWN	9.42784	10.161	9.58787	10.235	9.49746	9.28049	8.50166	9.31209	8.67287	9.38733	9.27466	9.00779
ENSMUSG00000036249	0.303382	1.23403	9.40054	9.55962	9.25624	3.09503	0.0108134	0.425342	-1	protein_coding	Rbm43	RNA binding motif protein 43 [Source:MGI Symbol;Acc:MGI:1918934]	chr2	51924448	51935163	6	ensembl_havana	KNOWN	9.56157	9.54831	9.56898	9.4412	9.44566	9.56894	9.13614	9.35398	9.27859	9.1991	9.46832	9.23572
ENSMUSG00000029094	0.402644	1.32193	11.4431	11.5343	11.1316	3.09486	0.0108166	0.425342	1	protein_coding	Afap1	actin filament associated protein 1 [Source:MGI Symbol;Acc:MGI:1917542]	chr5	35893319	36003923	4	ensembl_havana	KNOWN	11.3501	11.558	11.6947	11.8244	11.6489	11.4181	11.1961	11.1923	11.0065	11.6065	11.4192	11.4026
ENSMUSG00000029771	0.707657	1.63315	9.94139	10.3517	9.64401	3.09439	0.0108254	0.425345	1	protein_coding	Irf5	interferon regulatory factor 5 [Source:MGI Symbol;Acc:MGI:1350924]	chr6	29526625	29541871	6	ensembl_havana	KNOWN	10.5889	10.2894	10.1767	10.362	9.92958	10.1129	9.80793	9.98384	9.14026	9.71069	9.87679	9.31768
ENSMUSG00000020258	-0.525595	-1.43953	13.3305	13.0465	13.5721	-3.0928	0.0108554	0.426117	-1	protein_coding	Glyctk	glycerate kinase [Source:MGI Symbol;Acc:MGI:2444085]	chr9	106152857	106158138	4	ensembl_havana	KNOWN	13.1793	12.8692	13.091	13.1842	12.5985	13.1788	13.7598	13.5146	13.4419	13.827	13.5428	13.779
ENSMUSG00000020648	0.653355	1.57282	7.874	8.24335	7.59	3.09245	0.0108621	0.426127	-1	protein_coding	Dus4l	dihydrouridine synthase 4-like (S. cerevisiae) [Source:MGI Symbol;Acc:MGI:1919166]	chr12	31640055	31654826	1	ensembl	KNOWN	8.1819	8.60268	7.94548	8.01307	8.34461	7.63627	7.40212	7.5034	7.86447	7.73899	7.74323	7.51174
ENSMUSG00000031781	-0.252332	-1.19113	11.5277	11.4161	11.6684	-3.09091	0.010891	0.427013	-1	protein_coding	Ciapin1	cytokine induced apoptosis inhibitor 1 [Source:MGI Symbol;Acc:MGI:1922083]	chr8	94819818	94838358	10	ensembl_havana	KNOWN	11.5226	11.3653	11.3603	11.436	11.4021	11.3928	11.6665	11.6811	11.6576	11.7016	11.6085	11.5382
ENSMUSG00000022425	0.540549	1.45453	15.0053	15.2613	14.7208	3.08694	0.0109665	0.428476	-1	protein_coding	Enpp2	ectonucleotide pyrophosphatase/phosphodiesterase 2 [Source:MGI Symbol;Acc:MGI:1321390]	chr15	54838898	54920146	4	ensembl_havana	KNOWN	15.5405	14.9353	15.3082	15.2891	14.7964	15.3526	14.8081	14.7104	14.6439	14.7832	14.9913	14.9042
ENSMUSG00000040430	0.293403	1.22553	12.1301	12.2614	11.968	3.08615	0.0109818	0.428476	-1	protein_coding	Pitpnc1	phosphatidylinositol transfer protein, cytoplasmic 1 [Source:MGI Symbol;Acc:MGI:1919045]	chr11	107207892	107470699	4	ensembl_havana	KNOWN	12.3105	12.2423	12.2314	12.416	12.1612	12.2171	11.941	12.0872	11.8759	11.9901	12.089	11.9994
ENSMUSG00000037816	0.540621	1.4546	9.19487	9.41638	8.87576	3.08406	0.0110217	0.428863	1	protein_coding	Fbxw17	F-box and WD-40 domain protein 17 [Source:MGI Symbol;Acc:MGI:1923584]	chr13	50417864	50433780	13	ensembl_havana	KNOWN	9.12411	9.68525	9.43977	9.50423	9.44566	9.3262	8.85709	9.13116	8.63902	9.2472	9.14341	8.79536
ENSMUSG00000020328	0.294336	1.22632	10.7415	10.8586	10.5643	3.08135	0.0110738	0.430037	1	protein_coding	Nudcd2	NudC domain containing 2 [Source:MGI Symbol;Acc:MGI:1277103]	chr11	40733667	40740046	5	ensembl_havana	KNOWN	10.8078	10.9007	10.8674	10.8363	10.9077	10.8242	10.5501	10.702	10.4409	10.764	10.7442	10.5522
ENSMUSG00000005698	-0.264788	-1.20146	12.0434	11.9068	12.1716	-3.08115	0.0110776	0.430037	1	protein_coding	Ctcf	CCCTC-binding factor [Source:MGI Symbol;Acc:MGI:109447]	chr8	105636568	105682922	6	ensembl_havana	KNOWN	11.8158	11.9163	11.9883	11.8874	11.9149	12.0068	12.135	12.1532	12.2265	12.0887	12.1303	12.2578
ENSMUSG00000028066	-0.41328	-1.33171	9.8434	9.6591	10.0724	-3.07987	0.0111024	0.430501	-1	protein_coding	Pmf1	polyamine-modulated factor 1 [Source:MGI Symbol;Acc:MGI:1914287]	chr3	88394143	88410331	7	ensembl_havana	KNOWN	9.7769	9.4196	9.78081	9.50423	9.71877	9.82124	10.0495	9.90147	10.2662	9.93933	9.93316	10.0096
ENSMUSG00000021185	0.489058	1.40353	13.957	14.2185	13.7294	3.07877	0.0111237	0.430576	1	protein_coding	9030617O03Rik	RIKEN cDNA 9030617O03 gene [Source:MGI Symbol;Acc:MGI:2444813]	chr12	100779057	100896981	8	ensembl_havana	KNOWN	14.5139	13.9571	14.1844	14.2583	13.8903	14.3093	13.8891	13.7302	13.569	13.7898	13.7411	13.6514
ENSMUSG00000044916	0.525912	1.43984	6.56301	6.78425	6.25833	3.07789	0.0111407	0.430889	1	protein_coding	1700029I15Rik	RIKEN cDNA 1700029I15 gene [Source:MGI Symbol;Acc:MGI:1916742]	chr2	92382538	92385708	4	ensembl_havana	KNOWN	6.38583	7.16774	6.79916	6.62462	6.61705	6.79912	6.13319	6.37703	6.26478	6.62227	6.56738	6.39792
ENSMUSG00000000346	-0.311618	-1.2411	14.2692	14.1396	14.4512	-3.07631	0.0111714	0.431422	1	protein_coding	Dazap2	DAZ associated protein 2 [Source:MGI Symbol;Acc:MGI:1344344]	chr15	100615628	100620731	1	ensembl	KNOWN	14.2525	13.9805	14.1858	13.9716	14.1284	14.1828	14.4542	14.3691	14.5303	14.3117	14.4561	14.4076
ENSMUSG00000003824	0.439678	1.3563	6.79122	7.04615	6.60647	3.07575	0.0111824	0.431552	1	protein_coding	Syce2	synaptonemal complex central element protein 2 [Source:MGI Symbol;Acc:MGI:1919096]	chr8	84872111	84888221	4	ensembl_havana	KNOWN	7.11227	6.83239	7.19379	6.59183	6.85805	6.86255	6.83181	6.3358	6.65181	6.71639	6.76669	6.74122
ENSMUSG00000030610	0.390135	1.31052	8.80312	9.02362	8.63348	3.07456	0.0112054	0.431552	-1	protein_coding	Det1	de-etiolated homolog 1 (Arabidopsis) [Source:MGI Symbol;Acc:MGI:1923625]	chr7	78822962	78847236	3	ensembl_havana	KNOWN	9.18567	8.73839	9.1468	9.00375	8.93897	8.91958	8.69831	8.47995	8.7222	8.56016	8.70731	8.5364
ENSMUSG00000048351	-0.29203	-1.22436	10.1218	9.96277	10.2548	-3.07454	0.0112059	0.431552	1	protein_coding	Coa7	cytochrome c oxidase assembly factor 7 [Source:MGI Symbol;Acc:MGI:1917143]	chr4	108328140	108341544	5	ensembl_havana	KNOWN	9.89679	9.96591	10.0256	10.0422	10.1688	10.2167	10.1982	10.1829	10.3832	10.0184	10.2091	10.1536
ENSMUSG00000029141	-0.26383	-1.20066	10.1801	10.0516	10.3154	-3.06999	0.0112949	0.433934	1	protein_coding	Slc4a1ap	solute carrier family 4 (anion exchanger), member 1, adaptor protein [Source:MGI Symbol;Acc:MGI:1196608]	chr5	31526995	31556932	13	ensembl_havana	KNOWN	10.0495	10.0053	10.0999	10.0422	10.1784	10.161	10.2672	10.438	10.241	10.2433	10.1715	10.264
ENSMUSG00000020949	-0.292774	-1.22499	11.307	11.2014	11.4942	-3.06944	0.0113058	0.434106	-1	protein_coding	Fkbp3	FK506 binding protein 3 [Source:MGI Symbol;Acc:MGI:1353460]	chr12	65062436	65073944	1	ensembl	KNOWN	11.1349	11.3442	11.1251	11.0092	11.0671	11.2129	11.4379	11.4888	11.5559	11.4417	11.5042	11.3618
ENSMUSG00000031453	0.358021	1.28167	9.48324	9.63791	9.27989	3.06665	0.0113608	0.435023	-1	protein_coding	Rasa3	RAS p21 protein activator 3 [Source:MGI Symbol;Acc:MGI:1197013]	chr8	13566950	13677603	6	ensembl_havana	KNOWN	9.75676	9.59276	9.56422	9.60215	9.85607	9.60184	9.17687	9.46329	9.19952	9.25767	9.26919	9.45854
ENSMUSG00000048572	-0.772726	-1.70849	13.5818	13.6073	14.38	-3.06497	0.0113942	0.435994	1	protein_coding	Tmem252	transmembrane protein 252 [Source:MGI Symbol;Acc:MGI:3583948]	chr19	24674008	24679661	1	ensembl	KNOWN	13.9277	13.1676	13.7266	13.2145	13.4583	13.5056	14.6107	14.3583	14.171	13.4725	12.5236	12.8453
ENSMUSG00000038085	0.547003	1.46105	8.28535	8.63337	8.08637	3.06408	0.0114118	0.436306	1	protein_coding	Cnbd2	cyclic nucleotide binding domain containing 2 [Source:MGI Symbol;Acc:MGI:1918123]	chr2	156312299	156375638	6	ensembl_havana	KNOWN	8.57601	8.83576	8.48834	8.35345	8.8381	8.40554	8.19681	8.32004	7.74226	8.03528	7.84958	7.78304
ENSMUSG00000022106	0.318521	1.24705	11.4665	11.6493	11.3308	3.0597	0.0114992	0.438268	1	protein_coding	Rcbtb2	regulator of chromosome condensation (RCC1) and BTB (POZ) domain containing protein 2 [Source:MGI Symbol;Acc:MGI:1917200]	chr14	73123037	73207843	26	ensembl_havana	KNOWN	11.7267	11.4784	11.7429	11.6078	11.6223	11.7428	11.3426	11.2181	11.4316	11.1668	11.1766	11.341
ENSMUSG00000040181	0.336965	1.2631	15.3903	15.5499	15.2129	3.05961	0.0115009	0.438268	-1	protein_coding	Fmo1	flavin containing monooxygenase 1 [Source:MGI Symbol;Acc:MGI:1310002]	chr1	162829561	162866610	8	ensembl_havana	KNOWN	15.7916	15.4576	15.4005	15.5647	15.489	15.5986	15.2961	15.1377	15.2049	15.1699	15.2829	15.2903
ENSMUSG00000037570	-0.279692	-1.21394	10.656	10.5131	10.7928	-3.05932	0.0115068	0.438268	-1	protein_coding	Mcrs1	microspherule protein 1 [Source:MGI Symbol;Acc:MGI:1858420]	chr15	99242818	99251961	2	ensembl	KNOWN	10.5248	10.4162	10.5984	10.4145	10.4679	10.6192	10.8364	10.7577	10.7845	10.9023	10.8247	10.7252
ENSMUSG00000020248	-0.345632	-1.27071	10.0142	9.85378	10.1994	-3.05725	0.0115484	0.438688	-1	protein_coding	Nfyb	nuclear transcription factor-Y beta [Source:MGI Symbol;Acc:MGI:97317]	chr10	82748701	82764144	7	ensembl_havana	KNOWN	9.60729	10.0895	9.86453	9.9286	9.89522	9.9027	10.2537	10.1206	10.224	10.1109	10.0746	10.0984
ENSMUSG00000024388	0.516646	1.43063	12.7322	12.9412	12.4246	3.05686	0.0115562	0.438688	-1	protein_coding	Myo7b	myosin VIIB [Source:MGI Symbol;Acc:MGI:107709]	chr18	31959234	32036961	1	ensembl_havana	KNOWN	13.3017	12.6572	12.8648	13.082	12.6091	13.0613	12.5054	12.4118	12.3565	12.6291	12.6115	12.6957
ENSMUSG00000073600	0.549169	1.46324	12.148	12.3692	11.82	3.05684	0.0115565	0.438688	-1	protein_coding	Prob1	proline rich basic protein 1 [Source:MGI Symbol;Acc:MGI:2686460]	chr18	35650351	35655238	3	ensembl_havana	KNOWN	12.7558	12.2134	12.1384	12.7322	12.2695	12.1841	11.9111	11.8033	11.7457	12.0432	12.0781	11.9012
ENSMUSG00000045259	-0.642116	-1.56062	7.9636	7.63997	8.28208	-3.05431	0.0116077	0.439277	-1	protein_coding	Klhdc9	kelch domain containing 9 [Source:MGI Symbol;Acc:MGI:1916124]	chr1	171358446	171360798	1	ensembl_havana	KNOWN	7.93539	7.54214	7.44237	7.40627	8.07136	7.68971	8.21926	8.1038	8.52319	7.88125	8.42229	8.32619
ENSMUSG00000054191	-0.803607	-1.74546	7.38697	7.04354	7.84715	-3.05412	0.0116115	0.439277	1	protein_coding	Klf1	Kruppel-like factor 1 (erythroid) [Source:MGI Symbol;Acc:MGI:1342771]	chr8	84901928	84905295	1	ensembl	KNOWN	7.37266	6.80517	6.95279	6.71874	6.57908	7.5033	7.6203	7.66191	8.25922	7.8539	7.48492	7.83168
ENSMUSG00000021520	-0.351734	-1.27609	13.1987	13.0447	13.3964	-3.04887	0.0117181	0.441501	-1	protein_coding	Uqcrb	ubiquinol-cytochrome c reductase binding protein [Source:MGI Symbol;Acc:MGI:1914780]	chr13	66900617	66905378	2	ensembl_havana	KNOWN	13.081	12.8758	13.1773	12.8175	13.069	13.1699	13.3747	13.3324	13.4822	13.3381	13.4057	13.2605
ENSMUSG00000025656	0.364934	1.28782	8.86071	9.11947	8.75454	3.04793	0.0117372	0.441501	-1	protein_coding	Arhgef9	CDC42 guanine nucleotide exchange factor (GEF) 9 [Source:MGI Symbol;Acc:MGI:2442233]	chrX	95048935	95196856	20	ensembl_havana	KNOWN	9.17812	9.28322	8.89708	8.96587	8.8699	8.85866	8.61608	8.71512	8.93241	8.61821	8.76281	8.63104
ENSMUSG00000001666	-0.440196	-1.35679	10.9123	10.7114	11.1516	-3.04792	0.0117375	0.441501	-1	protein_coding	Ddt	D-dopachrome tautomerase [Source:MGI Symbol;Acc:MGI:1298381]	chr10	75771230	75773414	2	ensembl_havana	KNOWN	10.9253	10.454	10.7549	10.5423	10.6345	10.9353	11.2074	11.0127	11.2346	11.0557	10.9833	11.2076
ENSMUSG00000027544	0.405412	1.32447	9.28838	9.4181	9.01269	3.04765	0.011743	0.441501	-1	protein_coding	Nfatc2	nuclear factor of activated T cells, cytoplasmic, calcineurin dependent 2 [Source:MGI Symbol;Acc:MGI:102463]	chr2	168476410	168601657	9	ensembl_havana	KNOWN	9.49625	9.43744	9.32061	9.43197	9.67444	9.50081	8.73773	9.27985	9.02049	9.14935	9.26919	9.14241
ENSMUSG00000034617	0.314922	1.24394	9.59969	9.74552	9.4306	3.04679	0.0117606	0.44159	-1	protein_coding	Mtrr	5-methyltetrahydrofolate-homocysteine methyltransferase reductase [Source:MGI Symbol;Acc:MGI:1891037]	chr13	68560780	68582121	1	ensembl	KNOWN	9.82606	9.82733	9.58317	9.92532	9.8199	9.64306	9.4192	9.47283	9.39976	9.41098	9.35939	9.50925
ENSMUSG00000029211	0.729021	1.65751	5.93063	6.43775	5.70872	3.04646	0.0117674	0.44159	-1	protein_coding	Gabra4	gamma-aminobutyric acid (GABA) A receptor, subunit alpha 4 [Source:MGI Symbol;Acc:MGI:95616]	chr5	71569749	71658308	5	ensembl_havana	KNOWN	6.21918	6.43078	6.66328	5.93024	5.84211	5.74965	5.69431	5.35656	6.07531	5.19093	5.95545	6.05975
ENSMUSG00000090622	-0.649994	-1.56916	6.56159	6.36042	7.01041	-3.04625	0.0117718	0.44159	-1	protein_coding	A930033H14Rik	RIKEN cDNA A930033H14 gene [Source:MGI Symbol;Acc:MGI:2444562]	chr10	69209762	69213098	1	havana	KNOWN	6.58175	6.39471	6.10479	6.41567	5.70781	5.99581	7.07282	6.79714	7.16128	7.17996	6.76669	6.56065
ENSMUSG00000047694	-0.238485	-1.17975	12.0358	11.9078	12.1463	-3.04472	0.0118032	0.442519	1	protein_coding	Yipf6	Yip1 domain family, member 6 [Source:MGI Symbol;Acc:MGI:1925179]	chrX	98936316	98949017	6	ensembl_havana	KNOWN	11.8435	11.8784	12.0016	11.9494	11.9525	11.9172	12.1722	12.1621	12.1047	12.088	12.1616	12.198
ENSMUSG00000033055	0.253715	1.19227	10.4395	10.5831	10.3294	3.04424	0.011813	0.44264	-1	protein_coding	Ankrd54	ankyrin repeat domain 54 [Source:MGI Symbol;Acc:MGI:2444209]	chr15	79053094	79062893	7	ensembl_havana	KNOWN	10.5189	10.6843	10.5462	10.5846	10.6088	10.4591	10.2886	10.3293	10.3704	10.3302	10.2429	10.3105
ENSMUSG00000040771	-0.243919	-1.18421	11.4206	11.282	11.5259	-3.04324	0.0118335	0.442698	1	protein_coding	Oard1	O-acyl-ADP-ribose deacylase 1 [Source:MGI Symbol;Acc:MGI:2146818]	chr17	48410014	48417266	2	ensembl	KNOWN	11.2618	11.2489	11.3354	11.3867	11.2964	11.2489	11.493	11.5086	11.5761	11.6379	11.4972	11.5564
ENSMUSG00000061959	-0.38828	-1.30883	13.0887	12.893	13.2813	-3.0428	0.0118427	0.442698	-1	protein_coding	Ces1e	carboxylesterase 1E [Source:MGI Symbol;Acc:MGI:95432]	chr8	93201218	93229619	3	ensembl_havana	KNOWN	13.1105	12.7173	12.8512	12.6609	12.9175	13.0258	13.3033	13.2165	13.3241	13.2262	13.4405	13.2701
ENSMUSG00000035829	0.608996	1.5252	9.2534	9.55815	8.94916	3.04276	0.0118434	0.442698	1	protein_coding	Ppp1r26	protein phosphatase 1, regulatory subunit 26 [Source:MGI Symbol;Acc:MGI:2685193]	chr2	28446800	28455508	5	ensembl_havana	KNOWN	9.45309	9.85082	9.37055	9.61445	9.87186	9.14037	8.69831	9.19595	8.95322	8.89808	9.08862	8.90548
ENSMUSG00000061315	-0.349481	-1.2741	12.0303	11.8628	12.2123	-3.04189	0.0118614	0.442698	1	protein_coding	Naca	nascent polypeptide-associated complex alpha polypeptide [Source:MGI Symbol;Acc:MGI:106095]	chr10	128035346	128048637	2	ensembl	KNOWN	12.0197	11.7125	11.8563	11.8058	11.8255	11.9677	12.1815	12.0534	12.402	12.2567	12.149	12.1331
ENSMUSG00000027255	-0.300904	-1.23192	11.9791	11.8625	12.1634	-3.04135	0.0118726	0.442698	1	protein_coding	Arfgap2	ADP-ribosylation factor GTPase activating protein 2 [Source:MGI Symbol;Acc:MGI:1924288]	chr2	91264974	91276931	7	ensembl_havana	KNOWN	12.0479	11.8637	11.676	11.8975	11.8694	11.7986	12.1365	12.133	12.2208	12.0349	12.0093	12.0619
ENSMUSG00000020828	0.52459	1.43853	9.5342	9.7527	9.22811	3.04127	0.0118742	0.442698	1	protein_coding	Pld2	phospholipase D2 [Source:MGI Symbol;Acc:MGI:892877]	chr11	70540064	70558110	7	ensembl_havana	KNOWN	9.48405	10.1175	9.65658	9.97066	9.86003	9.57842	9.0759	9.37448	9.23394	9.46621	9.42475	9.16788
ENSMUSG00000028551	-0.415566	-1.33382	9.58957	9.36374	9.7793	-3.0382	0.011938	0.44483	-1	protein_coding	Cdkn2c	cyclin-dependent kinase inhibitor 2C (p18, inhibits CDK4) [Source:MGI Symbol;Acc:MGI:105388]	chr4	109660876	109667189	2	ensembl_havana	KNOWN	9.44052	9.11052	9.54018	9.27042	9.48725	9.6699	9.89768	9.67229	9.76794	9.82777	9.72538	9.66499
ENSMUSG00000028085	-0.235758	-1.17753	11.8181	11.6724	11.9082	-3.0356	0.0119921	0.445694	1	protein_coding	Gatb	glutamyl-tRNA(Gln) amidotransferase, subunit B [Source:MGI Symbol;Acc:MGI:2442496]	chr3	85574119	85655622	5	ensembl_havana	KNOWN	11.6806	11.6431	11.6936	11.765	11.742	11.8794	11.9367	11.8957	11.8921	11.8825	11.9669	11.8391
ENSMUSG00000047583	0.874724	1.83366	11.0019	11.4475	10.5728	3.03516	0.0120012	0.445694	-1	protein_coding	Tyw3	tRNA-yW synthesizing protein 3 homolog (S. cerevisiae) [Source:MGI Symbol;Acc:MGI:2445040]	chr3	154576431	154597104	4	ensembl_havana	KNOWN	11.0443	11.9352	11.363	11.6502	10.8189	11.1665	10.5937	10.8502	10.2745	10.9547	11.0437	10.3276
ENSMUSG00000025395	-0.408436	-1.32725	8.809	8.64349	9.05193	-3.03305	0.0120456	0.445907	1	protein_coding	Prim1	DNA primase, p49 subunit [Source:MGI Symbol;Acc:MGI:97757]	chr10	128015168	128030037	5	ensembl_havana	KNOWN	8.71821	8.72392	8.48834	8.79634	8.54502	8.70277	9.13614	9.2188	8.80084	8.89808	8.98575	8.69378
ENSMUSG00000035329	-0.470236	-1.38534	10.004	9.76997	10.2402	-3.03291	0.0120486	0.445907	-1	protein_coding	Fbxo33	F-box protein 33 [Source:MGI Symbol;Acc:MGI:1917861]	chr12	59200655	59219725	4	ensembl_havana	KNOWN	9.44682	10.0782	9.78491	9.91872	10.0524	9.78896	10.2317	10.4183	10.0706	10.0639	10.0333	10.16
ENSMUSG00000030545	-0.429961	-1.3472	11.8899	11.656	12.086	-3.03271	0.0120526	0.445907	-1	protein_coding	Pex11a	peroxisomal biogenesis factor 11 alpha [Source:MGI Symbol;Acc:MGI:1338788]	chr7	79735957	79743131	3	ensembl_havana	KNOWN	11.682	11.7822	11.504	12.0969	11.8802	11.5837	12.1708	12.1225	11.9648	12.1256	11.9431	11.8232
ENSMUSG00000050556	0.583222	1.49819	7.45685	7.69793	7.11471	3.03258	0.0120553	0.445907	-1	protein_coding	Kcnb1	potassium voltage gated channel, Shab-related subfamily, member 1 [Source:MGI Symbol;Acc:MGI:96666]	chr2	167103378	167190155	2	ensembl_havana	KNOWN	7.76434	7.47463	7.85481	7.85624	8.02974	7.44233	7.07282	7.2607	7.0106	7.11232	6.99572	7.60796
ENSMUSG00000078580	0.320148	1.24846	8.63255	8.81171	8.49156	3.03057	0.0120976	0.446789	-1	protein_coding	E430018J23Rik	RIKEN cDNA E430018J23 gene [Source:MGI Symbol;Acc:MGI:2141981]	chr7	127389673	127393629	3	ensembl_havana	KNOWN	8.99249	8.67213	8.77051	8.80352	8.67669	8.64982	8.42645	8.64091	8.40732	8.53455	8.48963	8.52659
ENSMUSG00000022403	-0.298333	-1.22972	13.9526	13.785	14.0834	-3.02163	0.0122876	0.451807	-1	protein_coding	St13	suppression of tumorigenicity 13 [Source:MGI Symbol;Acc:MGI:1917606]	chr15	81363669	81400077	5	ensembl_havana	KNOWN	13.8442	13.6621	13.8488	13.7129	13.8137	13.9195	14.1104	13.992	14.1477	14.1108	14.0287	14.2405
ENSMUSG00000032342	-0.302887	-1.23361	10.6815	10.5087	10.8116	-3.02004	0.0123217	0.452315	1	protein_coding	Mto1	mitochondrial translation optimization 1 homolog (S. cerevisiae) [Source:MGI Symbol;Acc:MGI:1915541]	chr9	78448208	78475348	6	ensembl_havana	KNOWN	10.5543	10.5411	10.4306	10.6114	10.396	10.6973	10.794	10.9338	10.707	10.8668	10.8209	10.8247
ENSMUSG00000038071	-0.712995	-1.6392	8.14294	7.70519	8.41818	-3.01888	0.0123466	0.452576	1	protein_coding	Npy6r	neuropeptide Y receptor Y6 [Source:MGI Symbol;Acc:MGI:1098590]	chr18	44270127	44277700	1	ensembl	KNOWN	7.23383	7.77041	8.11133	7.91043	8.11181	7.74124	8.57314	7.97547	8.70594	8.45488	8.44185	8.68498
ENSMUSG00000024911	-0.338644	-1.26457	10.7233	10.6074	10.9461	-3.01449	0.0124416	0.454682	1	protein_coding	Fibp	fibroblast growth factor (acidic) intracellular binding protein [Source:MGI Symbol;Acc:MGI:1926233]	chr19	5460607	5465052	1	ensembl	KNOWN	10.7529	10.5697	10.4996	10.5141	10.4522	10.512	11.0314	10.8648	10.942	11.0406	10.845	10.6549
ENSMUSG00000031712	0.40778	1.32664	9.49965	9.64302	9.23524	3.01416	0.0124487	0.454682	-1	protein_coding	Il15	interleukin 15 [Source:MGI Symbol;Acc:MGI:103014]	chr8	82331637	82403222	1	ensembl	KNOWN	9.73633	9.76865	9.42409	9.78732	9.31316	9.64306	9.33431	9.14316	9.22826	9.59155	9.49197	9.53396
ENSMUSG00000020377	0.573675	1.48831	8.21741	8.54109	7.96741	3.01386	0.0124553	0.454682	-1	protein_coding	Ltc4s	leukotriene C4 synthase [Source:MGI Symbol;Acc:MGI:107498]	chr11	50236469	50238616	3	ensembl_havana	KNOWN	8.57601	8.64167	8.40558	8.31379	9.01914	8.45782	8.24137	7.7111	7.94977	7.8539	7.84958	7.58922
ENSMUSG00000043644	-0.655595	-1.57527	7.59274	7.28029	7.93588	-3.0134	0.0124652	0.454682	1	protein_coding	0610009L18Rik	RIKEN cDNA 0610009L18 gene [Source:MGI Symbol;Acc:MGI:1914088]	chr11	120348678	120351190	1	ensembl_havana	KNOWN	7.0802	7.12435	7.63631	7.36805	7.00847	7.82323	7.83908	7.78952	8.17905	7.61414	7.93489	7.71554
ENSMUSG00000029369	0.454433	1.37024	12.2788	12.5867	12.1323	3.01328	0.0124679	0.454682	1	protein_coding	Afm	afamin [Source:MGI Symbol;Acc:MGI:2429409]	chr5	90518932	90553543	2	ensembl_havana	KNOWN	12.7533	12.4926	12.5142	12.372	12.2747	12.4105	12.031	12.027	12.3388	11.7773	12.352	12.002
ENSMUSG00000000028	0.661654	1.5819	6.8264	7.16368	6.50203	3.01068	0.0125245	0.456251	-1	protein_coding	Cdc45	cell division cycle 45 [Source:MGI Symbol;Acc:MGI:1338073]	chr16	18780447	18811987	3	ensembl_havana	KNOWN	7.44996	7.20987	6.83122	7.13757	7.14468	6.9816	6.71025	6.53106	6.26478	6.86078	6.73533	6.05975
ENSMUSG00000015217	-0.337914	-1.26393	9.74462	9.58838	9.92629	-3.00752	0.0125937	0.458271	1	protein_coding	Hmgb3	high mobility group box 3 [Source:MGI Symbol;Acc:MGI:1098219]	chrX	71555918	71560676	6	ensembl_havana	KNOWN	9.45309	9.71481	9.59722	9.6744	9.64718	9.50578	9.92184	10.093	9.76402	9.91968	9.90525	9.7391
ENSMUSG00000077450	-0.315097	-1.2441	12.0676	11.9116	12.2267	-3.00556	0.0126367	0.459084	-1	protein_coding	Rab11b	RAB11B, member RAS oncogene family [Source:MGI Symbol;Acc:MGI:99425]	chr17	33742484	33760530	5	ensembl_havana	KNOWN	11.9941	11.8252	11.9154	11.7896	12.0955	12.0191	12.1815	12.1584	12.3401	12.0865	12.2572	12.1484
ENSMUSG00000069456	-0.397522	-1.31724	13.8362	13.6585	14.056	-3.00368	0.0126782	0.459116	1	protein_coding	Rdh16	retinol dehydrogenase 16 [Source:MGI Symbol;Acc:MGI:1201375]	chr10	127801152	127846565	3	ensembl_havana	KNOWN	13.7252	13.6227	13.6276	13.6293	13.7227	13.639	13.9988	13.9438	14.2255	13.8144	13.8079	14.2776
ENSMUSG00000049092	1.04868	2.06863	5.4759	6.03518	4.9865	3.00364	0.0126792	0.459116	1	protein_coding	Gpr137c	G protein-coupled receptor 137C [Source:MGI Symbol;Acc:MGI:1917963]	chr14	45219719	45281230	3	ensembl_havana	KNOWN	6.03074	6.46597	5.60883	5.64074	6.18315	5.45267	5.15665	5.65354	4.14931	5.10073	5.18173	5.08672
ENSMUSG00000040842	-0.296122	-1.22784	12.964	12.8112	13.1074	-3.00138	0.0127293	0.459116	-1	protein_coding	Szrd1	SUZ RNA binding domain containing 1 [Source:MGI Symbol;Acc:MGI:1098672]	chr4	141113001	141139775	5	ensembl_havana	KNOWN	12.8136	12.6803	12.9397	12.7916	12.9322	12.8215	13.1422	13.1489	13.0309	13.007	13.2203	13.0394
ENSMUSG00000029433	-0.355189	-1.27915	11.8003	11.6481	12.0033	-3.00086	0.0127406	0.459116	-1	protein_coding	Diablo	diablo homolog (Drosophila) [Source:MGI Symbol;Acc:MGI:1913843]	chr5	123509765	123525488	11	ensembl_havana	KNOWN	11.7713	11.4859	11.687	11.4926	11.5333	11.8523	12.0126	11.8886	12.1085	11.934	11.9473	11.8898
ENSMUSG00000003545	-1.24556	-2.37111	5.11472	4.81183	6.05739	-3.00074	0.0127434	0.459116	-1	protein_coding	Fosb	FBJ osteosarcoma oncogene B [Source:MGI Symbol;Acc:MGI:95575]	chr7	19302721	19310045	1	ensembl	KNOWN	5.35936	3.99782	5.07832	5.00686	5.39465	4.57132	5.81716	5.51268	6.84233	4.234	4.98242	4.57976
ENSMUSG00000025194	0.418226	1.33628	14.8394	15.0597	14.6415	3.00057	0.0127471	0.459116	1	protein_coding	Abcc2	ATP-binding cassette, sub-family C (CFTR/MRP), member 2 [Source:MGI Symbol;Acc:MGI:1352447]	chr19	43782192	43840740	5	ensembl_havana	KNOWN	15.2317	14.9462	15.0011	15.2096	14.7758	15.0746	14.5899	14.8411	14.4934	14.5907	14.5606	14.7579
ENSMUSG00000018387	0.79099	1.73026	7.76123	8.15728	7.36629	3.00048	0.0127493	0.459116	1	protein_coding	Shroom1	shroom family member 1 [Source:MGI Symbol;Acc:MGI:1919024]	chr11	53457205	53467766	6	ensembl_havana	KNOWN	7.98817	8.45287	8.03079	8.57095	7.64488	7.5033	7.25773	7.3041	7.53704	7.94744	7.4467	7.45077
ENSMUSG00000095388	0.971199	1.96047	6.7282	6.99031	6.01911	3.00022	0.0127551	0.459116	-1	protein_coding	Gm10681	predicted gene 10681 [Source:MGI Symbol;Acc:MGI:3711284]	chr3	98552542	98588807	3	ensembl_havana	KNOWN	7.52333	6.46597	6.98164	7.26782	7.00847	7.31207	6.39228	5.35656	6.3085	6.6857	6.33606	7.10002
ENSMUSG00000005640	-0.446197	-1.36244	11.5917	11.359	11.8052	-2.99959	0.0127691	0.459116	1	protein_coding	Insrr	insulin receptor-related receptor [Source:MGI Symbol;Acc:MGI:1346037]	chr3	87796951	87816101	4	ensembl_havana	KNOWN	11.2546	11.7006	11.1219	11.5092	11.2075	11.1759	11.7907	11.7591	11.8658	11.9695	11.9439	11.802
ENSMUSG00000031486	0.370602	1.29289	10.6837	10.7713	10.4007	2.99935	0.0127744	0.459116	1	protein_coding	Adgra2	adhesion G protein-coupled receptor A2 [Source:MGI Symbol;Acc:MGI:1925810]	chr8	27085583	27123436	4	ensembl_havana	KNOWN	10.5396	10.8077	10.9664	10.8708	11.0993	10.7777	10.461	10.4257	10.3152	10.6374	10.5928	10.7101
ENSMUSG00000020635	0.62056	1.53747	5.9604	6.25902	5.63846	2.99705	0.0128257	0.460196	-1	protein_coding	Fkbp1b	FK506 binding protein 1b [Source:MGI Symbol;Acc:MGI:1336205]	chr12	4833175	4841595	1	ensembl	KNOWN	6.58175	6.19945	5.99585	6.3777	5.96497	6.25413	5.87488	5.51268	5.52782	6.07727	5.78212	5.37623
ENSMUSG00000069755	0.418208	1.33627	6.73534	6.96403	6.54583	2.99658	0.0128361	0.460322	-1	protein_coding	Zfp125	zinc finger protein 125 [Source:MGI Symbol;Acc:MGI:1336211]	chr12	20899822	20900867	1	ensembl	KNOWN	7.0802	6.85911	6.95279	6.96906	6.45878	6.79912	6.5423	6.70301	6.39216	6.58948	6.67047	6.80757
ENSMUSG00000073676	-0.335234	-1.26158	12.2385	12.0916	12.4268	-2.99405	0.012893	0.461325	1	protein_coding	Hspe1	heat shock protein 1 (chaperonin 10) [Source:MGI Symbol;Acc:MGI:104680]	chr1	55088132	55091307	2	ensembl_havana	KNOWN	12.215	11.9407	12.1191	11.9421	11.9901	12.2201	12.5241	12.3024	12.454	12.393	12.4674	12.2944
ENSMUSG00000070565	0.461352	1.37683	10.4173	10.5508	10.0895	2.99387	0.012897	0.461325	-1	protein_coding	Rasal2	RAS protein activator like 2 [Source:MGI Symbol;Acc:MGI:2443881]	chr1	157135182	157412595	7	ensembl_havana	KNOWN	10.2857	10.7157	10.651	10.8844	10.5755	10.4488	10.0495	10.2812	9.93764	10.3376	10.3083	10.5327
ENSMUSG00000049882	0.342928	1.26833	8.36027	8.52794	8.18501	2.99356	0.012904	0.461325	-1	protein_coding	Vcpkmt	valosin containing protein lysine (K) methyltransferase [Source:MGI Symbol;Acc:MGI:2684917]	chr12	69577628	69583028	1	ensembl	KNOWN	8.69723	8.40834	8.47825	8.34364	8.38918	8.44751	8.31619	8.22163	8.0172	8.44574	8.18753	8.37075
ENSMUSG00000054204	2.14583	4.42547	5.1225	6.14479	3.99896	2.99024	0.012979	0.46206	1	protein_coding	Fam150b	family with sequence similarity 150, member B [Source:MGI Symbol;Acc:MGI:3697448]	chr12	30884322	30893854	1	ensembl	KNOWN	5.73375	6.88534	5.81528	7.0914	5.96497	4.96724	4.10934	4.47521	3.41234	5.00452	5.35681	2.65376
ENSMUSG00000041679	-0.629366	-1.54688	7.83177	7.58719	8.21655	-2.99016	0.0129808	0.46206	-1	protein_coding	Lrrc29	leucine rich repeat containing 29 [Source:MGI Symbol;Acc:MGI:2443262]	chr8	105312341	105326276	1	ensembl	KNOWN	7.7025	7.96744	7.09161	7.68026	7.19575	7.2659	8.24137	8.27713	8.13116	8.30135	8.18753	7.93916
ENSMUSG00000037001	0.531958	1.44589	8.87612	8.98455	8.45259	2.99015	0.0129809	0.46206	-1	protein_coding	Zfp39	zinc finger protein 39 [Source:MGI Symbol;Acc:MGI:99183]	chr11	58888153	58904225	1	ensembl_havana	KNOWN	8.67593	9.35067	8.92706	9.31127	9.19888	9.0479	8.2523	8.77031	8.33517	8.87105	8.87499	8.89789
ENSMUSG00000028457	1.18895	2.27987	7.10801	7.85482	6.66587	2.99005	0.0129832	0.46206	1	protein_coding	Atp8b5	ATPase, class I, type 8B, member 5 [Source:MGI Symbol;Acc:MGI:2444287]	chr4	43267159	43373833	5	ensembl_havana	KNOWN	8.33918	7.74198	7.4833	7.6327	7.17044	7.61801	6.61184	7.2607	6.12506	6.77589	6.99572	5.54129
ENSMUSG00000038058	0.420132	1.33805	9.75748	10.0008	9.58065	2.98976	0.0129899	0.46206	-1	protein_coding	Nod1	nucleotide-binding oligomerization domain containing 1 [Source:MGI Symbol;Acc:MGI:1341839]	chr6	54923949	54972612	6	ensembl_havana	KNOWN	9.95098	10.1449	9.90651	9.89203	9.94831	9.634	9.54007	9.83276	9.36912	9.73338	9.46832	9.66946
ENSMUSG00000052837	-0.797533	-1.73813	10.4325	10.8649	11.6624	-2.98922	0.0130021	0.46206	-1	protein_coding	Junb	jun B proto-oncogene [Source:MGI Symbol;Acc:MGI:96647]	chr8	84976909	84978748	1	ensembl	KNOWN	11.5565	10.277	10.7612	9.3801	9.81583	9.55461	11.8047	11.4579	11.7247	9.78497	9.57847	9.49423
ENSMUSG00000090486	-0.589324	-1.50454	12.5425	12.2697	12.859	-2.9881	0.0130274	0.46235	-1	protein_coding	BC035947	cDNA sequence BC035947 [Source:MGI Symbol;Acc:MGI:2652858]	chr1	78497026	78512158	2	ensembl_havana	KNOWN	12.5215	12.0139	12.2736	12.5345	11.8526	12.256	12.9182	12.9323	12.7265	13.1279	12.6056	12.7478
ENSMUSG00000029790	0.382591	1.30368	7.71556	7.8758	7.49321	2.98776	0.0130352	0.46235	-1	protein_coding	Cep41	centrosomal protein 41 [Source:MGI Symbol;Acc:MGI:1891414]	chr6	30653457	30693749	10	ensembl_havana	KNOWN	7.82364	8.06247	7.74128	7.46177	7.80147	7.7746	7.53337	7.44645	7.4998	7.72397	8.00232	7.71554
ENSMUSG00000074261	-0.505892	-1.42	11.4793	11.2533	11.7592	-2.98733	0.0130449	0.46235	-1	protein_coding	Erich4	glutamate rich 4 [Source:MGI Symbol;Acc:MGI:3646269]	chr7	25614621	25615892	1	ensembl	KNOWN	11.0893	11.2577	11.4129	11.1552	11.0498	11.3848	11.7556	11.9116	11.6104	11.8185	11.9703	11.3354
ENSMUSG00000030539	-0.25528	-1.19357	11.4081	11.3829	11.6382	-2.98546	0.0130876	0.463617	1	protein_coding	Sema4b	sema domain, immunoglobulin domain (Ig), transmembrane domain (TM) and short cytoplasmic domain, (semaphorin) 4B [Source:MGI Symbol;Acc:MGI:107559]	chr7	80186841	80226394	3	ensembl_havana	KNOWN	11.3092	11.3953	11.4443	11.2344	11.3411	11.1186	11.6313	11.581	11.7024	11.3927	11.3804	11.3659
ENSMUSG00000002797	-0.410505	-1.32915	11.0066	10.8654	11.2759	-2.98372	0.0131273	0.463741	-1	protein_coding	Ggct	gamma-glutamyl cyclotransferase [Source:MGI Symbol;Acc:MGI:95700]	chr6	54982580	54992950	6	ensembl_havana	KNOWN	10.9253	10.6936	10.9772	10.8571	10.6733	10.8401	11.2393	11.2737	11.3145	11.3058	11.1998	10.78
ENSMUSG00000018819	-0.397574	-1.31729	9.07673	8.91604	9.31361	-2.98344	0.0131339	0.463741	1	protein_coding	Lsp1	lymphocyte specific 1 [Source:MGI Symbol;Acc:MGI:96832]	chr7	142460809	142494867	12	ensembl_havana	KNOWN	8.89449	8.87556	8.97807	8.7073	9.15439	9.00638	9.23863	9.35914	9.34308	9.1772	9.29631	8.89025
ENSMUSG00000055114	0.442298	1.35877	7.90363	8.09964	7.65734	2.98318	0.0131397	0.463741	-1	protein_coding	Anxa13	annexin A13 [Source:MGI Symbol;Acc:MGI:1917037]	chr15	58341874	58364148	1	ensembl	KNOWN	7.9532	8.07392	8.2718	8.19873	7.92769	8.49831	7.56877	7.64513	7.75812	7.64638	7.78977	7.51174
ENSMUSG00000079111	-0.299351	-1.23059	11.9352	11.7901	12.0895	-2.97952	0.0132238	0.465719	1	protein_coding	Kdelr2	KDEL (Lys-Asp-Glu-Leu) endoplasmic reticulum protein retention receptor 2 [Source:MGI Symbol;Acc:MGI:1914163]	chr5	143403838	143421901	1	ensembl_havana	KNOWN	11.6536	11.7708	11.9459	11.7558	11.8051	11.7606	12.2231	11.9454	12.1	12.0687	12.1235	12.0695
ENSMUSG00000024853	-0.30295	-1.23366	13.6463	13.4845	13.7875	-2.97743	0.0132722	0.466252	-1	protein_coding	Sf3b2	splicing factor 3b, subunit 2 [Source:MGI Symbol;Acc:MGI:2441856]	chr19	5273923	5295455	1	ensembl	KNOWN	13.6408	13.2947	13.518	13.4477	13.4864	13.6199	13.7852	13.7292	13.848	13.8307	13.7409	13.8135
ENSMUSG00000025158	-0.357324	-1.28105	11.4808	11.3421	11.6994	-2.97489	0.0133311	0.468025	-1	protein_coding	Rfng	RFNG O-fucosylpeptide 3-beta-N-acetylglucosaminyltransferase [Source:MGI Symbol;Acc:MGI:894275]	chr11	120780746	120784207	2	ensembl_havana	KNOWN	11.4925	11.3179	11.216	11.2277	10.9305	11.2593	11.7402	11.581	11.7772	11.732	11.8628	11.6328
ENSMUSG00000006218	1.02221	2.03103	8.0014	8.49436	7.47215	2.97161	0.0134077	0.469235	1	protein_coding	Fam131c	family with sequence similarity 131, member C [Source:MGI Symbol;Acc:MGI:2685539]	chr4	141368220	141384175	1	ensembl_havana	KNOWN	8.9309	8.07392	8.47825	8.74507	7.86596	8.6226	8.11534	7.23851	7.06259	7.94744	7.75891	7.17732
ENSMUSG00000023262	-0.628159	-1.54559	13.1135	12.8455	13.4736	-2.96704	0.0135151	0.472055	-1	protein_coding	Acy1	aminoacylase 1 [Source:MGI Symbol;Acc:MGI:87913]	chr9	106432981	106438319	7	ensembl_havana	KNOWN	13.0976	12.7898	12.649	12.8981	12.3964	12.7187	13.8743	13.2289	13.3177	13.4219	13.7561	13.2139
ENSMUSG00000070697	-0.271808	-1.20732	10.7477	10.65	10.9218	-2.96639	0.0135304	0.472055	1	protein_coding	Utp3	UTP3, small subunit (SSU) processome component, homolog (S. cerevisiae) [Source:MGI Symbol;Acc:MGI:1919230]	chr5	88554462	88556090	1	ensembl_havana	KNOWN	10.5974	10.6272	10.7254	10.4561	10.7242	10.6419	10.8616	10.9024	11.0015	10.7804	10.8134	10.8406
ENSMUSG00000038005	-0.38577	-1.30656	9.96408	9.82241	10.2082	-2.96348	0.0135993	0.472228	1	protein_coding	2700029M09Rik	RIKEN cDNA 2700029M09 gene [Source:MGI Symbol;Acc:MGI:1919862]	chr8	60890418	60907580	5	ensembl_havana	KNOWN	9.86421	9.68525	9.91775	9.6977	9.56215	9.91771	10.1018	10.2593	10.2634	10.0519	10.3216	9.92616
ENSMUSG00000063698	0.382449	1.30355	8.10409	8.29081	7.90836	2.96244	0.0136238	0.472456	-1	protein_coding	Sfxn4	sideroflexin 4 [Source:MGI Symbol;Acc:MGI:2137680]	chr19	60837277	60861479	3	ensembl_havana	KNOWN	8.35266	8.46161	8.05814	8.23103	8.45355	8.18757	7.74935	8.05383	7.9219	7.94744	7.83486	7.99717
ENSMUSG00000030612	-0.403315	-1.32254	11.0439	10.8572	11.2605	-2.96171	0.0136412	0.472456	-1	protein_coding	Mrpl46	mitochondrial ribosomal protein L46 [Source:MGI Symbol;Acc:MGI:1914558]	chr7	78775236	78783531	2	ensembl_havana	KNOWN	10.9499	10.6233	10.9985	10.6093	10.8189	11.0691	11.3692	11.1469	11.2655	11.2752	11.1984	11.203
ENSMUSG00000058756	-0.357269	-1.281	12.1398	12.024	12.3813	-2.96054	0.0136693	0.472938	1	protein_coding	Thra	thyroid hormone receptor alpha [Source:MGI Symbol;Acc:MGI:98742]	chr11	98740638	98769006	9	ensembl_havana	KNOWN	11.9844	11.9043	12.1834	11.7183	11.742	11.9927	12.2238	12.3742	12.5459	12.2534	12.4306	12.3244
ENSMUSG00000028521	-0.456999	-1.37268	11.5295	11.2515	11.7085	-2.95972	0.0136887	0.473367	-1	protein_coding	Slc35d1	solute carrier family 35 (UDP-glucuronic acid/UDP-N-acetylgalactosamine dual transporter), member D1 [Source:MGI Symbol;Acc:MGI:2140361]	chr4	103170649	103215164	5	ensembl_havana	KNOWN	11.069	11.4849	11.2007	11.6037	11.351	11.234	11.769	11.8824	11.4742	11.8256	11.8781	11.5815
ENSMUSG00000030347	0.285978	1.21924	10.2166	10.3176	10.0317	2.95664	0.0137626	0.474936	1	protein_coding	D6Wsu163e	DNA segment, Chr 6, Wayne State University 163, expressed [Source:MGI Symbol;Acc:MGI:107893]	chr6	126939962	126975967	7	ensembl_havana	KNOWN	10.4102	10.2521	10.2907	10.2482	10.2795	10.4254	10.0744	9.95009	10.0706	10.0964	10.1597	10.3417
ENSMUSG00000053553	-0.466591	-1.38184	7.67811	7.37931	7.8459	-2.95482	0.0138062	0.47609	-1	protein_coding	3110082I17Rik	RIKEN cDNA 3110082I17 gene [Source:MGI Symbol;Acc:MGI:1920462]	chr5	139359739	139460527	4	ensembl_havana	KNOWN	7.29097	7.65317	7.19379	7.64873	8.07136	7.7746	7.79491	7.84933	7.89347	7.70878	7.84958	7.40865
ENSMUSG00000007812	0.253424	1.19203	11.5618	11.724	11.4706	2.95303	0.0138495	0.476951	1	protein_coding	Zfp655	zinc finger protein 655 [Source:MGI Symbol;Acc:MGI:1919861]	chr5	145231715	145247302	6	ensembl_havana	KNOWN	11.7825	11.6959	11.6936	11.7604	11.6165	11.6346	11.3604	11.5699	11.4814	11.3493	11.3703	11.4266
ENSMUSG00000020386	-0.266707	-1.20306	12.5261	12.4077	12.6744	-2.95149	0.0138867	0.47771	1	protein_coding	Sar1b	SAR1 gene homolog B (S. cerevisiae) [Source:MGI Symbol;Acc:MGI:1913647]	chr11	51763687	51791925	2	ensembl_havana	KNOWN	12.5495	12.3212	12.3524	12.3166	12.3744	12.4309	12.737	12.573	12.7133	12.6659	12.6088	12.6703
ENSMUSG00000074384	0.528013	1.44194	7.43485	7.72422	7.19621	2.95004	0.0139219	0.478459	1	protein_coding	AI429214	expressed sequence AI429214 [Source:MGI Symbol;Acc:MGI:2142538]	chr8	36993575	36995531	1	ensembl	KNOWN	7.8806	7.89183	7.40024	7.61649	7.26912	7.67212	7.02263	7.5034	7.06259	7.20182	7.4467	7.2507
ENSMUSG00000027889	0.542147	1.45614	10.8347	11.0902	10.5481	2.94904	0.0139463	0.478699	-1	protein_coding	Ampd2	adenosine monophosphate deaminase 2 [Source:MGI Symbol;Acc:MGI:88016]	chr3	108074062	108086651	10	ensembl_havana	KNOWN	11.0464	11.3861	10.8381	11.3344	10.861	10.794	10.4468	10.8244	10.373	10.7658	10.6145	10.7316
ENSMUSG00000045896	0.338757	1.26467	11.0436	11.1967	10.858	2.94887	0.0139504	0.478699	-1	protein_coding	Paip2b	poly(A) binding protein interacting protein 2B [Source:MGI Symbol;Acc:MGI:2386865]	chr6	83805401	83831741	4	ensembl_havana	KNOWN	11.2201	11.0473	11.3227	11.0833	11.3775	11.2783	10.8651	10.8019	10.9069	10.7695	10.8059	11.0452
ENSMUSG00000025726	-0.454695	-1.37049	10.726	10.5645	11.0192	-2.94796	0.0139726	0.479081	1	protein_coding	Slc28a1	solute carrier family 28 (sodium-coupled nucleoside transporter), member 1 [Source:MGI Symbol;Acc:MGI:3605073]	chr7	81114799	81170416	2	ensembl_havana	KNOWN	10.7955	10.4518	10.4463	10.5949	10.0799	10.5243	10.9176	10.9355	11.2046	10.8357	10.9883	10.9382
ENSMUSG00000053898	-0.313915	-1.24308	14.6466	14.5091	14.823	-2.94763	0.0139807	0.479081	1	protein_coding	Ech1	enoyl coenzyme A hydratase 1, peroxisomal [Source:MGI Symbol;Acc:MGI:1858208]	chr7	28825217	28832247	7	ensembl_havana	KNOWN	14.7253	14.4108	14.3913	14.4483	14.407	14.5268	14.9371	14.7757	14.7563	14.8335	14.8245	14.7226
ENSMUSG00000049811	0.504357	1.41849	8.83676	9.1556	8.65124	2.94693	0.0139978	0.479081	1	protein_coding	Fam161a	family with sequence similarity 161, member A [Source:MGI Symbol;Acc:MGI:1921123]	chr11	23007531	23030788	6	ensembl_havana	KNOWN	9.28747	9.36005	8.81928	8.97861	8.6586	8.69408	8.5556	8.54469	8.85344	8.79399	8.95885	8.5364
ENSMUSG00000024800	-0.29485	-1.22676	8.46392	8.32545	8.6203	-2.94676	0.0140018	0.479081	1	protein_coding	Rpp30	ribonuclease P/MRP 30 subunit [Source:MGI Symbol;Acc:MGI:1859683]	chr19	36083716	36104772	1	ensembl	KNOWN	8.37926	8.24575	8.35134	8.14324	8.464	8.41615	8.6329	8.63242	8.59556	8.55168	8.65798	8.49674
ENSMUSG00000030766	0.255746	1.19395	10.8061	10.9346	10.6788	2.94571	0.0140277	0.479135	-1	protein_coding	Arhgap17	Rho GTPase activating protein 17 [Source:MGI Symbol;Acc:MGI:1917747]	chr7	123279150	123369915	3	ensembl	KNOWN	10.8393	10.9713	10.9932	10.9667	10.7671	10.8162	10.6588	10.7101	10.6676	10.6905	10.7735	10.8187
ENSMUSG00000022906	0.295506	1.22732	10.6839	10.8418	10.5463	2.94484	0.0140489	0.479598	1	protein_coding	Parp9	poly (ADP-ribose) polymerase family, member 9 [Source:MGI Symbol;Acc:MGI:1933117]	chr16	35938470	35972605	7	ensembl_havana	KNOWN	10.863	10.7625	10.8999	10.9343	10.6912	10.9018	10.4774	10.6939	10.4676	10.4986	10.4479	10.569
ENSMUSG00000008153	0.926499	1.90066	6.57628	7.13454	6.20804	2.94364	0.0140783	0.479883	-1	protein_coding	Clstn3	calsyntenin 3 [Source:MGI Symbol;Acc:MGI:2178323]	chr6	124430759	124464794	7	ensembl_havana	KNOWN	7.01386	7.55853	6.83122	6.99437	7.17044	7.74124	6.67819	6.49407	5.45187	5.5728	5.71938	5.68939
ENSMUSG00000024036	0.566869	1.4813	8.08708	8.5133	7.94643	2.93702	0.014242	0.482818	1	protein_coding	Slc37a1	solute carrier family 37 (glycerol-3-phosphate transporter), member 1 [Source:MGI Symbol;Acc:MGI:2446181]	chr17	31295483	31350696	2	ensembl	KNOWN	8.46866	8.68712	8.38413	8.26262	8.44302	7.74124	7.65366	8.07903	8.1066	7.66224	7.94863	7.60796
ENSMUSG00000037108	-0.560946	-1.47524	8.14726	7.92073	8.48167	-2.93543	0.0142817	0.483608	1	protein_coding	Zcwpw1	zinc finger, CW type with PWWP domain 1 [Source:MGI Symbol;Acc:MGI:2685899]	chr5	137787798	137822621	5	ensembl_havana	KNOWN	8.0391	8.05093	7.67216	7.30875	7.81787	8.0581	8.33688	8.40221	8.70594	8.33141	8.59822	8.44558
ENSMUSG00000052949	0.548824	1.46289	7.79949	8.06486	7.51603	2.93365	0.0143259	0.484126	-1	protein_coding	Rnf157	ring finger protein 157 [Source:MGI Symbol;Acc:MGI:2442484]	chr11	116336353	116413032	11	ensembl_havana	KNOWN	7.93539	8.09655	8.16263	7.61649	8.05762	7.88563	7.38236	7.21596	7.94977	7.86764	7.57626	7.84753
ENSMUSG00000015053	-0.279623	-1.21388	10.6533	10.5438	10.8234	-2.93296	0.0143432	0.484464	1	protein_coding	Gata2	GATA binding protein 2 [Source:MGI Symbol;Acc:MGI:95662]	chr6	88193891	88207032	5	ensembl_havana	KNOWN	10.3907	10.6076	10.6329	10.5444	10.6368	10.4254	10.8236	10.7867	10.8599	10.6494	10.7831	10.6992
ENSMUSG00000032911	0.603133	1.51901	11.749	12.0583	11.4552	2.93236	0.0143583	0.484594	1	protein_coding	Cspg4	chondroitin sulfate proteoglycan 4 [Source:MGI Symbol;Acc:MGI:2153093]	chr9	56865104	56899870	1	ensembl	KNOWN	12.4017	11.5853	12.188	12.0621	11.6129	12.1551	11.4722	11.4337	11.4598	11.452	11.4229	11.7418
ENSMUSG00000027004	0.914574	1.88501	12.1752	12.6469	11.7323	2.93072	0.0143996	0.485387	-1	protein_coding	Frzb	frizzled-related protein [Source:MGI Symbol;Acc:MGI:892032]	chr2	80411970	80447625	2	ensembl_havana	KNOWN	13.2449	11.9532	12.7426	12.9069	11.8743	12.6439	11.7728	11.7425	11.6817	11.9503	11.7348	11.8539
ENSMUSG00000036880	-0.455653	-1.3714	14.157	13.9407	14.3963	-2.92945	0.0144315	0.485601	1	protein_coding	Acaa2	acetyl-Coenzyme A acyltransferase 2 (mitochondrial 3-oxoacyl-Coenzyme A thiolase) [Source:MGI Symbol;Acc:MGI:1098623]	chr18	74779197	74806207	1	ensembl	KNOWN	14.0689	13.8781	13.875	13.6374	14.2473	14.0345	14.4228	14.1745	14.5918	14.2857	14.3268	14.3412
ENSMUSG00000031147	0.300628	1.23168	9.48526	9.71596	9.41533	2.92849	0.0144558	0.485601	-1	protein_coding	Magix	MAGI family member, X-linked [Source:MGI Symbol;Acc:MGI:1859644]	chrX	7673164	7681251	2	ensembl_havana	KNOWN	9.71561	9.77568	9.65658	9.49096	9.52269	9.5594	9.24411	9.39971	9.60216	9.27839	9.38488	9.19292
ENSMUSG00000079427	-0.292333	-1.22462	9.17031	9.07986	9.37219	-2.92553	0.0145305	0.486853	-1	protein_coding	Mthfsl	5, 10-methenyltetrahydrofolate synthetase-like [Source:MGI Symbol;Acc:MGI:3780550]	chr9	88688602	88720296	7	ensembl_havana	KNOWN	9.08425	9.05382	9.10151	8.85969	8.89329	9.15311	9.3898	9.25795	9.46883	9.23665	9.33344	9.21142
ENSMUSG00000052387	1.13074	2.18971	7.74165	8.04679	6.91605	2.9249	0.0145467	0.48713	1	protein_coding	Trpm3	transient receptor potential cation channel, subfamily M, member 3 [Source:MGI Symbol;Acc:MGI:2443101]	chr19	22139119	22989884	6	ensembl	KNOWN	8.26981	8.47031	7.40024	9.04067	8.3218	7.8072	6.39228	7.42695	6.92892	7.61414	7.21622	8.01131
ENSMUSG00000070661	-0.550507	-1.4646	10.8497	11.1706	11.7211	-2.92319	0.01459	0.487271	1	protein_coding	Rnf186	ring finger protein 186 [Source:MGI Symbol;Acc:MGI:1914075]	chr4	138967112	138968360	1	ensembl_havana	KNOWN	11.6753	10.845	10.9914	10.3024	10.2884	10.3746	11.7982	11.7833	11.5817	10.0993	10.3785	10.0783
ENSMUSG00000031245	-0.418568	-1.3366	10.9898	10.742	11.1606	-2.9227	0.0146027	0.487271	-1	protein_coding	Hmgn5	high-mobility group nucleosome binding domain 5 [Source:MGI Symbol;Acc:MGI:1355295]	chrX	109004534	109013404	1	ensembl_havana	KNOWN	10.4515	10.8632	10.9112	10.9146	10.8551	10.6169	11.128	11.3572	10.9965	11.3096	11.2589	11.2152
ENSMUSG00000022304	0.559202	1.47345	11.4727	11.8211	11.2619	2.92175	0.0146269	0.487271	-1	protein_coding	Dpys	dihydropyrimidinase [Source:MGI Symbol;Acc:MGI:1928679]	chr15	39768485	39857470	4	ensembl_havana	KNOWN	11.9515	11.7857	11.7259	11.545	11.7149	11.7884	11.0009	11.029	11.7556	10.9006	11.2198	11.2544
ENSMUSG00000022330	0.413697	1.33209	9.58573	9.73157	9.31787	2.92164	0.0146296	0.487271	1	protein_coding	Osr2	odd-skipped related 2 [Source:MGI Symbol;Acc:MGI:1930813]	chr15	35296098	35303304	1	ensembl	KNOWN	9.75676	9.73298	9.70497	9.69385	9.71439	9.98338	9.28194	9.24687	9.42481	9.24193	9.81437	9.4325
ENSMUSG00000059146	-0.624253	-1.54141	6.2891	5.83796	6.46221	-2.92145	0.0146344	0.487271	-1	protein_coding	Ntrk3	neurotrophic tyrosine kinase, receptor, type 3 [Source:MGI Symbol;Acc:MGI:97385]	chr7	78192362	78578408	6	ensembl_havana	KNOWN	5.46245	6.1133	5.93814	6.65668	6.57908	6.43191	6.83181	6.53106	6.02377	6.48639	6.2499	6.16472
ENSMUSG00000023277	0.327154	1.25454	9.48282	9.61028	9.28313	2.92101	0.0146459	0.487271	1	protein_coding	Twf2	twinfilin, actin-binding protein, homolog 2 (Drosophila) [Source:MGI Symbol;Acc:MGI:1346078]	chr9	106203108	106215389	5	ensembl_havana	KNOWN	9.74146	9.44628	9.6431	9.4412	9.56215	9.67433	9.30311	9.16686	9.37941	9.5749	9.51524	9.34585
ENSMUSG00000001763	0.404194	1.32335	12.4857	12.6929	12.2887	2.92061	0.014656	0.487271	1	protein_coding	Tspan33	tetraspanin 33 [Source:MGI Symbol;Acc:MGI:1919012]	chr6	29694222	29718559	3	ensembl_havana	KNOWN	12.8008	12.4754	12.8025	12.5983	12.492	12.8299	12.3944	12.0502	12.4214	12.2528	12.3107	12.3996
ENSMUSG00000028180	0.534883	1.44882	11.7323	12.0385	11.5036	2.92016	0.0146674	0.487271	1	protein_coding	Zranb2	zinc finger, RAN-binding domain containing 2 [Source:MGI Symbol;Acc:MGI:1858211]	chr3	157534160	157548410	8	ensembl_havana	KNOWN	11.8011	12.5372	11.7772	12.0235	11.7062	11.9219	11.3929	11.5931	11.5249	11.5596	11.4509	11.4986
ENSMUSG00000070420	0.360947	1.28427	9.08934	9.2252	8.86426	2.91995	0.0146728	0.487271	1	protein_coding	Zscan25	zinc finger and SCAN domain containing 25 [Source:MGI Symbol;Acc:MGI:3647079]	chr5	145280500	145291278	3	ensembl_havana	KNOWN	9.24472	9.19159	9.23931	9.33623	9.25414	8.99935	8.82816	8.87474	8.88987	9.28353	9.09481	8.83566
ENSMUSG00000030761	0.413046	1.33149	11.5018	11.661	11.2479	2.9199	0.0146741	0.487271	-1	protein_coding	Myo7a	myosin VIIA [Source:MGI Symbol;Acc:MGI:104510]	chr7	98051060	98119524	12	ensembl_havana	KNOWN	11.7725	11.5135	11.6968	11.8164	11.3008	11.6782	11.2985	11.3286	11.1166	11.6238	11.3562	11.5198
ENSMUSG00000006273	-0.294266	-1.22626	14.6763	14.5348	14.829	-2.9197	0.0146794	0.487271	1	protein_coding	Atp6v1b2	ATPase, H+ transporting, lysosomal V1 subunit B2 [Source:MGI Symbol;Acc:MGI:109618]	chr8	69088646	69113711	6	ensembl_havana	KNOWN	14.6406	14.4421	14.5216	14.405	14.4016	14.6854	14.8706	14.81	14.8065	14.7886	14.9275	14.8158
ENSMUSG00000037400	0.259506	1.19707	12.3601	12.483	12.2235	2.91961	0.0146816	0.487271	1	protein_coding	Atp11b	ATPase, class VI, type 11B [Source:MGI Symbol;Acc:MGI:1923545]	chr3	35754106	35856276	10	ensembl_havana	KNOWN	12.4867	12.5684	12.3939	12.6233	12.5217	12.4804	12.1787	12.2583	12.2336	12.1851	12.0913	12.2994
ENSMUSG00000029700	0.449814	1.36586	15.1354	15.3675	14.9177	2.91895	0.0146987	0.487595	-1	protein_coding	Slc13a1	solute carrier family 13 (sodium/sulfate symporters), member 1 [Source:MGI Symbol;Acc:MGI:1859937]	chr6	24088283	24168092	4	ensembl_havana	KNOWN	15.4455	15.4259	15.2311	15.261	15.8983	15.3277	14.9735	14.8426	14.9369	14.7509	14.6757	14.8563
ENSMUSG00000061979	-0.238217	-1.17953	10.5049	10.3905	10.6287	-2.91626	0.0147677	0.489126	-1	protein_coding	Wbscr16	Williams-Beuren syndrome chromosome region 16 homolog (human) [Source:MGI Symbol;Acc:MGI:2137600]	chr5	134148054	134176774	3	ensembl_havana	KNOWN	10.3907	10.3448	10.4359	10.3325	10.4177	10.4845	10.6339	10.6754	10.5767	10.5697	10.6715	10.5254
ENSMUSG00000039463	0.724947	1.65284	13.5409	13.9282	13.2032	2.91541	0.0147896	0.489155	1	protein_coding	Slc9a8	solute carrier family 9 (sodium/hydrogen exchanger), member 8 [Source:MGI Symbol;Acc:MGI:1924281]	chr2	167421712	167477000	13	ensembl_havana	KNOWN	13.9092	14.0811	13.7942	13.931	13.2727	13.7796	13.7131	13.2126	12.6841	13.4011	13.5619	13.1502
ENSMUSG00000045314	0.347793	1.27261	10.9307	11.2724	10.9246	2.912	0.014878	0.490411	-1	protein_coding	Sowahb	sosondowah ankyrin repeat domain family member B [Source:MGI Symbol;Acc:MGI:1925338]	chr5	93041123	93045022	1	ensembl_havana	KNOWN	11.2971	11.2577	11.2623	11.0907	11.0568	11.0522	10.8651	11.1183	10.7903	10.2167	10.5551	10.6068
ENSMUSG00000057672	0.308805	1.23868	12.2381	12.3553	12.0465	2.90993	0.014932	0.490809	-1	protein_coding	Pkn1	protein kinase N1 [Source:MGI Symbol;Acc:MGI:108022]	chr8	83669762	83699179	9	ensembl_havana	KNOWN	12.5378	12.2327	12.2953	12.4455	12.2769	12.4065	12.0302	12.0526	12.0566	12.1588	12.0489	12.3152
ENSMUSG00000022010	-0.605625	-1.52164	14.8263	14.6476	15.2532	-2.90981	0.0149351	0.490809	1	protein_coding	Tsc22d1	TSC22 domain family, member 1 [Source:MGI Symbol;Acc:MGI:109127]	chr14	76414961	76507765	16	ensembl_havana	KNOWN	14.8886	14.4285	14.6256	14.8232	15.2003	14.4611	15.4753	15.0152	15.2691	14.7756	14.3036	14.649
ENSMUSG00000035486	0.927043	1.90137	6.03093	6.38185	5.4548	2.90751	0.014995	0.492052	1	protein_coding	Plk5	polo-like kinase 5 [Source:MGI Symbol;Acc:MGI:3026984]	chr10	80356459	80365489	4	ensembl_havana	KNOWN	6.87126	6.06821	6.20607	6.83538	6.02268	6.47314	5.93037	4.98217	5.45187	6.1689	5.35681	6.00426
ENSMUSG00000023932	-0.240634	-1.18151	11.3889	11.2815	11.5221	-2.90683	0.0150131	0.492403	-1	protein_coding	Cdc5l	cell division cycle 5-like (S. pombe) [Source:MGI Symbol;Acc:MGI:1918952]	chr17	45391892	45433707	1	ensembl	KNOWN	11.3899	11.1922	11.2623	11.1608	11.2352	11.2957	11.5328	11.5144	11.5191	11.4679	11.5262	11.5708
ENSMUSG00000045917	0.259755	1.19728	9.79663	9.85075	9.591	2.90357	0.0150988	0.494186	1	protein_coding	6330416G13Rik	RIKEN cDNA 6330416G13 gene [Source:MGI Symbol;Acc:MGI:1913920]	chr4	63558781	63586357	5	ensembl_havana	KNOWN	9.89218	9.85082	9.80926	9.89203	9.77862	9.96905	9.50395	9.72513	9.54391	9.89975	9.87319	9.82168
ENSMUSG00000032423	-0.263435	-1.20033	12.0788	11.9442	12.2077	-2.90335	0.0151044	0.494186	-1	protein_coding	Syncrip	synaptotagmin binding, cytoplasmic RNA interacting protein [Source:MGI Symbol;Acc:MGI:1891690]	chr9	88447009	88482574	12	ensembl_havana	KNOWN	11.8375	12.0714	11.9238	12.0158	12.0667	11.8861	12.1844	12.2822	12.1564	12.1349	12.1915	12.1949
ENSMUSG00000004565	0.387052	1.30772	12.1602	12.3361	11.949	2.90224	0.0151338	0.494858	1	protein_coding	Pnpla6	patatin-like phospholipase domain containing 6 [Source:MGI Symbol;Acc:MGI:1354723]	chr8	3515384	3544266	2	ensembl	KNOWN	12.4243	12.3784	12.2057	12.5089	11.981	12.2018	11.9443	12.0008	11.902	12.2508	12.1333	11.9914
ENSMUSG00000036002	0.268692	1.20472	10.8232	10.9978	10.7291	2.90201	0.0151398	0.494858	-1	protein_coding	Fam214b	family with sequence similarity 214, member B [Source:MGI Symbol;Acc:MGI:2441854]	chr4	43032414	43046220	10	ensembl_havana	KNOWN	11.0128	11.0959	10.8847	11.0262	10.9173	10.8828	10.7309	10.7867	10.6697	10.7418	10.5729	10.557
ENSMUSG00000089672	2.27648	4.84494	4.46634	5.51259	3.23611	2.90118	0.0151618	0.494867	1	protein_coding	Lilr4b	leukocyte immunoglobulin-like receptor, subfamily B, member 4B [Source:MGI Symbol;Acc:MGI:102702]	chr10	51480632	51486316	2	ensembl_havana	KNOWN	3.7744	7.23048	5.53288	5.00686	5.84211	5.07828	2.52438	4.6196	2.56434	4.234	3.68696	3.50176
ENSMUSG00000022602	-0.618908	-1.53571	7.88668	7.74246	8.36137	-2.90063	0.0151764	0.494867	-1	protein_coding	Arc	activity regulated cytoskeletal-associated protein [Source:MGI Symbol;Acc:MGI:88067]	chr15	74669083	74672570	2	ensembl_havana	KNOWN	7.78438	7.54214	7.90086	7.56674	7.58866	7.56179	8.50166	8.11602	8.46642	8.17444	7.30435	8.13273
ENSMUSG00000035949	-0.215631	-1.16121	11.5365	11.4146	11.6302	-2.90018	0.0151884	0.494867	-1	protein_coding	Fbxw2	F-box and WD-40 domain protein 2 [Source:MGI Symbol;Acc:MGI:1353435]	chr2	34804514	34826311	14	ensembl_havana	KNOWN	11.4429	11.3987	11.4022	11.4937	11.5095	11.4889	11.6583	11.5632	11.6692	11.6399	11.5421	11.6293
ENSMUSG00000047557	0.588581	1.50377	8.91048	9.25202	8.66344	2.89927	0.0152126	0.4953	-1	protein_coding	Lxn	latexin [Source:MGI Symbol;Acc:MGI:107633]	chr3	67457998	67463926	3	ensembl_havana	KNOWN	9.38255	9.11052	9.26301	8.78188	9.44037	9.19683	8.54675	8.55371	8.88987	8.31144	8.97237	8.47649
ENSMUSG00000034108	-0.306795	-1.23696	12.7694	12.6307	12.9375	-2.89678	0.0152789	0.497216	-1	protein_coding	Ccs	copper chaperone for superoxide dismutase [Source:MGI Symbol;Acc:MGI:1333783]	chr19	4825366	4839322	1	ensembl	KNOWN	12.8233	12.476	12.5928	12.5885	12.5715	12.6911	12.9914	12.8087	13.0125	12.9609	12.8594	12.8566
ENSMUSG00000001482	-0.501514	-1.4157	13.5511	13.3111	13.8126	-2.89427	0.015346	0.497391	1	protein_coding	Def8	differentially expressed in FDCP 8 [Source:MGI Symbol;Acc:MGI:1346331]	chr8	123442986	123463270	8	ensembl_havana	KNOWN	13.6811	12.9425	13.3098	13.3429	13.0322	13.4166	13.9213	13.8515	13.6651	13.8512	13.8469	13.7525
ENSMUSG00000048644	0.489007	1.40348	7.79094	8.14228	7.65327	2.89426	0.0153463	0.497391	-1	protein_coding	Ctxn1	cortexin 1 [Source:MGI Symbol;Acc:MGI:88566]	chr8	4257648	4259274	1	ensembl	KNOWN	8.1819	7.90471	8.34024	7.58351	7.92769	7.7746	7.88193	7.75866	7.31923	7.51286	7.77443	7.53151
ENSMUSG00000031568	-0.255419	-1.19368	11.124	10.9767	11.2322	-2.89389	0.0153561	0.497391	1	protein_coding	Rwdd4a	RWD domain containing 4A [Source:MGI Symbol;Acc:MGI:2681000]	chr8	47533664	47552955	5	ensembl_havana	KNOWN	10.9071	11.0105	11.0126	11.0369	11.0756	11.0774	11.2839	11.2181	11.1944	11.1902	11.1079	11.3728
ENSMUSG00000079677	-0.435131	-1.35203	10.3416	10.1498	10.5849	-2.89356	0.0153651	0.497391	-1	protein_coding	Fdx1l	ferredoxin 1-like [Source:MGI Symbol;Acc:MGI:1915415]	chr9	21067520	21073514	1	ensembl	KNOWN	10.2573	9.91589	10.2762	9.9286	10.09	10.3135	10.669	10.3266	10.7591	10.5738	10.584	10.4046
ENSMUSG00000053977	-0.475296	-1.3902	7.56563	7.36209	7.83738	-2.89352	0.0153662	0.497391	1	protein_coding	Cd8a	CD8 antigen, alpha chain [Source:MGI Symbol;Acc:MGI:88346]	chr6	71373427	71379173	3	ensembl_havana	KNOWN	7.23383	7.2906	7.56183	7.4798	7.24508	7.61801	8.029	7.78952	7.69363	7.44116	7.46594	7.93916
ENSMUSG00000026426	0.226501	1.16999	12.1463	12.2872	12.0607	2.89106	0.0154323	0.498604	1	protein_coding	Arl8a	ADP-ribosylation factor-like 8A [Source:MGI Symbol;Acc:MGI:1915974]	chr1	135146824	135156269	4	ensembl_havana	KNOWN	12.3071	12.2605	12.2939	12.2785	12.2086	12.2538	12.0585	12.1443	11.9792	12.0425	11.997	11.9313
ENSMUSG00000020843	-0.358972	-1.28251	11.0933	10.9092	11.2682	-2.89101	0.0154335	0.498604	1	protein_coding	Timm22	translocase of inner mitochondrial membrane 22 [Source:MGI Symbol;Acc:MGI:1929742]	chr11	76406952	76416292	4	ensembl_havana	KNOWN	11.0505	10.6787	10.9985	10.8398	10.8787	11.1586	11.309	11.1851	11.3105	11.1848	11.1825	11.3424
ENSMUSG00000030160	-0.367961	-1.29053	14.5059	14.3337	14.7016	-2.88906	0.0154864	0.499094	1	protein_coding	Tmem52b	transmembrane protein 52B [Source:MGI Symbol;Acc:MGI:2442838]	chr6	129512555	129519227	4	ensembl_havana	KNOWN	14.3147	14.2808	14.4055	14.2625	14.6395	14.3901	14.6394	14.7464	14.7192	14.3085	14.6709	14.6934
ENSMUSG00000038936	0.286465	1.21965	11.2385	11.4141	11.1277	2.88875	0.0154946	0.499094	1	protein_coding	Sccpdh	saccharopine dehydrogenase (putative) [Source:MGI Symbol;Acc:MGI:1924486]	chr1	179668210	179687189	6	ensembl_havana	KNOWN	11.4663	11.4089	11.3671	11.2814	11.2413	11.4494	11.1206	11.0306	11.2318	11.0006	11.2325	11.0314
ENSMUSG00000039899	-0.529478	-1.44341	8.60389	8.36062	8.8901	-2.88862	0.0154983	0.499094	1	protein_coding	Fgl2	fibrinogen-like protein 2 [Source:MGI Symbol;Acc:MGI:103266]	chr5	21372642	21378374	1	ensembl_havana	KNOWN	8.2118	8.3717	8.49835	8.34364	8.92391	8.6408	8.74548	9.17856	8.74624	8.29119	8.77828	8.51671
ENSMUSG00000038208	-0.360103	-1.28352	10.476	10.316	10.6761	-2.88806	0.0155134	0.499255	-1	protein_coding	Pgap3	post-GPI attachment to proteins 3 [Source:MGI Symbol;Acc:MGI:2444461]	chr11	98388677	98400490	5	ensembl_havana	KNOWN	10.394	10.0923	10.4617	10.243	10.1973	10.2935	10.6319	10.5458	10.8507	10.5052	10.7501	10.7465
ENSMUSG00000039578	0.422478	1.34023	9.6422	9.88417	9.46169	2.88687	0.0155456	0.499639	1	protein_coding	Ccser1	coiled-coil serine rich 1 [Source:MGI Symbol;Acc:MGI:3045354]	chr6	61180324	62382865	11	ensembl_havana	KNOWN	9.95541	9.94111	9.75597	9.93188	9.4614	9.89893	9.4622	9.63879	9.28407	9.40628	9.61339	9.35697
ENSMUSG00000042328	0.300533	1.2316	10.372	10.5193	10.2188	2.88611	0.0155662	0.499639	1	protein_coding	Hps4	Hermansky-Pudlak syndrome 4 homolog (human) [Source:MGI Symbol;Acc:MGI:2177742]	chr5	112343083	112378414	7	ensembl_havana	KNOWN	10.5659	10.6503	10.3416	10.5119	10.3851	10.6053	10.2645	10.223	10.1687	10.345	10.1597	10.2432
ENSMUSG00000051811	0.679601	1.6017	8.74705	9.1511	8.4715	2.88597	0.0155703	0.499639	-1	protein_coding	Cox6b2	cytochrome c oxidase subunit VIb polypeptide 2 [Source:MGI Symbol;Acc:MGI:3044182]	chr7	4751792	4753094	9	ensembl_havana	KNOWN	8.98385	9.52764	8.94181	9.13472	9.39738	8.72853	8.52888	8.25519	8.63043	8.50848	8.4802	7.84753
ENSMUSG00000073530	1.34473	2.53983	7.73962	8.30677	6.96204	2.88503	0.0155957	0.49988	-1	protein_coding	Pappa2	pappalysin 2 [Source:MGI Symbol;Acc:MGI:3051647]	chr1	158711727	158980490	6	ensembl_havana	KNOWN	8.25552	8.32455	8.34024	8.83888	8.78905	8.55701	6.71025	8.15209	6.02377	6.71639	7.72738	6.44036
ENSMUSG00000022364	0.55102	1.46512	8.41991	8.66395	8.11293	2.88445	0.0156114	0.49988	1	protein_coding	Tbc1d31	TBC1 domain family, member 31 [Source:MGI Symbol;Acc:MGI:2684931]	chr15	57912199	57970067	7	ensembl_havana	KNOWN	8.54111	9.11052	8.34024	8.75991	8.43241	8.4883	8.34711	8.02818	7.96351	8.38971	8.44185	8.19602
ENSMUSG00000021715	-0.344135	-1.26939	9.50658	9.37827	9.7224	-2.88432	0.0156152	0.49988	-1	protein_coding	Cwc27	CWC27 spliceosome-associated protein homolog (S. cerevisiae) [Source:MGI Symbol;Acc:MGI:1914535]	chr13	104631140	104817142	4	ensembl_havana	KNOWN	9.22286	9.53594	9.376	9.30117	9.43507	9.43452	9.54897	9.86209	9.75614	9.64439	9.58288	9.37896
ENSMUSG00000026568	-0.345648	-1.27072	14.0096	13.8685	14.2141	-2.88312	0.0156477	0.499976	1	protein_coding	Mpc2	mitochondrial pyruvate carrier 2 [Source:MGI Symbol;Acc:MGI:1917706]	chr1	165460637	165481214	5	ensembl_havana	KNOWN	14.0161	13.6998	13.8896	13.6762	13.791	13.9946	14.2887	14.041	14.3128	14.0849	14.1782	14.1429
ENSMUSG00000018698	-0.314857	-1.24389	10.6242	10.5725	10.8873	-2.88166	0.0156878	0.500764	-1	protein_coding	Lhx1	LIM homeobox protein 1 [Source:MGI Symbol;Acc:MGI:99783]	chr11	84518284	84525535	4	ensembl_havana	KNOWN	10.464	10.688	10.5654	10.5009	10.5164	10.4693	10.7618	11.0984	10.8018	10.456	10.6527	10.5155
ENSMUSG00000078994	0.478813	1.3936	7.99192	8.21414	7.73532	2.88037	0.0157232	0.50155	-1	protein_coding	Zfp429	zinc finger protein 429 [Source:MGI Symbol;Acc:MGI:1920057]	chr13	67389309	67399767	2	ensembl_havana	KNOWN	7.93539	8.43522	8.2718	8.09725	8.2869	8.12429	7.60333	7.89262	7.71002	7.53024	8.09172	7.92429
ENSMUSG00000036594	-0.715178	-1.64169	12.6325	12.3797	13.0949	-2.88022	0.0157274	0.50155	-1	protein_coding	H2-Aa	histocompatibility 2, class II antigen A, alpha [Source:MGI Symbol;Acc:MGI:95895]	chr17	34282744	34287827	4	ensembl_havana	KNOWN	12.264	12.3188	12.5561	11.6885	12.8053	12.4924	12.8542	13.3772	13.0532	12.562	12.7962	12.8219
ENSMUSG00000040018	-0.284199	-1.21773	12.1456	11.9617	12.2459	-2.87853	0.0157738	0.502744	-1	protein_coding	Cox15	cytochrome c oxidase assembly protein 15 [Source:MGI Symbol;Acc:MGI:1920112]	chr19	43733254	43753000	2	ensembl_havana	KNOWN	11.9637	11.9368	11.9848	12.2193	11.9272	12.1479	12.256	12.3556	12.1262	12.2317	12.3377	12.26
ENSMUSG00000019235	1.40486	2.64792	4.88091	5.47513	4.07027	2.87748	0.0158027	0.502744	-1	protein_coding	Rps6kl1	ribosomal protein S6 kinase-like 1 [Source:MGI Symbol;Acc:MGI:2443413]	chr12	85135596	85151264	1	ensembl	KNOWN	4.69193	6.28075	5.45271	5.93024	5.77652	5.18137	4.84631	4.31474	3.04977	3.84698	4.61985	4.57976
ENSMUSG00000024769	0.464062	1.37942	12.5101	12.6866	12.2225	2.87747	0.0158032	0.502744	1	protein_coding	Cdc42bpg	CDC42 binding protein kinase gamma (DMPK-like) [Source:MGI Symbol;Acc:MGI:2652845]	chr19	6306456	6325652	2	ensembl_havana	KNOWN	12.7772	12.8489	12.4336	13.0537	12.7169	12.5728	12.2189	12.3912	12.0574	12.5104	12.1704	12.3697
ENSMUSG00000002428	0.265659	1.20219	11.1524	11.2751	11.0094	2.87739	0.0158052	0.502744	1	protein_coding	Hltf	helicase-like transcription factor [Source:MGI Symbol;Acc:MGI:1196437]	chr3	20057811	20118490	6	ensembl_havana	KNOWN	11.2848	11.2665	11.274	11.3144	11.0411	11.3014	11.0456	10.9946	10.9881	11.0854	11.0437	11.189
ENSMUSG00000042298	-0.26134	-1.19859	10.4589	10.3051	10.5664	-2.87526	0.0158641	0.503269	1	protein_coding	Ttc19	tetratricopeptide repeat domain 19 [Source:MGI Symbol;Acc:MGI:1920045]	chr11	62281473	62328451	5	ensembl_havana	KNOWN	10.371	10.3612	10.183	10.315	10.3347	10.2935	10.5345	10.6567	10.508	10.5399	10.6674	10.7423
ENSMUSG00000036560	0.782781	1.72044	5.81723	6.26565	5.48287	2.87288	0.0159303	0.503943	1	protein_coding	Lgi4	leucine-rich repeat LGI family, member 4 [Source:MGI Symbol;Acc:MGI:2180197]	chr7	31059342	31070935	4	ensembl_havana	KNOWN	5.81392	6.43078	6.55225	6.55827	6.2329	5.36778	5.41191	5.58483	5.45187	5.50409	5.43698	5.46112
ENSMUSG00000070985	0.617381	1.53409	10.661	10.935	10.3176	2.87129	0.0159747	0.503943	-1	protein_coding	Acnat1	acyl-coenzyme A amino acid N-acyltransferase 1 [Source:MGI Symbol;Acc:MGI:2140197]	chr4	49447105	49473912	4	ensembl_havana	KNOWN	10.8176	11.1791	10.8083	11.1552	11.1357	10.8961	10.1754	10.0806	10.6967	10.0905	10.1208	10.7758
ENSMUSG00000025465	-0.300773	-1.2318	13.9818	13.8453	14.1461	-2.87062	0.0159935	0.503943	-1	protein_coding	Echs1	enoyl Coenzyme A hydratase, short chain, 1, mitochondrial [Source:MGI Symbol;Acc:MGI:2136460]	chr7	140105710	140116476	6	ensembl_havana	KNOWN	13.9682	13.7414	13.8264	13.7403	13.7795	13.9594	14.1494	14.0325	14.2563	13.9931	14.182	14.1525
ENSMUSG00000028062	-0.347877	-1.27269	11.8035	11.6288	11.9766	-2.87005	0.0160094	0.503943	-1	protein_coding	Lamtor2	late endosomal/lysosomal adaptor, MAPK and MTOR activator 2 [Source:MGI Symbol;Acc:MGI:1932697]	chr3	88549819	88553074	5	ensembl_havana	KNOWN	11.7536	11.4413	11.6914	11.5535	11.6896	11.9022	11.9427	11.9037	12.0836	11.9324	11.9761	11.7722
ENSMUSG00000041372	0.515153	1.42915	11.3587	11.578	11.0629	2.86972	0.0160184	0.503943	-1	protein_coding	B4galnt3	beta-1,4-N-acetyl-galactosaminyl transferase 3 [Source:MGI Symbol;Acc:MGI:3041155]	chr6	120203073	120294559	2	ensembl_havana	KNOWN	11.7662	11.6061	11.3617	11.9142	11.1373	11.5564	11.092	11.1153	10.9814	11.2052	11.1575	11.4107
ENSMUSG00000044122	0.531983	1.44592	8.16346	8.50831	7.97632	2.86936	0.0160287	0.503943	1	protein_coding	Proca1	protein interacting with cyclin A1 [Source:MGI Symbol;Acc:MGI:1918274]	chr11	78193392	78205763	4	ensembl_havana	KNOWN	8.64339	8.3341	8.54743	8.35345	8.26315	8.41615	8.04166	8.21027	7.67704	8.22869	7.69514	7.551
ENSMUSG00000015354	0.793797	1.73363	9.21351	9.60723	8.81343	2.8658	0.0161287	0.505927	1	protein_coding	Pcolce2	procollagen C-endopeptidase enhancer 2 [Source:MGI Symbol;Acc:MGI:1923727]	chr9	95637601	95698096	2	ensembl_havana	KNOWN	9.81636	9.45068	9.55465	9.47306	9.9887	9.73913	8.69029	8.54469	9.20531	8.52591	8.22188	9.35142
ENSMUSG00000026062	0.490689	1.40512	12.0003	12.2282	11.7375	2.86497	0.0161521	0.506155	1	protein_coding	Slc9a2	solute carrier family 9 (sodium/hydrogen exchanger), member 2 [Source:MGI Symbol;Acc:MGI:105075]	chr1	40680574	40769273	3	ensembl_havana	KNOWN	12.5627	11.9163	12.2057	12.403	11.912	12.2655	11.8459	11.7336	11.6331	11.8007	11.7545	11.9707
ENSMUSG00000068114	0.461583	1.37705	8.74258	8.92423	8.46265	2.86422	0.0161731	0.506528	1	protein_coding	Ccdc134	coiled-coil domain containing 134 [Source:MGI Symbol;Acc:MGI:1923707]	chr15	82127922	82142200	1	ensembl	KNOWN	8.71821	9.24321	8.81127	8.99751	8.98325	8.95638	8.41677	8.72313	8.24804	8.78678	8.44185	8.5845
ENSMUSG00000022262	0.882329	1.84335	6.5906	6.84792	5.96559	2.86032	0.016284	0.50864	1	protein_coding	Dnah5	dynein, axonemal, heavy chain 5 [Source:MGI Symbol;Acc:MGI:107718]	chr15	28203752	28472045	1	ensembl_havana	KNOWN	7.01386	7.05671	6.47318	7.28843	7.62638	7.03763	5.87488	5.51268	6.5092	5.76125	6.15827	6.77478
ENSMUSG00000027801	1.75882	3.38421	6.57797	7.31465	5.55583	2.85959	0.0163046	0.509024	1	protein_coding	Tm4sf4	transmembrane 4 superfamily member 4 [Source:MGI Symbol;Acc:MGI:2385173]	chr3	57425314	57441677	1	ensembl_havana	KNOWN	7.93539	6.46597	7.5426	7.91043	6.50001	7.74124	6.22482	6.29337	4.14931	6.37536	6.33606	5.46112
ENSMUSG00000032265	0.351213	1.27563	9.24032	9.38239	9.03118	2.85763	0.0163607	0.50937	-1	protein_coding	Fam46a	family with sequence similarity 46, member A [Source:MGI Symbol;Acc:MGI:2670964]	chr9	85320439	85327348	2	ensembl_havana	KNOWN	9.47175	9.15971	9.51572	9.45494	9.36985	9.68314	9.05108	9.13116	8.9113	9.01998	8.98575	9.1295
ENSMUSG00000022545	0.369013	1.29147	10.4135	10.5585	10.1895	2.85757	0.0163622	0.50937	1	protein_coding	Ercc4	excision repair cross-complementing rodent repair deficiency, complementation group 4 [Source:MGI Symbol;Acc:MGI:1354163]	chr16	13109684	13150617	5	ensembl_havana	KNOWN	10.6502	10.5432	10.482	10.7882	10.4731	10.5389	10.0651	10.4233	10.08	10.4537	10.276	10.1883
ENSMUSG00000027778	0.305097	1.2355	10.4875	10.609	10.3039	2.8565	0.0163929	0.50937	-1	protein_coding	Ift80	intraflagellar transport 80 [Source:MGI Symbol;Acc:MGI:1915509]	chr3	68892499	69004570	12	ensembl_havana	KNOWN	10.4609	10.8466	10.5194	10.6216	10.5803	10.5267	10.3018	10.3859	10.224	10.4853	10.4719	10.4259
ENSMUSG00000015023	-0.270926	-1.20658	10.5494	10.3801	10.651	-2.85598	0.0164077	0.509386	-1	protein_coding	Ddx19a	DEAD (Asp-Glu-Ala-Asp) box polypeptide 19a [Source:MGI Symbol;Acc:MGI:99526]	chr8	110974996	110997800	3	ensembl_havana	KNOWN	10.3543	10.247	10.539	10.4584	10.3657	10.551	10.5872	10.665	10.7008	10.7306	10.6941	10.6992
ENSMUSG00000092008	0.926378	1.9005	6.901	7.27532	6.34894	2.85521	0.0164298	0.509823	-1	protein_coding	Cyp2c69	cytochrome P450, family 2, subfamily c, polypeptide 69 [Source:MGI Symbol;Acc:MGI:3721049]	chr19	39842660	39886769	1	ensembl	KNOWN	7.0802	7.14621	7.59955	6.96906	7.09173	7.75802	6.57749	5.71913	6.75021	6.41332	6.45635	7.2507
ENSMUSG00000006958	0.827879	1.77507	8.49898	8.90393	8.07605	2.85392	0.016467	0.509823	1	protein_coding	Chrd	chordin [Source:MGI Symbol;Acc:MGI:1313268]	chr16	20733127	20742384	4	ensembl_havana	KNOWN	8.84764	9.34596	8.51819	9.34118	8.31026	8.91958	8.0542	8.2662	7.90775	8.60186	7.92102	7.95389
ENSMUSG00000024742	-0.353211	-1.2774	9.03694	8.879	9.23221	-2.85356	0.0164775	0.509823	-1	protein_coding	Fen1	flap structure specific endonuclease 1 [Source:MGI Symbol;Acc:MGI:102779]	chr19	10199132	10204169	4	ensembl_havana	KNOWN	8.89449	8.69455	9.04794	8.75991	8.98325	8.91958	9.22759	9.25795	9.21108	9.05042	9.37474	9.02183
ENSMUSG00000046062	-0.331774	-1.25856	13.0804	12.9357	13.2675	-2.85311	0.0164903	0.509823	1	protein_coding	Ppp1r15b	protein phosphatase 1, regulatory (inhibitor) subunit 15b [Source:MGI Symbol;Acc:MGI:2444211]	chr1	133131143	133139783	2	ensembl_havana	KNOWN	13.0759	12.6686	13.0626	12.9263	12.9032	12.9452	13.2977	13.2474	13.2573	13.1049	13.1429	13.3324
ENSMUSG00000055305	0.376204	1.29792	9.39664	9.59098	9.21477	2.85284	0.016498	0.509823	1	protein_coding	Zfp93	zinc finger protein 93 [Source:MGI Symbol;Acc:MGI:107611]	chr7	24270420	24276827	3	ensembl_havana	KNOWN	9.75676	9.433	9.58317	9.58559	9.2237	9.34853	9.16535	9.17856	9.30041	9.20453	9.57405	9.40598
ENSMUSG00000034484	0.242253	1.18284	12.2173	12.3357	12.0935	2.85172	0.0165303	0.509823	1	protein_coding	Snx2	sorting nexin 2 [Source:MGI Symbol;Acc:MGI:1915054]	chr18	53176365	53220860	1	ensembl	KNOWN	12.4346	12.3457	12.2269	12.358	12.2613	12.3572	12.0608	12.1111	12.1085	12.1334	12.0329	12.1769
ENSMUSG00000035852	0.428589	1.34592	11.2164	11.4705	11.0419	2.85129	0.0165428	0.509823	1	protein_coding	Misp	mitotic spindle positioning [Source:MGI Symbol;Acc:MGI:1926156]	chr10	79821021	79830452	2	ensembl	KNOWN	11.5	11.3792	11.5323	11.2801	11.6223	11.2007	11.0234	10.7905	11.3119	10.9466	10.8848	11.1254
ENSMUSG00000024338	-0.59994	-1.51565	9.49614	9.27831	9.87825	-2.85125	0.0165439	0.509823	1	protein_coding	Psmb8	proteasome (prosome, macropain) subunit, beta type 8 (large multifunctional peptidase 7) [Source:MGI Symbol;Acc:MGI:1346527]	chr17	34197721	34201454	3	ensembl_havana	KNOWN	9.12411	9.40154	9.30927	8.73008	9.41904	9.45009	9.59691	10.2621	9.77575	9.5538	9.62199	9.70904
ENSMUSG00000020818	0.306033	1.2363	11.6168	11.7871	11.4811	2.85015	0.016576	0.510341	1	protein_coding	Mfsd11	major facilitator superfamily domain containing 11 [Source:MGI Symbol;Acc:MGI:1917150]	chr11	116852440	116875635	12	ensembl_havana	KNOWN	11.8835	11.666	11.8118	11.6905	11.4981	11.8057	11.5406	11.3546	11.5479	11.5649	11.4497	11.5886
ENSMUSG00000050312	0.230955	1.17361	10.566	10.6559	10.4249	2.84842	0.0166262	0.51118	-1	protein_coding	Nsun3	NOL1/NOP2/Sun domain family member 3 [Source:MGI Symbol;Acc:MGI:2146565]	chr16	62732444	62786818	6	ensembl_havana	KNOWN	10.7606	10.5493	10.6577	10.7102	10.6688	10.6644	10.3984	10.4183	10.4579	10.4718	10.5596	10.4752
ENSMUSG00000041301	0.583242	1.49821	9.17641	9.44889	8.86565	2.84658	0.0166796	0.512352	1	protein_coding	Cftr	cystic fibrosis transmembrane conductance regulator [Source:MGI Symbol;Acc:MGI:88388]	chr6	18170687	18322768	6	ensembl_havana	KNOWN	9.68928	9.42408	9.23332	9.94492	9.30154	9.50081	8.82084	9.03785	8.73827	8.89808	9.0824	8.44558
ENSMUSG00000041836	0.792917	1.73257	7.33159	7.72718	6.93426	2.84518	0.0167206	0.513137	1	protein_coding	Ptpre	protein tyrosine phosphatase, receptor type, E [Source:MGI Symbol;Acc:MGI:97813]	chr7	135537824	135686294	1	ensembl	KNOWN	7.23383	8.17308	7.77464	7.18231	8.02974	7.61801	6.71025	7.40719	6.68536	7.0169	7.04771	7.10002
ENSMUSG00000066515	-0.764552	-1.69884	6.48692	6.08616	6.85071	-2.83996	0.0168737	0.516379	1	protein_coding	Klk1b3	kallikrein 1-related peptidase b3 [Source:MGI Symbol;Acc:MGI:97322]	chr7	44198191	44202351	1	ensembl_havana	KNOWN	6.53521	5.51719	6.20607	6.17125	6.54008	6.76633	6.74161	6.60232	7.2082	6.21263	6.67047	6.67168
ENSMUSG00000030268	-0.445434	-1.36172	14.4262	14.2349	14.6804	-2.83974	0.0168803	0.516379	-1	protein_coding	Bcat1	branched chain aminotransferase 1, cytosolic [Source:MGI Symbol;Acc:MGI:104861]	chr6	144993835	145076184	10	ensembl_havana	KNOWN	14.3346	14.2698	14.1004	14.2498	14.1886	13.9804	14.6688	14.7491	14.6232	14.6569	14.3033	14.9891
ENSMUSG00000014470	0.293154	1.22532	10.6792	10.8145	10.5214	2.83697	0.0169622	0.517936	-1	protein_coding	Rnf166	ring finger protein 166 [Source:MGI Symbol;Acc:MGI:1915968]	chr8	122466147	122476064	3	ensembl_havana	KNOWN	10.8864	10.723	10.8342	10.8398	10.646	10.9427	10.5807	10.3758	10.6076	10.6131	10.5347	10.5667
ENSMUSG00000040405	1.5256	2.87907	10.8836	11.6129	10.0873	2.83625	0.0169834	0.517994	1	protein_coding	Havcr1	hepatitis A virus cellular receptor 1 [Source:MGI Symbol;Acc:MGI:2159680]	chr11	46735080	46779578	4	ensembl_havana	KNOWN	11.5652	11.8554	11.4182	11.4256	12.448	11.4801	10.2779	9.56044	10.4236	10.345	8.6496	11.1544
ENSMUSG00000028532	0.40732	1.32622	11.728	11.9054	11.4981	2.8362	0.0169849	0.517994	1	protein_coding	Cachd1	cache domain containing 1 [Source:MGI Symbol;Acc:MGI:2444177]	chr4	100776675	101029220	4	ensembl_havana	KNOWN	12.0069	11.7505	11.9587	12.0104	11.9413	12.0389	11.5975	11.4165	11.4802	11.4139	11.263	11.8578
ENSMUSG00000038042	0.546348	1.46038	11.2728	11.538	10.9917	2.83452	0.017035	0.517994	-1	protein_coding	Ptpdc1	protein tyrosine phosphatase domain containing 1 [Source:MGI Symbol;Acc:MGI:2145430]	chr13	48577873	48625573	1	ensembl	KNOWN	11.4507	11.8294	11.334	11.8341	11.16	11.43	10.9193	11.2294	10.8264	11.2609	11.0707	10.929
ENSMUSG00000024474	-0.259411	-1.19699	12.7351	12.635	12.8944	-2.83435	0.0170401	0.517994	1	protein_coding	Ik	IK cytokine [Source:MGI Symbol;Acc:MGI:1345142]	chr18	36744656	36757639	1	ensembl	KNOWN	12.759	12.5053	12.6406	12.5468	12.5836	12.69	12.8366	12.8582	12.9883	12.8333	12.7727	12.8063
ENSMUSG00000027371	-0.451907	-1.36785	12.0248	11.8512	12.3031	-2.83217	0.0171051	0.517994	-1	protein_coding	Fahd2a	fumarylacetoacetate hydrolase domain containing 2A [Source:MGI Symbol;Acc:MGI:1915376]	chr2	127436215	127444565	7	ensembl_havana	KNOWN	12.1236	11.6071	11.8228	11.8341	11.3636	11.8717	12.3159	12.2493	12.3441	12.3846	12.1667	12.2141
ENSMUSG00000002778	-0.381776	-1.30295	13.2578	13.097	13.4788	-2.83193	0.0171121	0.517994	1	protein_coding	Kdelr1	KDEL (Lys-Asp-Glu-Leu) endoplasmic reticulum protein retention receptor 1 [Source:MGI Symbol;Acc:MGI:1915387]	chr7	45872772	45883731	5	ensembl_havana	KNOWN	13.2535	12.8199	13.2177	12.8651	12.9993	13.2465	13.4966	13.3832	13.5566	13.3583	13.4601	13.4363
ENSMUSG00000039910	0.455422	1.37118	12.0853	12.1817	11.7263	2.83162	0.0171215	0.517994	1	protein_coding	Cited2	Cbp/p300-interacting transactivator, with Glu/Asp-rich carboxy-terminal domain, 2 [Source:MGI Symbol;Acc:MGI:1306784]	chr10	17723228	17725673	1	ensembl	KNOWN	11.9088	12.47	12.1662	12.4773	12.5937	12.3003	11.6583	11.8607	11.6597	11.8842	12.2356	11.8091
ENSMUSG00000035781	-0.275668	-1.21055	12.2291	12.1037	12.3794	-2.8311	0.017137	0.518063	-1	protein_coding	R3hdm4	R3H domain containing 4 [Source:MGI Symbol;Acc:MGI:1924814]	chr10	79910053	79917006	2	ensembl	KNOWN	12.1899	11.974	12.1472	12.0311	12.0692	12.2641	12.4037	12.2822	12.4522	12.2947	12.3571	12.2835
ENSMUSG00000028643	-0.4367	-1.3535	9.43815	9.25667	9.69337	-2.83026	0.0171622	0.518579	1	protein_coding	Ccdc23	coiled-coil domain containing 23 [Source:MGI Symbol;Acc:MGI:1916466]	chr4	119195306	119201298	3	ensembl_havana	KNOWN	9.32898	9.05959	9.38142	8.81066	9.17363	9.37596	9.78177	9.47283	9.8255	9.72208	9.65589	9.66946
ENSMUSG00000022114	-0.374832	-1.29669	10.4319	10.5529	10.9277	-2.83002	0.0171696	0.518579	-1	protein_coding	Spry2	sprouty homolog 2 (Drosophila) [Source:MGI Symbol;Acc:MGI:1345138]	chr14	105891949	105896819	1	ensembl	KNOWN	10.6665	10.3233	10.6688	10.0022	10.2972	9.97623	10.8033	10.8648	11.1151	10.1051	10.1568	10.2037
ENSMUSG00000030486	0.606316	1.52237	7.2317	7.38514	6.77882	2.82859	0.0172123	0.519313	1	protein_coding	Zfp108	zinc finger protein 108 [Source:MGI Symbol;Acc:MGI:1891198]	chr7	24257644	24261914	1	ensembl	KNOWN	7.04741	7.86571	7.24229	7.32879	7.48981	7.35681	6.46924	6.99546	6.87177	7.26548	7.64538	7.2022
ENSMUSG00000033966	0.703219	1.62813	5.89865	6.33764	5.63442	2.82803	0.0172291	0.519313	-1	protein_coding	Cdkl4	cyclin-dependent kinase-like 4 [Source:MGI Symbol;Acc:MGI:3587025]	chr17	80523550	80563834	1	ensembl	KNOWN	6.48711	6.31975	6.20607	6.07962	6.50001	6.20603	5.24685	5.43673	6.2197	5.63839	4.98242	5.46112
ENSMUSG00000055717	0.369889	1.29225	8.34644	8.61521	8.24532	2.82787	0.017234	0.519313	1	protein_coding	Slain1	SLAIN motif family, member 1 [Source:MGI Symbol;Acc:MGI:2145578]	chr14	103650228	103704907	4	ensembl_havana	KNOWN	8.76938	8.6184	8.45786	8.42035	8.41096	8.28339	8.19681	8.37194	8.16723	7.98574	8.42229	8.05293
ENSMUSG00000040455	0.483591	1.39822	10.4751	10.6967	10.2131	2.82753	0.0172444	0.519313	1	protein_coding	Usp45	ubiquitin specific petidase 45 [Source:MGI Symbol;Acc:MGI:101850]	chr4	21767156	21837872	8	ensembl_havana	KNOWN	10.5396	11.0459	10.5046	10.936	10.6756	10.563	10.2564	10.3707	10.0123	10.3127	10.0715	10.4127
ENSMUSG00000024410	0.44456	1.3609	10.0658	10.2887	9.84412	2.82593	0.0172925	0.519474	1	protein_coding	3110002H16Rik	RIKEN cDNA 3110002H16 gene [Source:MGI Symbol;Acc:MGI:1916528]	chr18	12168717	12189997	9	ensembl_havana	KNOWN	10.2857	10.5898	9.99054	10.4987	10.13	10.0046	9.84089	9.85846	9.833	9.91307	9.96055	9.8845
ENSMUSG00000027965	-0.681087	-1.60335	10.2948	10.023	10.7041	-2.82504	0.0173196	0.520055	1	protein_coding	Olfm3	olfactomedin 3 [Source:MGI Symbol;Acc:MGI:2387329]	chr3	114904078	115125722	3	ensembl_havana	KNOWN	9.89218	9.8408	10.3361	9.68998	9.45092	10.4617	10.636	10.6164	10.8599	10.3837	10.5551	10.8146
ENSMUSG00000025089	0.641484	1.55993	8.12656	8.52376	7.88227	2.82199	0.017412	0.521658	-1	protein_coding	Gfra1	glial cell line derived neurotrophic factor family receptor alpha 1 [Source:MGI Symbol;Acc:MGI:1100842]	chr19	58235604	58455909	9	ensembl_havana	KNOWN	8.64339	8.39014	8.53775	8.29354	7.86596	8.39485	7.99035	7.46568	8.19078	7.63035	7.78977	8.32619
ENSMUSG00000038271	0.779689	1.71676	9.94043	10.2075	9.42783	2.82006	0.0174708	0.522457	1	protein_coding	Iffo1	intermediate filament family orphan 1 [Source:MGI Symbol;Acc:MGI:2444516]	chr6	125145241	125161782	10	ensembl_havana	KNOWN	9.93315	10.8483	9.8411	10.3789	10.0628	10.0046	9.18259	9.76838	9.33253	10.3742	9.75305	9.80554
ENSMUSG00000021548	0.240308	1.18124	10.6106	10.7411	10.5008	2.81958	0.0174856	0.522457	1	protein_coding	Ccnh	cyclin H [Source:MGI Symbol;Acc:MGI:1913921]	chr13	85189408	85223469	7	ensembl_havana	KNOWN	10.7038	10.7625	10.757	10.5866	10.5899	10.6908	10.4444	10.5903	10.4676	10.5313	10.6921	10.5105
ENSMUSG00000027937	-0.321096	-1.24928	11.8158	11.6783	11.9993	-2.81727	0.0175563	0.5234	1	protein_coding	Jtb	jumping translocation breakpoint [Source:MGI Symbol;Acc:MGI:1346082]	chr3	90231597	90235838	4	ensembl_havana	KNOWN	11.7763	11.4741	11.7844	11.5439	11.5171	11.8247	11.994	11.9402	12.0638	11.9551	11.9232	11.9932
ENSMUSG00000027673	-0.427169	-1.34459	13.4815	13.2988	13.726	-2.81444	0.0176434	0.525528	1	protein_coding	Ndufb5	NADH dehydrogenase (ubiquinone) 1 beta subcomplex, 5 [Source:MGI Symbol;Acc:MGI:1913296]	chr3	32736990	32751566	8	ensembl_havana	KNOWN	13.5198	12.9833	13.3934	13.0548	13.2415	13.4885	13.7332	13.5997	13.845	13.5816	13.6891	13.6477
ENSMUSG00000046562	-0.266205	-1.20264	13.2422	13.1071	13.3733	-2.81227	0.0177106	0.526444	-1	protein_coding	Unc119b	unc-119 homolog B (C. elegans) [Source:MGI Symbol;Acc:MGI:2147162]	chr5	115122550	115134975	3	ensembl_havana	KNOWN	13.0931	13.111	13.1172	13.0813	12.9448	13.2275	13.5021	13.3415	13.2764	13.3881	13.4172	13.4068
ENSMUSG00000021456	-0.728676	-1.65712	10.2386	9.86362	10.5923	-2.81086	0.0177542	0.526614	-1	protein_coding	Fbp2	fructose bisphosphatase 2 [Source:MGI Symbol;Acc:MGI:95491]	chr13	62836884	62858400	1	ensembl	KNOWN	9.76182	9.80345	10.0256	9.53905	10.0968	10.1483	10.6893	9.97715	11.1105	10.5549	10.4136	10.7423
ENSMUSG00000038167	0.393145	1.31325	9.64622	9.85588	9.46274	2.81046	0.0177666	0.526614	-1	protein_coding	Plekhg6	pleckstrin homology domain containing, family G (with RhoGef domain) member 6 [Source:MGI Symbol;Acc:MGI:2682298]	chr6	125362660	125380793	1	ensembl_havana	KNOWN	10.0943	9.72574	9.7476	9.77642	9.80764	9.81724	9.18829	9.65145	9.54848	9.35842	9.59604	9.44297
ENSMUSG00000006732	-0.484842	-1.39943	10.2746	10.0714	10.5562	-2.80808	0.0178406	0.527709	1	protein_coding	Mettl1	methyltransferase like 1 [Source:MGI Symbol;Acc:MGI:1339986]	chr10	127041414	127046365	5	ensembl_havana	KNOWN	10.3543	9.80001	10.0598	10.0391	9.64258	10.0564	10.7329	10.4208	10.515	10.6944	10.3295	10.6504
ENSMUSG00000034220	0.535835	1.44978	11.3799	11.7202	11.1843	2.808	0.017843	0.527709	1	protein_coding	Gpc1	glypican 1 [Source:MGI Symbol;Acc:MGI:1194891]	chr1	92831645	92860779	5	ensembl_havana	KNOWN	12.0654	11.3734	11.7216	11.3626	11.4224	11.6859	11.098	11.0673	11.3877	10.8855	11.4031	11.0859
ENSMUSG00000032511	1.34713	2.54405	7.05723	7.72412	6.37699	2.80712	0.0178708	0.528295	-1	protein_coding	Scn5a	sodium channel, voltage-gated, type V, alpha [Source:MGI Symbol;Acc:MGI:98251]	chr9	119483408	119579016	4	ensembl_havana	KNOWN	7.0802	8.3341	7.75806	7.11467	8.26315	7.5033	6.03534	5.84199	7.25364	5.81896	6.53131	7.15201
ENSMUSG00000022210	-0.320697	-1.24893	13.3215	13.1506	13.4713	-2.80462	0.017949	0.53014	1	protein_coding	Dhrs4	dehydrogenase/reductase (SDR family) member 4 [Source:MGI Symbol;Acc:MGI:90169]	chr14	55478758	55490338	1	ensembl	KNOWN	13.33	13.0029	13.1189	13.1818	13.069	13.2432	13.5771	13.4795	13.3573	13.6415	13.4871	13.3696
ENSMUSG00000026761	0.3146	1.24367	10.9277	11.0544	10.7398	2.80375	0.0179764	0.530475	-1	protein_coding	Orc4	origin recognition complex, subunit 4 [Source:MGI Symbol;Acc:MGI:1347043]	chr2	48902824	48950277	13	ensembl_havana	KNOWN	10.9936	11.1536	11.016	11.3056	11.004	11.0125	10.7013	10.8953	10.6229	10.8872	10.8021	10.738
ENSMUSG00000029623	-0.28672	-1.21986	11.8305	11.6932	11.9799	-2.80364	0.0179797	0.530475	-1	protein_coding	Pdap1	PDGFA associated protein 1 [Source:MGI Symbol;Acc:MGI:2448536]	chr5	145128769	145140238	5	ensembl_havana	KNOWN	11.8423	11.5114	11.7259	11.6502	11.6705	11.8327	11.9393	11.9471	12.0534	11.9908	11.8754	11.9266
ENSMUSG00000033581	0.405622	1.32466	9.21034	9.40761	9.00198	2.8025	0.0180157	0.530777	-1	protein_coding	Igf2bp2	insulin-like growth factor 2 mRNA binding protein 2 [Source:MGI Symbol;Acc:MGI:1890358]	chr16	22059009	22163299	9	ensembl_havana	KNOWN	9.44052	9.51929	9.26301	9.3461	9.71877	9.19067	9.03217	9.11298	8.8608	8.87786	9.16122	9.00072
ENSMUSG00000039231	-0.274401	-1.20949	9.7163	9.56614	9.84054	-2.80168	0.0180413	0.530777	-1	protein_coding	Suv39h1	suppressor of variegation 3-9 homolog 1 (Drosophila) [Source:MGI Symbol;Acc:MGI:1099440]	chrX	8061171	8074760	5	ensembl_havana	KNOWN	9.62406	9.47247	9.60188	9.45494	9.66993	9.68752	9.8005	9.85481	9.8663	9.91968	9.71738	9.92616
ENSMUSG00000040749	-0.436554	-1.35337	7.47548	7.29116	7.72771	-2.80114	0.0180584	0.530777	-1	protein_coding	Siah1b	seven in absentia 1B [Source:MGI Symbol;Acc:MGI:108063]	chrX	164070705	164076493	3	ensembl_havana	KNOWN	7.23383	7.57474	7.0649	7.11467	7.42708	7.31207	7.6203	7.74298	7.81984	7.67792	7.77443	7.34306
ENSMUSG00000039783	-0.351672	-1.27604	13.3179	13.1653	13.517	-2.80087	0.0180671	0.530777	1	protein_coding	Kmo	kynurenine 3-monooxygenase (kynurenine 3-hydroxylase) [Source:MGI Symbol;Acc:MGI:2138151]	chr1	175620381	175662116	6	ensembl_havana	KNOWN	13.3432	12.9386	13.2143	13.17	12.9448	13.2643	13.5911	13.4176	13.5423	13.5061	13.3515	13.5304
ENSMUSG00000055733	0.577114	1.49186	7.27881	7.55319	6.97608	2.80083	0.0180683	0.530777	-1	protein_coding	Nap1l3	nucleosome assembly protein 1-like 3 [Source:MGI Symbol;Acc:MGI:1859565]	chrX	122394565	122397401	1	ensembl_havana	KNOWN	7.49929	7.82564	7.33466	7.34856	7.68118	7.28917	6.71025	7.34622	6.87177	7.04135	7.46594	6.93175
ENSMUSG00000003526	0.519065	1.43303	14.1891	14.3969	13.8778	2.80043	0.0180808	0.530777	-1	protein_coding	Prodh	proline dehydrogenase [Source:MGI Symbol;Acc:MGI:97770]	chr16	18060357	18090203	7	ensembl_havana	KNOWN	14.6656	14.3321	14.1929	14.6609	14.2387	14.5924	14.1253	13.6948	13.8133	14.1927	13.6796	14.0806
ENSMUSG00000041842	0.605682	1.5217	6.82748	7.04005	6.43437	2.80032	0.0180845	0.530777	-1	protein_coding	Fhdc1	FH2 domain containing 1 [Source:MGI Symbol;Acc:MGI:2684972]	chr3	84442198	84480429	5	ensembl_havana	KNOWN	6.67056	7.43966	7.00993	7.13757	7.78489	7.1178	6.26854	6.60232	6.43224	6.45032	6.41736	6.59862
ENSMUSG00000039347	0.495503	1.40981	12.3611	12.6535	12.158	2.80026	0.0180863	0.530777	1	protein_coding	Atp6v0e2	ATPase, H+ transporting, lysosomal V0 subunit E2 [Source:MGI Symbol;Acc:MGI:1923502]	chr6	48537615	48541801	3	ensembl_havana	KNOWN	13.0205	12.3176	12.6224	12.5177	12.3991	12.6696	12.2203	11.9624	12.2912	11.9201	12.3	12.0921
ENSMUSG00000027944	-0.315439	-1.24439	10.8073	10.6702	10.9857	-2.79892	0.0181286	0.531146	-1	protein_coding	Hax1	HCLS1 associated X-1 [Source:MGI Symbol;Acc:MGI:1346319]	chr3	89995446	89998780	12	ensembl_havana	KNOWN	10.8748	10.5328	10.603	10.5207	10.5851	10.693	10.9715	10.9094	11.0761	10.9975	10.8376	11.0859
ENSMUSG00000018474	-0.494259	-1.4086	14.5918	14.2938	14.788	-2.79848	0.0181425	0.531146	-1	protein_coding	Chd3	chromodomain helicase DNA binding protein 3 [Source:MGI Symbol;Acc:MGI:1344395]	chr11	69343273	69369406	10	ensembl_havana	KNOWN	14.5793	13.9573	14.3447	14.5414	14.0144	14.4025	14.8642	14.8712	14.6287	15.0658	14.8263	15.0054
ENSMUSG00000044465	0.354269	1.27834	11.6199	11.7606	11.4063	2.79798	0.0181584	0.531146	-1	protein_coding	Fam160a2	family with sequence similarity 160, member A2 [Source:MGI Symbol;Acc:MGI:1921599]	chr7	105371211	105400054	8	ensembl_havana	KNOWN	11.7561	11.9059	11.6198	11.9885	11.7958	11.6493	11.3439	11.5931	11.282	11.6298	11.4204	11.454
ENSMUSG00000022978	0.581846	1.49676	7.34709	7.67914	7.09729	2.79777	0.0181651	0.531146	-1	protein_coding	Mis18a	MIS18 kinetochore protein homolog A (S. pombe) [Source:MGI Symbol;Acc:MGI:1913828]	chr16	90719312	90727404	3	ensembl_havana	KNOWN	7.42465	8.05093	7.56183	7.36805	7.60765	7.16888	6.9167	7.5034	6.87177	7.0654	7.28281	7.34306
ENSMUSG00000071291	0.403209	1.32245	7.77626	7.98214	7.57893	2.79741	0.0181765	0.531146	-1	protein_coding	Zfp58	zinc finger protein 58 [Source:MGI Symbol;Acc:MGI:99205]	chr13	67490167	67500555	4	ensembl_havana	KNOWN	8.02232	7.85248	8.07162	7.81422	7.86596	7.65431	7.23588	7.75866	7.74226	7.72397	7.89287	7.68056
ENSMUSG00000030244	-0.750602	-1.68249	10.1328	9.76555	10.5161	-2.79733	0.0181793	0.531146	-1	protein_coding	Gys2	glycogen synthase 2 [Source:MGI Symbol;Acc:MGI:2385254]	chr6	142422613	142473109	2	ensembl_havana	KNOWN	10.0782	9.22792	9.99054	9.79093	9.06107	10.1227	10.6339	10.4835	10.431	10.5884	10.5438	10.6413
ENSMUSG00000009633	-0.517014	-1.43099	10.5047	10.1559	10.6729	-2.79616	0.0182165	0.531886	-1	protein_coding	G0s2	G0/G1 switch gene 2 [Source:MGI Symbol;Acc:MGI:1316737]	chr1	193272161	193273217	1	ensembl_havana	KNOWN	10.1762	10.2869	10.0047	10.6871	10.486	10.2644	10.7902	10.4059	10.8227	11.033	10.3632	10.7359
ENSMUSG00000017715	0.273769	1.20896	10.9527	11.0664	10.7926	2.79517	0.0182479	0.532048	1	protein_coding	Pgs1	phosphatidylglycerophosphate synthase 1 [Source:MGI Symbol;Acc:MGI:1921701]	chr11	117986292	118024011	4	ensembl_havana	KNOWN	11.067	11.1126	11.0195	11.2594	10.9492	11.0606	10.8162	10.7732	10.7883	10.9818	10.7754	10.8287
ENSMUSG00000028576	0.258187	1.19598	9.96313	10.107	9.84881	2.7949	0.0182564	0.532048	1	protein_coding	Ift74	intraflagellar transport 74 [Source:MGI Symbol;Acc:MGI:1914944]	chr4	94614491	94693229	3	ensembl_havana	KNOWN	10.0075	10.2369	10.0766	10.1615	10.1101	10.0046	9.82633	9.89084	9.82926	9.76676	9.91228	9.73485
ENSMUSG00000029763	0.417723	1.33582	12.1962	12.3865	11.9687	2.79464	0.0182649	0.532048	1	protein_coding	Exoc4	exocyst complex component 4 [Source:MGI Symbol;Acc:MGI:1096376]	chr6	33249085	33973979	10	ensembl_havana	KNOWN	12.6581	12.0743	12.427	12.5138	12.1483	12.4911	11.9274	12.0786	11.9002	12.0242	12.0305	12.0804
ENSMUSG00000070284	-0.460457	-1.37598	9.58637	9.35684	9.8173	-2.79308	0.0183147	0.53316	1	protein_coding	Gmppb	GDP-mannose pyrophosphorylase B [Source:MGI Symbol;Acc:MGI:2660880]	chr9	108049242	108052801	5	ensembl_havana	KNOWN	9.71561	9.12159	9.23332	9.62259	9.3304	9.40287	9.94897	9.68876	9.81417	9.91968	9.53814	9.70034
ENSMUSG00000036779	0.311887	1.24133	11.8229	11.9979	11.686	2.7928	0.0183236	0.533189	1	protein_coding	Papd5	PAP associated domain containing 5 [Source:MGI Symbol;Acc:MGI:1917820]	chr8	88199213	88259722	5	ensembl_havana	KNOWN	12.0354	11.9816	11.9767	12.1379	11.7644	11.8366	11.6757	11.8052	11.5772	11.6949	11.6053	11.7836
ENSMUSG00000038533	0.329766	1.25681	10.691	10.7966	10.4669	2.79156	0.0183635	0.533637	1	protein_coding	Cbfa2t2	core-binding factor, runt domain, alpha subunit 2, translocated to, 2 (human) [Source:MGI Symbol;Acc:MGI:1333833]	chr2	154436481	154539356	9	ensembl_havana	KNOWN	10.6746	10.9293	10.7859	11.0169	10.7942	10.6419	10.4156	10.625	10.3601	10.7173	10.6401	10.6905
ENSMUSG00000025225	0.283526	1.21717	10.3724	10.543	10.2595	2.79101	0.0183813	0.533664	1	protein_coding	Nfkb2	nuclear factor of kappa light polypeptide gene enhancer in B cells 2, p49/p100 [Source:MGI Symbol;Acc:MGI:1099800]	chr19	46304737	46312090	2	ensembl	KNOWN	10.5337	10.4671	10.6284	10.5423	10.5682	10.5194	10.1435	10.4428	10.1922	10.0788	10.2678	10.0851
ENSMUSG00000024158	0.32468	1.25239	13.6312	13.8078	13.4831	2.7908	0.0183879	0.533664	1	protein_coding	Hagh	hydroxyacyl glutathione hydrolase [Source:MGI Symbol;Acc:MGI:95745]	chr17	24840143	24864450	8	ensembl_havana	KNOWN	14.0113	13.5862	13.8259	13.7512	13.6274	13.8588	13.5477	13.3914	13.5102	13.4804	13.5561	13.4281
ENSMUSG00000033722	0.33526	1.2616	13.0756	13.1947	12.8595	2.79047	0.0183985	0.533742	-1	protein_coding	BC034090	cDNA sequence BC034090 [Source:MGI Symbol;Acc:MGI:2672904]	chr1	155212471	155244444	9	ensembl_havana	KNOWN	13.1727	13.1399	13.2716	13.4537	12.9975	13.2606	12.8247	12.8569	12.8968	13.0852	12.8548	13.0923
ENSMUSG00000037577	0.661322	1.58153	5.58539	5.89472	5.23339	2.7895	0.0184296	0.534096	-1	protein_coding	Ephx3	epoxide hydrolase 3 [Source:MGI Symbol;Acc:MGI:1919182]	chr17	32183770	32189549	2	ensembl_havana	KNOWN	5.88987	6.1133	5.68098	6.12616	5.96497	5.74965	5.62872	4.6196	5.45187	5.27582	5.43698	5.08672
ENSMUSG00000035459	0.687027	1.60996	9.68716	9.99704	9.31001	2.78925	0.0184378	0.534096	-1	protein_coding	Stab2	stabilin 2 [Source:MGI Symbol;Acc:MGI:2178743]	chr10	86841198	87008025	7	ensembl_havana	KNOWN	9.81149	9.9751	10.2045	9.3263	10.1752	10.38	9.15955	9.17272	9.59777	9.30388	9.52903	9.61028
ENSMUSG00000016308	-0.302545	-1.23332	11.2211	11.089	11.3915	-2.78885	0.0184506	0.534096	1	protein_coding	Ube2a	ubiquitin-conjugating enzyme E2A [Source:MGI Symbol;Acc:MGI:102959]	chrX	36873900	36884222	9	ensembl_havana	KNOWN	11.209	10.9135	11.1444	10.8946	11.2075	11.1602	11.4391	11.3338	11.4017	11.3045	11.3393	11.3055
ENSMUSG00000053647	-0.348548	-1.27328	7.52678	7.42005	7.7686	-2.7882	0.0184716	0.53447	1	protein_coding	Gper1	G protein-coupled estrogen receptor 1 [Source:MGI Symbol;Acc:MGI:1924104]	chr5	139423151	139427800	2	ensembl_havana	KNOWN	7.37266	7.50878	7.37871	7.2257	7.58866	7.54256	7.73383	7.67849	7.89347	7.53024	7.59385	7.27435
ENSMUSG00000019122	-0.577194	-1.49194	6.02902	5.73733	6.31452	-2.7867	0.01852	0.535637	-1	protein_coding	Ccl9	chemokine (C-C motif) ligand 9 [Source:MGI Symbol;Acc:MGI:104533]	chr11	83572919	83578636	2	ensembl_havana	KNOWN	5.81392	5.58278	5.81528	5.82131	6.281	5.9381	6.13319	6.73507	6.07531	6.12382	5.71938	6.30911
ENSMUSG00000037813	0.571882	1.48646	7.3581	7.66986	7.09798	2.78587	0.0185471	0.53578	-1	protein_coding	D630003M21Rik	RIKEN cDNA D630003M21 gene [Source:MGI Symbol;Acc:MGI:3606579]	chr2	158182533	158229222	3	ensembl_havana	KNOWN	7.44996	7.85248	7.70713	7.77093	7.29277	7.16888	6.71025	7.44645	7.13723	7.15776	7.21622	7.38712
ENSMUSG00000029722	0.241954	1.18259	11.3302	11.4887	11.2467	2.78579	0.0185497	0.53578	-1	protein_coding	Agfg2	ArfGAP with FG repeats 2 [Source:MGI Symbol;Acc:MGI:2443267]	chr5	137650463	137684726	6	ensembl_havana	KNOWN	11.4863	11.4945	11.4852	11.3393	11.351	11.4712	11.2919	11.235	11.2132	11.2518	11.0549	11.2882
ENSMUSG00000027984	-0.268347	-1.20443	14.8987	14.7559	15.0243	-2.78538	0.0185628	0.53578	-1	protein_coding	Hadh	hydroxyacyl-Coenzyme A dehydrogenase [Source:MGI Symbol;Acc:MGI:96009]	chr3	131233419	131272101	2	ensembl_havana	KNOWN	14.8927	14.6666	14.7084	14.6643	14.7866	14.8729	15.0944	15.0035	14.975	14.9847	15.1366	14.9993
ENSMUSG00000029405	-0.234495	-1.17649	12.8143	12.7021	12.9366	-2.78519	0.018569	0.53578	-1	protein_coding	G3bp2	GTPase activating protein (SH3 domain) binding protein 2 [Source:MGI Symbol;Acc:MGI:2442040]	chr5	92052146	92083719	10	ensembl_havana	KNOWN	12.7443	12.6539	12.7079	12.6284	12.725	12.7815	12.9135	12.9998	12.8964	12.8156	12.9103	12.9952
ENSMUSG00000031521	0.315578	1.24451	11.5329	11.6856	11.37	2.78425	0.0185995	0.536312	1	protein_coding	Aga	aspartylglucosaminidase [Source:MGI Symbol;Acc:MGI:104873]	chr8	53511702	53523421	1	ensembl	KNOWN	11.9292	11.5427	11.5849	11.6788	11.6432	11.7884	11.4027	11.2476	11.4598	11.3357	11.369	11.4133
ENSMUSG00000024743	-0.530618	-1.44455	9.2414	8.8613	9.39192	-2.78372	0.0186169	0.536349	1	protein_coding	Syt7	synaptotagmin VII [Source:MGI Symbol;Acc:MGI:1859545]	chr19	10389090	10453181	3	ensembl	KNOWN	8.71821	8.60268	9.26301	8.7073	8.99772	9.14676	9.43367	9.13116	9.61092	9.66814	9.71738	9.89979
ENSMUSG00000038797	0.383564	1.30456	8.89401	9.01616	8.63259	2.78249	0.0186568	0.536806	1	protein_coding	Zscan2	zinc finger and SCAN domain containing 2 [Source:MGI Symbol;Acc:MGI:99176]	chr7	80860920	80876516	4	ensembl_havana	KNOWN	9.07615	9.03051	8.94181	9.11755	9.12175	8.88181	8.39721	8.71512	8.78545	8.98889	9.03166	8.64017
ENSMUSG00000037780	-0.895296	-1.85999	6.59933	6.22063	7.11593	-2.78074	0.0187142	0.537235	1	protein_coding	Mbl1	mannose-binding lectin (protein A) 1 [Source:MGI Symbol;Acc:MGI:96923]	chr14	41151456	41158959	1	ensembl	KNOWN	6.43736	6.06821	6.15632	5.57515	6.18315	5.9381	6.86066	7.5582	6.92892	6.888	7.96224	6.63561
ENSMUSG00000020864	-0.308625	-1.23853	12.6519	12.4995	12.8081	-2.78065	0.0187172	0.537235	1	protein_coding	Ankrd40	ankyrin repeat domain 40 [Source:MGI Symbol;Acc:MGI:1918702]	chr11	94328001	94341841	5	ensembl_havana	KNOWN	12.5162	12.3338	12.6485	12.3677	12.4997	12.6551	12.837	12.6977	12.8896	12.7638	12.7435	12.8703
ENSMUSG00000021065	-0.315576	-1.24451	12.6397	12.4886	12.8042	-2.78008	0.0187358	0.537235	1	protein_coding	Fut8	fucosyltransferase 8 [Source:MGI Symbol;Acc:MGI:1858901]	chr12	77238104	77476338	3	ensembl	KNOWN	12.6478	12.2964	12.5216	12.4951	12.2575	12.5579	12.7947	12.8759	12.742	12.7647	12.8512	12.8717
ENSMUSG00000025044	1.16232	2.23817	5.52272	6.22904	5.06672	2.78005	0.0187367	0.537235	-1	protein_coding	Msr1	macrophage scavenger receptor 1 [Source:MGI Symbol;Acc:MGI:98257]	chr8	39581700	39642678	2	ensembl	KNOWN	5.88987	6.85911	5.93814	5.76359	6.18315	5.68094	5.33174	5.71913	4.14931	5.35599	4.31499	5.08672
ENSMUSG00000024575	-1.2988	-2.46025	8.91601	8.14982	9.44862	-2.77939	0.0187583	0.537235	1	protein_coding	Pde6a	phosphodiesterase 6A, cGMP-specific, rod, alpha [Source:MGI Symbol;Acc:MGI:97524]	chr18	61220482	61289924	2	ensembl_havana	KNOWN	8.90368	7.2508	8.29497	8.71494	7.58866	8.91958	9.75512	9.41463	9.17611	9.91307	8.95885	10.1017
ENSMUSG00000010047	-0.260109	-1.19757	12.116	12.0889	12.349	-2.77933	0.0187603	0.537235	1	protein_coding	Hyal2	hyaluronoglucosaminidase 2 [Source:MGI Symbol;Acc:MGI:1196334]	chr9	107567945	107572779	7	ensembl_havana	KNOWN	12.1739	11.9892	12.1036	11.8958	11.9053	12.0381	12.4736	12.2617	12.3115	12.1163	11.9986	12.125
ENSMUSG00000027573	-0.243746	-1.18406	11.4862	11.3337	11.5774	-2.77895	0.0187729	0.537235	1	protein_coding	Gid8	GID complex subunit 8 homolog (S. cerevisiae) [Source:MGI Symbol;Acc:MGI:1923675]	chr2	180710117	180718733	3	ensembl_havana	KNOWN	11.3751	11.2183	11.4076	11.2502	11.4251	11.4417	11.6187	11.5407	11.5728	11.6268	11.6762	11.6811
ENSMUSG00000036820	-0.527656	-1.44159	12.0157	11.7739	12.3016	-2.77864	0.018783	0.537235	-1	protein_coding	Amdhd2	amidohydrolase domain containing 2 [Source:MGI Symbol;Acc:MGI:2443978]	chr17	24155833	24163766	6	ensembl_havana	KNOWN	12.049	11.449	11.8238	11.7001	11.3994	11.9704	12.5359	12.0294	12.3395	12.3954	12.2391	12.2578
ENSMUSG00000090100	0.416885	1.33504	10.0275	10.1524	9.73551	2.77849	0.018788	0.537235	-1	protein_coding	Ttbk2	tau tubulin kinase 2 [Source:MGI Symbol;Acc:MGI:2155779]	chr2	120732816	120850604	6	ensembl_havana	KNOWN	10.13	10.3016	10.0256	10.4561	10.3933	10.0766	9.73578	9.99712	9.47364	9.94258	9.79928	9.99895
ENSMUSG00000025736	-0.453293	-1.36916	12.69	12.494	12.9473	-2.77844	0.0187897	0.537235	1	protein_coding	Jmjd8	jumonji domain containing 8 [Source:MGI Symbol;Acc:MGI:1919356]	chr17	25828867	25831842	8	ensembl_havana	KNOWN	12.7853	12.0969	12.5998	12.358	12.3041	12.6137	12.9938	12.8026	13.0455	12.8683	12.8757	12.9366
ENSMUSG00000019579	-0.357492	-1.2812	11.7287	11.5735	11.931	-2.77781	0.0188102	0.537453	-1	protein_coding	Mydgf	myeloid derived growth factor [Source:MGI Symbol;Acc:MGI:2156020]	chr17	56175744	56183920	3	ensembl_havana	KNOWN	11.6739	11.3227	11.7238	11.3331	11.5032	11.7033	11.9842	11.8689	11.9398	11.8229	11.9953	11.8734
ENSMUSG00000039357	-0.243567	-1.18392	9.77696	9.62731	9.87088	-2.77763	0.0188161	0.537453	1	protein_coding	Fut11	fucosyltransferase 11 [Source:MGI Symbol;Acc:MGI:1920318]	chr14	20694968	20700197	1	ensembl	KNOWN	9.52035	9.67401	9.68756	9.62259	9.77022	9.7349	9.91498	9.88728	9.81037	9.82073	9.98075	9.89979
ENSMUSG00000038886	0.28628	1.21949	11.7366	11.8373	11.551	2.77628	0.0188606	0.538128	-1	protein_coding	Man2a2	mannosidase 2, alpha 2 [Source:MGI Symbol;Acc:MGI:2150656]	chr7	80349098	80371375	1	ensembl	KNOWN	11.8447	11.7726	11.8947	11.9853	11.8071	11.8047	11.5715	11.6687	11.413	11.6862	11.5702	11.8212
ENSMUSG00000024827	0.630089	1.54766	13.3023	13.497	12.8669	2.77393	0.0189381	0.539095	-1	protein_coding	Gldc	glycine decarboxylase [Source:MGI Symbol;Acc:MGI:1341155]	chr19	30098449	30175418	1	ensembl	KNOWN	13.5866	13.7103	13.194	14.0404	14.5037	13.4723	12.9816	12.9083	12.7108	12.755	12.9364	12.8284
ENSMUSG00000063564	0.519459	1.43342	8.84893	9.13041	8.61095	2.77222	0.018995	0.539875	1	protein_coding	Col23a1	collagen, type XXIII, alpha 1 [Source:MGI Symbol;Acc:MGI:2653243]	chr11	51289920	51583918	2	ensembl_havana	KNOWN	9.32215	9.00082	9.06826	8.97861	8.74686	8.84302	8.78365	8.48937	8.55983	8.65829	8.47071	9.26552
ENSMUSG00000046719	-0.618141	-1.5349	7.30317	7.02805	7.64619	-2.77051	0.019052	0.540723	-1	protein_coding	Nxph3	neurexophilin 3 [Source:MGI Symbol;Acc:MGI:1336188]	chr11	95509845	95514570	1	ensembl_havana	KNOWN	6.58175	7.16774	7.33466	6.62462	7.09173	7.14357	7.6203	7.57601	7.74226	7.59775	7.90701	7.2507
ENSMUSG00000033900	0.421798	1.3396	9.69459	9.96223	9.54044	2.77004	0.0190674	0.54093	1	protein_coding	Map9	microtubule-associated protein 9 [Source:MGI Symbol;Acc:MGI:2442208]	chr3	82358044	82395268	7	ensembl_havana	KNOWN	10.0983	9.9751	9.81328	9.9928	10.0524	9.74755	9.68021	9.68466	9.25644	9.2472	9.56961	9.21753
ENSMUSG00000078868	0.658503	1.57844	6.73426	7.21009	6.55158	2.76976	0.0190768	0.540967	-1	protein_coding	Gm14412	predicted gene 14412 [Source:MGI Symbol;Acc:MGI:3652251]	chr2	177314520	177324307	1	havana	KNOWN	6.87126	7.86571	6.89328	6.68804	7.06451	6.76633	6.57749	6.53106	6.5462	6.37536	6.11017	6.52166
ENSMUSG00000036687	0.239709	1.18075	11.1732	11.3123	11.0726	2.76951	0.0190852	0.540976	-1	protein_coding	Tmem184a	transmembrane protein 184a [Source:MGI Symbol;Acc:MGI:2385897]	chr5	139802485	139819917	5	ensembl_havana	KNOWN	11.3247	11.2739	11.3381	11.2277	11.2609	11.2885	10.983	11.0891	11.1455	10.9627	11.181	11.0034
ENSMUSG00000024640	0.318042	1.24664	11.5396	11.7197	11.4017	2.7684	0.0191221	0.541007	-1	protein_coding	Psat1	phosphoserine aminotransferase 1 [Source:MGI Symbol;Acc:MGI:2183441]	chr19	15904678	15947337	7	ensembl_havana	KNOWN	11.7862	11.6091	11.7638	11.5954	11.7453	11.8679	11.5317	11.2392	11.4341	11.4371	11.1781	11.2868
ENSMUSG00000052658	-0.777387	-1.71402	6.42208	6.04689	6.82428	-2.76616	0.0191974	0.54163	1	protein_coding	5830454E08Rik	RIKEN cDNA 5830454E08 gene [Source:MGI Symbol;Acc:MGI:1923350]	chr9	120577346	120578072	1	ensembl	KNOWN	6.33239	6.19945	5.60883	5.43429	6.37263	6.38948	6.83181	6.4561	7.18493	6.71639	6.79739	6.74122
ENSMUSG00000079262	0.630336	1.54793	14.2382	14.506	13.8756	2.76575	0.019211	0.541785	-1	protein_coding	Slco1a6	solute carrier organic anion transporter family, member 1a6 [Source:MGI Symbol;Acc:MGI:1351906]	chr6	142085761	142208521	4	ensembl_havana	KNOWN	14.8004	13.954	14.7635	14.731	14.3689	14.8474	14.1714	13.7612	13.6943	13.9658	13.7956	14.005
ENSMUSG00000031860	1.29078	2.4466	6.42879	7.12862	5.83784	2.76539	0.0192231	0.541898	1	protein_coding	Pbx4	pre B cell leukemia homeobox 4 [Source:MGI Symbol;Acc:MGI:1931321]	chr8	69832491	69872292	9	ensembl_havana	KNOWN	7.11227	7.68338	6.59022	7.49761	6.7253	6.47314	6.13319	6.00864	5.3717	5.9279	6.76669	4.8554
ENSMUSG00000016477	0.581047	1.49593	9.25618	9.51341	8.93236	2.76487	0.0192406	0.541981	-1	protein_coding	E2f3	E2F transcription factor 3 [Source:MGI Symbol;Acc:MGI:1096340]	chr13	29906575	29985668	2	ensembl_havana	KNOWN	9.42784	9.71481	9.39757	9.68998	9.63797	9.24523	9.10633	9.26345	8.42729	9.22602	8.96562	8.97208
ENSMUSG00000028519	0.329258	1.25637	8.98979	9.15591	8.82666	2.76426	0.0192613	0.542062	1	protein_coding	Dab1	disabled 1 [Source:MGI Symbol;Acc:MGI:108554]	chr4	103619359	104744844	8	ensembl_havana	KNOWN	9.30837	9.07107	9.0883	9.05276	9.17363	9.43452	8.82816	8.88192	8.76989	8.61006	8.83116	8.82769
ENSMUSG00000034762	0.497457	1.41172	9.21048	9.32828	8.83082	2.76372	0.0192795	0.542062	1	protein_coding	Glis1	GLIS family zinc finger 1 [Source:MGI Symbol;Acc:MGI:2386723]	chr4	107434591	107635061	6	ensembl_havana	KNOWN	9.49017	9.19684	9.29784	9.81599	9.01204	9.57842	8.97394	8.84567	8.67287	9.21531	9.17298	9.25367
ENSMUSG00000030321	0.608451	1.52462	8.29141	8.60021	7.99176	2.76353	0.0192859	0.542062	-1	protein_coding	Efcab12	EF-hand calcium binding domain 12 [Source:MGI Symbol;Acc:MGI:2681834]	chr6	115810729	115838412	3	ensembl_havana	KNOWN	8.56447	8.96437	8.2718	8.75991	8.63103	7.98872	7.8535	8.01518	8.1066	8.11808	8.29899	7.92429
ENSMUSG00000025354	-0.256267	-1.19438	12.2646	12.1098	12.3661	-2.76329	0.0192939	0.542062	1	protein_coding	Dnajc14	DnaJ (Hsp40) homolog, subfamily C, member 14 [Source:MGI Symbol;Acc:MGI:1921580]	chr10	128805676	128819446	1	ensembl	KNOWN	12.1615	11.954	12.2141	12.1612	12.3207	12.1779	12.3771	12.3824	12.3388	12.3471	12.3093	12.4309
ENSMUSG00000030706	-0.400485	-1.31995	11.4016	11.2432	11.6437	-2.76082	0.0193775	0.542586	-1	protein_coding	Mrpl48	mitochondrial ribosomal protein L48 [Source:MGI Symbol;Acc:MGI:1289321]	chr7	100545751	100608297	9	ensembl_havana	KNOWN	11.4632	10.9325	11.334	11.0216	11.1439	11.3995	11.6324	11.5293	11.7694	11.5426	11.5239	11.5272
ENSMUSG00000028998	-0.437373	-1.35414	11.9941	11.787	12.2244	-2.75983	0.0194108	0.543292	-1	protein_coding	Tomm7	translocase of outer mitochondrial membrane 7 homolog (yeast) [Source:MGI Symbol;Acc:MGI:1913419]	chr5	23838944	23844161	1	ensembl_havana	KNOWN	11.9995	11.5447	11.8168	11.5819	11.716	12.0903	12.2789	12.0286	12.3656	12.2423	12.1937	12.0703
ENSMUSG00000024486	-1.00741	-2.0103	11.0919	11.5152	12.5226	-2.75939	0.0194258	0.54333	-1	protein_coding	Hbegf	heparin-binding EGF-like growth factor [Source:MGI Symbol;Acc:MGI:96070]	chr18	36504929	36515805	1	ensembl	KNOWN	12.5857	10.8299	11.13	10.2324	10.0455	10.0428	12.6457	12.6459	12.2762	10.5074	10.1627	9.99895
ENSMUSG00000022215	-0.589582	-1.50481	11.0992	10.8887	11.4783	-2.75931	0.0194284	0.54333	1	protein_coding	Fitm1	fat storage-inducing transmembrane protein 1 [Source:MGI Symbol;Acc:MGI:1915930]	chr14	55575617	55576952	1	ensembl_havana	KNOWN	11.4175	10.5798	10.6688	10.7291	10.4601	10.9074	11.5539	11.2096	11.6713	11.3208	11.3664	11.3055
ENSMUSG00000026176	-0.395538	-1.31543	13.1357	12.9512	13.3467	-2.7585	0.0194563	0.543621	1	protein_coding	Ctdsp1	CTD (carboxy-terminal domain, RNA polymerase II, polypeptide A) small phosphatase 1 [Source:MGI Symbol;Acc:MGI:2654470]	chr1	74391509	74397285	3	ensembl_havana	KNOWN	13.1376	12.6142	13.1017	12.7898	12.7535	13.0847	13.3794	13.2776	13.3831	13.3291	13.3512	13.4261
ENSMUSG00000021981	-0.25705	-1.19503	12.6029	12.5051	12.7621	-2.75825	0.0194647	0.543621	1	protein_coding	Cab39l	calcium binding protein 39-like [Source:MGI Symbol;Acc:MGI:1914081]	chr14	59440981	59548903	1	ensembl	KNOWN	12.5785	12.3841	12.5525	12.3623	12.3813	12.5197	12.7075	12.773	12.8058	12.6042	12.7766	12.789
ENSMUSG00000021079	-0.294184	-1.22619	10.5991	10.453	10.7472	-2.75781	0.0194795	0.543621	-1	protein_coding	Timm9	translocase of inner mitochondrial membrane 9 [Source:MGI Symbol;Acc:MGI:1353436]	chr12	71123173	71136675	2	ensembl	KNOWN	10.4262	10.4207	10.512	10.4538	10.2646	10.5144	10.8811	10.7161	10.6444	10.932	10.7599	10.6639
ENSMUSG00000027536	0.403421	1.32264	10.4151	10.63	10.2266	2.75665	0.0195192	0.544047	1	protein_coding	Chmp4c	charged multivesicular body protein 4C [Source:MGI Symbol;Acc:MGI:1913621]	chr3	10366907	10428856	2	ensembl_havana	KNOWN	10.6199	10.85	10.4201	10.77	10.7415	10.4306	10.1168	10.3475	10.2154	9.99985	10.3684	10.1017
ENSMUSG00000044835	0.538833	1.4528	7.82212	8.17278	7.63395	2.75573	0.0195507	0.544696	1	protein_coding	Ankrd45	ankyrin repeat domain 45 [Source:MGI Symbol;Acc:MGI:1921094]	chr1	161142691	161170498	5	ensembl_havana	KNOWN	7.89909	8.44407	8.17518	8.14324	7.95759	7.87028	7.36232	7.94838	7.59114	7.17996	7.74323	7.551
ENSMUSG00000033020	-0.459911	-1.37546	11.2622	11.0456	11.5055	-2.75517	0.0195699	0.545004	1	protein_coding	Polr2f	polymerase (RNA) II (DNA directed) polypeptide F [Source:MGI Symbol;Acc:MGI:1349393]	chr15	79141351	79151774	1	ensembl	KNOWN	11.2901	10.7248	11.1219	10.8794	11.0705	11.3506	11.5261	11.3088	11.6817	11.3505	11.489	11.3535
ENSMUSG00000023106	-0.3074	-1.23748	11.57	11.4153	11.7227	-2.7548	0.0195823	0.545043	1	protein_coding	Denr	density-regulated protein [Source:MGI Symbol;Acc:MGI:1915434]	chr5	123907175	123928835	5	ensembl_havana	KNOWN	11.5136	11.1843	11.548	11.3528	11.4317	11.5755	11.6868	11.6811	11.8004	11.7571	11.6637	11.6453
ENSMUSG00000021619	-0.356705	-1.2805	9.89968	9.73828	10.095	-2.75441	0.0195958	0.545043	-1	protein_coding	Atg10	autophagy related 10 [Source:MGI Symbol;Acc:MGI:1914045]	chr13	90935349	91223987	1	ensembl	KNOWN	9.78687	9.5442	9.88376	9.60215	9.53265	9.89134	10.1639	9.90852	10.2125	10.0519	10.1299	10.0884
ENSMUSG00000042293	-0.560576	-1.47486	10.1372	9.91336	10.4739	-2.75409	0.0196068	0.545123	1	protein_coding	Gm5617	predicted gene 5617 [Source:MGI Symbol;Acc:MGI:3643566]	chr9	48495345	48495964	1	ensembl	KNOWN	10.3341	9.57676	9.82924	9.70155	9.54255	10.1227	10.5501	10.251	10.6207	10.3814	10.4719	10.264
ENSMUSG00000039801	0.358173	1.2818	10.1102	10.2642	9.90603	2.7524	0.0196648	0.545827	1	protein_coding	2410089E03Rik	RIKEN cDNA 2410089E03 gene [Source:MGI Symbol;Acc:MGI:1920942]	chr15	8169106	8271158	5	ensembl_havana	KNOWN	10.1724	10.5203	10.0999	10.3571	10.2854	10.2106	9.77041	10.0961	9.85159	9.95871	9.89464	10.105
ENSMUSG00000028964	-0.481267	-1.39597	14.0297	13.8088	14.2901	-2.75111	0.0197093	0.546154	-1	protein_coding	Park7	Parkinson disease (autosomal recessive, early onset) 7 [Source:MGI Symbol;Acc:MGI:2135637]	chr4	150897133	150914437	10	ensembl_havana	KNOWN	14.0722	13.4666	13.8877	13.5836	13.6955	14.0603	14.3106	14.0719	14.4879	14.2707	14.2036	14.2461
ENSMUSG00000008373	-0.260035	-1.19751	10.9184	10.7885	11.0485	-2.75004	0.0197462	0.546686	1	protein_coding	Prpf31	PRP31 pre-mRNA processing factor 31 homolog (yeast) [Source:MGI Symbol;Acc:MGI:1916238]	chr7	3629985	3642486	6	ensembl_havana	KNOWN	10.856	10.6693	10.8401	10.7737	10.9696	10.8847	11.1131	10.9594	11.0729	11.0099	11.0081	10.8642
ENSMUSG00000014444	0.398725	1.31834	12.5729	12.7514	12.3527	2.74984	0.019753	0.546686	-1	protein_coding	Piezo1	piezo-type mechanosensitive ion channel component 1 [Source:MGI Symbol;Acc:MGI:3603204]	chr8	122481698	122551329	9	ensembl_havana	KNOWN	12.6223	13.0193	12.6126	12.9366	12.8662	12.5793	12.252	12.5319	12.2741	12.5235	12.2872	12.3697
ENSMUSG00000034259	-0.374813	-1.29667	10.7658	10.594	10.9688	-2.74709	0.0198481	0.548861	1	protein_coding	Exosc4	exosome component 4 [Source:MGI Symbol;Acc:MGI:1923576]	chr15	76327397	76330677	2	ensembl_havana	KNOWN	10.7555	10.389	10.6374	10.5358	10.4364	10.7879	11.0266	10.7616	11.1182	10.8357	11.0048	10.9007
ENSMUSG00000041769	-0.260416	-1.19782	11.4423	11.3255	11.5859	-2.74614	0.0198811	0.549546	1	protein_coding	Ppp2r2d	protein phosphatase 2, regulatory subunit B, delta [Source:MGI Symbol;Acc:MGI:1289252]	chr7	138846079	138883057	9	ensembl_havana	KNOWN	11.4476	11.1482	11.3807	11.3257	11.2609	11.4404	11.5867	11.5531	11.618	11.5134	11.5262	11.5061
ENSMUSG00000078719	-0.666465	-1.58718	6.16397	5.85474	6.52121	-2.74552	0.0199027	0.549916	-1	protein_coding	Msmp	microseminoprotein, prostate associated [Source:MGI Symbol;Acc:MGI:3652339]	chr4	43583216	43584494	1	ensembl_havana	KNOWN	5.81392	5.64552	6.10479	5.57515	6.50001	6.38948	6.57749	6.76644	6.2197	6.21263	5.89996	6.26257
ENSMUSG00000049090	-0.211012	-1.1575	12.01	11.8971	12.1081	-2.7441	0.0199523	0.550151	1	protein_coding	Zadh2	zinc binding alcohol dehydrogenase, domain containing 2 [Source:MGI Symbol;Acc:MGI:2444835]	chr18	84088158	84097514	1	ensembl	KNOWN	11.946	11.9547	11.7905	11.9042	11.9263	11.9107	12.1336	12.1111	12.0796	12.1469	12.0975	12.1193
ENSMUSG00000022762	0.649935	1.5691	5.84557	6.18217	5.53223	2.74159	0.0200398	0.551642	1	protein_coding	Ncam2	neural cell adhesion molecule 2 [Source:MGI Symbol;Acc:MGI:97282]	chr16	81200697	81624285	2	ensembl_havana	KNOWN	6.2769	6.1133	6.15632	6.48873	5.63566	6.79912	5.56	5.43673	5.59997	5.19093	5.51293	5.37623
ENSMUSG00000028443	-0.307014	-1.23714	9.96748	9.85058	10.1576	-2.74038	0.0200823	0.55214	1	protein_coding	Nudt2	nudix (nucleoside diphosphate linked moiety X)-type motif 2 [Source:MGI Symbol;Acc:MGI:1913651]	chr4	41465151	41480926	1	ensembl_havana	KNOWN	9.79676	9.7931	9.96187	9.63068	9.7012	10.0186	10.1168	10.1206	10.2354	10.0277	10.1627	10.0444
ENSMUSG00000001493	-0.824626	-1.77108	8.35753	7.8646	8.68922	-2.73758	0.0201808	0.553253	-1	protein_coding	Meox1	mesenchyme homeobox 1 [Source:MGI Symbol;Acc:MGI:103220]	chr11	101877510	101894374	1	ensembl_havana	KNOWN	7.37266	7.68338	8.53775	7.56674	8.42172	7.96001	8.87841	8.66607	8.52319	8.5686	8.93143	9.18046
ENSMUSG00000079003	-0.323781	-1.25161	10.0705	9.91247	10.2363	-2.73635	0.0202244	0.553665	1	protein_coding	Samd1	sterile alpha motif domain containing 1 [Source:MGI Symbol;Acc:MGI:2142433]	chr8	83997672	84000386	1	ensembl	KNOWN	9.73118	10.081	9.9252	9.73572	10.0934	9.85672	10.2591	10.1506	10.2991	10.295	10.2429	10.1758
ENSMUSG00000061232	-0.452725	-1.36862	13.8466	13.6791	14.1318	-2.73622	0.0202289	0.553665	-1	protein_coding	H2-K1	histocompatibility 2, K1, K region [Source:MGI Symbol;Acc:MGI:95904]	chr17	33996017	34000333	9	ensembl_havana	KNOWN	13.5164	13.6338	13.887	13.4425	13.8238	13.7944	13.906	14.4777	14.0117	13.836	13.8654	13.9649
ENSMUSG00000089789	-0.700841	-1.62545	7.06607	6.62844	7.32928	-2.73579	0.0202441	0.553852	1	protein_coding	Rdh1	retinol dehydrogenase 1 (all trans) [Source:MGI Symbol;Acc:MGI:1195275]	chr10	127759721	127768297	1	ensembl_havana	KNOWN	6.03074	6.96129	6.89328	6.65668	7.24508	7.24225	7.25773	7.19306	7.53704	7.13522	7.54041	7.10002
ENSMUSG00000031231	-0.322636	-1.25061	14.0188	13.8955	14.2181	-2.7354	0.0202581	0.553907	1	protein_coding	Cox7b	cytochrome c oxidase subunit VIIb [Source:MGI Symbol;Acc:MGI:1913392]	chrX	106015700	106022450	3	ensembl_havana	KNOWN	13.89	13.827	13.9694	13.5711	13.9473	13.999	14.2323	14.1307	14.2913	14.0621	14.2129	14.0929
ENSMUSG00000029034	0.26631	1.20273	10.6498	10.8206	10.5543	2.73153	0.0203955	0.555823	1	protein_coding	Cpsf3l	cleavage and polyadenylation specific factor 3-like [Source:MGI Symbol;Acc:MGI:1919207]	chr4	155869546	155889103	7	ensembl_havana	KNOWN	10.9631	10.75	10.7486	10.6909	10.5779	10.7507	10.6812	10.4573	10.5243	10.6008	10.537	10.5155
ENSMUSG00000027667	0.284995	1.21841	10.6692	10.7811	10.4961	2.73031	0.0204392	0.556516	1	protein_coding	Zfp639	zinc finger protein 639 [Source:MGI Symbol;Acc:MGI:1915028]	chr3	32510259	32520833	9	ensembl_havana	KNOWN	10.6853	10.9135	10.7444	11.0169	10.6688	10.8062	10.4373	10.5571	10.4939	10.5485	10.5971	10.5619
ENSMUSG00000035472	-0.587878	-1.50303	9.80907	9.60287	10.1907	-2.72657	0.020573	0.558052	-1	protein_coding	Slc25a21	solute carrier family 25 (mitochondrial oxodicarboxylate carrier), member 21 [Source:MGI Symbol;Acc:MGI:2445059]	chr12	56712634	57197472	4	ensembl_havana	KNOWN	9.41504	9.76865	9.62493	9.70155	8.9905	9.37051	10.2779	10.3707	9.92365	10.0876	10.426	9.75179
ENSMUSG00000054312	-0.437548	-1.3543	11.7032	11.4665	11.9041	-2.72565	0.0206063	0.558276	-1	protein_coding	Mrps21	mitochondrial ribosomal protein S21 [Source:MGI Symbol;Acc:MGI:1913542]	chr3	95862634	95871519	4	ensembl_havana	KNOWN	11.6726	11.1374	11.5896	11.3031	11.5044	11.8087	11.9401	11.7929	11.9792	11.9559	11.8007	11.9543
ENSMUSG00000020077	-0.400665	-1.32012	10.1449	9.91507	10.3157	-2.72414	0.0206608	0.558845	-1	protein_coding	Srgn	serglycin [Source:MGI Symbol;Acc:MGI:97756]	chr10	62493833	62527451	6	ensembl_havana	KNOWN	9.72081	9.81374	10.2106	9.74321	10.2252	9.94361	10.3711	10.2343	10.3418	10.345	10.3684	10.4206
ENSMUSG00000044018	-0.200858	-1.14938	12.4444	12.329	12.5298	-2.72257	0.0207175	0.559022	-1	protein_coding	Mrpl50	mitochondrial ribosomal protein L50 [Source:MGI Symbol;Acc:MGI:107329]	chr4	49512596	49521093	1	ensembl_havana	KNOWN	12.2905	12.3086	12.3878	12.3241	12.3099	12.3824	12.5756	12.5245	12.4895	12.5604	12.5865	12.593
ENSMUSG00000018740	-0.322236	-1.25027	10.6875	10.5172	10.8394	-2.72111	0.0207706	0.559774	1	protein_coding	Slc25a35	solute carrier family 25, member 35 [Source:MGI Symbol;Acc:MGI:1919248]	chr11	68968131	68974365	3	ensembl_havana	KNOWN	10.5455	10.443	10.563	10.6695	10.2972	10.603	10.8828	10.8355	10.7999	10.8787	10.6982	11.0331
ENSMUSG00000068037	-0.467513	-1.38272	7.3716	7.09089	7.5584	-2.71876	0.0208559	0.561168	-1	protein_coding	Mas1	MAS1 oncogene [Source:MGI Symbol;Acc:MGI:96918]	chr17	12841079	12868143	9	ensembl_havana	KNOWN	7.17433	7.03344	7.0649	7.58351	7.31604	7.4002	7.74935	7.62816	7.2977	7.67792	7.02195	7.51174
ENSMUSG00000052906	-0.384593	-1.30549	11.4414	11.2416	11.6262	-2.71705	0.0209184	0.56172	-1	protein_coding	Ubxn8	UBX domain protein 8 [Source:MGI Symbol;Acc:MGI:1337129]	chr8	33619586	33641976	1	ensembl	KNOWN	11.4382	10.891	11.3956	11.1802	11.2137	11.4788	11.6469	11.5941	11.6374	11.5879	11.6085	11.6247
ENSMUSG00000024190	-0.804483	-1.74652	12.0098	11.8346	12.6391	-2.71557	0.0209724	0.562058	-1	protein_coding	Dusp1	dual specificity phosphatase 1 [Source:MGI Symbol;Acc:MGI:105120]	chr17	26505590	26508519	3	ensembl_havana	KNOWN	12.1595	11.5146	11.8297	11.8967	11.7215	11.5837	12.9395	12.4654	12.5124	12.5413	11.2012	11.7523
ENSMUSG00000021474	-0.384478	-1.30539	14.1773	13.99	14.3745	-2.7145	0.0210118	0.562195	1	protein_coding	Sfxn1	sideroflexin 1 [Source:MGI Symbol;Acc:MGI:2137677]	chr13	54071845	54108346	1	ensembl	KNOWN	14.2801	13.7211	13.9687	13.9458	13.7529	14.1089	14.4539	14.31	14.3595	14.4103	14.3366	14.4801
ENSMUSG00000027360	1.56083	2.95023	6.17338	6.88429	5.32346	2.71404	0.0210286	0.562419	-1	protein_coding	Hdc	histidine decarboxylase [Source:MGI Symbol;Acc:MGI:96062]	chr2	126593667	126619299	5	ensembl_havana	KNOWN	5.96202	6.43078	8.26007	5.82131	6.57908	7.74124	5.41191	5.27167	5.28681	5.35599	5.89996	6.05975
ENSMUSG00000091007	0.695447	1.61939	6.26669	6.64052	5.94507	2.71325	0.0210578	0.562523	-1	protein_coding	D630036H23Rik	RIKEN cDNA D630036H23 gene [Source:MGI Symbol;Acc:MGI:3704386]	chr12	36381242	36382181	1	ensembl	KNOWN	6.67056	6.35771	6.89328	6.33871	6.13162	6.25413	5.93037	6.37703	5.52782	5.81896	6.73533	6.16472
ENSMUSG00000014313	-0.323441	-1.25131	14.1076	13.977	14.3004	-2.71205	0.0211021	0.563033	-1	protein_coding	Cox6c	cytochrome c oxidase subunit VIc [Source:MGI Symbol;Acc:MGI:104614]	chr15	35925886	35938246	5	ensembl_havana	KNOWN	13.9627	13.9287	14.0395	13.6526	14.0607	14.0538	14.3096	14.2389	14.3527	14.2261	14.3508	14.1149
ENSMUSG00000017778	0.316895	1.24565	8.56118	8.72446	8.40756	2.71075	0.0211501	0.563893	-1	protein_coding	Cox7c	cytochrome c oxidase subunit VIIc [Source:MGI Symbol;Acc:MGI:103226]	chr13	86044816	86046904	4	ensembl_havana	KNOWN	8.55284	8.98877	8.63177	8.57095	8.64947	8.58548	8.47392	8.36171	8.38707	8.63438	8.44185	8.45596
ENSMUSG00000029560	-0.673469	-1.5949	11.9925	11.6933	12.3668	-2.71072	0.0211513	0.563893	-1	protein_coding	Snx8	sorting nexin 8 [Source:MGI Symbol;Acc:MGI:2443816]	chr5	140340299	140389262	7	ensembl_havana	KNOWN	12.3045	11.4179	11.3575	11.8541	11.3719	11.3942	12.48	12.1026	12.5177	12.2082	12.5897	12.3116
ENSMUSG00000025403	-0.561066	-1.47536	13.7229	13.4696	14.0306	-2.71026	0.0211682	0.564119	-1	protein_coding	Shmt2	serine hydroxymethyltransferase 2 (mitochondrial) [Source:MGI Symbol;Acc:MGI:1277989]	chr10	127517123	127522444	1	ensembl	KNOWN	13.8214	13.0879	13.4994	13.5403	12.9036	13.5794	14.1184	13.935	14.0386	14.0882	14.1338	13.9291
ENSMUSG00000020461	1.47312	2.77622	4.01103	4.84274	3.36962	2.70957	0.0211936	0.564571	1	protein_coding	Clhc1	clathrin heavy chain linker domain containing 1 [Source:MGI Symbol;Acc:MGI:1920574]	chr11	29547950	29578367	3	ensembl_havana	KNOWN	4.30491	6.19945	4.02387	4.5412	4.74258	3.78282	3.37238	3.03463	3.70185	3.84698	3.92797	2.65376
ENSMUSG00000027070	0.386566	1.30728	17.7012	17.8605	17.4739	2.7082	0.0212444	0.565434	-1	protein_coding	Lrp2	low density lipoprotein receptor-related protein 2 [Source:MGI Symbol;Acc:MGI:95794]	chr2	69424340	69586065	4	ensembl_havana	KNOWN	18.0507	17.6315	17.8992	17.8658	17.7479	17.9866	17.5377	17.3893	17.4947	17.4918	17.4389	17.8801
ENSMUSG00000024007	-0.275623	-1.21052	10.358	10.2182	10.4939	-2.70591	0.0213298	0.566618	-1	protein_coding	Ppil1	peptidylprolyl isomerase (cyclophilin)-like 1 [Source:MGI Symbol;Acc:MGI:1916066]	chr17	29250803	29264158	4	ensembl_havana	KNOWN	10.232	10.1063	10.3164	10.0987	10.0662	10.38	10.5074	10.4452	10.529	10.5864	10.5325	10.4955
ENSMUSG00000067367	-0.290487	-1.22305	9.47773	9.35012	9.6406	-2.70189	0.0214801	0.569026	1	protein_coding	Lyar	Ly1 antibody reactive clone [Source:MGI Symbol;Acc:MGI:107470]	chr5	38220470	38234306	11	ensembl_havana	KNOWN	9.30144	9.27828	9.47063	9.13472	9.39192	9.18448	9.77799	9.60449	9.53933	9.76676	9.70529	9.57739
ENSMUSG00000045257	-0.470847	-1.38592	10.6377	10.4288	10.8997	-2.70156	0.0214925	0.569129	1	protein_coding	Morn2	MORN repeat containing 2 [Source:MGI Symbol;Acc:MGI:2674071]	chr17	80290212	80297473	1	ensembl	KNOWN	10.5601	10.098	10.6284	10.1892	10.1816	10.682	10.8544	10.7924	11.0522	10.9482	10.9478	10.7188
ENSMUSG00000055302	-0.290634	-1.22318	13.2438	13.0874	13.378	-2.70098	0.0215143	0.56924	-1	protein_coding	Mrfap1	Morf4 family associated protein 1 [Source:MGI Symbol;Acc:MGI:1914818]	chr5	36794867	36796772	1	ensembl_havana	KNOWN	13.0657	12.926	13.2705	13.0086	13.1678	13.221	13.3946	13.4302	13.3093	13.3791	13.467	13.2855
ENSMUSG00000040263	-0.312396	-1.24177	10.6813	10.5477	10.8601	-2.6998	0.0215587	0.56924	-1	protein_coding	Klhdc4	kelch domain containing 4 [Source:MGI Symbol;Acc:MGI:2384569]	chr8	121796313	121829569	10	ensembl_havana	KNOWN	10.5832	10.3844	10.6755	10.5053	10.2646	10.6237	10.8052	10.8594	10.9157	10.9595	10.8358	10.7633
ENSMUSG00000078427	-0.225502	-1.16918	9.3267	9.2472	9.4727	-2.69969	0.021563	0.56924	1	protein_coding	Sarnp	SAP domain containing ribonucleoprotein [Source:MGI Symbol;Acc:MGI:1913368]	chr10	128821771	128877638	1	ensembl	KNOWN	9.26625	9.1435	9.33186	9.27559	9.19261	9.26883	9.43367	9.49172	9.49271	9.39209	9.25267	9.37896
ENSMUSG00000028270	-0.530303	-1.44423	10.277	10.0329	10.5632	-2.69954	0.0215687	0.56924	1	protein_coding	Gbp2	guanylate binding protein 2 [Source:MGI Symbol;Acc:MGI:102772]	chr3	142620602	142638008	2	ensembl_havana	KNOWN	9.85002	9.9127	10.3361	9.83012	10.216	10.2848	10.3356	10.7596	10.5945	10.2745	10.1861	10.7444
ENSMUSG00000008301	-0.280876	-1.21493	11.0053	10.8768	11.1577	-2.69953	0.0215688	0.56924	1	protein_coding	Phax	phosphorylated adaptor for RNA export [Source:MGI Symbol;Acc:MGI:1891839]	chr18	56562443	56587712	3	ensembl_havana	KNOWN	10.9185	10.7029	11.0091	10.8292	10.8807	11.0177	11.098	11.1952	11.1798	11.1159	11.1605	10.9566
ENSMUSG00000042462	-0.548533	-1.4626	10.267	10.0022	10.5507	-2.6989	0.0215927	0.56924	-1	protein_coding	Dctpp1	dCTP pyrophosphatase 1 [Source:MGI Symbol;Acc:MGI:1913672]	chr7	127256959	127260709	1	ensembl_havana	KNOWN	10.2025	9.54831	10.2556	9.74694	10.0628	10.3248	10.6381	10.3214	10.6926	10.4537	10.5663	10.3912
ENSMUSG00000031937	0.751382	1.6834	9.06179	9.49521	8.74383	2.69801	0.0216263	0.569427	1	protein_coding	Vstm5	V-set and transmembrane domain containing 5 [Source:MGI Symbol;Acc:MGI:1916387]	chr9	15239045	15259393	1	ensembl	KNOWN	9.38255	10.1394	8.96367	9.39444	9.27804	8.96363	8.32657	8.9586	8.94632	9.00762	8.73136	8.64925
ENSMUSG00000057069	0.244998	1.18509	10.0288	10.117	9.87203	2.69622	0.0216941	0.570175	1	protein_coding	Ero1lb	ERO1-like beta (S. cerevisiae) [Source:MGI Symbol;Acc:MGI:1914725]	chr13	12565883	12609526	1	ensembl	KNOWN	10.1533	9.99631	10.2015	10.1699	10.1365	10.2732	9.83363	9.89439	9.88807	9.82777	9.93662	10.034
ENSMUSG00000005699	-0.288247	-1.22116	8.61346	8.50123	8.78948	-2.69571	0.0217134	0.570295	1	protein_coding	Pard6a	par-6 family cell polarity regulator alpha [Source:MGI Symbol;Acc:MGI:1927223]	chr8	105701154	105703493	2	ensembl	KNOWN	8.62128	8.48753	8.39489	8.34364	8.38918	8.50826	8.82084	8.65773	8.88987	8.80117	8.85324	8.59393
ENSMUSG00000072662	0.501978	1.41615	9.33881	9.65287	9.1509	2.69565	0.0217158	0.570295	-1	protein_coding	Mansc4	MANSC domain containing 4 [Source:MGI Symbol;Acc:MGI:3645619]	chr6	147075060	147087032	2	ensembl_havana	KNOWN	9.70513	9.5442	9.70929	9.3461	9.1018	9.74755	9.11235	9.01844	9.3219	8.95067	8.99902	9.50925
ENSMUSG00000032349	-0.265613	-1.20215	12.3374	12.2107	12.4764	-2.69464	0.021754	0.570498	1	protein_coding	Elovl5	ELOVL family member 5, elongation of long chain fatty acids (yeast) [Source:MGI Symbol;Acc:MGI:1916051]	chr9	77917364	77984519	4	ensembl_havana	KNOWN	12.1843	12.1109	12.3371	12.0621	12.1985	12.2655	12.4928	12.454	12.4823	12.352	12.5947	12.5152
ENSMUSG00000015016	-0.397495	-1.31722	12.228	12.0307	12.4282	-2.6946	0.0217557	0.570498	1	protein_coding	Acsf3	acyl-CoA synthetase family member 3 [Source:MGI Symbol;Acc:MGI:2182591]	chr8	122775505	122817880	1	ensembl	KNOWN	12.3114	11.7307	12.0501	12.0874	11.8436	12.2359	12.5077	12.3157	12.4613	12.3846	12.3959	12.4117
ENSMUSG00000026640	0.496244	1.41054	10.3749	10.5658	10.0696	2.69363	0.0217924	0.570498	1	protein_coding	Plxna2	plexin A2 [Source:MGI Symbol;Acc:MGI:107684]	chr1	194618218	194816869	5	ensembl_havana	KNOWN	10.371	10.7375	10.589	10.9441	10.8768	10.4015	10.1228	10.18	9.90597	10.2406	9.78786	10.3417
ENSMUSG00000042757	0.446431	1.36267	8.16133	8.36397	7.91754	2.69346	0.0217991	0.570498	-1	protein_coding	Tmem108	transmembrane protein 108 [Source:MGI Symbol;Acc:MGI:1932411]	chr9	103482947	103761837	5	ensembl_havana	KNOWN	8.54111	8.06247	8.48834	8.26262	8.09845	8.39485	8.00335	7.75866	7.99061	8.15216	8.35165	7.83168
ENSMUSG00000041012	0.295297	1.22714	9.01461	9.20627	8.91097	2.69262	0.021831	0.570498	-1	protein_coding	Cmtm8	CKLF-like MARVEL transmembrane domain containing 8 [Source:MGI Symbol;Acc:MGI:2447167]	chr9	114789345	114844152	1	ensembl	KNOWN	9.15522	9.15432	9.30927	8.93352	8.95389	9.18448	9.00658	8.80093	8.92541	8.75756	8.97237	9.02183
ENSMUSG00000025584	0.295916	1.22766	12.3847	12.521	12.2251	2.69173	0.0218651	0.570498	1	protein_coding	Pde8a	phosphodiesterase 8A [Source:MGI Symbol;Acc:MGI:1277116]	chr7	81213596	81334533	3	ensembl_havana	KNOWN	12.6803	12.4024	12.4805	12.636	12.3695	12.5998	12.254	12.1709	12.2505	12.2069	12.1697	12.3956
ENSMUSG00000034401	0.305684	1.236	11.1392	11.3067	11.001	2.69143	0.0218764	0.570498	1	protein_coding	Spata6	spermatogenesis associated 6 [Source:MGI Symbol;Acc:MGI:1915196]	chr4	111719984	111829184	14	ensembl_havana	KNOWN	11.53	11.0944	11.2957	11.343	11.1226	11.3142	11.0456	10.9863	10.9712	11.0299	10.9665	10.9712
ENSMUSG00000058952	0.474221	1.38917	9.64675	9.88996	9.41574	2.6911	0.0218891	0.570498	1	protein_coding	Cfi	complement component factor i [Source:MGI Symbol;Acc:MGI:105937]	chr3	129835884	129875332	2	ensembl_havana	KNOWN	9.95541	9.83071	9.88376	9.53043	9.90677	10.0081	9.3898	9.32268	9.53474	9.05643	9.71336	9.62875
ENSMUSG00000025151	-0.221184	-1.16569	13.3268	13.2389	13.4601	-2.69046	0.0219136	0.570498	-1	protein_coding	Maged1	melanoma antigen, family D, 1 [Source:MGI Symbol;Acc:MGI:1930187]	chrX	94535474	94542143	7	ensembl_havana	KNOWN	13.2722	13.1957	13.2488	13.1116	13.1497	13.2991	13.4493	13.403	13.528	13.4017	13.4625	13.3994
ENSMUSG00000041773	0.339701	1.26549	9.138	9.32959	8.98989	2.69029	0.0219201	0.570498	1	protein_coding	Enc1	ectodermal-neural cortex 1 [Source:MGI Symbol;Acc:MGI:109610]	chr13	97241105	97253039	1	ensembl	KNOWN	9.25193	9.4106	9.32624	9.16847	9.52768	9.2978	8.91326	9.0759	8.98051	8.68957	9.10098	8.91303
ENSMUSG00000067656	0.623556	1.54067	6.29431	6.67811	6.05455	2.68978	0.0219397	0.570498	-1	protein_coding	Slc22a27	solute carrier family 22, member 27 [Source:MGI Symbol;Acc:MGI:3042283]	chr19	7864388	7966027	2	ensembl_havana	KNOWN	6.33239	6.72028	6.98164	6.48873	6.82599	6.20603	6.17973	5.71913	6.26478	5.76125	6.29362	5.7581
ENSMUSG00000005947	-0.534988	-1.44893	6.75103	6.41325	6.94824	-2.68977	0.0219399	0.570498	1	protein_coding	Itgae	integrin alpha E, epithelial-associated [Source:MGI Symbol;Acc:MGI:1298377]	chr11	73090583	73147446	2	ensembl_havana	KNOWN	6.38583	6.74914	6.10479	6.25741	6.85805	6.86255	6.71025	7.0217	7.11278	6.94095	7.04771	6.96119
ENSMUSG00000019850	0.699565	1.62401	8.20494	8.37445	7.67489	2.6876	0.0220234	0.571633	-1	protein_coding	Tnfaip3	tumor necrosis factor, alpha-induced protein 3 [Source:MGI Symbol;Acc:MGI:1196377]	chr10	19000910	19015657	6	ensembl_havana	KNOWN	7.78438	8.97662	8.36235	8.74507	8.8381	8.61341	7.36232	8.00207	7.66027	7.92132	8.21052	7.98289
ENSMUSG00000016664	-0.231527	-1.17408	13.5169	13.4002	13.6317	-2.6871	0.0220426	0.571796	-1	protein_coding	Pacsin2	protein kinase C and casein kinase substrate in neurons 2 [Source:MGI Symbol;Acc:MGI:1345153]	chr15	83375607	83464606	3	ensembl	KNOWN	13.3708	13.3834	13.4464	13.357	13.3852	13.496	13.6302	13.6299	13.6351	13.5255	13.5844	13.7593
ENSMUSG00000029632	-0.259707	-1.19724	14.6434	14.5176	14.7773	-2.68476	0.0221331	0.572922	-1	protein_coding	Ndufa4	NADH dehydrogenase (ubiquinone) 1 alpha subcomplex, 4 [Source:MGI Symbol;Acc:MGI:107686]	chr6	11900292	11907497	5	ensembl_havana	KNOWN	14.6075	14.3965	14.5489	14.3587	14.5077	14.6308	14.8441	14.7105	14.7774	14.7605	14.8316	14.7468
ENSMUSG00000029833	0.336545	1.26273	11.8244	11.9824	11.6459	2.68375	0.022172	0.573485	1	protein_coding	Trim24	tripartite motif-containing 24 [Source:MGI Symbol;Acc:MGI:109275]	chr6	37870811	37966296	8	ensembl_havana	KNOWN	12.0271	12.1721	11.7481	12.1758	12.1022	11.8435	11.5985	11.7474	11.5917	11.6823	11.5988	11.605
ENSMUSG00000075467	-0.328874	-1.25603	11.135	10.9881	11.317	-2.6801	0.0223141	0.576045	-1	protein_coding	Dnlz	DNL-type zinc finger [Source:MGI Symbol;Acc:MGI:106559]	chr2	26348121	26352110	2	ensembl_havana	KNOWN	11.1113	10.8077	11.0454	10.8363	10.8904	11.1555	11.3129	11.1807	11.4573	11.2039	11.3728	11.2455
ENSMUSG00000028015	0.240249	1.1812	11.6026	11.7478	11.5075	2.67954	0.022336	0.576076	1	protein_coding	Ctso	cathepsin O [Source:MGI Symbol;Acc:MGI:2139628]	chr3	81932601	81956725	4	ensembl_havana	KNOWN	11.7395	11.7235	11.7803	11.5482	11.802	11.6515	11.4522	11.5259	11.5445	11.4348	11.4437	11.5851
ENSMUSG00000025190	-0.416042	-1.33426	13.061	12.8513	13.2673	-2.67905	0.0223551	0.576076	-1	protein_coding	Got1	glutamic-oxaloacetic transaminase 1, soluble [Source:MGI Symbol;Acc:MGI:95791]	chr19	43499752	43524605	4	ensembl_havana	KNOWN	13.0446	12.5875	12.9217	12.7527	12.7064	13.1103	13.3581	13.1132	13.3307	13.1891	13.1514	13.4667
ENSMUSG00000033377	0.330849	1.25775	7.91237	8.04406	7.71321	2.67862	0.0223719	0.576076	-1	protein_coding	Palmd	palmdelphin [Source:MGI Symbol;Acc:MGI:2148896]	chr3	116918258	116968987	4	ensembl_havana	KNOWN	7.91735	8.12985	8.08498	7.91043	8.04375	8.08494	7.83908	7.81974	7.48082	8.0474	7.77443	7.81565
ENSMUSG00000027281	0.448443	1.36457	8.57786	8.7595	8.31105	2.6782	0.0223881	0.576076	1	protein_coding	Slx4ip	SLX4 interacting protein [Source:MGI Symbol;Acc:MGI:1921493]	chr2	136891218	137071950	6	ensembl_havana	KNOWN	8.50534	9.15971	8.61345	8.96587	8.61235	8.79506	8.16245	8.48937	8.28133	8.44574	8.48963	8.41398
ENSMUSG00000076431	0.641745	1.56022	10.7418	11.025	10.3832	2.67805	0.0223941	0.576076	-1	protein_coding	Sox4	SRY (sex determining region Y)-box 4 [Source:MGI Symbol;Acc:MGI:98366]	chr13	28948919	28953713	1	ensembl_havana	KNOWN	10.8345	11.2777	10.9628	10.9278	11.6603	10.9168	10.2123	10.5138	10.4236	10.0184	10.804	10.35
ENSMUSG00000040666	0.364831	1.28773	6.01032	6.43491	6.07008	2.67768	0.0224087	0.576076	1	protein_coding	Sh3bgr	SH3-binding domain glutamic acid-rich protein [Source:MGI Symbol;Acc:MGI:1354740]	chr16	96200470	96228933	8	ensembl_havana	KNOWN	6.43736	6.56666	6.30071	5.64074	6.02268	6.10475	6.03534	5.9552	6.2197	5.50409	5.71938	5.61724
ENSMUSG00000034354	0.246839	1.1866	12.7299	12.8135	12.5667	2.67728	0.0224243	0.576218	-1	protein_coding	Mtmr3	myotubularin related protein 3 [Source:MGI Symbol;Acc:MGI:1921552]	chr11	4480868	4594863	7	ensembl_havana	KNOWN	12.9176	12.7251	12.7979	12.9358	12.7955	12.8285	12.5805	12.629	12.4906	12.6994	12.5776	12.7812
ENSMUSG00000021432	0.356407	1.28023	10.0209	10.2431	9.88669	2.67663	0.0224496	0.576277	-1	protein_coding	Slc35b3	solute carrier family 35, member B3 [Source:MGI Symbol;Acc:MGI:1913978]	chr13	38932140	38960875	2	ensembl	KNOWN	10.232	10.539	9.95824	10.1247	9.98507	10.0325	9.79304	9.93636	9.93067	9.97467	9.81812	9.92616
ENSMUSG00000020955	-0.312401	-1.24177	10.4313	10.3017	10.6141	-2.67656	0.0224524	0.576277	1	protein_coding	Ap4s1	adaptor-related protein complex AP-4, sigma 1 [Source:MGI Symbol;Acc:MGI:1337065]	chr12	51690966	51738939	1	ensembl	KNOWN	10.4609	10.2215	10.2228	10.1782	10.1624	10.4254	10.6568	10.4404	10.7452	10.6192	10.479	10.5643
ENSMUSG00000033499	0.4052	1.32427	13.4412	13.6163	13.2111	2.67619	0.022467	0.576317	1	protein_coding	Larp4b	La ribonucleoprotein domain family, member 4B [Source:MGI Symbol;Acc:MGI:106330]	chr13	9093881	9174451	7	ensembl_havana	KNOWN	13.8655	13.5228	13.4606	14.0337	13.5819	13.55	13.3151	13.2519	13.0664	13.1945	13.2988	13.1526
ENSMUSG00000085795	0.256913	1.19492	10.3053	10.385	10.1281	2.67454	0.022532	0.576811	1	protein_coding	Zfp703	zinc finger protein 703 [Source:MGI Symbol;Acc:MGI:2662729]	chr8	26977336	26981461	2	ensembl	KNOWN	10.4515	10.2241	10.4795	10.4098	10.3059	10.4306	10.1464	10.0168	10.2211	10.2925	10.3607	10.3248
ENSMUSG00000002500	-0.806827	-1.74936	6.54223	6.11469	6.92152	-2.67406	0.022551	0.576811	1	protein_coding	Rpl3l	ribosomal protein L3-like [Source:MGI Symbol;Acc:MGI:1913461]	chr17	24727820	24736143	3	ensembl_havana	KNOWN	6.43736	5.51719	6.38952	6.59183	5.77652	5.81524	7.07282	6.94153	6.75021	7.54742	6.82744	6.83963
ENSMUSG00000026083	-0.237701	-1.17911	12.8433	12.7381	12.9758	-2.67199	0.0226326	0.577351	1	protein_coding	Eif5b	eukaryotic translation initiation factor 5B [Source:MGI Symbol;Acc:MGI:2441772]	chr1	37998010	38055579	5	ensembl_havana	KNOWN	12.7691	12.6332	12.812	12.6475	12.8262	12.8696	12.9521	12.9379	13.0374	12.8798	12.8635	12.8914
ENSMUSG00000048216	1.03648	2.05122	6.74571	7.36392	6.32743	2.67156	0.0226495	0.577465	-1	protein_coding	Gpr85	G protein-coupled receptor 85 [Source:MGI Symbol;Acc:MGI:1927851]	chr6	13834458	13839942	4	ensembl_havana	KNOWN	7.42465	8.00382	6.66328	7.30875	7.19575	6.66324	6.26854	6.85664	5.85713	5.87446	6.88574	5.94654
ENSMUSG00000031565	-0.220809	-1.16539	12.1113	12.0206	12.2414	-2.67114	0.0226664	0.577465	1	protein_coding	Fgfr1	fibroblast growth factor receptor 1 [Source:MGI Symbol;Acc:MGI:95522]	chr8	25513654	25575714	15	ensembl_havana	KNOWN	11.9404	11.9831	12.1384	12.0073	12.024	11.9247	12.2896	12.1927	12.2421	12.1581	12.2194	12.2156
ENSMUSG00000032796	0.530559	1.44449	10.5497	10.7987	10.2682	2.67092	0.0226748	0.577465	1	protein_coding	Lama1	laminin, alpha 1 [Source:MGI Symbol;Acc:MGI:99892]	chr17	67697265	67822645	1	ensembl	KNOWN	10.9521	10.7102	10.7339	10.973	10.2405	10.913	10.2591	10.4404	10.1051	10.5654	10.5663	10.1376
ENSMUSG00000031517	-0.333644	-1.26019	13.7272	13.5664	13.9001	-2.67079	0.0226803	0.577465	1	protein_coding	Gpm6a	glycoprotein m6a [Source:MGI Symbol;Acc:MGI:107671]	chr8	54954728	55060877	1	ensembl	KNOWN	13.7265	13.3372	13.6356	13.622	13.3801	13.5238	14.0785	13.8694	13.7523	13.9057	13.989	13.9068
ENSMUSG00000036368	0.35309	1.27729	8.0253	8.19841	7.84532	2.66829	0.0227794	0.578979	1	protein_coding	Rmdn2	regulator of microtubule dynamics 2 [Source:MGI Symbol;Acc:MGI:2147043]	chr17	79614900	79682152	1	ensembl	KNOWN	8.0391	8.38095	8.17518	8.0254	8.2869	8.16259	7.63708	8.07903	7.81984	7.82602	7.96224	7.90926
ENSMUSG00000096255	-0.481579	-1.39627	6.69966	6.51503	6.99661	-2.66762	0.0228059	0.578979	1	protein_coding	Dynlt1b	dynein light chain Tctex-type 1B [Source:MGI Symbol;Acc:MGI:98643]	chr17	6430112	6436293	1	ensembl	KNOWN	6.48711	6.39471	6.66328	6.68804	7.17044	6.69843	7.14497	6.63667	7.2082	6.25506	6.56738	6.48158
ENSMUSG00000019278	-0.511101	-1.42514	13.4595	13.1789	13.69	-2.66705	0.0228289	0.578979	1	protein_coding	Dpep1	dipeptidase 1 (renal) [Source:MGI Symbol;Acc:MGI:94917]	chr8	123186235	123201810	1	ensembl	KNOWN	13.23	12.7929	13.5137	12.9135	13.3585	13.4193	13.6768	13.6592	13.7339	13.7426	13.5332	13.9404
ENSMUSG00000027630	-0.418265	-1.33632	11.4626	11.1856	11.6039	-2.66607	0.0228679	0.578979	1	protein_coding	Tbl1xr1	transducin (beta)-like 1X-linked receptor 1 [Source:MGI Symbol;Acc:MGI:2441730]	chr3	22076652	22216594	11	ensembl_havana	KNOWN	11	11.4827	11.0741	11.5736	11.4384	11.0402	11.5737	11.6923	11.5456	11.7672	11.7398	11.6236
ENSMUSG00000026254	-0.205605	-1.15317	11.8849	11.8005	12.0061	-2.66329	0.0229795	0.58054	1	protein_coding	Eif4e2	eukaryotic translation initiation factor 4E member 2 [Source:MGI Symbol;Acc:MGI:1914440]	chr1	87213914	87240488	8	ensembl_havana	KNOWN	11.7587	11.77	11.8727	11.7446	11.8082	11.7248	12.042	11.9834	11.9927	12.0417	11.931	11.9488
ENSMUSG00000066072	-0.480203	-1.39494	15.3321	15.0893	15.5695	-2.66311	0.0229867	0.58054	1	protein_coding	Cyp4a10	cytochrome P450, family 4, subfamily a, polypeptide 10 [Source:MGI Symbol;Acc:MGI:88611]	chr4	115518264	115533649	2	ensembl_havana	KNOWN	15.2753	15.07	14.9225	15.0974	15.4403	15.1944	15.5363	15.4585	15.7137	15.4318	15.0506	15.7946
ENSMUSG00000034826	0.263756	1.2006	10.1621	10.3259	10.0621	2.66275	0.0230009	0.58054	-1	protein_coding	Nup54	nucleoporin 54 [Source:MGI Symbol;Acc:MGI:1920460]	chr5	92415540	92435219	8	ensembl_havana	KNOWN	10.3101	10.3682	10.2993	10.2923	10.1333	10.1829	10.0651	10.1357	9.98557	10.1675	10.1359	9.86905
ENSMUSG00000030364	-0.446358	-1.3626	11.1658	10.8494	11.2958	-2.66227	0.0230205	0.580815	1	protein_coding	Clec2h	C-type lectin domain family 2, member h [Source:MGI Symbol;Acc:MGI:2136934]	chr6	128662385	128677374	4	ensembl_havana	KNOWN	10.5601	11.0254	10.9628	10.6216	10.7001	10.9645	11.2625	11.2641	11.3607	11.758	12.0457	11.4643
ENSMUSG00000035621	-0.332357	-1.25907	12.4682	12.5517	12.8841	-2.66101	0.023071	0.581537	1	protein_coding	Midn	midnolin [Source:MGI Symbol;Acc:MGI:1890222]	chr10	80148272	80158368	7	ensembl_havana	KNOWN	12.7766	12.2946	12.5841	12.0096	12.174	12.144	12.8506	12.7921	13.0096	12.3678	12.2342	12.3813
ENSMUSG00000027305	-0.292634	-1.22487	11.0223	10.8901	11.1827	-2.66047	0.0230926	0.581537	-1	protein_coding	Ndufaf1	NADH dehydrogenase (ubiquinone) 1 alpha subcomplex, assembly factor 1 [Source:MGI Symbol;Acc:MGI:1916952]	chr2	119655446	119662827	5	ensembl_havana	KNOWN	11.0339	10.7084	10.928	10.7197	10.8371	11.0316	11.1847	11.1851	11.1783	11.2413	11.094	11.1254
ENSMUSG00000078546	0.492383	1.40677	7.40828	7.68185	7.18947	2.65956	0.0231295	0.581819	-1	protein_coding	2210404O09Rik	RIKEN cDNA 2210404O09 gene [Source:MGI Symbol;Acc:MGI:1917331]	chr17	21879570	21909926	5	ensembl_havana	KNOWN	7.47484	8.10774	7.46298	7.69578	7.80147	7.44233	7.14497	7.23851	7.18493	7.20182	7.30435	6.83963
ENSMUSG00000095098	-0.426994	-1.34443	9.93893	9.73287	10.1599	-2.65775	0.0232029	0.581819	-1	protein_coding	Ccdc85b	coiled-coil domain containing 85B [Source:MGI Symbol;Acc:MGI:2147607]	chr19	5456789	5457397	1	ensembl	KNOWN	9.59031	9.63202	9.97627	9.34118	9.83206	9.8292	10.1783	9.9569	10.3444	10.2459	10.2062	10.1344
ENSMUSG00000040283	0.539982	1.45395	9.39426	9.53744	8.99746	2.65679	0.0232417	0.581819	-1	protein_coding	Btnl9	butyrophilin-like 9 [Source:MGI Symbol;Acc:MGI:2442439]	chr11	49165585	49187159	5	ensembl_havana	KNOWN	9.10033	9.63589	9.8761	9.56884	9.94458	9.67433	8.92013	8.8383	9.23394	9.29882	9.10098	9.53885
ENSMUSG00000030036	-0.340922	-1.26657	10.8748	10.6963	11.0372	-2.65674	0.0232439	0.581819	1	protein_coding	Mogs	mannosyl-oligosaccharide glucosidase [Source:MGI Symbol;Acc:MGI:1929872]	chr6	83115496	83118898	2	ensembl_havana	KNOWN	10.6199	10.75	10.719	10.6871	10.3851	10.9168	11.0736	10.9199	11.1182	11.0572	11.1926	11.0589
ENSMUSG00000030876	-0.287921	-1.22088	12.9443	12.8195	13.1075	-2.65633	0.0232606	0.581819	1	protein_coding	Mettl9	methyltransferase like 9 [Source:MGI Symbol;Acc:MGI:1914862]	chr7	121034445	121076834	1	ensembl	KNOWN	12.8867	12.6563	12.9157	12.65	12.9036	12.8447	13.1433	12.9903	13.1888	12.9677	13.0487	13.1354
ENSMUSG00000028573	0.289032	1.22182	12.9806	13.1469	12.8579	2.65376	0.0233653	0.58344	1	protein_coding	Fggy	FGGY carbohydrate kinase domain containing [Source:MGI Symbol;Acc:MGI:1922828]	chr4	95557507	95926939	18	ensembl_havana	KNOWN	13.2345	13.1796	13.0267	13.0102	12.9957	13.1691	12.8334	12.7274	13.0129	12.7592	12.8235	12.9952
ENSMUSG00000022526	0.295341	1.22718	10.2178	10.3102	10.0148	2.65342	0.023379	0.58344	-1	protein_coding	Zfp251	zinc finger protein 251 [Source:MGI Symbol;Acc:MGI:1918841]	chr15	76852148	76871435	1	ensembl	KNOWN	10.232	10.3936	10.305	10.4854	10.439	10.2935	10.062	10.1053	9.87723	9.98101	10.1178	10.3219
ENSMUSG00000036622	0.220463	1.16511	10.9446	11.0548	10.8343	2.65221	0.0234284	0.58344	1	protein_coding	Atp13a2	ATPase type 13A2 [Source:MGI Symbol;Acc:MGI:1922022]	chr4	140986873	141007330	9	ensembl_havana	KNOWN	11.0526	11.1292	10.9825	11.058	11.0411	10.9699	10.8846	10.83	10.7883	10.9691	10.8134	10.8167
ENSMUSG00000030521	-0.225851	-1.16947	10.0364	9.92035	10.1462	-2.65196	0.0234389	0.58344	-1	protein_coding	Mphosph10	M-phase phosphoprotein 10 (U3 small nucleolar ribonucleoprotein) [Source:MGI Symbol;Acc:MGI:1915223]	chr7	64376541	64392236	1	ensembl	KNOWN	9.7769	9.96898	10.0152	10.0084	9.99231	10.0256	10.1258	10.1206	10.1922	10.0817	10.0138	10.1148
ENSMUSG00000034173	1.08891	2.12714	6.28056	6.68579	5.59687	2.65059	0.0234948	0.58392	1	protein_coding	Zbed5	zinc finger, BED type containing 5 [Source:MGI Symbol;Acc:MGI:1919220]	chr5	129895723	129903623	3	ensembl_havana	KNOWN	6.43736	7.23048	6.38952	6.9433	6.7253	6.79912	5.15665	6.63667	4.9973	6.29628	6.29362	5.46112
ENSMUSG00000070972	-0.265191	-1.2018	9.60836	9.43108	9.69627	-2.64916	0.0235536	0.584988	1	protein_coding	Dnajc25	DnaJ (Hsp40) homolog, subfamily C, member 25 [Source:MGI Symbol;Acc:MGI:1919679]	chr4	58995062	59025573	5	ensembl_havana	KNOWN	9.54405	9.26336	9.48582	9.65072	9.51768	9.40287	9.7666	9.65982	9.66238	9.79219	9.7452	9.80959
ENSMUSG00000035948	0.522161	1.4361	9.49028	9.70801	9.18585	2.64889	0.023565	0.584989	-1	protein_coding	Acss3	acyl-CoA synthetase short-chain family member 3 [Source:MGI Symbol;Acc:MGI:2685720]	chr10	106936164	107123668	3	ensembl_havana	KNOWN	9.61849	10.0349	9.47063	9.80531	10.13	9.78077	9.1003	9.46329	8.99396	8.85044	9.21337	9.42195
ENSMUSG00000021886	-0.596094	-1.51162	6.37585	6.09179	6.68788	-2.64785	0.0236076	0.585153	1	protein_coding	Gpr65	G-protein coupled receptor 65 [Source:MGI Symbol;Acc:MGI:108031]	chr12	98268635	98276624	1	ensembl	KNOWN	5.96202	6.15702	6.15632	6.07962	6.7253	6.25413	6.74161	6.67022	6.65181	6.25506	5.95545	6.90169
ENSMUSG00000028278	0.388628	1.30915	12.2716	12.4336	12.0449	2.64619	0.0236762	0.586289	1	protein_coding	Rragd	Ras-related GTP binding D [Source:MGI Symbol;Acc:MGI:1098604]	chr4	32983037	33022180	4	ensembl_havana	KNOWN	12.2533	12.5289	12.5185	12.3556	12.6566	12.587	11.9544	12.3091	11.8713	11.8774	12.1763	12.1706
ENSMUSG00000023191	0.452055	1.36799	9.86742	10.0899	9.6378	2.64593	0.0236871	0.58634	-1	protein_coding	P3h3	prolyl 3-hydroxylase 3 [Source:MGI Symbol;Acc:MGI:1315208]	chr6	124841089	124857752	7	ensembl_havana	KNOWN	9.8736	9.93171	10.4643	10.0239	10.0067	10.1227	9.78177	9.41957	9.71206	9.6915	9.47783	9.90359
ENSMUSG00000062397	-0.413958	-1.33234	14.4403	14.2335	14.6475	-2.64572	0.0236958	0.58634	-1	protein_coding	Zfp706	zinc finger protein 706 [Source:MGI Symbol;Acc:MGI:1915286]	chr15	36997031	37007402	1	ensembl	KNOWN	14.5419	13.8321	14.3265	14.2686	14.1525	14.3413	14.763	14.5577	14.6217	14.6332	14.5704	14.6743
ENSMUSG00000029165	-0.320067	-1.24839	10.5768	10.4167	10.7368	-2.64529	0.0237135	0.586559	1	protein_coding	Agbl5	ATP/GTP binding protein-like 5 [Source:MGI Symbol;Acc:MGI:2441745]	chr5	30888694	30906965	18	ensembl_havana	KNOWN	10.2609	10.6899	10.2993	10.4719	10.3657	10.4693	10.669	10.8	10.7413	10.8357	10.5993	10.7188
ENSMUSG00000000581	-0.232502	-1.17487	11.882	11.7997	12.0322	-2.64503	0.0237242	0.586607	1	protein_coding	C1d	C1D nuclear receptor co-repressor [Source:MGI Symbol;Acc:MGI:1927354]	chr11	17257579	17269176	5	ensembl_havana	KNOWN	11.9337	11.6996	11.7659	11.7135	11.6962	11.7512	12.0709	12.0115	12.0143	12.0002	12.0489	11.8782
ENSMUSG00000029868	0.636249	1.55428	7.56058	7.75383	7.11758	2.64398	0.023768	0.587474	-1	protein_coding	Trpv6	transient receptor potential cation channel, subfamily V, member 6 [Source:MGI Symbol;Acc:MGI:1927259]	chr6	41620621	41636405	3	ensembl_havana	KNOWN	7.52333	7.85248	7.88567	7.94978	8.12505	7.44233	6.99687	6.91378	7.44209	7.0654	7.84958	7.68056
ENSMUSG00000036246	0.591204	1.5065	9.48951	9.77284	9.18164	2.64277	0.0238182	0.588092	1	protein_coding	Gmip	Gem-interacting protein [Source:MGI Symbol;Acc:MGI:1926066]	chr8	69808679	69821870	9	ensembl_havana	KNOWN	9.60729	10.1955	9.51572	10.1045	9.84011	9.37596	9.20527	9.37956	8.96009	9.42962	9.22471	9.03574
ENSMUSG00000030313	0.379824	1.30118	11.5184	11.6536	11.2738	2.64185	0.0238567	0.588793	-1	protein_coding	Dennd5b	DENN/MADD domain containing 5B [Source:MGI Symbol;Acc:MGI:2444273]	chr6	148988071	149101680	7	ensembl_havana	KNOWN	11.6712	11.5972	11.6925	11.9711	11.5295	11.5778	11.2611	11.4239	11.1365	11.5479	11.2141	11.598
ENSMUSG00000004032	-0.523336	-1.43727	13.215	12.9932	13.5166	-2.64001	0.0239335	0.590035	1	protein_coding	Gstm5	glutathione S-transferase, mu 5 [Source:MGI Symbol;Acc:MGI:1309466]	chr3	107895821	107898686	6	ensembl_havana	KNOWN	13.258	12.6	13.1217	12.7762	12.6909	13.1561	13.6445	13.1976	13.7076	13.3519	13.5171	13.5587
ENSMUSG00000001334	0.427555	1.34495	7.44129	7.5817	7.15415	2.63743	0.0240415	0.591086	1	protein_coding	Fndc5	fibronectin type III domain containing 5 [Source:MGI Symbol;Acc:MGI:1917614]	chr4	129136999	129144593	1	ensembl_havana	KNOWN	7.6157	7.43966	7.68975	7.54976	8.15116	7.91585	7.19114	6.99546	7.27584	7.0654	7.3874	7.01833
ENSMUSG00000042682	-0.253017	-1.1917	11.9533	11.8587	12.1117	-2.63698	0.0240601	0.591086	1	protein_coding	Selk	selenoprotein K [Source:MGI Symbol;Acc:MGI:1931466]	chr14	29968308	29975074	2	ensembl_havana	KNOWN	11.8577	11.7424	11.9758	11.7277	11.7823	11.9126	12.1142	12.0502	12.1706	12.0945	12.089	11.9229
ENSMUSG00000022019	0.21975	1.16453	11.2234	11.3561	11.1364	2.63686	0.0240654	0.591086	1	protein_coding	Tdrd3	tudor domain containing 3 [Source:MGI Symbol;Acc:MGI:2444023]	chr14	87416639	87545373	5	ensembl_havana	KNOWN	11.3602	11.3548	11.3534	11.3106	11.3066	11.4102	11.1369	11.2153	11.057	10.9547	11.094	11.1271
ENSMUSG00000028165	-0.197335	-1.14658	12.5657	12.4766	12.6739	-2.63635	0.0240868	0.591086	-1	protein_coding	Cisd2	CDGSH iron sulfur domain 2 [Source:MGI Symbol;Acc:MGI:1914256]	chr3	135406412	135423925	4	ensembl_havana	KNOWN	12.4837	12.4771	12.469	12.4643	12.3702	12.5221	12.6698	12.6417	12.7103	12.6466	12.6488	12.6847
ENSMUSG00000006281	0.317379	1.24606	11.1669	11.3064	10.989	2.6362	0.0240931	0.591086	-1	protein_coding	Tep1	telomerase associated protein 1 [Source:MGI Symbol;Acc:MGI:109573]	chr14	50824062	50870560	1	ensembl	KNOWN	11.3569	11.4179	11.1444	11.4837	11.2321	11.1137	10.8472	11.0969	11.023	11.0497	11.0659	11.1718
ENSMUSG00000024683	-0.373827	-1.29579	11.4938	11.3234	11.6972	-2.63613	0.0240961	0.591086	1	protein_coding	Mrpl16	mitochondrial ribosomal protein L16 [Source:MGI Symbol;Acc:MGI:2137219]	chr19	11770415	11774944	1	ensembl	KNOWN	11.5271	11.0342	11.4089	11.2711	11.1422	11.5837	11.6614	11.7136	11.7166	11.6706	11.6236	11.5732
ENSMUSG00000035069	-0.23423	-1.17628	10.2973	10.177	10.4112	-2.63604	0.0241	0.591086	1	protein_coding	Oma1	OMA1 homolog, zinc metallopeptidase (S. cerevisiae) [Source:MGI Symbol;Acc:MGI:1914263]	chr4	103313812	103371868	3	ensembl_havana	KNOWN	10.2645	10.2034	10.0632	10.0208	10.1035	10.2288	10.4373	10.363	10.4335	10.4446	10.5347	10.4701
ENSMUSG00000022540	0.364048	1.28703	12.7121	12.9401	12.5761	2.63568	0.0241149	0.591186	-1	protein_coding	Rogdi	rogdi homolog (Drosophila) [Source:MGI Symbol;Acc:MGI:1913299]	chr16	5008730	5013553	10	ensembl_havana	KNOWN	13.1492	12.9009	12.7703	12.8543	12.6003	12.8195	12.581	12.5095	12.6377	12.512	12.8291	12.382
ENSMUSG00000052419	-0.246805	-1.18658	11.3633	11.2792	11.526	-2.63497	0.024145	0.591186	-1	protein_coding	2610001J05Rik	RIKEN cDNA 2610001J05 gene [Source:MGI Symbol;Acc:MGI:1913770]	chr6	13867735	13871518	4	havana	KNOWN	11.3196	11.269	11.249	11.2749	11.2352	11.2827	11.4064	11.5086	11.6629	11.2687	11.5031	11.3796
ENSMUSG00000002550	0.228662	1.17175	11.7891	11.9095	11.6808	2.63487	0.0241491	0.591186	-1	protein_coding	Uck1	uridine-cytidine kinase 1 [Source:MGI Symbol;Acc:MGI:98904]	chr2	32255002	32260159	5	ensembl_havana	KNOWN	11.9549	11.8554	11.9182	11.8191	11.7527	11.9275	11.746	11.6872	11.6093	11.6369	11.8083	11.7534
ENSMUSG00000063535	-0.535741	-1.44969	6.07163	5.64837	6.18411	-2.6341	0.0241818	0.591464	-1	protein_coding	Zfp773	zinc finger protein 773 [Source:MGI Symbol;Acc:MGI:1923623]	chr7	7130678	7136755	1	ensembl	KNOWN	5.64886	5.76335	5.53288	6.12616	6.13162	6.51321	6.0851	5.78187	6.68536	6.07727	6.20481	6.30911
ENSMUSG00000039238	0.554531	1.46869	9.21157	9.39536	8.84083	2.63308	0.0242246	0.591839	-1	protein_coding	Zfp750	zinc finger protein 750 [Source:MGI Symbol;Acc:MGI:2442210]	chr11	121510978	121519333	1	ensembl_havana	KNOWN	9.39563	9.11607	9.67437	9.55189	9.01914	9.67433	8.53784	8.93809	9.04655	9.15497	9.01869	9.41132
ENSMUSG00000046442	0.644361	1.56305	7.60258	7.87394	7.22958	2.63037	0.0243396	0.592705	-1	protein_coding	Ppm1e	protein phosphatase 1E (PP2C domain containing) [Source:MGI Symbol;Acc:MGI:2444096]	chr11	87226906	87359023	2	ensembl_havana	KNOWN	7.78438	8.3341	7.50334	8.26262	7.71658	7.4002	7.21368	7.38715	7.08791	7.40392	7.3874	7.74969
ENSMUSG00000019797	-0.372131	-1.29426	10.9001	10.7766	11.1488	-2.62965	0.0243703	0.593143	-1	protein_coding	1700021F05Rik	RIKEN cDNA 1700021F05 gene [Source:MGI Symbol;Acc:MGI:1915101]	chr10	43525121	43540994	4	ensembl_havana	KNOWN	10.8748	10.6369	10.8183	10.6616	10.4096	10.7211	11.1515	11.2669	11.0279	11.1998	11.245	10.7882
ENSMUSG00000028478	-0.306072	-1.23634	13.4512	13.3142	13.6203	-2.62937	0.0243823	0.593219	1	protein_coding	Clta	clathrin, light polypeptide (Lca) [Source:MGI Symbol;Acc:MGI:894297]	chr4	44004452	44032846	6	ensembl_havana	KNOWN	13.4423	13.1345	13.3659	13.1267	13.2547	13.4957	13.6411	13.5468	13.673	13.575	13.6479	13.5113
ENSMUSG00000073096	-0.294128	-1.22614	10.5872	10.3869	10.681	-2.62889	0.0244026	0.593282	1	protein_coding	Lrrc61	leucine rich repeat containing 61 [Source:MGI Symbol;Acc:MGI:2652848]	chr6	48554796	48570722	6	ensembl_havana	KNOWN	10.4671	10.3518	10.3416	10.3473	10.6017	10.5582	10.5851	10.8502	10.6076	10.6711	10.9219	10.7423
ENSMUSG00000038332	0.38387	1.30484	10.2646	10.4338	10.0499	2.62834	0.0244262	0.593639	1	protein_coding	Sesn1	sestrin 1 [Source:MGI Symbol;Acc:MGI:2155278]	chr10	41810574	41908424	2	ensembl_havana	KNOWN	10.2173	10.7905	10.2935	10.4898	10.303	10.2819	9.91498	10.093	10.1418	10.2642	10.1239	10.2611
ENSMUSG00000020346	-0.242891	-1.18336	13.0414	12.954	13.1969	-2.62771	0.0244532	0.594079	1	protein_coding	Mgat1	mannoside acetylglucosaminyltransferase 1 [Source:MGI Symbol;Acc:MGI:96973]	chr11	49244191	49263030	13	ensembl_havana	KNOWN	13.0294	12.8414	12.9912	12.9649	12.8623	12.871	13.1568	13.3056	13.1283	13.0389	13.2171	13.0898
ENSMUSG00000036091	0.635382	1.55335	7.11101	7.58027	6.94489	2.62606	0.0245239	0.595363	1	protein_coding	Hyal3	hyaluronoglucosaminidase 3 [Source:MGI Symbol;Acc:MGI:1330288]	chr9	107580818	107587359	3	ensembl_havana	KNOWN	7.8806	7.10215	7.75806	7.54976	7.62638	6.89324	6.97064	6.82719	7.03683	6.83304	6.29362	6.56065
ENSMUSG00000028397	0.215608	1.16119	10.6262	10.7246	10.5089	2.62405	0.0246099	0.596539	1	protein_coding	Kdm4c	lysine (K)-specific demethylase 4C [Source:MGI Symbol;Acc:MGI:1924054]	chr4	74242497	74405860	6	ensembl_havana	KNOWN	10.6826	10.8112	10.6799	10.8169	10.8669	10.7168	10.4821	10.5368	10.508	10.4492	10.4186	10.5449
ENSMUSG00000057541	0.282454	1.21626	10.0927	10.2156	9.93317	2.62389	0.024617	0.596539	-1	protein_coding	Pus7	pseudouridylate synthase 7 homolog (S. cerevisiae) [Source:MGI Symbol;Acc:MGI:1925947]	chr5	23740648	23783711	9	ensembl_havana	KNOWN	10.18	10.3936	10.0733	10.31	10.2004	10.2992	9.94223	9.82533	10.0319	9.87275	9.89819	10.0851
ENSMUSG00000057554	0.277345	1.21196	11.781	11.9144	11.637	2.62309	0.0246513	0.59656	-1	protein_coding	Lgals8	lectin, galactose binding, soluble 8 [Source:MGI Symbol;Acc:MGI:1928481]	chr13	12439415	12464944	10	ensembl_havana	KNOWN	11.9043	12.0814	11.7575	11.9599	11.7958	11.7946	11.5824	11.7415	11.5873	11.8096	11.6343	11.7236
ENSMUSG00000039747	0.456028	1.37176	7.94381	8.2164	7.76038	2.62291	0.0246589	0.59656	-1	protein_coding	Orai2	ORAI calcium release-activated calcium modulator 2 [Source:MGI Symbol;Acc:MGI:2443195]	chr5	136147459	136170713	4	ensembl_havana	KNOWN	7.9532	8.49607	8.19995	8.06177	8.11181	8.17514	7.76469	7.72713	7.78931	7.66224	8.04131	7.34306
ENSMUSG00000064141	0.702182	1.62696	6.3582	6.55291	5.85073	2.62262	0.0246715	0.59656	-1	protein_coding	Zfp69	zinc finger protein 69 [Source:MGI Symbol;Acc:MGI:107794]	chr4	120930137	120951699	4	ensembl_havana	KNOWN	5.96202	7.03344	6.66328	6.96906	6.37263	6.38948	5.87488	5.65354	6.02377	6.71639	6.15827	6.48158
ENSMUSG00000027297	1.02399	2.03353	5.88668	6.4224	5.39842	2.62178	0.0247075	0.59656	-1	protein_coding	Ltk	leukocyte tyrosine kinase [Source:MGI Symbol;Acc:MGI:96840]	chr2	119751320	119760431	6	ensembl_havana	KNOWN	6.21918	7.36705	5.68098	6.71874	6.54008	5.74965	5.15665	5.84199	5.19661	5.35599	5.43698	5.37623
ENSMUSG00000020781	0.27152	1.20708	10.1473	10.3139	10.0423	2.62055	0.0247607	0.597207	1	protein_coding	Tsen54	tRNA splicing endonuclease 54 homolog (S. cerevisiae) [Source:MGI Symbol;Acc:MGI:1923515]	chr11	115814724	115823094	8	ensembl_havana	KNOWN	10.232	10.4363	10.2733	10.1892	10.191	10.2137	10.1347	9.96368	10.0287	10.1338	9.8404	10.1311
ENSMUSG00000041343	0.427507	1.34491	9.03946	9.19332	8.76581	2.61984	0.0247915	0.597344	-1	protein_coding	Ankrd42	ankyrin repeat domain 42 [Source:MGI Symbol;Acc:MGI:1921095]	chr7	92581723	92637142	6	ensembl_havana	KNOWN	9.34256	9.06534	9.17205	9.42733	8.95389	9.38138	9.00011	8.83091	8.46642	9.03223	8.96562	8.83566
ENSMUSG00000023960	0.291153	1.22362	13.8087	13.9505	13.6593	2.6196	0.0248022	0.597344	1	protein_coding	Enpp5	ectonucleotide pyrophosphatase/phosphodiesterase 5 [Source:MGI Symbol;Acc:MGI:1933830]	chr17	44078813	44086567	3	ensembl_havana	KNOWN	14.1159	13.8348	13.9007	13.8641	14.0153	14.0807	13.6325	13.6594	13.686	13.4692	13.6579	13.7883
ENSMUSG00000027359	-0.336375	-1.26258	17.9125	17.7264	18.0628	-2.61854	0.0248478	0.598228	1	protein_coding	Slc27a2	solute carrier family 27 (fatty acid transporter), member 2 [Source:MGI Symbol;Acc:MGI:1347099]	chr2	126552407	126588243	4	ensembl_havana	KNOWN	17.9441	17.6549	17.5802	17.9491	17.7412	17.6957	18.2679	18.0283	17.8921	18.1078	18.0327	18.0558
ENSMUSG00000035578	-0.359065	-1.28259	8.81923	8.66258	9.02164	-2.61746	0.0248947	0.598549	-1	protein_coding	Iqcg	IQ motif containing G [Source:MGI Symbol;Acc:MGI:1916957]	chr16	33015385	33056218	4	ensembl_havana	KNOWN	8.87593	8.43522	8.67658	8.40155	8.36707	8.77047	9.01302	9.00536	9.04655	8.96352	9.17882	9.09671
ENSMUSG00000025240	-0.217158	-1.16244	12.8984	12.8018	13.019	-2.61741	0.024897	0.598549	1	protein_coding	Sacm1l	SAC1 (suppressor of actin mutations 1, homolog)-like (S. cerevisiae) [Source:MGI Symbol;Acc:MGI:1933169]	chr9	123529882	123592598	1	ensembl	KNOWN	12.8384	12.6883	12.8787	12.7689	12.7642	12.8408	13.0224	13.0138	13.0207	12.9338	12.9428	13.0684
[truncated: 12,143 more rows]

## Sheet: GO process
GO Term	Description	P-value	FDR q-value	Enrichment	N	B	n	b	Genes
[truncated: 30 more rows]

## Sheet: GO function
GO Term	Description	P-value	FDR q-value	Enrichment	N	B	n	b	Genes
[truncated: 6 more rows]

## Sheet: GO component
GO Term	Description	P-value	FDR q-value	Enrichment	N	B	n	b	Genes
[truncated: 9 more rows]
