# Supplementary material for: Renal FGF23 signaling depends on redox protein Memo1 and promotes orthovanadate-sensitive protein phosphotyrosyl phosphatase activity
Source: J Cell Commun Signal. 2022 Nov 25;17(3):705–22. doi: 10.1007/s12079-022-00710-1 (PMC10409928; doi:10.1007/s12079-022-00710-1)
Supplement: Supplementary file 5 — Supplementary file5 (XLSX 4835 KB) [file 12079_2022_710_MOESM5_ESM.xlsx]

## Sheet: genes
Supplemental Table 4 genes.list4_KOV_vs_WTV_globaladj_all
ID	logFC	FoldChange	AveExp	AveExp_KOV	AveExp_WTV	t	P.Value	adj.P.Val	Strand	Gene_type	Associated_Gene_Name	Description	Chromosome_Name	Gene_Start_.bp.	Gene_End_.bp.	Transcript_count	Source_.gene.	Status_.gene.	KOFGF_1	KOFGF_2	KOFGF_3	KOV_1	KOV_2	KOV_3	WTFGF_1	WTFGF_2	WTFGF_3	WTV_1	WTV_2	WTV_3
ENSMUSG00000023067	3.21561	9.28956	10.91	12.4097	9.19409	16.2963	9.30411e-09	0.000621608	1	protein_coding	Cdkn1a	cyclin-dependent kinase inhibitor 1A (P21) [Source:MGI Symbol;Acc:MGI:104556]	chr17	29090979	29100722	3	ensembl_havana	KNOWN	12.1795	11.7708	12.3952	12.4643	12.6572	12.1076	10.005	9.99049	9.76794	9.42033	8.89642	9.26552
ENSMUSG00000034457	3.08818	8.50424	7.26549	8.92374	5.83555	13.3705	6.72097e-08	0.00224514	-1	protein_coding	Eda2r	ectodysplasin A2 receptor [Source:MGI Symbol;Acc:MGI:2442860]	chrX	97333840	97377216	4	ensembl_havana	KNOWN	8.58746	8.40834	8.40558	9.10598	9.06107	8.60416	5.93037	6.20456	5.3717	5.5728	5.71938	6.21448
ENSMUSG00000071633	1.40204	2.64274	7.84742	8.62577	7.22374	11.6428	2.61841e-07	0.00313902	1	protein_coding	Gm4952	predicted gene 4952 [Source:MGI Symbol;Acc:MGI:3643569]	chr19	12599974	12628251	2	ensembl_havana	KNOWN	8.35266	8.35302	8.5666	8.7073	8.48469	8.68533	7.07282	7.23851	7.03683	7.26548	7.3874	7.01833
ENSMUSG00000041801	1.85443	3.61608	9.63138	10.5843	8.72992	11.344	3.37207e-07	0.00313902	1	protein_coding	Phlda3	pleckstrin homology-like domain, family A, member 3 [Source:MGI Symbol;Acc:MGI:1351485]	chr1	135766119	135769136	2	ensembl_havana	KNOWN	10.4134	10.0753	10.7695	10.4652	10.6414	10.6464	8.92697	8.80093	8.64756	8.89808	8.61555	8.67613
ENSMUSG00000068762	1.77658	3.42612	8.17698	8.98657	7.21	10.9008	4.96062e-07	0.00313902	-1	protein_coding	Gstm6	glutathione S-transferase, mu 6 [Source:MGI Symbol;Acc:MGI:1309467]	chr3	107938847	107943749	6	ensembl_havana	KNOWN	8.86657	8.8558	8.91214	8.7073	9.21135	9.04107	7.342	7.67849	7.87904	7.24457	7.36708	7.01833
ENSMUSG00000048458	2.74379	6.69827	6.87619	8.33464	5.59085	10.8546	5.16827e-07	0.00313902	1	protein_coding	Fam212b	family with sequence similarity 212, member B [Source:MGI Symbol;Acc:MGI:1923497]	chr3	105704599	105720842	2	ensembl_havana	KNOWN	8.0391	8.14078	8.14998	8.57934	8.42172	8.00287	4.95734	5.78187	5.66868	5.27582	5.43698	6.05975
ENSMUSG00000047246	2.28803	4.88389	7.88389	8.94078	6.65274	10.753	5.65896e-07	0.00315063	-1	protein_coding	Hist1h2be	histone cluster 1, H2be [Source:MGI Symbol;Acc:MGI:2448380]	chr13	23583742	23621124	3	ensembl_havana	KNOWN	8.65432	9.25332	9.134	8.68416	9.31893	8.81924	6.6454	6.88549	7.25364	6.6857	6.53131	6.74122
ENSMUSG00000024041	-2.40604	-5.30018	6.65271	5.51656	7.9226	-10.2176	9.23998e-07	0.00385827	1	protein_coding	Cryaa	crystallin, alpha A [Source:MGI Symbol;Acc:MGI:88515]	chr17	31677933	31681722	1	ensembl	KNOWN	5.46245	5.30038	5.60883	5.76359	5.10515	5.68094	8.00335	7.44645	7.69363	8.38971	7.62841	7.74969
ENSMUSG00000058704	-2.80571	-6.99204	9.60862	8.25017	11.0559	-10.15	9.84578e-07	0.00386939	-1	protein_coding	Memo1	mediator of cell motility 1 [Source:MGI Symbol;Acc:MGI:1924140]	chr17	74200706	74294883	1	ensembl	KNOWN	7.84288	8.90791	7.88567	8.48427	8.44302	7.82323	11.128	10.9594	10.6613	11.1231	11.0644	10.9802
ENSMUSG00000054612	1.98461	3.95755	9.87886	10.8405	8.85588	9.923	1.22141e-06	0.00406319	1	protein_coding	Mgmt	O-6-methylguanine-DNA methyltransferase [Source:MGI Symbol;Acc:MGI:96977]	chr7	136894611	137128187	1	ensembl	KNOWN	11.3161	10.4474	10.879	10.8623	10.6643	10.9949	9.01302	9.13717	8.66448	8.86421	8.86778	8.83566
ENSMUSG00000033419	1.83037	3.55627	6.36009	7.42804	5.59767	9.8674	1.28844e-06	0.00406319	-1	protein_coding	Snap91	synaptosomal-associated protein 91 [Source:MGI Symbol;Acc:MGI:109132]	chr9	86765923	86880654	10	ensembl_havana	KNOWN	7.74402	7.2508	7.00993	7.40627	7.31604	7.56179	5.06043	5.18148	4.9973	5.43194	5.89996	5.46112
ENSMUSG00000054630	2.19492	4.57864	7.5146	8.63607	6.44115	9.79963	1.3756e-06	0.00406319	-1	protein_coding	Ugt2b5	UDP glucuronosyltransferase 2 family, polypeptide B5 [Source:MGI Symbol;Acc:MGI:98900]	chr5	87124960	87140318	1	ensembl_havana	KNOWN	8.44367	8.47894	7.97448	8.65271	9.06794	8.18757	6.94392	6.67022	6.43224	6.58948	6.33606	6.39792
ENSMUSG00000060639	1.52568	2.87921	7.41837	8.21523	6.68956	9.44747	1.9447e-06	0.00499714	-1	protein_coding	Hist1h4i	histone cluster 1, H4i [Source:MGI Symbol;Acc:MGI:2448432]	chr13	22040636	22041362	1	ensembl_havana	KNOWN	7.84288	8.45287	7.98877	8.14324	8.15116	8.35129	6.50623	6.79714	6.71815	6.62227	6.88574	6.56065
ENSMUSG00000026173	1.69948	3.24783	8.4148	9.28537	7.58589	8.95089	3.22672e-06	0.00719286	1	protein_coding	Plcd4	phospholipase C, delta 4 [Source:MGI Symbol;Acc:MGI:107469]	chr1	74542888	74567794	11	ensembl_havana	KNOWN	9.42145	9.32694	8.91962	9.58142	9.40825	8.86642	7.44086	7.77417	7.48082	7.59775	7.62841	7.53151
ENSMUSG00000021336	-1.26291	-2.39978	7.43137	6.73679	7.99969	-8.77427	3.88426e-06	0.00719286	-1	protein_coding	Slc17a4	solute carrier family 17 (sodium phosphate), member 4 [Source:MGI Symbol;Acc:MGI:2442850]	chr13	23897738	23915007	2	ensembl_havana	KNOWN	6.94432	6.88534	6.83122	6.52392	6.7932	6.89324	8.35727	7.89262	8.0562	7.82602	8.1759	7.99717
ENSMUSG00000031451	0.846037	1.79756	15.3434	15.754	14.908	8.72535	4.09114e-06	0.00719286	-1	protein_coding	Gas6	growth arrest specific 6 [Source:MGI Symbol;Acc:MGI:95660]	chr8	13465374	13494535	1	ensembl	KNOWN	15.8338	15.742	15.7644	15.6443	15.78	15.8378	14.8841	14.8399	15.0702	14.9227	14.8004	15.0009
ENSMUSG00000022074	1.62771	3.09021	7.93015	8.83914	7.21144	8.49405	5.24502e-06	0.00876049	1	protein_coding	Tnfrsf10b	tumor necrosis factor receptor superfamily, member 10b [Source:MGI Symbol;Acc:MGI:1341090]	chr14	69767472	69784403	1	ensembl	KNOWN	8.66517	8.87556	8.49835	9.00375	8.97597	8.53771	6.9167	7.3041	6.75021	7.11232	7.50366	7.01833
ENSMUSG00000026205	-1.74624	-3.35482	9.67736	8.75023	10.4965	-8.46309	5.42451e-06	0.00883043	-1	protein_coding	Slc23a3	solute carrier family 23 (nucleobase transporters), member 3 [Source:MGI Symbol;Acc:MGI:104516]	chr1	75125541	75133890	2	ensembl_havana	KNOWN	8.94877	8.6262	9.04111	9.05878	8.33325	8.85866	10.6526	10.3293	10.7903	10.2327	10.6569	10.5998
ENSMUSG00000038508	1.74415	3.34997	9.11962	9.82445	8.0803	8.33663	6.22997e-06	0.00938829	-1	protein_coding	Gdf15	growth differentiation factor 15 [Source:MGI Symbol;Acc:MGI:1346047]	chr8	70629393	70632456	2	ensembl_havana	KNOWN	9.79182	9.93171	9.85286	9.86141	10.1879	9.42405	8.65778	8.40221	9.08477	8.28096	7.90701	8.05293
ENSMUSG00000030095	0.909644	1.87858	11.3886	11.8919	10.9823	8.29686	6.50935e-06	0.00938829	1	protein_coding	Tmem43	transmembrane protein 43 [Source:MGI Symbol;Acc:MGI:1921372]	chr6	91473703	91488459	4	ensembl_havana	KNOWN	12.0186	11.5933	11.8445	11.8627	11.8996	11.9135	10.8272	10.7943	10.9627	10.9155	11.0244	11.0069
ENSMUSG00000071719	1.18194	2.26881	7.96072	8.62425	7.44231	8.28862	6.56887e-06	0.00938829	1	protein_coding	Tmem28	transmembrane protein 28 [Source:MGI Symbol;Acc:MGI:3648377]	chrX	99821021	99848790	1	ensembl_havana	KNOWN	8.54111	8.32455	8.5666	8.74507	8.50508	8.6226	7.36232	7.44645	7.08791	7.66224	7.19332	7.47139
ENSMUSG00000027908	2.01987	4.05546	8.05607	9.19883	7.17897	8.28364	6.60515e-06	0.00938829	1	protein_coding	Tchhl1	trichohyalin-like 1 [Source:MGI Symbol;Acc:MGI:1918575]	chr3	93468754	93471980	1	ensembl_havana	KNOWN	8.86657	8.9015	8.88948	9.07072	9.57667	8.9491	7.16824	6.99546	6.71815	6.86078	7.77443	6.90169
ENSMUSG00000052133	1.9777	3.93865	6.52739	7.58687	5.60917	8.04168	8.6587e-06	0.0107127	1	protein_coding	Sema5b	sema domain, seven thrombospondin repeats (type 1 and type 1-like), transmembrane domain (TM) and short cytoplasmic domain, (semaphorin) 5B [Source:MGI Symbol;Acc:MGI:107555]	chr16	35541145	35664732	8	ensembl_havana	KNOWN	6.94432	7.2906	7.77464	7.26782	8.07136	7.42142	5.56	5.43673	5.73427	5.50409	5.43698	5.88642
ENSMUSG00000057716	1.66596	3.17324	7.69007	8.73297	7.06702	8.00371	9.03945e-06	0.0109805	1	protein_coding	Tmem178b	transmembrane protein 178B [Source:MGI Symbol;Acc:MGI:3647581]	chr6	39873271	40255150	3	ensembl_havana	KNOWN	8.72859	8.47031	8.46809	8.82484	8.55483	8.81924	6.88895	6.24965	6.07531	7.36571	6.99572	6.83963
ENSMUSG00000030641	2.4871	5.6065	6.95308	8.15759	5.67049	7.89878	1.0189e-05	0.011658	-1	protein_coding	Ddias	DNA damage-induced apoptosis suppressor [Source:MGI Symbol;Acc:MGI:1921291]	chr7	92857529	92874213	1	ensembl	KNOWN	7.84288	7.93013	7.79103	8.3825	8.18946	7.90082	5.87488	6.91378	5.59997	5.76125	6.06042	5.18981
ENSMUSG00000053279	1.25928	2.39376	9.99921	10.6031	9.34379	7.88572	1.03429e-05	0.011658	1	protein_coding	Aldh1a1	aldehyde dehydrogenase family 1, subfamily A1 [Source:MGI Symbol;Acc:MGI:1353450]	chr19	20601961	20643462	1	ensembl_havana	KNOWN	10.6087	10.3565	10.0766	10.9063	10.4311	10.4719	9.73188	9.66815	9.70798	9.22602	9.51062	9.29473
ENSMUSG00000020672	1.18064	2.26677	7.5793	8.03695	6.85631	7.88169	1.03908e-05	0.011658	-1	protein_coding	Sntg2	syntrophin, gamma 2 [Source:MGI Symbol;Acc:MGI:1919541]	chr12	30174482	30373375	7	ensembl_havana	KNOWN	8.39237	8.64167	8.40558	8.09725	7.80147	8.21213	7.16824	6.73507	6.92892	6.74645	7.04771	6.77478
ENSMUSG00000060288	-0.805461	-1.7477	7.76611	7.30077	8.10623	-7.87511	1.04697e-05	0.011658	-1	protein_coding	Ppih	peptidyl prolyl isomerase H [Source:MGI Symbol;Acc:MGI:106499]	chr4	119300010	119320546	6	ensembl_havana	KNOWN	7.59316	7.65317	7.61805	7.36805	7.31604	7.21821	8.10332	8.14017	7.86447	8.24982	8.00232	8.06654
ENSMUSG00000030074	1.99129	3.97592	7.46095	8.4194	6.42811	7.77352	1.17727e-05	0.012686	1	protein_coding	Gxylt2	glucoside xylosyltransferase 2 [Source:MGI Symbol;Acc:MGI:2682940]	chr6	100704734	100810913	2	ensembl_havana	KNOWN	8.10432	8.66457	8.07162	8.19873	8.96128	8.09818	6.57749	6.88549	6.68536	6.07727	6.76669	6.44036
ENSMUSG00000020326	1.3148	2.48769	15.054	15.72	14.4052	7.72407	1.24694e-05	0.0129247	-1	protein_coding	Ccng1	cyclin G1 [Source:MGI Symbol;Acc:MGI:102890]	chr11	40748552	40755311	2	ensembl_havana	KNOWN	16.1197	15.3293	15.6645	15.786	15.6209	15.7531	14.4596	14.4644	14.2349	14.4858	14.3068	14.423
ENSMUSG00000039632	-1.69808	-3.24468	6.87467	5.91804	7.61611	-7.591	1.45758e-05	0.0140821	-1	protein_coding	Ccdc151	coiled-coil domain containing 151 [Source:MGI Symbol;Acc:MGI:1924859]	chr9	21989871	22002634	2	ensembl	KNOWN	5.64886	6.35771	6.47318	5.82131	5.77652	6.15628	7.76469	7.98883	7.66027	7.88125	7.30435	7.66275
ENSMUSG00000068744	3.71319	13.1154	6.6897	8.60149	4.8883	7.58068	1.47545e-05	0.0140821	1	protein_coding	Psrc1	proline/serine-rich coiled-coil 1 [Source:MGI Symbol;Acc:MGI:1913099]	chr3	108383839	108388231	11	ensembl_havana	KNOWN	8.40537	9.24321	7.68975	9.03458	8.6586	8.11129	4.95734	5.18148	4.32988	4.79039	5.84224	4.03227
ENSMUSG00000075012	1.13608	2.19783	8.3056	8.79457	7.65849	7.52086	1.58382e-05	0.0149035	-1	protein_coding	Fjx1	four jointed box 1 (Drosophila) [Source:MGI Symbol;Acc:MGI:1341907]	chr2	102449366	102452499	1	ensembl_havana	KNOWN	8.69723	9.02462	9.11459	8.79634	8.89329	8.69408	7.67006	8.09147	7.71002	7.61414	7.84958	7.51174
ENSMUSG00000027490	1.04698	2.06619	8.42611	9.03009	7.98312	7.50357	1.61671e-05	0.0150017	-1	protein_coding	E2f1	E2F transcription factor 1 [Source:MGI Symbol;Acc:MGI:101941]	chr2	154559407	154569892	2	ensembl_havana	KNOWN	9.068	8.68712	8.99939	8.97225	9.15439	8.96363	7.88193	7.8639	7.57333	7.98574	8.16417	7.79944
ENSMUSG00000026831	2.06496	4.18423	5.76394	6.80315	4.73819	7.38571	1.86165e-05	0.0163654	-1	protein_coding	1700007K13Rik	RIKEN cDNA 1700007K13 gene [Source:MGI Symbol;Acc:MGI:1916577]	chr2	28462001	28466332	3	ensembl_havana	KNOWN	6.7943	6.88534	6.38952	6.96906	7.00847	6.43191	4.95734	4.75084	4.76598	4.53885	5.43698	4.23872
ENSMUSG00000030609	0.939991	1.91852	10.4707	10.958	10.018	7.32032	2.01458e-05	0.0170372	1	protein_coding	Aen	apoptosis enhancing nuclease [Source:MGI Symbol;Acc:MGI:1915298]	chr7	78895854	78911209	6	ensembl_havana	KNOWN	10.891	10.7974	10.8499	11.158	10.7586	10.9573	10.0495	10.1713	9.9618	10.2433	9.86597	9.9447
ENSMUSG00000021765	1.4941	2.81688	7.9722	8.7152	7.2211	7.2177	2.28263e-05	0.0183738	-1	protein_coding	Fst	follistatin [Source:MGI Symbol;Acc:MGI:95586]	chr13	114452262	114458730	1	ensembl	KNOWN	8.54111	8.9015	8.30642	8.8802	8.79734	8.46805	7.27927	7.38715	7.44209	6.77589	7.52215	7.36526
ENSMUSG00000005089	0.821713	1.7675	9.2129	9.66443	8.84272	7.19817	2.33788e-05	0.0185667	1	protein_coding	Slc1a2	solute carrier family 1 (glial high affinity glutamate transporter), member 2 [Source:MGI Symbol;Acc:MGI:101931]	chr2	102658659	102790784	12	ensembl_havana	KNOWN	9.726	9.49394	9.79307	9.77642	9.54255	9.67433	8.74548	8.77031	8.50451	8.75756	8.90349	8.86711
ENSMUSG00000031594	0.952888	1.93574	8.06025	8.51767	7.56478	7.18973	2.36218e-05	0.0185667	-1	protein_coding	Fgl1	fibrinogen-like protein 1 [Source:MGI Symbol;Acc:MGI:102795]	chr8	41191434	41215156	2	ensembl_havana	KNOWN	8.41825	8.63396	8.69412	8.39206	8.7554	8.40554	7.6203	7.36683	7.74226	7.53024	7.59385	7.57024
ENSMUSG00000072944	1.67053	3.18333	6.67681	7.527	5.85647	7.00532	2.96776e-05	0.0217886	-1	protein_coding	Nup62cl	nucleoporin 62 C-terminal like [Source:MGI Symbol;Acc:MGI:2685565]	chrX	140006805	140062712	5	ensembl_havana	KNOWN	7.47484	7.94268	7.00993	7.68026	7.33894	7.56179	6.22482	5.58483	5.73427	5.70113	6.11017	5.7581
ENSMUSG00000026347	-0.850934	-1.80367	7.44958	6.94937	7.8003	-6.95637	3.15529e-05	0.0226672	-1	protein_coding	Tmem163	transmembrane protein 163 [Source:MGI Symbol;Acc:MGI:1919410]	chr1	127486546	127679548	5	ensembl_havana	KNOWN	6.97951	7.03344	7.35685	6.86313	6.92012	7.06486	7.88193	7.8639	8.03032	7.92132	7.83486	7.64472
ENSMUSG00000015090	1.40978	2.65697	10.5044	11.3026	9.89279	6.86967	3.51951e-05	0.0250147	-1	protein_coding	Ptgds	prostaglandin D2 synthase (brain) [Source:MGI Symbol;Acc:MGI:99261]	chr2	25466709	25470046	5	ensembl_havana	KNOWN	11.457	10.9559	11.2281	11.5288	11.1226	11.2563	9.79304	9.13717	9.89526	9.83129	9.79928	10.0478
ENSMUSG00000021701	1.59247	3.01565	9.8409	10.7177	9.12528	6.84952	3.61049e-05	0.0253505	1	protein_coding	Plk2	polo-like kinase 2 [Source:MGI Symbol;Acc:MGI:1099790]	chr13	110395044	110400844	1	ensembl	KNOWN	10.5308	10.7589	10.5678	10.9311	10.7734	10.4488	8.83545	9.36427	8.50451	9.25245	9.39495	8.72844
ENSMUSG00000036181	0.938794	1.91692	12.7154	13.0782	12.1394	6.83895	3.65923e-05	0.0253505	1	protein_coding	Hist1h1c	histone cluster 1, H1c [Source:MGI Symbol;Acc:MGI:1931526]	chr13	23738808	23740367	1	ensembl_havana	KNOWN	13.1892	13.2229	13.3275	12.859	13.3441	13.0314	12.214	12.3906	12.5875	12.1285	12.2475	12.0422
ENSMUSG00000020434	0.932957	1.90918	7.45383	7.95361	7.02065	6.82916	3.705e-05	0.0253505	-1	protein_coding	4921536K21Rik	RIKEN cDNA 4921536K21 gene [Source:MGI Symbol;Acc:MGI:1914680]	chr11	3886088	3895098	1	ensembl_havana	KNOWN	8.07208	7.63782	8.04453	7.81422	8.04375	8.00287	6.99687	7.0217	6.75021	6.94095	6.969	7.15201
ENSMUSG00000039989	-0.550528	-1.46462	10.2137	9.94717	10.4977	-6.81463	3.77404e-05	0.0253515	-1	protein_coding	Cbx4	chromobox 4 [Source:MGI Symbol;Acc:MGI:1195985]	chr11	119077573	119086221	2	ensembl_havana	KNOWN	9.97734	9.9127	10.0117	9.97066	9.88748	9.98338	10.4252	10.4257	10.4772	10.5988	10.479	10.4153
ENSMUSG00000037405	0.904283	1.87161	10.9164	11.343	10.4387	6.80507	3.82026e-05	0.0253515	1	protein_coding	Icam1	intercellular adhesion molecule 1 [Source:MGI Symbol;Acc:MGI:96392]	chr9	21015960	21028797	1	ensembl	KNOWN	11.2329	11.2298	11.4102	11.1038	11.594	11.3311	10.5807	10.5903	10.6076	10.44	10.2623	10.6138
ENSMUSG00000040511	0.650047	1.56922	9.97285	10.2473	9.59721	6.79482	3.87046e-05	0.0253515	-1	protein_coding	Pvr	poliovirus receptor [Source:MGI Symbol;Acc:MGI:107741]	chr7	19903578	19921160	4	ensembl_havana	KNOWN	10.4421	10.2318	10.1953	10.2948	10.3146	10.1324	9.78929	9.66815	9.81417	9.5538	9.60907	9.62875
ENSMUSG00000022385	1.96647	3.90812	6.92448	7.96974	6.00327	6.69234	4.41342e-05	0.027817	1	protein_coding	Gtse1	G two S phase expressed protein 1 [Source:MGI Symbol;Acc:MGI:1352755]	chr15	85859707	85876572	1	ensembl	KNOWN	7.78438	7.72755	7.91589	8.03763	8.00131	7.87028	6.39228	6.15802	5.19661	6.25506	6.29362	5.46112
ENSMUSG00000024747	1.57497	2.9793	10.3923	11.2145	9.63952	6.66348	4.58073e-05	0.0283369	-1	protein_coding	Aldh1a7	aldehyde dehydrogenase family 1, subfamily A7 [Source:MGI Symbol;Acc:MGI:1347050]	chr19	20692953	20727562	1	ensembl_havana	KNOWN	11.2866	10.7678	10.8674	11.6402	10.722	11.2812	9.81532	9.96368	9.44454	9.59981	9.85507	9.46369
ENSMUSG00000025193	-0.648961	-1.56804	9.6526	9.33101	9.97997	-6.58128	5.09583e-05	0.0304696	1	protein_coding	Cutc	cutC copper transporter homolog (E.coli) [Source:MGI Symbol;Acc:MGI:1913638]	chr19	43752996	43768638	4	ensembl_havana	KNOWN	9.46556	9.25332	9.41354	9.28074	9.34178	9.37051	10.0927	9.84015	9.833	10.0215	10.0073	9.91115
ENSMUSG00000031886	1.03428	2.0481	10.8605	11.4081	10.3738	6.57946	5.10791e-05	0.0304696	1	protein_coding	Ces2e	carboxylesterase 2E [Source:MGI Symbol;Acc:MGI:2443170]	chr8	104926260	104934672	2	ensembl	KNOWN	11.3213	11.0415	11.4182	11.1524	11.5881	11.4839	10.539	10.3214	10.3391	10.4238	10.1239	10.5738
ENSMUSG00000027555	0.659715	1.57977	7.96618	8.28686	7.62714	6.54229	5.36163e-05	0.0310639	1	protein_coding	Car13	carbonic anhydrase 13 [Source:MGI Symbol;Acc:MGI:1931322]	chr3	14641727	14663002	1	ensembl_havana	KNOWN	8.28395	8.15162	8.32905	8.13188	8.34461	8.38408	7.67006	7.77417	7.64329	7.53024	7.74323	7.60796
ENSMUSG00000026495	-0.603605	-1.51951	10.0202	9.71785	10.3215	-6.53144	5.43827e-05	0.0310639	1	protein_coding	Efcab2	EF-hand calcium binding domain 2 [Source:MGI Symbol;Acc:MGI:1915476]	chr1	178406085	178484513	3	ensembl_havana	KNOWN	9.82122	9.66647	9.87225	9.71684	9.73612	9.7006	10.1926	10.3108	10.2606	10.4628	10.2346	10.267
ENSMUSG00000071178	-1.91045	-3.75927	7.82844	6.93957	8.85002	-6.4849	5.78041e-05	0.0324529	-1	protein_coding	Serpina1b	serine (or cysteine) preptidase inhibitor, clade A, member 1B [Source:MGI Symbol;Acc:MGI:891970]	chr12	103728156	103830373	4	ensembl_havana	KNOWN	6.94432	6.35771	6.73282	7.16011	6.41635	7.24225	8.72993	9.03785	8.76989	9.05643	8.21052	9.28312
ENSMUSG00000033453	-0.984298	-1.97835	10.1345	9.7081	10.6924	-6.43373	6.18347e-05	0.0337974	-1	protein_coding	Adamts15	a disintegrin-like and metallopeptidase (reprolysin type) with thrombospondin type 1 motif, 15 [Source:MGI Symbol;Acc:MGI:2449569]	chr9	30899155	30922452	1	ensembl	KNOWN	9.64064	9.64743	9.8411	9.8954	9.72312	9.50578	10.6485	10.5138	10.1205	10.7895	10.7599	10.5278
ENSMUSG00000015484	1.01922	2.02683	9.4877	10.1013	9.08212	6.43102	6.20562e-05	0.0337974	-1	protein_coding	Fam163a	family with sequence similarity 163, member A [Source:MGI Symbol;Acc:MGI:3618859]	chr1	156075966	156205026	1	ensembl_havana	KNOWN	10.2429	9.83408	10.113	10.1219	9.82397	10.3582	8.89245	8.58922	8.63043	9.23134	8.97237	9.04264
ENSMUSG00000038351	-0.667285	-1.58808	11.256	10.9168	11.5841	-6.41584	6.33146e-05	0.0338404	-1	protein_coding	Sgsm2	small G protein signaling modulator 2 [Source:MGI Symbol;Acc:MGI:2144695]	chr11	74849261	74897060	5	ensembl_havana	KNOWN	11.0629	11.1181	10.844	11.052	10.7394	10.9591	11.5539	11.4805	11.5098	11.567	11.5955	11.5898
ENSMUSG00000040183	1.503	2.83431	8.23554	9.09352	7.59053	6.40157	6.4522e-05	0.034212	-1	protein_coding	Ankrd6	ankyrin repeat domain 6 [Source:MGI Symbol;Acc:MGI:2154278]	chr4	32804035	32950841	8	ensembl_havana	KNOWN	9.0181	8.84915	8.35134	9.33623	9.19888	8.74545	7.6203	7.77417	7.16128	7.82602	7.28281	7.66275
ENSMUSG00000045790	0.669106	1.59009	9.17954	9.57536	8.90626	6.33008	7.09557e-05	0.0359589	-1	protein_coding	Ccdc149	coiled-coil domain containing 149 [Source:MGI Symbol;Acc:MGI:2685293]	chr5	52374651	52471521	2	ensembl_havana	KNOWN	9.4086	9.33648	9.45529	9.56462	9.75327	9.4082	8.91326	8.88192	8.71409	8.9377	8.81625	8.96483
ENSMUSG00000015890	-1.65364	-3.14626	8.25704	7.25017	8.9038	-6.29195	7.46662e-05	0.0366671	-1	protein_coding	Amdhd1	amidohydrolase domain containing 1 [Source:MGI Symbol;Acc:MGI:1919011]	chr10	93523338	93540033	1	ensembl_havana	KNOWN	7.31872	7.74198	8.12433	6.96906	7.09173	7.68971	8.82816	9.02494	9.58449	8.70496	9.10098	8.90548
ENSMUSG00000021640	1.41896	2.67393	6.00614	6.78197	5.36301	6.24083	7.99704e-05	0.038163	-1	protein_coding	Naip1	NLR family, apoptosis inhibitory protein 1 [Source:MGI Symbol;Acc:MGI:1298223]	chr13	100407770	100446406	1	ensembl	KNOWN	6.67056	6.66078	6.73282	6.65668	6.85805	6.83118	4.84631	4.87114	5.85713	5.19093	5.43698	5.46112
ENSMUSG00000068877	-1.73712	-3.33369	9.43213	8.51727	10.2544	-6.22365	8.18429e-05	0.0387796	1	protein_coding	Selenbp2	selenium binding protein 2 [Source:MGI Symbol;Acc:MGI:104859]	chr3	94693556	94704413	7	ensembl_havana	KNOWN	9.2155	8.55445	8.45786	8.49318	8.17681	8.88181	10.4821	10.1387	10.0221	10.6414	10.3912	9.73058
ENSMUSG00000022636	0.813796	1.75783	11.2755	11.6773	10.8636	6.20157	8.43194e-05	0.0390698	-1	protein_coding	Alcam	activated leukocyte cell adhesion molecule [Source:MGI Symbol;Acc:MGI:1313266]	chr16	52248996	52454074	7	ensembl_havana	KNOWN	11.34	11.7334	11.8804	11.7164	11.7029	11.6128	10.8014	11.0209	10.9069	10.932	10.8705	10.7882
ENSMUSG00000006342	-1.89413	-3.71698	14.0877	13.0938	14.988	-6.19204	8.54125e-05	0.0390698	-1	protein_coding	Susd2	sushi domain containing 2 [Source:MGI Symbol;Acc:MGI:1918983]	chr10	75636619	75644008	2	ensembl	KNOWN	13.9638	12.6752	13.5063	13.1627	12.5691	13.5497	14.9091	14.7262	15.0265	14.9584	14.9614	15.0441
ENSMUSG00000001627	1.43454	2.70297	9.96241	10.7455	9.31096	6.19154	8.547e-05	0.0390698	-1	protein_coding	Ifrd1	interferon-related developmental regulator 1 [Source:MGI Symbol;Acc:MGI:1316717]	chr12	40201567	40248504	10	ensembl_havana	KNOWN	10.3543	10.8282	10.2935	11.1608	10.6957	10.38	9.28194	9.50573	9.11586	9.62024	8.97237	9.34026
ENSMUSG00000006800	0.777677	1.71437	11.4648	11.8205	11.0428	6.18227	8.6549e-05	0.0390698	-1	protein_coding	Sulf2	sulfatase 2 [Source:MGI Symbol;Acc:MGI:1919293]	chr2	166073089	166155663	7	ensembl_havana	KNOWN	12.0207	11.5008	11.8928	11.8075	11.8163	11.8376	11.2116	11.2096	11.1516	10.9401	11.0244	11.1639
ENSMUSG00000028211	1.18552	2.27445	12.1583	12.7606	11.5751	6.13237	9.26148e-05	0.0406917	1	protein_coding	Trp53inp1	transformation related protein 53 inducible nuclear protein 1 [Source:MGI Symbol;Acc:MGI:1926609]	chr4	11156431	11174379	4	ensembl_havana	KNOWN	12.6823	12.6462	12.4918	12.9701	12.7736	12.538	11.8038	11.8193	11.4488	11.9971	11.2169	11.5111
ENSMUSG00000066366	-2.42721	-5.37853	11.3807	10.0497	12.4769	-6.12648	9.33591e-05	0.0406917	-1	protein_coding	Serpina1a	serine (or cysteine) peptidase inhibitor, clade A, member 1A [Source:MGI Symbol;Acc:MGI:891971]	chr12	103853589	103863562	3	ensembl_havana	KNOWN	10.9828	10.1147	10.1861	9.87169	10.4364	9.84106	11.8718	12.3975	13.4361	12.296	12.1325	13.0023
ENSMUSG00000095930	0.60935	1.52557	8.63258	8.97973	8.37038	6.11562	9.47516e-05	0.0406917	-1	protein_coding	Nim1k	NIM1 serine/threonine protein kinase [Source:MGI Symbol;Acc:MGI:2442399]	chr13	119710094	119755882	2	ensembl	KNOWN	9.0598	8.869	8.89708	8.91375	9.04026	8.98517	8.11534	8.3514	8.24804	8.46395	8.40246	8.24472
ENSMUSG00000031445	-1.49846	-2.82541	8.5838	7.76529	9.26375	-6.11556	9.47582e-05	0.0406917	1	protein_coding	Proz	protein Z, vitamin K-dependent plasma glycoprotein [Source:MGI Symbol;Acc:MGI:1860488]	chr8	13060908	13075006	1	ensembl	KNOWN	8.02232	7.57474	8.00291	8.09725	7.19575	8.00287	9.69631	9.43429	9.18786	9.2472	9.51524	9.0288
ENSMUSG00000060981	1.14362	2.20935	7.47967	8.04297	6.89935	6.10445	9.62053e-05	0.0406917	1	protein_coding	Hist1h4h	histone cluster 1, H4h [Source:MGI Symbol;Acc:MGI:2448427]	chr13	23531050	23531522	1	ensembl_havana	KNOWN	8.25552	7.82564	8.28343	8.13188	7.78489	8.21213	6.94392	6.63667	6.98388	7.11232	6.56738	7.01833
ENSMUSG00000051727	1.42224	2.68001	7.13433	7.67227	6.25003	6.10424	9.62323e-05	0.0406917	1	protein_coding	Kctd14	potassium channel tetramerisation domain containing 14 [Source:MGI Symbol;Acc:MGI:1289222]	chr7	97451334	97459553	4	ensembl_havana	KNOWN	7.49929	8.23559	7.82328	7.72631	8.00131	7.28917	6.67819	6.82719	6.78157	6.29628	6.56738	5.88642
ENSMUSG00000021751	-0.700575	-1.62515	13.187	12.7643	13.4649	-6.08879	9.82848e-05	0.0410636	-1	protein_coding	Acox2	acyl-Coenzyme A oxidase 2, branched chain [Source:MGI Symbol;Acc:MGI:1934852]	chr14	8225511	8259353	8	ensembl_havana	KNOWN	12.9188	12.8945	13.0353	12.6658	12.6377	12.9894	13.5866	13.4875	13.6343	13.3803	13.6189	13.3954
ENSMUSG00000030649	-0.727909	-1.65624	9.46939	9.09193	9.81984	-6.07186	0.000100587	0.0417404	1	protein_coding	Anapc15	anaphase prompoting complex C subunit 15 [Source:MGI Symbol;Acc:MGI:1922680]	chr7	101881325	101901845	13	ensembl_havana	KNOWN	9.1475	9.37864	9.30927	9.21228	8.96865	9.09488	9.8553	9.60449	9.60216	9.99985	9.7725	9.68718
ENSMUSG00000024778	0.626643	1.54397	8.99586	9.27369	8.64704	6.03655	0.000105577	0.0435406	1	protein_coding	Fas	Fas (TNF receptor superfamily member 6) [Source:MGI Symbol;Acc:MGI:95484]	chr19	34290659	34327770	2	ensembl	KNOWN	9.13195	9.11052	9.19071	9.39444	9.21754	9.20909	8.98709	8.95179	8.81606	8.82953	8.5083	8.6033
ENSMUSG00000015085	0.807768	1.7505	9.14919	9.48064	8.67287	6.02755	0.00010689	0.0437166	1	protein_coding	Entpd2	ectonucleoside triphosphate diphosphohydrolase 2 [Source:MGI Symbol;Acc:MGI:1096863]	chr2	25395874	25401321	3	ensembl_havana	KNOWN	9.83088	9.45068	9.68756	9.3163	9.35307	9.77254	8.82816	8.75476	8.77769	8.62632	8.70731	8.68498
ENSMUSG00000051373	1.07553	2.10749	7.38255	7.90774	6.83221	6.00302	0.000110561	0.0444976	1	protein_coding	Ppapdc3	phosphatidic acid phosphatase type 2 domain containing 3 [Source:MGI Symbol;Acc:MGI:2445183]	chr2	32095528	32110820	3	ensembl_havana	KNOWN	7.80414	7.78441	7.67216	7.84237	8.05762	7.82323	7.21368	6.73507	7.16128	6.62227	7.23876	6.63561
ENSMUSG00000071177	-1.27919	-2.42703	12.4243	11.7714	13.0506	-5.99115	0.000112386	0.0449611	-1	protein_coding	Serpina1d	serine (or cysteine) peptidase inhibitor, clade A, member 1D [Source:MGI Symbol;Acc:MGI:891968]	chr12	103763594	103773592	1	ensembl_havana	KNOWN	12.2587	11.612	12.1126	11.8882	11.3283	12.0978	12.712	12.9639	12.9659	12.9199	13.0017	13.2302
ENSMUSG00000056162	-1.51972	-2.86735	11.7861	10.9881	12.5078	-5.94621	0.00011959	0.0465329	-1	protein_coding	Cndp1	carnosine dipeptidase 1 (metallopeptidase M20 family) [Source:MGI Symbol;Acc:MGI:2451097]	chr18	84610509	84650084	3	ensembl_havana	KNOWN	11.7472	10.8991	10.9446	11.3043	10.4364	11.2235	12.4754	12.3627	12.5171	12.4113	12.4929	12.6193
ENSMUSG00000030364	-0.993955	-1.99164	11.1658	10.7621	11.756	-5.92836	0.000122588	0.0465348	1	protein_coding	Clec2h	C-type lectin domain family 2, member h [Source:MGI Symbol;Acc:MGI:2136934]	chr6	128662385	128677374	4	ensembl_havana	KNOWN	10.5601	11.0254	10.9628	10.6216	10.7001	10.9645	11.2625	11.2641	11.3607	11.758	12.0457	11.4643
ENSMUSG00000078597	2.41136	5.31976	10.0416	11.3372	8.92579	5.89251	0.000128856	0.0482728	1	protein_coding	Cyp4a12b	cytochrome P450, family 4, subfamily a, polypeptide 12B [Source:MGI Symbol;Acc:MGI:3611747]	chr4	115411624	115439034	1	ensembl_havana	KNOWN	11.3247	10.7482	10.7839	11.1678	11.7612	11.0824	9.08815	9.63455	8.13116	9.69536	8.44185	8.64017
ENSMUSG00000003585	0.89314	1.85721	7.71992	8.10318	7.21004	5.8925	0.000128858	0.0482728	-1	protein_coding	Sec14l2	SEC14-like 2 (S. cerevisiae) [Source:MGI Symbol;Acc:MGI:1915065]	chr11	4097039	4123415	6	ensembl_havana	KNOWN	8.40537	7.95511	8.14998	8.15451	8.13816	8.01688	7.7023	7.14614	7.34045	7.30641	7.14639	7.17732
ENSMUSG00000020570	-0.533949	-1.44789	13.9854	13.692	14.226	-5.84102	0.000138464	0.0499376	1	protein_coding	Sypl	synaptophysin-like protein [Source:MGI Symbol;Acc:MGI:108081]	chr12	32953891	32979050	6	ensembl_havana	KNOWN	13.9141	13.6772	13.7802	13.7363	13.5774	13.7623	14.2604	14.2096	14.2289	14.1671	14.2136	14.2972
ENSMUSG00000032667	0.587476	1.50262	11.2119	11.5009	10.9134	5.83049	0.000140522	0.0499376	-1	protein_coding	Pon2	paraoxonase 2 [Source:MGI Symbol;Acc:MGI:106687]	chr6	5264147	5298455	4	ensembl_havana	KNOWN	11.581	11.3665	11.4965	11.3819	11.4828	11.638	10.9107	11.0546	10.8908	11.0084	10.856	10.8758
ENSMUSG00000028801	1.2734	2.41731	6.82097	7.35334	6.07993	5.82122	0.000142362	0.0503237	1	protein_coding	Stpg1	sperm tail PG rich repeat containing 1 [Source:MGI Symbol;Acc:MGI:1926056]	chr4	135494790	135537803	3	ensembl_havana	KNOWN	7.59316	7.63782	7.72431	7.26782	7.54993	7.24225	5.62872	6.24965	6.71815	6.07727	6.15827	6.00426
ENSMUSG00000044367	-0.678658	-1.60065	12.0906	11.7043	12.3829	-5.81225	0.000144166	0.0506932	-1	protein_coding	Slc16a13	solute carrier family 16 (monocarboxylic acid transporters), member 13 [Source:MGI Symbol;Acc:MGI:1916559]	chr11	70216789	70221064	4	ensembl_havana	KNOWN	12.0448	11.7388	11.7596	11.619	11.8255	11.6682	12.4519	12.2883	12.5425	12.5131	12.302	12.3336
ENSMUSG00000027663	1.02472	2.03456	11.4793	12.0261	11.0014	5.80634	0.000145368	0.0507518	-1	protein_coding	Zmat3	zinc finger matrin type 3 [Source:MGI Symbol;Acc:MGI:1195270]	chr3	32334792	32366014	4	ensembl_havana	KNOWN	12.1461	11.8022	11.9023	12.3446	11.7999	11.934	10.983	11.2153	10.6207	11.0898	10.9597	10.9548
ENSMUSG00000028463	-1.83995	-3.57998	9.41066	8.36482	10.2048	-5.80397	0.000145852	0.0507518	1	protein_coding	Car9	carbonic anhydrase 9 [Source:MGI Symbol;Acc:MGI:2447188]	chr4	43506966	43513729	7	ensembl_havana	KNOWN	9.05155	8.64935	8.95642	8.99123	7.48981	8.61341	10.0369	10.1417	10.3832	10.3327	9.91228	10.3694
ENSMUSG00000002058	0.777208	1.71381	8.63592	8.9693	8.19209	5.78288	0.000150245	0.0516906	1	protein_coding	Unc119	unc-119 homolog (C. elegans) [Source:MGI Symbol;Acc:MGI:1328357]	chr11	78343482	78349164	7	ensembl_havana	KNOWN	8.94877	8.97662	9.18452	8.79634	9.14792	8.96363	8.174	8.33057	8.53243	8.07135	8.37219	8.13273
ENSMUSG00000028931	0.959888	1.94516	8.38689	8.86848	7.90859	5.77993	0.000150871	0.0516906	-1	protein_coding	Kcnab2	potassium voltage-gated channel, shaker-related subfamily, beta member 2 [Source:MGI Symbol;Acc:MGI:109239]	chr4	152390742	152477871	14	ensembl_havana	KNOWN	8.88524	8.89506	8.86646	8.51083	8.88553	9.20909	7.79491	7.96199	7.90775	7.84002	7.72738	8.15838
ENSMUSG00000038422	-1.05729	-2.08102	9.28148	8.73225	9.78955	-5.74878	0.000157648	0.0534644	-1	protein_coding	Hdhd3	haloacid dehalogenase-like hydrolase domain containing 3 [Source:MGI Symbol;Acc:MGI:1919998]	chr4	62499008	62503467	2	ensembl_havana	KNOWN	9.09231	8.54625	8.95642	8.62866	8.45355	9.11455	9.85171	9.79903	9.5666	9.86593	9.69717	9.80554
ENSMUSG00000026821	0.721021	1.64835	10.4919	10.8519	10.1309	5.70605	0.000167483	0.0553939	1	protein_coding	Ralgds	ral guanine nucleotide dissociation stimulator [Source:MGI Symbol;Acc:MGI:107485]	chr2	28513125	28553081	10	ensembl_havana	KNOWN	10.7479	10.988	10.848	11.0138	10.8709	10.671	10.2939	10.0712	10.0056	10.1923	10.2374	9.96301
ENSMUSG00000032564	0.790635	1.72984	9.91664	10.3529	9.56229	5.68016	0.00017376	0.0566288	1	protein_coding	Cpne4	copine IV [Source:MGI Symbol;Acc:MGI:1921270]	chr9	104547286	105034544	4	ensembl_havana	KNOWN	10.5068	9.98119	10.3801	10.2001	10.3517	10.507	9.57532	9.32268	9.48797	9.55805	9.55621	9.57263
ENSMUSG00000020604	-0.684552	-1.6072	11.467	11.0622	11.7467	-5.67103	0.000176031	0.0566498	1	protein_coding	Arsg	arylsulfatase G [Source:MGI Symbol;Acc:MGI:1921258]	chr11	109473374	109573330	5	ensembl_havana	KNOWN	11.2988	11.0459	11.3057	11.061	10.9418	11.1837	11.8459	11.8332	11.8484	11.8439	11.8826	11.5136
ENSMUSG00000029925	0.923444	1.89664	10.3715	10.8224	9.89899	5.66888	0.000176573	0.0566498	1	protein_coding	Tbxas1	thromboxane A synthase 1, platelet [Source:MGI Symbol;Acc:MGI:98497]	chr6	38875404	39084585	7	ensembl_havana	KNOWN	10.6475	11.269	10.8923	10.5762	10.923	10.9681	9.69631	9.96706	9.82173	9.92626	9.9774	9.79331
ENSMUSG00000063142	1.28093	2.42995	7.20511	7.90839	6.62746	5.66632	0.000177216	0.0566498	-1	protein_coding	Kcnma1	potassium large conductance calcium-activated channel, subfamily M, alpha member 1 [Source:MGI Symbol;Acc:MGI:99923]	chr14	23289431	24004859	15	ensembl_havana	KNOWN	8.05568	7.47463	7.58082	8.16569	7.80147	7.75802	6.83181	6.60232	6.3085	6.71639	6.20481	6.96119
ENSMUSG00000042156	0.687221	1.61018	9.3057	9.61676	8.92954	5.64139	0.000183633	0.0581448	-1	protein_coding	Dzip1	DAZ interacting protein 1 [Source:MGI Symbol;Acc:MGI:1914311]	chr14	118875520	118925314	2	ensembl	KNOWN	9.79676	9.9031	9.54984	9.69385	9.7012	9.45525	8.76087	9.02494	8.99396	8.83653	8.96562	8.98647
ENSMUSG00000029521	0.748008	1.67947	8.94026	9.30656	8.55856	5.61988	0.000189367	0.0591655	1	protein_coding	Chek2	checkpoint kinase 2 [Source:MGI Symbol;Acc:MGI:1355321]	chr5	110839979	110874145	6	ensembl_havana	KNOWN	9.50835	9.00681	9.33186	9.28074	9.30154	9.33741	8.69831	8.71512	8.42729	8.44574	8.58068	8.64925
ENSMUSG00000024391	-1.05103	-2.072	12.22	11.6585	12.7095	-5.61626	0.00019035	0.0591655	-1	protein_coding	Apom	apolipoprotein M [Source:MGI Symbol;Acc:MGI:1930124]	chr17	35128997	35132050	1	ensembl_havana	KNOWN	11.8011	11.4741	11.728	11.2607	11.8763	11.8386	12.9148	12.5353	13.0826	12.62	12.6862	12.8224
ENSMUSG00000039221	-0.761917	-1.69574	9.84107	9.4109	10.1728	-5.60956	0.000192185	0.0591655	1	protein_coding	Rpl22l1	ribosomal protein L22 like 1 [Source:MGI Symbol;Acc:MGI:1915278]	chr3	28805436	28807424	9	ensembl_havana	KNOWN	9.52035	9.4106	9.63404	9.36563	9.28395	9.58313	10.396	9.96706	10.4136	10.1977	10.2457	10.075
ENSMUSG00000001473	0.865901	1.82248	9.07911	9.50791	8.64201	5.60761	0.000192723	0.0591655	1	protein_coding	Tubb6	tubulin, beta 6 class V [Source:MGI Symbol;Acc:MGI:1915201]	chr18	67390717	67402748	1	ensembl	KNOWN	9.50232	9.26835	9.80119	9.24955	9.71001	9.56418	8.68223	8.59797	8.64756	8.49083	8.78595	8.64925
ENSMUSG00000024411	-1.27637	-2.42229	12.8907	12.1429	13.4193	-5.60641	0.000193056	0.0591655	-1	protein_coding	Aqp4	aquaporin 4 [Source:MGI Symbol;Acc:MGI:107387]	chr18	15389394	15403684	1	ensembl	KNOWN	12.2187	12.7453	12.4231	12.1215	12.1246	12.1825	13.4359	13.246	13.933	13.0434	13.3505	13.8638
ENSMUSG00000032182	-0.483436	-1.39807	10.7581	10.4956	10.9791	-5.58092	0.000200248	0.0605365	-1	protein_coding	Yipf2	Yip1 domain family, member 2 [Source:MGI Symbol;Acc:MGI:1922016]	chr9	21588709	21592831	3	ensembl	KNOWN	10.6282	10.6174	10.6306	10.3813	10.4705	10.6351	10.9846	10.881	10.9315	10.9659	11.0405	10.9308
ENSMUSG00000052572	1.13674	2.19883	7.48723	8.16143	7.0247	5.56479	0.000204944	0.0611263	1	protein_coding	Dlg2	discs, large homolog 2 (Drosophila) [Source:MGI Symbol;Acc:MGI:1344351]	chr7	91090706	92447003	10	ensembl_havana	KNOWN	8.16671	7.71298	8.13721	8.10888	8.25113	8.12429	6.9167	6.70301	6.65181	6.6857	6.85689	7.53151
ENSMUSG00000042210	-0.876609	-1.83605	11.7226	11.2626	12.1392	-5.53315	0.000214507	0.0624217	-1	protein_coding	Abhd14a	abhydrolase domain containing 14A [Source:MGI Symbol;Acc:MGI:1915894]	chr9	106440051	106447678	8	ensembl_havana	KNOWN	11.5091	11.04	11.4313	11.1636	11.0858	11.5383	12.2702	11.9876	12.2272	12.1713	12.2433	12.0029
ENSMUSG00000015852	1.84587	3.59471	5.72798	6.58923	4.74336	5.53274	0.000214635	0.0624217	-1	protein_coding	Fcrls	Fc receptor-like S, scavenger receptor [Source:MGI Symbol;Acc:MGI:1933397]	chr3	87250758	87263738	2	ensembl_havana	KNOWN	6.21918	6.06821	6.30071	6.25741	6.92012	6.59018	4.59477	5.9552	5.59997	4.53885	5.27193	4.4193
ENSMUSG00000047528	-1.28157	-2.43104	7.42265	6.68141	7.96299	-5.52175	0.000218066	0.0627988	-1	protein_coding	Als2cr12	amyotrophic lateral sclerosis 2 (juvenile) chromosome region, candidate 12 (human) [Source:MGI Symbol;Acc:MGI:1918359]	chr1	58646903	58695989	6	ensembl_havana	KNOWN	6.90825	7.2508	6.98164	6.29863	7.11844	6.62717	7.74935	7.93464	8.31388	7.66224	7.93489	8.29184
ENSMUSG00000024521	1.07429	2.10568	9.6345	10.1433	9.06897	5.50395	0.000223753	0.0638666	1	protein_coding	Pmaip1	phorbol-12-myristate-13-acetate-induced protein 1 [Source:MGI Symbol;Acc:MGI:1930146]	chr18	66458604	66465550	1	ensembl	KNOWN	9.74658	10.185	10.2045	10.2377	10.3432	9.84891	9.36484	9.31209	9.16426	9.1152	8.70731	9.3844
ENSMUSG00000030650	1.04583	2.06455	7.37279	7.82929	6.78346	5.5012	0.000224647	0.0638666	1	protein_coding	Tmc5	transmembrane channel-like gene family 5 [Source:MGI Symbol;Acc:MGI:1921674]	chr7	118597297	118675086	5	ensembl_havana	KNOWN	7.76434	8.03929	7.65435	7.94978	7.86596	7.67212	7.14497	7.0217	7.0106	6.74645	6.37728	7.22665
ENSMUSG00000034795	1.15625	2.22877	7.50306	8.14048	6.98424	5.48898	0.000228657	0.0644583	1	protein_coding	Ccdc122	coiled-coil domain containing 122 [Source:MGI Symbol;Acc:MGI:1918358]	chr14	77036772	77112257	4	ensembl_havana	KNOWN	7.91735	7.69826	8.04453	8.10888	7.64488	8.66768	6.99687	7.0217	6.98388	7.13522	6.88574	6.93175
ENSMUSG00000040447	0.677	1.59881	12.4316	12.7715	12.0945	5.48134	0.000231205	0.064533	-1	protein_coding	Spns2	spinster homolog 2 [Source:MGI Symbol;Acc:MGI:2384936]	chr11	72451638	72489904	6	ensembl_havana	KNOWN	12.7494	12.8904	12.5888	12.654	12.8867	12.7738	12.1664	11.9776	12.2086	11.9085	12.1121	12.2629
ENSMUSG00000020798	1.17142	2.25233	9.16254	9.80285	8.63143	5.41091	0.000256167	0.0684581	-1	protein_coding	Spns3	spinster homolog 3 [Source:MGI Symbol;Acc:MGI:1924827]	chr11	72494919	72550506	3	ensembl_havana	KNOWN	9.18567	10.1449	9.54502	9.52609	10.0103	9.87221	8.64954	8.55371	8.56884	8.57699	8.48963	8.82769
ENSMUSG00000031845	0.917	1.88818	7.92441	8.34096	7.42396	5.38707	0.000265254	0.0692252	1	protein_coding	Bco1	beta-carotene oxygenase 1 [Source:MGI Symbol;Acc:MGI:1926923]	chr8	117095854	117133720	3	ensembl_havana	KNOWN	8.12017	8.26585	8.68537	8.3037	8.49492	8.22426	7.73383	7.61098	7.38197	7.66224	7.40744	7.2022
ENSMUSG00000074628	-1.47511	-2.78005	8.19344	7.45773	8.93284	-5.38184	0.000267297	0.0694869	1	protein_coding	Tldc2	TBC/LysM associated domain containing 2 [Source:MGI Symbol;Acc:MGI:2686178]	chr2	157087055	157096482	2	ensembl_havana	KNOWN	6.97951	8.2955	7.94548	7.6327	7.38368	7.35681	8.44563	8.7857	8.69774	8.79399	9.13742	8.86711
ENSMUSG00000036678	0.777276	1.71389	10.5985	10.9433	10.166	5.37079	0.00027166	0.0703473	-1	protein_coding	Aaas	achalasia, adrenocortical insufficiency, alacrimia [Source:MGI Symbol;Acc:MGI:2443767]	chr15	102338247	102350759	1	ensembl	KNOWN	11.3247	10.8416	10.8942	11.1024	10.7776	10.95	10.2753	10.3319	10.1864	10.3499	10.0902	10.0581
ENSMUSG00000022560	-0.834551	-1.7833	11.61	11.1519	11.9865	-5.35778	0.000276893	0.0707722	1	protein_coding	Slc52a2	solute carrier protein 52, member 2 [Source:MGI Symbol;Acc:MGI:1289288]	chr15	76538943	76542130	1	ensembl	KNOWN	11.5896	11.0224	11.3014	11.2916	10.8728	11.2913	12.0686	11.9238	11.9986	12.0049	12.0734	11.8811
ENSMUSG00000062661	0.839188	1.78904	9.98401	10.3605	9.52132	5.3562	0.000277538	0.0707722	1	protein_coding	Ncs1	neuronal calcium sensor 1 [Source:MGI Symbol;Acc:MGI:109166]	chr2	31245823	31295989	2	ensembl_havana	KNOWN	10.3239	10.1036	10.1767	10.553	10.5239	10.0046	10.0774	9.7528	9.72824	9.5707	9.58728	9.40598
ENSMUSG00000040918	0.51485	1.42885	10.3408	10.621	10.1061	5.34188	0.000283438	0.0710213	1	protein_coding	Slc19a2	solute carrier family 19 (thiamine transporter), member 2 [Source:MGI Symbol;Acc:MGI:1928761]	chr1	164249046	164265385	4	ensembl_havana	KNOWN	10.5688	10.688	10.4795	10.7102	10.5994	10.5534	10.0526	10.1536	9.96522	10.003	10.1117	10.2037
ENSMUSG00000030553	1.04872	2.06869	6.0671	6.56088	5.51216	5.34095	0.000283828	0.0710213	-1	protein_coding	Pgpep1l	pyroglutamyl-peptidase I-like [Source:MGI Symbol;Acc:MGI:1925694]	chr7	68236608	68264233	1	ensembl	KNOWN	6.713	6.69084	6.25417	6.52392	6.85805	6.30067	5.41191	5.78187	5.73427	5.27582	5.43698	5.82369
ENSMUSG00000020774	-0.680088	-1.60224	12.8858	12.522	13.2021	-5.34095	0.00028383	0.0710213	-1	protein_coding	Aspa	aspartoacylase [Source:MGI Symbol;Acc:MGI:87914]	chr11	73304992	73329596	6	ensembl_havana	KNOWN	12.8639	12.7386	12.4198	12.6732	12.3744	12.5185	13.1069	13.1347	13.1935	13.2262	13.074	13.3061
ENSMUSG00000039878	0.713827	1.64015	12.2228	12.5247	11.8108	5.33745	0.000285295	0.0711215	-1	protein_coding	Slc39a5	solute carrier family 39 (metal ion transporter), member 5 [Source:MGI Symbol;Acc:MGI:1919336]	chr10	128395934	128401224	2	ensembl	KNOWN	12.7237	12.578	12.69	12.3204	12.6526	12.601	12.0142	11.7366	11.925	11.7718	12.0417	11.619
ENSMUSG00000001542	0.526495	1.44043	11.8633	12.1485	11.622	5.32521	0.000290481	0.0717972	1	protein_coding	Ell2	elongation factor RNA polymerase II 2 [Source:MGI Symbol;Acc:MGI:2183438]	chr13	75707484	75772356	1	ensembl	KNOWN	11.9604	11.8454	12.056	12.1854	12.1328	12.1271	11.8139	11.6718	11.7003	11.6598	11.457	11.7492
ENSMUSG00000015243	0.631785	1.54948	11.8257	12.1732	11.5414	5.32179	0.000291946	0.0717972	-1	protein_coding	Abca1	ATP-binding cassette, sub-family A (ABC1), member 1 [Source:MGI Symbol;Acc:MGI:99607]	chr4	53030787	53159895	2	ensembl_havana	KNOWN	12.1805	12.0183	11.9839	12.094	12.2439	12.1818	11.4733	11.6223	11.4862	11.2956	11.5922	11.7364
ENSMUSG00000024621	-0.542551	-1.45655	11.8608	11.594	12.1366	-5.31998	0.000292725	0.0717972	1	protein_coding	Csf1r	colony stimulating factor 1 receptor [Source:MGI Symbol;Acc:MGI:1339758]	chr18	61105572	61132149	2	ensembl_havana	KNOWN	11.4617	11.6012	11.7554	11.5256	11.6705	11.5861	12.0862	12.2092	12.0242	12.0257	12.1799	12.2041
ENSMUSG00000015094	0.720844	1.64815	11.6735	12.0047	11.2838	5.31847	0.000293379	0.0717972	1	protein_coding	Npdc1	neural proliferation, differentiation and control 1 [Source:MGI Symbol;Acc:MGI:1099802]	chr2	25399351	25409494	14	ensembl_havana	KNOWN	12.1344	11.8825	12.0962	11.9766	11.9225	12.115	11.5102	11.0514	11.5422	11.3233	11.2127	11.3155
ENSMUSG00000031617	0.563214	1.47756	11.16	11.4393	10.8761	5.31305	0.000295734	0.071948	-1	protein_coding	Tmem184c	transmembrane protein 184C [Source:MGI Symbol;Acc:MGI:2384562]	chr8	77595982	77610698	3	ensembl_havana	KNOWN	11.5181	11.2489	11.494	11.3879	11.4076	11.5224	10.9879	10.8502	10.8745	10.7511	11.0228	10.8544
ENSMUSG00000032012	0.805966	1.74832	11.1375	11.6239	10.8179	5.30644	0.000298628	0.0722875	1	protein_coding	Pvrl1	poliovirus receptor-related 1 [Source:MGI Symbol;Acc:MGI:1926483]	chr9	43744576	43807454	1	ensembl	KNOWN	11.3075	11.6344	11.4102	11.7087	11.7686	11.3942	10.9312	10.4693	10.5722	10.8989	10.6674	10.8874
ENSMUSG00000019718	0.588156	1.50332	10.6065	10.9038	10.3156	5.28106	0.000310041	0.0743347	-1	protein_coding	L3hypdh	L-3-hydroxyproline dehydratase (trans-) [Source:MGI Symbol;Acc:MGI:1914467]	chr12	72073428	72085439	3	ensembl_havana	KNOWN	10.7325	11.183	10.9573	10.9228	10.902	10.8866	10.3123	10.2839	10.1508	10.2719	10.3083	10.3666
ENSMUSG00000045034	1.37611	2.59568	5.72334	6.42902	5.05291	5.28022	0.000310423	0.0743347	1	protein_coding	Ankrd34b	ankyrin repeat domain 34B [Source:MGI Symbol;Acc:MGI:2443245]	chr13	92425896	92441658	3	ensembl_havana	KNOWN	6.48711	6.43078	6.66328	6.65668	6.07818	6.55221	5.41191	4.75084	4.49034	4.79039	5.51293	4.8554
ENSMUSG00000038086	-0.754081	-1.68656	7.16206	6.66736	7.42144	-5.26425	0.000317851	0.0749092	-1	protein_coding	Hspb2	heat shock protein 2 [Source:MGI Symbol;Acc:MGI:1916503]	chr9	50751072	50752354	1	ensembl	KNOWN	6.87126	7.16774	7.0649	6.65668	6.7932	6.55221	7.63708	7.34622	7.59114	7.64638	7.46594	7.15201
ENSMUSG00000002076	-1.04618	-2.06506	8.99309	8.4349	9.48109	-5.26303	0.000318429	0.0749092	-1	protein_coding	Hsf2bp	heat shock transcription factor 2 binding protein [Source:MGI Symbol;Acc:MGI:1921627]	chr17	31944769	32034508	3	ensembl_havana	KNOWN	8.84764	8.42632	8.64986	8.61241	7.97231	8.71999	9.4622	9.53789	9.24523	9.5194	9.66424	9.25961
ENSMUSG00000053852	-1.63103	-3.09734	8.45782	7.59033	9.22136	-5.25225	0.000323558	0.0750615	1	protein_coding	Adgrg4	adhesion G protein-coupled receptor G4 [Source:MGI Symbol;Acc:MGI:2685213]	chrX	56870163	57001558	6	ensembl_havana	KNOWN	7.98817	7.69826	7.72431	7.32879	7.17044	8.27176	9.41434	8.69896	9.53474	9.25767	8.83856	9.56785
ENSMUSG00000078532	0.910725	1.87999	10.0241	10.5084	9.59765	5.24988	0.000324694	0.0750615	-1	protein_coding	Nkain1	Na+/K+ transporting ATPase interacting 1 [Source:MGI Symbol;Acc:MGI:1914399]	chr4	130531602	130574173	3	ensembl_havana	KNOWN	10.6746	10.2034	10.35	10.335	10.7859	10.4042	9.88017	9.46329	9.39976	9.62429	9.46832	9.70034
ENSMUSG00000031379	0.696665	1.62075	6.85112	7.16599	6.46932	5.23572	0.000331592	0.0759692	1	protein_coding	Pir	pirin [Source:MGI Symbol;Acc:MGI:1916906]	chrX	164269371	164373011	5	ensembl_havana	KNOWN	6.97951	6.63009	7.09161	7.28843	7.09173	7.1178	6.77231	6.79714	7.03683	6.48639	6.56738	6.3542
ENSMUSG00000039166	-0.599747	-1.51545	9.92965	9.58841	10.1882	-5.2266	0.000336118	0.0759692	-1	protein_coding	Akap7	A kinase (PRKA) anchor protein 7 [Source:MGI Symbol;Acc:MGI:1859150]	chr10	25169090	25307870	7	ensembl_havana	KNOWN	9.69458	9.85746	9.39221	9.56039	9.67444	9.5304	10.3044	10.2174	10.3601	10.1786	10.1976	10.1883
ENSMUSG00000029913	0.834199	1.78287	8.53415	8.95878	8.12458	5.21863	0.000340125	0.0759692	1	protein_coding	Prdm5	PR domain containing 5 [Source:MGI Symbol;Acc:MGI:1918029]	chr6	65778988	65937010	7	ensembl_havana	KNOWN	8.89449	9.09936	8.72857	9.26002	8.60292	9.01339	8.2523	8.11602	8.06896	8.16334	8.19907	8.01131
ENSMUSG00000020803	-0.519745	-1.4337	12.9353	12.6769	13.1966	-5.21576	0.000341581	0.0759692	1	protein_coding	Txndc17	thioredoxin domain containing 17 [Source:MGI Symbol;Acc:MGI:1289248]	chr11	72207547	72210015	2	ensembl_havana	KNOWN	12.6929	12.5237	12.7759	12.5644	12.6463	12.82	13.2596	13.1071	13.2436	13.2088	13.2178	13.1633
ENSMUSG00000008153	1.64149	3.11989	6.57628	7.30202	5.66052	5.2153	0.000341818	0.0759692	-1	protein_coding	Clstn3	calsyntenin 3 [Source:MGI Symbol;Acc:MGI:2178323]	chr6	124430759	124464794	7	ensembl_havana	KNOWN	7.01386	7.55853	6.83122	6.99437	7.17044	7.74124	6.67819	6.49407	5.45187	5.5728	5.71938	5.68939
ENSMUSG00000026315	0.962127	1.94818	10.1022	10.6195	9.65742	5.21022	0.000344413	0.0759692	1	protein_coding	Serpinb8	serine (or cysteine) peptidase inhibitor, clade B, member 8 [Source:MGI Symbol;Acc:MGI:894657]	chr1	107590006	107610484	4	ensembl_havana	KNOWN	10.4326	10.4757	11.0385	10.4876	10.5114	10.8596	9.33944	9.74495	9.36395	9.5194	9.64327	9.80959
ENSMUSG00000027995	0.714875	1.64134	7.98069	8.32215	7.60728	5.20765	0.000345735	0.0759692	-1	protein_coding	Tlr2	toll-like receptor 2 [Source:MGI Symbol;Acc:MGI:1346060]	chr3	83836272	83841767	1	ensembl_havana	KNOWN	8.02232	8.38095	8.2718	8.3037	8.56458	8.09818	7.67006	7.72713	7.90775	7.51286	7.62841	7.68056
ENSMUSG00000054598	1.58054	2.99081	5.66121	6.61842	5.03788	5.20752	0.000345801	0.0759692	-1	protein_coding	9130230L23Rik	RIKEN cDNA 9130230L23 gene [Source:MGI Symbol;Acc:MGI:3041166]	chr5	65979358	66004285	7	ensembl_havana	KNOWN	6.33239	6.77743	5.74969	6.7488	6.95017	6.15628	4.28992	5.18148	4.63473	5.27582	4.98242	4.8554
ENSMUSG00000025384	-0.517136	-1.43111	10.5122	10.2031	10.7202	-5.20493	0.000347135	0.0759692	-1	protein_coding	Faap100	Fanconi anemia core complex associated protein 100 [Source:MGI Symbol;Acc:MGI:1919135]	chr11	120369055	120378764	8	ensembl_havana	KNOWN	10.4452	10.2992	10.2993	10.1671	10.0867	10.3554	10.8472	10.663	10.8227	10.6652	10.7983	10.6971
ENSMUSG00000023031	-0.915884	-1.88672	12.0911	11.648	12.5638	-5.1995	0.000349958	0.0759692	-1	protein_coding	Cela1	chymotrypsin-like elastase family, member 1 [Source:MGI Symbol;Acc:MGI:95314]	chr15	100674425	100687920	1	ensembl	KNOWN	11.34	11.4589	11.8543	11.3056	11.9801	11.6582	12.6482	12.4468	12.7093	12.5289	12.6023	12.5604
ENSMUSG00000027333	0.507688	1.42177	8.93285	9.18101	8.67332	5.19899	0.000350225	0.0759692	1	protein_coding	Smox	spermine oxidase [Source:MGI Symbol;Acc:MGI:2445356]	chr2	131491496	131525922	17	ensembl_havana	KNOWN	9.3493	9.15971	9.37055	9.1629	9.13489	9.24523	8.59047	8.47995	8.68121	8.76492	8.69921	8.55584
ENSMUSG00000074217	-1.00972	-2.01352	8.34584	7.87297	8.88268	-5.19388	0.000352901	0.0762524	-1	protein_coding	2210011C24Rik	RIKEN cDNA 2210011C24 gene [Source:MGI Symbol;Acc:MGI:1917384]	chr8	84010222	84012171	5	ensembl_havana	KNOWN	7.65975	7.78441	8.26007	7.68026	7.80147	8.13717	8.83545	8.73903	8.60436	8.98259	9.11932	8.54615
ENSMUSG00000024901	1.10091	2.1449	6.89764	7.35124	6.25033	5.19038	0.000354752	0.0762524	-1	protein_coding	Peli3	pellino 3 [Source:MGI Symbol;Acc:MGI:1924963]	chr19	4930651	4943127	7	ensembl_havana	KNOWN	7.80414	7.60663	7.16892	7.58351	7.60765	6.86255	6.5423	6.49407	6.35094	6.1689	6.41736	6.16472
ENSMUSG00000030077	-0.591644	-1.50696	7.07817	6.74037	7.33202	-5.18573	0.000357222	0.0764937	1	protein_coding	Chl1	cell adhesion molecule with homology to L1CAM [Source:MGI Symbol;Acc:MGI:1098266]	chr6	103510586	103750211	6	ensembl_havana	KNOWN	6.67056	6.98575	6.86259	6.7488	6.57908	6.89324	7.32139	7.54016	7.34045	7.32645	7.30435	7.36526
ENSMUSG00000023992	1.40358	2.64557	4.82172	5.52182	4.11824	5.16351	0.000369281	0.078298	1	protein_coding	Trem2	triggering receptor expressed on myeloid cells 2 [Source:MGI Symbol;Acc:MGI:1913150]	chr17	48346401	48354147	4	ensembl_havana	KNOWN	5.46245	5.37633	5.36782	5.10308	6.281	5.18137	4.10934	4.13417	4.49034	4.39446	3.92797	4.03227
ENSMUSG00000037887	1.17546	2.25865	8.4886	9.08601	7.91056	5.1616	0.000370336	0.078298	-1	protein_coding	Dusp8	dual specificity phosphatase 8 [Source:MGI Symbol;Acc:MGI:106626]	chr7	142079490	142095843	2	ensembl_havana	KNOWN	8.70776	8.83576	9.07497	8.97861	9.57667	8.70277	8.37738	7.75866	8.11893	7.84002	7.75891	8.13273
ENSMUSG00000030590	0.752698	1.68494	10.6109	10.9333	10.1806	5.14769	0.000378132	0.079694	-1	protein_coding	Fam98c	family with sequence similarity 98, member C [Source:MGI Symbol;Acc:MGI:1921083]	chr7	29152511	29156234	10	ensembl_havana	KNOWN	11.1979	11.1764	10.9224	11.1454	10.6597	10.9949	10.3201	10.3081	10.0642	10.3596	10.1208	10.0615
ENSMUSG00000043789	-0.754309	-1.68682	10.5251	10.1356	10.8899	-5.13521	0.00038527	0.0799558	1	protein_coding	Vwce	von Willebrand factor C and EGF domains [Source:MGI Symbol;Acc:MGI:1919018]	chr19	10634233	10665210	1	ensembl	KNOWN	10.5308	10.1824	10.1642	10.3741	9.85607	10.1767	10.7132	10.7301	10.9033	10.775	10.9236	10.9712
ENSMUSG00000024827	1.16553	2.24316	13.3023	14.0055	12.84	5.1312	0.000387598	0.0801716	-1	protein_coding	Gldc	glycine decarboxylase [Source:MGI Symbol;Acc:MGI:1341155]	chr19	30098449	30175418	1	ensembl	KNOWN	13.5866	13.7103	13.194	14.0404	14.5037	13.4723	12.9816	12.9083	12.7108	12.755	12.9364	12.8284
ENSMUSG00000032246	-0.766374	-1.70099	13.862	13.4454	14.2117	-5.12392	0.000391856	0.0807894	1	protein_coding	Calml4	calmodulin-like 4 [Source:MGI Symbol;Acc:MGI:1922850]	chr9	62858104	62875918	2	ensembl	KNOWN	13.7534	13.2274	13.6753	13.4249	13.3177	13.5935	14.3785	14.1367	14.2016	14.2278	14.3554	14.052
ENSMUSG00000042787	0.534069	1.44801	8.14972	8.50773	7.97366	5.0916	0.000411376	0.0840489	1	protein_coding	Exog	endo/exonuclease (5'-3'), endonuclease G-like [Source:MGI Symbol;Acc:MGI:2143333]	chr9	119444923	119465517	2	ensembl	KNOWN	8.45622	8.20467	8.29497	8.3632	8.59343	8.56656	7.83908	7.67849	7.87904	7.88125	8.02843	8.01131
ENSMUSG00000038602	0.828933	1.77637	9.72867	10.1541	9.32517	5.08609	0.000414805	0.0841302	1	protein_coding	Slc35f1	solute carrier family 35, member F1 [Source:MGI Symbol;Acc:MGI:2139810]	chr10	52690533	53111622	1	ensembl_havana	KNOWN	10.4609	9.77568	10.2791	10.1559	10.0245	10.2819	9.20527	9.26345	9.3219	9.2472	9.21905	9.50925
ENSMUSG00000015652	0.853202	1.80651	8.89549	9.25948	8.40628	5.0835	0.000416424	0.0841302	-1	protein_coding	Steap1	six transmembrane epithelial antigen of the prostate 1 [Source:MGI Symbol;Acc:MGI:1917608]	chr5	5736317	5749326	2	ensembl_havana	KNOWN	9.42145	9.45068	9.47571	8.92037	9.48212	9.37596	8.48322	8.18728	8.73026	8.26028	8.41241	8.54615
ENSMUSG00000045314	0.607014	1.5231	10.9307	11.0665	10.4595	5.0824	0.000417113	0.0841302	-1	protein_coding	Sowahb	sosondowah ankyrin repeat domain family member B [Source:MGI Symbol;Acc:MGI:1925338]	chr5	93041123	93045022	1	ensembl_havana	KNOWN	11.2971	11.2577	11.2623	11.0907	11.0568	11.0522	10.8651	11.1183	10.7903	10.2167	10.5551	10.6068
ENSMUSG00000022951	1.18445	2.27276	12.8187	13.3811	12.1967	5.0783	0.000419705	0.0841302	-1	protein_coding	Rcan1	regulator of calcineurin 1 [Source:MGI Symbol;Acc:MGI:1890564]	chr16	92391953	92466146	2	ensembl	KNOWN	12.7514	12.6438	12.6949	13.4645	13.882	12.7968	13.0876	13.1508	12.7628	11.9948	12.1835	12.4117
ENSMUSG00000029455	0.47178	1.38682	15.3799	15.6438	15.172	5.07002	0.000424975	0.0841302	-1	protein_coding	Aldh2	aldehyde dehydrogenase 2, mitochondrial [Source:MGI Symbol;Acc:MGI:99600]	chr5	121566027	121593824	7	ensembl_havana	KNOWN	15.3267	15.586	15.3531	15.7368	15.6514	15.5431	15.2701	15.2763	15.2991	15.1365	15.2128	15.1667
ENSMUSG00000026417	-0.964645	-1.95158	12.581	12.0495	13.0142	-5.06509	0.000428155	0.0841302	1	protein_coding	Pigr	polymeric immunoglobulin receptor [Source:MGI Symbol;Acc:MGI:103080]	chr1	130826684	130852249	3	ensembl_havana	KNOWN	12.2021	11.9075	12.0611	11.9782	11.7739	12.3965	13.0344	13.5569	13.0191	12.8134	13.1481	13.0811
ENSMUSG00000024371	0.542174	1.45617	10.4126	10.6795	10.1373	5.06317	0.000429398	0.0841302	-1	protein_coding	C2	complement component 2 (within H-2S) [Source:MGI Symbol;Acc:MGI:88226]	chr17	34862604	34898265	8	ensembl_havana	KNOWN	10.6143	10.5656	10.7859	10.6093	10.6391	10.79	10.1697	10.0362	10.3286	10.1224	10.0493	10.2402
ENSMUSG00000040296	0.537229	1.45118	11.3699	11.6091	11.0719	5.055	0.000434729	0.084431	-1	protein_coding	Ddx58	DEAD (Asp-Glu-Ala-Asp) box polypeptide 58 [Source:MGI Symbol;Acc:MGI:2442858]	chr4	40203773	40239828	10	ensembl_havana	KNOWN	11.7788	11.6441	11.727	11.6402	11.5628	11.6243	10.8526	11.2586	11.135	11.1015	11.1002	11.014
ENSMUSG00000041471	0.539645	1.45361	9.59547	9.88466	9.34502	5.04064	0.000444273	0.0853907	-1	protein_coding	Fam35a	family with sequence similarity 35, member A [Source:MGI Symbol;Acc:MGI:1922948]	chr14	34237041	34310503	1	ensembl	KNOWN	9.92865	9.78963	9.52555	9.9928	9.86003	9.80115	9.43367	9.39971	9.37941	9.34375	9.31234	9.37896
ENSMUSG00000058655	-0.65591	-1.57561	14.7054	14.3734	15.0293	-5.03992	0.000444758	0.0853907	1	protein_coding	Eif4b	eukaryotic translation initiation factor 4B [Source:MGI Symbol;Acc:MGI:95304]	chr15	102073773	102097172	1	ensembl	KNOWN	14.5182	14.2023	14.4766	14.2135	14.4406	14.4661	15.0286	14.872	15.1589	14.9723	14.9016	15.214
ENSMUSG00000096215	-0.947959	-1.92914	9.15622	8.61437	9.56233	-5.02308	0.000456251	0.0868445	1	protein_coding	Smim22	small integral membrane protein 22 [Source:MGI Symbol;Acc:MGI:3643379]	chr16	5007288	5008309	8	ensembl_havana	KNOWN	8.45622	8.39014	8.83518	8.51083	8.50508	8.82721	9.90116	9.53789	10.224	9.54528	9.38992	9.75179
ENSMUSG00000025158	-0.603338	-1.51923	11.4808	11.1392	11.7425	-5.02307	0.000456255	0.0868445	-1	protein_coding	Rfng	RFNG O-fucosylpeptide 3-beta-N-acetylglucosaminyltransferase [Source:MGI Symbol;Acc:MGI:894275]	chr11	120780746	120784207	2	ensembl_havana	KNOWN	11.4925	11.3179	11.216	11.2277	10.9305	11.2593	11.7402	11.581	11.7772	11.732	11.8628	11.6328
ENSMUSG00000019767	1.51357	2.85515	7.34267	8.14555	6.63198	5.01941	0.000458795	0.0870156	1	protein_coding	Ccdc170	coiled-coil domain containing 170 [Source:MGI Symbol;Acc:MGI:2685067]	chr10	4482502	4562231	4	ensembl_havana	KNOWN	7.44996	8.54625	8.68537	8.09725	8.17681	8.16259	6.17973	6.3358	6.58227	6.21263	7.04771	6.63561
ENSMUSG00000032584	1.13999	2.20379	6.04042	6.55591	5.41592	5.01616	0.000461061	0.0870156	1	protein_coding	Mst1r	macrophage stimulating 1 receptor (c-met-related tyrosine kinase) [Source:MGI Symbol;Acc:MGI:99614]	chr9	107906873	107920383	4	ensembl_havana	KNOWN	6.58175	7.16774	6.25417	6.77824	6.41635	6.47314	5.56	5.71913	5.28681	5.70113	5.35681	5.18981
ENSMUSG00000028207	0.409966	1.32865	12.766	12.9898	12.5799	4.9911	0.00047895	0.0893817	-1	protein_coding	Asph	aspartate-beta-hydroxylase [Source:MGI Symbol;Acc:MGI:1914186]	chr4	9448069	9669344	20	ensembl_havana	KNOWN	12.8815	12.9669	12.943	12.9677	13.0737	12.9282	12.5235	12.5735	12.5947	12.4805	12.6158	12.6433
ENSMUSG00000034394	2.11515	4.33235	4.80829	5.79372	3.67857	4.98885	0.000480594	0.0894386	1	protein_coding	Lif	leukemia inhibitory factor [Source:MGI Symbol;Acc:MGI:96787]	chr11	4257557	4272514	3	ensembl_havana	KNOWN	5.55867	6.39471	4.84699	5.64074	6.37263	5.36778	3.37238	4.6196	4.49034	3.84698	3.68696	3.50176
ENSMUSG00000021913	1.03691	2.05182	9.81131	10.3967	9.35976	4.98639	0.000482394	0.0895243	1	protein_coding	Ogdhl	oxoglutarate dehydrogenase-like [Source:MGI Symbol;Acc:MGI:3616088]	chr14	32322019	32347820	1	ensembl	KNOWN	10.1988	10.1503	10.1484	10.0929	10.7922	10.305	9.18259	9.01844	9.76794	9.25767	9.31234	9.50925
ENSMUSG00000029499	-0.775487	-1.71177	11.8097	11.3698	12.1453	-4.97346	0.000491979	0.0904031	-1	protein_coding	Pxmp2	peroxisomal membrane protein 2 [Source:MGI Symbol;Acc:MGI:107487]	chr5	110274282	110286186	4	ensembl_havana	KNOWN	11.6913	11.2027	11.43	11.2749	11.2817	11.5528	12.2506	12.0653	12.5316	12.05	12.1083	12.2776
ENSMUSG00000025738	1.01983	2.02768	7.82758	8.36046	7.34062	4.96901	0.000495332	0.0904031	1	protein_coding	Fbxl16	F-box and leucine-rich repeat protein 16 [Source:MGI Symbol;Acc:MGI:2448488]	chr17	25809085	25821244	1	ensembl	KNOWN	8.31183	8.43522	8.2243	8.62056	8.62172	7.83909	7.23588	7.23851	7.38197	7.40392	7.04771	7.57024
ENSMUSG00000078941	-0.468333	-1.38351	9.61679	9.3604	9.82873	-4.96883	0.000495463	0.0904031	1	protein_coding	Ak6	adenylate kinase 6 [Source:MGI Symbol;Acc:MGI:5510732]	chr13	100650979	100666359	5	ensembl_havana	KNOWN	9.26625	9.34596	9.38142	9.33623	9.34744	9.39753	10.1376	9.84015	9.86264	9.83828	9.85871	9.78921
ENSMUSG00000035000	0.488209	1.4027	13.189	13.4272	12.939	4.96663	0.000497126	0.0904031	-1	protein_coding	Dpp4	dipeptidylpeptidase 4 [Source:MGI Symbol;Acc:MGI:94919]	chr2	62330073	62412231	6	ensembl_havana	KNOWN	13.5033	13.4181	13.53	13.4091	13.2988	13.5738	12.965	12.8358	12.9168	12.8394	12.9177	13.06
ENSMUSG00000022574	-0.733612	-1.6628	11.2825	10.8828	11.6164	-4.95134	0.000508862	0.0918839	-1	protein_coding	Naprt	nicotinate phosphoribosyltransferase [Source:MGI Symbol;Acc:MGI:2442664]	chr15	75890964	75894481	1	ensembl	KNOWN	11.2671	10.7888	10.8342	10.9228	10.6665	11.0589	11.7363	11.4911	11.7753	11.6725	11.5856	11.591
ENSMUSG00000022949	1.69702	3.2423	7.90997	8.67938	6.98236	4.94665	0.000512513	0.0922938	1	protein_coding	Clic6	chloride intracellular channel 6 [Source:MGI Symbol;Acc:MGI:2146607]	chr16	92485736	92541243	2	ensembl_havana	KNOWN	8.36602	9.23303	8.46809	8.3037	9.57185	8.16259	7.14497	7.2607	7.46158	6.77589	7.0979	7.0733
ENSMUSG00000018999	-0.467704	-1.38291	13.2062	12.9561	13.4238	-4.94208	0.000516108	0.0923189	-1	protein_coding	Slc35b4	solute carrier family 35, member B4 [Source:MGI Symbol;Acc:MGI:1931249]	chr6	34153380	34177111	4	ensembl_havana	KNOWN	13.1376	12.8985	13.086	12.9564	12.8809	13.031	13.4353	13.3314	13.4456	13.3543	13.5275	13.3897
ENSMUSG00000025610	0.776918	1.71347	11.6029	12.0041	11.2272	4.93834	0.000519061	0.0923327	1	protein_coding	Map3k7cl	Map3k7 C-terminal like [Source:MGI Symbol;Acc:MGI:2446584]	chr16	87553330	87595336	1	ensembl_havana	KNOWN	12.3497	11.9974	12.0729	12.2426	11.7171	12.0526	11.1918	10.983	10.9455	11.3007	11.3652	11.0157
ENSMUSG00000029752	0.749756	1.68151	8.63346	8.90017	8.15041	4.93742	0.00051979	0.0923327	-1	protein_coding	Asns	asparagine synthetase [Source:MGI Symbol;Acc:MGI:1350929]	chr6	7675169	7693254	7	ensembl_havana	KNOWN	9.47175	9.03637	9.01343	8.73008	8.83004	9.14037	8.2846	8.27713	8.36654	7.96032	8.19907	8.29184
ENSMUSG00000034171	-0.731472	-1.66033	12.2064	11.8169	12.5483	-4.91775	0.000535666	0.0942211	-1	protein_coding	Faah	fatty acid amide hydrolase [Source:MGI Symbol;Acc:MGI:109609]	chr4	115967145	116017926	8	ensembl_havana	KNOWN	12.0918	11.8167	11.9954	11.8661	11.6432	11.9413	12.5008	12.5421	12.4338	12.5767	12.8337	12.2346
ENSMUSG00000025347	-1.21088	-2.31478	13.7323	13.0927	14.3035	-4.91227	0.000540185	0.0947237	-1	protein_coding	Mettl7b	methyltransferase like 7B [Source:MGI Symbol;Acc:MGI:1918914]	chr10	128958277	128960988	1	ensembl	KNOWN	13.7362	12.6869	13.3556	13.0631	12.7493	13.4657	14.2953	14.0966	14.4288	14.3013	14.2932	14.3162
ENSMUSG00000032719	-1.0499	-2.07038	7.75146	6.98685	8.03675	-4.88389	0.000564216	0.0971527	-1	protein_coding	Sbspon	somatomedin B and thrombospondin, type 1 domain containing [Source:MGI Symbol;Acc:MGI:2684952]	chr1	15853862	15892722	1	ensembl_havana	KNOWN	7.8806	8.06247	7.87032	6.77824	7.06451	7.1178	8.21926	7.61098	8.30311	8.08317	8.38235	7.64472
ENSMUSG00000025207	0.815582	1.76001	12.1224	12.515	11.6994	4.8807	0.000566985	0.0971893	1	protein_coding	Sema4g	sema domain, immunoglobulin domain (Ig), transmembrane domain (TM) and short cytoplasmic domain, (semaphorin) 4G [Source:MGI Symbol;Acc:MGI:1347047]	chr19	44989101	45003397	3	ensembl_havana	KNOWN	12.7841	12.6639	12.5185	12.8189	12.132	12.594	11.5306	11.7484	11.5806	11.8783	11.5398	11.68
ENSMUSG00000020083	0.562961	1.4773	8.5363	8.79966	8.23669	4.85901	0.000586223	0.098903	-1	protein_coding	2010107G23Rik	RIKEN cDNA 2010107G23 gene [Source:MGI Symbol;Acc:MGI:1917144]	chr10	62107655	62143920	11	ensembl_havana	KNOWN	8.95762	9.00082	8.7951	8.75251	8.77232	8.87414	8.10332	8.22163	8.24804	8.16334	8.4802	8.06654
ENSMUSG00000030515	0.449505	1.36557	9.81315	10.0527	9.60315	4.83167	0.000611451	0.102384	1	protein_coding	Tarsl2	threonyl-tRNA synthetase-like 2 [Source:MGI Symbol;Acc:MGI:2444486]	chr7	65644898	65692091	3	ensembl_havana	KNOWN	10.0903	9.9254	10.0152	10.087	9.9258	10.1452	9.66802	9.61314	9.47843	9.54955	9.62199	9.6379
ENSMUSG00000005547	1.67885	3.20173	13.9731	14.9347	13.2559	4.82738	0.000615512	0.10267	1	protein_coding	Cyp2a5	cytochrome P450, family 2, subfamily a, polypeptide 5 [Source:MGI Symbol;Acc:MGI:88597]	chr7	26835305	26843548	5	ensembl_havana	KNOWN	14.8609	14.057	14.5389	15.1931	14.4862	15.1248	13.6189	12.7618	13.2684	13.2866	12.6018	13.8793
ENSMUSG00000035561	0.862877	1.81866	8.15817	8.61583	7.75296	4.82435	0.000618406	0.102775	1	protein_coding	Aldh1b1	aldehyde dehydrogenase 1 family, member B1 [Source:MGI Symbol;Acc:MGI:1919785]	chr4	45799022	45804604	2	ensembl_havana	KNOWN	8.72859	8.40834	8.16263	8.40155	8.8699	8.57605	7.8535	7.84933	7.78931	7.54742	8.06674	7.64472
ENSMUSG00000029759	0.56006	1.47433	9.90646	10.2336	9.67349	4.82227	0.000620389	0.102849	-1	protein_coding	Pon3	paraoxonase 3 [Source:MGI Symbol;Acc:MGI:106686]	chr6	5220852	5256286	6	ensembl_havana	KNOWN	10.1339	9.8772	10.183	10.1161	10.191	10.3935	9.63916	9.78379	9.53933	9.58325	9.74126	9.69597
ENSMUSG00000030786	1.55519	2.93872	7.04349	7.68916	6.13398	4.81219	0.000630128	0.103697	1	protein_coding	Itgam	integrin alpha M [Source:MGI Symbol;Acc:MGI:96607]	chr7	128062640	128128160	9	ensembl_havana	KNOWN	7.11227	8.09655	7.56183	7.40627	8.44302	7.21821	6.57749	7.1221	6.58227	6.07727	6.11017	6.21448
ENSMUSG00000050097	1.07121	2.1012	11.0574	11.4491	10.3779	4.81216	0.000630159	0.103697	1	protein_coding	Ces2b	carboxyesterase 2B [Source:MGI Symbol;Acc:MGI:2448547]	chr8	104831572	104840093	2	ensembl_havana	KNOWN	11.7862	12.0004	11.222	11.0877	11.9063	11.3534	10.7695	10.7771	10.6529	10.3766	10.4814	10.2758
ENSMUSG00000045284	0.616674	1.53334	9.11026	9.41376	8.79709	4.77714	0.000665282	0.108385	-1	protein_coding	Dcaf12l1	DDB1 and CUL4 associated factor 12-like 1 [Source:MGI Symbol;Acc:MGI:2444462]	chrX	44786570	44790197	2	ensembl_havana	KNOWN	9.49017	9.26835	9.45013	9.3801	9.51265	9.34853	8.89942	8.86028	8.7222	8.50848	8.90349	8.97929
ENSMUSG00000019027	0.77131	1.70682	5.66549	6.01716	5.24585	4.77414	0.000668384	0.108385	-1	protein_coding	Dnah1	dynein, axonemal, heavy chain 1 [Source:MGI Symbol;Acc:MGI:107721]	chr14	31260375	31323896	1	ensembl	KNOWN	5.81392	6.35771	6.15632	5.76359	6.13162	6.15628	5.06043	5.35656	5.45187	5.27582	5.27193	5.18981
ENSMUSG00000029700	0.734665	1.66401	15.1354	15.4956	14.761	4.76741	0.000675396	0.108993	-1	protein_coding	Slc13a1	solute carrier family 13 (sodium/sulfate symporters), member 1 [Source:MGI Symbol;Acc:MGI:1859937]	chr6	24088283	24168092	4	ensembl_havana	KNOWN	15.4455	15.4259	15.2311	15.261	15.8983	15.3277	14.9735	14.8426	14.9369	14.7509	14.6757	14.8563
ENSMUSG00000054986	-0.99244	-1.98955	12.2862	11.706	12.6985	-4.74806	0.000696014	0.110466	1	protein_coding	Sec14l3	SEC14-like 3 (S. cerevisiae) [Source:MGI Symbol;Acc:MGI:3617848]	chr11	4064841	4077736	5	ensembl_havana	KNOWN	12.1538	12.1025	11.8158	11.9075	11.4089	11.8017	12.7942	12.7353	12.6194	12.4749	12.4127	13.2078
ENSMUSG00000059791	-0.769413	-1.70458	6.5122	6.05092	6.82034	-4.73686	0.000708252	0.111432	1	protein_coding	Nrm	nurim (nuclear envelope membrane protein) [Source:MGI Symbol;Acc:MGI:2146855]	chr17	35861318	35865402	3	ensembl_havana	KNOWN	6.43736	6.31975	6.62721	5.98177	5.96497	6.20603	6.86066	6.60232	6.68536	6.83304	7.14639	6.48158
ENSMUSG00000019761	-0.771699	-1.70728	7.81589	7.41744	8.18914	-4.73631	0.000708856	0.111432	-1	protein_coding	Krt10	keratin 10 [Source:MGI Symbol;Acc:MGI:96685]	chr11	99385254	99389364	1	ensembl_havana	KNOWN	7.39889	7.36705	7.68975	7.49761	7.11844	7.63627	8.31619	7.90676	8.29226	8.33141	8.11627	8.11974
ENSMUSG00000026725	-1.40175	-2.64222	9.20527	8.40038	9.80213	-4.72688	0.000719347	0.112727	-1	protein_coding	Tnn	tenascin N [Source:MGI Symbol;Acc:MGI:2665790]	chr1	160085029	160153580	2	ensembl_havana	KNOWN	9.32215	9.25332	9.45529	8.84585	7.75114	8.60416	9.65983	8.7857	9.37941	10.0669	9.91228	9.42723
ENSMUSG00000021614	-1.71377	-3.28017	8.19606	6.99122	8.70499	-4.72265	0.000724107	0.112768	-1	protein_coding	Vcan	versican [Source:MGI Symbol;Acc:MGI:102889]	chr13	89655312	89742509	9	ensembl_havana	KNOWN	8.13585	8.8558	8.46809	6.48873	7.19575	7.28917	8.16245	8.32004	9.3219	9.09782	8.91053	8.10662
ENSMUSG00000043439	1.30336	2.46803	8.56283	9.232	7.92864	4.71307	0.000735005	0.114199	-1	protein_coding	E130012A19Rik	RIKEN cDNA E130012A19 gene [Source:MGI Symbol;Acc:MGI:2143991]	chr11	97627389	97629702	1	ensembl_havana	KNOWN	9.83569	8.97662	9.08165	9.49096	8.95389	9.25117	8.2846	7.77417	7.31923	8.14089	7.87858	7.76646
ENSMUSG00000063851	-0.740344	-1.67057	10.7566	10.411	11.1514	-4.69739	0.000753221	0.116488	-1	protein_coding	Rnf183	ring finger protein 183 [Source:MGI Symbol;Acc:MGI:1923322]	chr4	62427540	62435252	3	ensembl_havana	KNOWN	10.5129	10.4692	10.7444	10.2948	10.1688	10.7694	10.8986	10.8038	10.9627	11.3419	11.0081	11.1041
ENSMUSG00000015401	-0.586364	-1.50146	16.5665	16.2714	16.8578	-4.68944	0.000762637	0.116899	1	protein_coding	Tmem27	transmembrane protein 27 [Source:MGI Symbol;Acc:MGI:1926234]	chrX	164088830	164118860	3	ensembl_havana	KNOWN	16.4872	16.0976	16.3876	16.1226	16.2433	16.4484	16.9473	16.6823	16.8081	16.8427	16.8495	16.8812
ENSMUSG00000074272	0.813256	1.75717	10.8408	11.2319	10.4187	4.68923	0.00076288	0.116899	-1	protein_coding	Ceacam1	carcinoembryonic antigen-related cell adhesion molecule 1 [Source:MGI Symbol;Acc:MGI:1347245]	chr7	25461702	25477625	3	ensembl	KNOWN	10.9162	11.4479	11.1316	11.1024	11.4879	11.1056	10.4563	10.5138	10.6718	10.1224	10.5551	10.5786
ENSMUSG00000030029	0.695864	1.61985	10.5868	10.9399	10.244	4.68345	0.000769815	0.117692	-1	protein_coding	Lrig1	leucine-rich repeats and immunoglobulin-like domains 1 [Source:MGI Symbol;Acc:MGI:107935]	chr6	94604529	94700158	7	ensembl_havana	KNOWN	10.9675	11.018	10.5582	11.1871	10.861	10.7715	10.3201	10.4134	10.2125	10.3621	10.1178	10.2522
ENSMUSG00000027646	0.366617	1.28933	11.3441	11.5551	11.1885	4.67149	0.000784351	0.118826	1	protein_coding	Src	Rous sarcoma oncogene [Source:MGI Symbol;Acc:MGI:98397]	chr2	157418444	157471862	8	ensembl_havana	KNOWN	11.4601	11.4977	11.6059	11.5923	11.5542	11.5188	11.0736	11.1822	11.0793	11.1668	11.2268	11.1718
ENSMUSG00000025036	-0.430621	-1.34781	11.9114	11.6705	12.1011	-4.6608	0.000797597	0.120288	1	protein_coding	Sfxn2	sideroflexin 2 [Source:MGI Symbol;Acc:MGI:2137678]	chr19	46573365	46596898	1	ensembl	KNOWN	11.6386	11.8395	11.7752	11.7343	11.5749	11.7022	12.1577	12.0115	12.1999	12.044	12.1037	12.1556
ENSMUSG00000044254	1.42316	2.68172	8.85774	9.57342	8.15026	4.65675	0.000802688	0.120783	-1	protein_coding	Pcsk9	proprotein convertase subtilisin/kexin type 9 [Source:MGI Symbol;Acc:MGI:2140260]	chr4	106442329	106464329	1	ensembl_havana	KNOWN	9.75676	9.4811	9.78081	9.35101	9.44037	9.92887	7.88193	7.96199	8.25922	7.40392	8.18753	8.85931
ENSMUSG00000049502	0.493716	1.40807	9.85491	10.0866	9.59291	4.65203	0.000808644	0.121406	-1	protein_coding	Dtx3l	deltex 3-like (Drosophila) [Source:MGI Symbol;Acc:MGI:2656973]	chr16	35926511	35939151	2	ensembl_havana	KNOWN	9.95541	10.0083	9.95096	10.1045	10.1333	10.0221	9.63916	10.0168	9.64968	9.6121	9.55171	9.61492
ENSMUSG00000031877	0.932468	1.90854	9.93891	10.4627	9.53025	4.6465	0.000815695	0.122033	1	protein_coding	Ces2g	carboxylesterase 2G [Source:MGI Symbol;Acc:MGI:1919611]	chr8	104961718	104969537	1	ensembl	KNOWN	10.3973	10.2943	10.5243	10.1219	10.5114	10.7549	9.17112	9.31209	9.58893	9.27839	9.38992	9.92242
ENSMUSG00000026579	0.892612	1.85653	9.67142	10.1954	9.30282	4.64589	0.000816473	0.122033	1	protein_coding	F5	coagulation factor V [Source:MGI Symbol;Acc:MGI:88382]	chr1	164151838	164220277	1	ensembl_havana	KNOWN	10.1142	9.92856	10.2045	10.03	10.0174	10.5389	9.14203	9.10072	9.07214	9.06838	9.10098	9.7391
ENSMUSG00000025934	0.52244	1.43638	12.8694	13.1125	12.5901	4.63752	0.000827279	0.123243	1	protein_coding	Gsta3	glutathione S-transferase, alpha 3 [Source:MGI Symbol;Acc:MGI:95856]	chr1	21240589	21265661	4	ensembl_havana	KNOWN	13.1684	13.0826	13.0332	12.9645	13.2135	13.1596	12.5837	12.6606	12.7963	12.4189	12.763	12.5883
ENSMUSG00000015962	0.630299	1.54789	10.1604	10.5306	9.90025	4.63327	0.000832818	0.123243	1	protein_coding	1700016C15Rik	RIKEN cDNA 1700016C15 gene [Source:MGI Symbol;Acc:MGI:1916678]	chr1	177729814	177753324	1	ensembl_havana	KNOWN	10.4547	10.2189	10.2964	10.6317	10.4679	10.4921	9.97889	10.0554	9.62828	10.1022	9.73731	9.86126
ENSMUSG00000036437	-0.789712	-1.72873	8.68269	8.12893	8.91864	-4.62575	0.000842717	0.124028	1	protein_coding	Npy1r	neuropeptide Y receptor Y1 [Source:MGI Symbol;Acc:MGI:104963]	chr8	66697422	66706798	1	ensembl	KNOWN	8.51736	8.88209	9.01343	7.92367	8.11181	8.35129	8.91326	8.65773	9.06578	9.07431	8.97908	8.70252
ENSMUSG00000058799	-0.347724	-1.27255	12.6635	12.5028	12.8505	-4.62568	0.00084282	0.124028	1	protein_coding	Nap1l1	nucleosome assembly protein 1-like 1 [Source:MGI Symbol;Acc:MGI:1855693]	chr10	111473192	111498142	2	ensembl	KNOWN	12.5132	12.421	12.4595	12.4558	12.5274	12.5252	12.8948	12.8045	12.8087	12.8455	12.8922	12.8139
ENSMUSG00000078435	0.905239	1.87286	7.73923	8.19549	7.29025	4.62059	0.000849592	0.12475	1	protein_coding	AU041133	expressed sequence AU041133 [Source:MGI Symbol;Acc:MGI:2143755]	chr10	82128013	82153065	2	ensembl_havana	KNOWN	7.9532	8.60268	7.88567	8.4663	8.18946	7.93072	7.32139	7.46568	7.18493	7.15776	7.30435	7.40865
ENSMUSG00000040471	-0.525342	-1.43927	9.76078	9.44563	9.97097	-4.61222	0.000860858	0.126127	1	protein_coding	Ggt6	gamma-glutamyltransferase 6 [Source:MGI Symbol;Acc:MGI:1918772]	chr11	72435526	72438400	3	ensembl_havana	KNOWN	9.53225	9.58478	9.61114	9.32131	9.45617	9.5594	10.0558	9.9569	10.1387	9.87616	9.83301	10.2037
ENSMUSG00000074680	2.7071	6.53008	5.54663	6.745	4.0379	4.60942	0.000864656	0.126249	-1	protein_coding	Defb26	defensin beta 26 [Source:MGI Symbol;Acc:MGI:3643488]	chr2	152507798	152511692	1	ensembl_havana	KNOWN	5.96202	7.49181	7.14361	6.33871	7.26912	6.62717	3.90289	3.68671	6.02377	4.39446	3.68696	4.03227
ENSMUSG00000048612	0.626091	1.54338	12.0385	12.3349	11.7088	4.60591	0.000869457	0.126554	-1	protein_coding	Myof	myoferlin [Source:MGI Symbol;Acc:MGI:1919192]	chr19	37899036	38043577	2	ensembl	KNOWN	12.0685	12.5481	12.3245	12.2958	12.3957	12.3131	11.6726	11.7005	12.0168	11.5858	11.7662	11.7743
ENSMUSG00000036890	-0.599658	-1.51536	9.51538	9.17955	9.77921	-4.59624	0.000882805	0.127937	-1	protein_coding	Gtdc1	glycosyltransferase-like domain containing 1 [Source:MGI Symbol;Acc:MGI:2444269]	chr2	44564412	44927657	13	ensembl_havana	KNOWN	9.56157	9.1435	9.12756	9.07666	9.14142	9.32057	9.8553	9.67229	9.94805	9.7594	9.76863	9.80959
ENSMUSG00000049107	-0.705924	-1.63119	6.4163	6.07746	6.78338	-4.59488	0.000884701	0.127937	-1	protein_coding	Ntf3	neurotrophin 3 [Source:MGI Symbol;Acc:MGI:97380]	chr6	126101412	126166910	3	ensembl_havana	KNOWN	6.09632	6.46597	6.55225	6.17125	6.18315	5.87798	6.31098	6.3358	6.65181	6.6857	6.70326	6.96119
ENSMUSG00000004268	-0.383067	-1.30411	10.9588	10.7558	11.1389	-4.58828	0.00089395	0.128046	-1	protein_coding	Emg1	EMG1 nucleolar protein homolog (S. cerevisiae) [Source:MGI Symbol;Acc:MGI:1315195]	chr6	124704085	124712178	6	ensembl_havana	KNOWN	10.8417	10.7411	10.8923	10.6577	10.7797	10.8302	11.0782	11.1244	11.144	11.1779	11.1664	11.0725
ENSMUSG00000003452	0.54747	1.46152	10.0015	10.2653	9.71783	4.58751	0.00089504	0.128046	1	protein_coding	Bicd1	bicaudal D homolog 1 (Drosophila) [Source:MGI Symbol;Acc:MGI:1101760]	chr6	149408886	149563329	9	ensembl_havana	KNOWN	10.0286	10.2394	9.89518	10.3176	10.2617	10.2167	9.8872	10.1447	9.87359	9.59155	9.86597	9.69597
ENSMUSG00000057982	0.575929	1.49064	9.68173	10.0193	9.44335	4.58291	0.000901561	0.128359	1	protein_coding	Zfp809	zinc finger protein 809 [Source:MGI Symbol;Acc:MGI:2143362]	chr9	22225714	22243197	1	ensembl	KNOWN	9.68396	9.95046	9.7307	10.2136	9.83609	10.0081	9.45748	9.64302	9.32722	9.50189	9.35424	9.47394
ENSMUSG00000054589	1.10941	2.15757	5.57457	6.09325	4.98384	4.58231	0.000902415	0.128359	1	protein_coding	Gm9949	predicted gene 9949 [Source:MGI Symbol;Acc:MGI:3647947]	chr18	62180126	62184405	1	ensembl	KNOWN	6.09632	5.76335	6.38952	6.41567	5.70781	6.15628	4.95734	5.35656	5.1004	4.79039	5.43698	4.72415
ENSMUSG00000032456	0.388834	1.30933	10.1879	10.3635	9.97465	4.5729	0.000915918	0.129371	1	protein_coding	Nmnat3	nicotinamide nucleotide adenylyltransferase 3 [Source:MGI Symbol;Acc:MGI:1921330]	chr9	98287435	98420438	6	ensembl_havana	KNOWN	10.5248	10.4671	10.3416	10.2717	10.396	10.4227	9.93547	10.0233	9.94805	9.93281	9.95715	10.034
ENSMUSG00000038641	0.908652	1.87729	11.3358	11.8609	10.9522	4.56771	0.000923472	0.129912	1	protein_coding	Akr1d1	aldo-keto reductase family 1, member D1 [Source:MGI Symbol;Acc:MGI:2384785]	chr6	37530173	37568815	2	ensembl_havana	KNOWN	11.6913	12.1445	11.6727	12.1799	11.8214	11.5814	10.8687	10.83	10.3832	10.7548	11.1471	10.9548
ENSMUSG00000050530	-0.471249	-1.38631	11.9802	11.75	12.2213	-4.56355	0.000929567	0.130235	1	protein_coding	Fam171a1	family with sequence similarity 171, member A1 [Source:MGI Symbol;Acc:MGI:2442917]	chr2	3114224	3227806	4	ensembl_havana	KNOWN	11.9224	11.6383	11.8367	11.7135	11.7781	11.7585	12.106	12.197	12.1474	12.0894	12.3858	12.1886
ENSMUSG00000002808	0.515652	1.42964	10.1802	10.3901	9.87446	4.55675	0.000939612	0.131329	-1	protein_coding	Epdr1	ependymin related protein 1 (zebrafish) [Source:MGI Symbol;Acc:MGI:2145369]	chr13	19591709	19619830	1	ensembl	KNOWN	10.5775	10.1824	10.4846	10.2717	10.3768	10.5218	9.98872	10.0586	10.0769	9.83828	9.84408	9.94101
ENSMUSG00000001999	-0.562796	-1.47713	12.1148	11.8232	12.386	-4.53424	0.000973715	0.134132	1	protein_coding	Blvra	biliverdin reductase A [Source:MGI Symbol;Acc:MGI:88170]	chr2	127070665	127097084	5	ensembl_havana	KNOWN	12.0675	11.5763	11.7885	11.702	11.8446	11.9228	12.4501	12.3413	12.527	12.3514	12.4415	12.3649
ENSMUSG00000000078	0.74309	1.67376	11.7897	11.9944	11.2513	4.53279	0.000975958	0.134164	1	protein_coding	Klf6	Kruppel-like factor 6 [Source:MGI Symbol;Acc:MGI:1346318]	chr13	5861489	5870393	1	ensembl	KNOWN	12.1048	12.0564	12.136	11.9429	12.3414	11.699	11.87	11.8725	11.6993	11.0854	11.1427	11.526
ENSMUSG00000035064	0.454936	1.37072	9.35913	9.61886	9.16392	4.51309	0.00100694	0.138139	1	protein_coding	Eef2k	eukaryotic elongation factor-2 kinase [Source:MGI Symbol;Acc:MGI:1195261]	chr7	120842831	120907219	9	ensembl_havana	KNOWN	9.68928	9.50667	9.41883	9.63068	9.62871	9.59718	9.0385	9.01844	9.28954	9.12668	9.18463	9.18046
ENSMUSG00000009108	1.69779	3.24403	5.59922	6.39813	4.70034	4.50864	0.00101409	0.13855	1	protein_coding	Gnat2	guanine nucleotide binding protein, alpha transducing 2 [Source:MGI Symbol;Acc:MGI:95779]	chr3	108092789	108101432	6	ensembl_havana	KNOWN	6.58175	6.31975	6.69847	6.07962	6.41635	6.69843	5.15665	3.68671	5.45187	4.90142	4.47546	4.72415
ENSMUSG00000022793	0.534701	1.44864	9.66701	9.92543	9.39073	4.50254	0.00102395	0.139329	1	protein_coding	B4galt4	UDP-Gal:betaGlcNAc beta 1,4-galactosyltransferase, polypeptide 4 [Source:MGI Symbol;Acc:MGI:1928387]	chr16	38742264	38769049	7	ensembl_havana	KNOWN	10.1103	9.9933	9.91027	9.78732	9.9258	10.0632	9.56659	9.2188	9.25644	9.29374	9.47783	9.40061
ENSMUSG00000022098	0.668764	1.58971	10.0456	10.4133	9.74452	4.50081	0.00102678	0.139429	-1	protein_coding	Bmp1	bone morphogenetic protein 1 [Source:MGI Symbol;Acc:MGI:88176]	chr14	70474557	70520260	1	ensembl	KNOWN	10.1533	10.3089	10.3555	10.4004	10.5634	10.2761	9.70826	9.58263	9.96522	9.64439	9.55171	10.0375
ENSMUSG00000063681	1.40493	2.64805	5.89068	6.67144	5.26651	4.4971	0.00103285	0.13997	-1	protein_coding	Crb1	crumbs family member 1, photoreceptor morphogenesis associated [Source:MGI Symbol;Acc:MGI:2136343]	chr1	139197056	139377100	7	ensembl_havana	KNOWN	6.87126	7.07961	6.05135	6.80709	6.61705	6.59018	4.95734	5.58483	4.32988	5.35599	5.35681	5.08672
ENSMUSG00000051627	2.38533	5.22465	4.93902	6.36096	3.97563	4.49306	0.00103952	0.14002	-1	protein_coding	Hist1h1e	histone cluster 1, H1e [Source:MGI Symbol;Acc:MGI:1931527]	chr13	23621755	23622502	1	ensembl_havana	KNOWN	6.09632	6.83239	5.99585	6.52392	6.95017	5.60879	3.37238	3.3972	2.56434	2.95389	5.18173	3.79127
ENSMUSG00000032905	0.412027	1.33055	11.8834	12.0774	11.6654	4.49106	0.00104282	0.140021	-1	protein_coding	Atg12	autophagy related 12 [Source:MGI Symbol;Acc:MGI:1914776]	chr18	46732417	46741579	1	ensembl	KNOWN	12.0407	12.1734	12.0364	12.1764	12.0972	11.9587	11.7177	11.7823	11.6223	11.591	11.6751	11.73
ENSMUSG00000038594	0.988418	1.98401	6.64551	7.22479	6.23637	4.48927	0.00104581	0.140021	-1	protein_coding	Cep85l	centrosomal protein 85-like [Source:MGI Symbol;Acc:MGI:3642684]	chr10	53278081	53379851	1	ensembl	KNOWN	6.58175	7.27084	6.66328	7.40627	7.40554	6.86255	6.0851	6.63667	6.12506	6.33636	6.15827	6.21448
ENSMUSG00000023905	0.680444	1.60263	9.5867	9.80662	9.12618	4.48601	0.00105124	0.140466	-1	protein_coding	Tnfrsf12a	tumor necrosis factor receptor superfamily, member 12a [Source:MGI Symbol;Acc:MGI:1351484]	chr17	23675447	23677449	2	ensembl	KNOWN	9.61849	9.83744	9.67437	9.79454	10.09	9.53528	9.9456	9.66399	9.50216	9.19366	9.09481	9.09006
ENSMUSG00000021668	0.889188	1.85213	9.66007	10.0698	9.18056	4.47044	0.00107764	0.142851	-1	protein_coding	Polk	polymerase (DNA directed), kappa [Source:MGI Symbol;Acc:MGI:1349767]	chr13	96480689	96542485	2	ensembl	KNOWN	10.0822	10.5287	9.95824	10.398	9.86399	9.94727	9.0759	9.5242	9.00064	9.25767	9.26919	9.01483
ENSMUSG00000022043	0.460291	1.37582	11.4625	11.7253	11.2651	4.46708	0.00108342	0.14305	1	protein_coding	Trim35	tripartite motif-containing 35 [Source:MGI Symbol;Acc:MGI:1914104]	chr14	66297031	66311424	2	ensembl_havana	KNOWN	11.6441	11.5702	11.7772	11.6542	11.6951	11.8267	11.3038	11.1837	11.0996	11.2227	11.1605	11.412
ENSMUSG00000028096	-0.57923	-1.49405	11.1275	10.8037	11.3829	-4.46215	0.00109198	0.143371	-1	protein_coding	Gpr89	G protein-coupled receptor 89 [Source:MGI Symbol;Acc:MGI:1914799]	chr3	96868281	96905346	6	ensembl_havana	KNOWN	11.0505	10.6426	10.9914	10.6497	10.7628	10.9985	11.4826	11.3325	11.4706	11.2803	11.4118	11.4566
ENSMUSG00000067369	-0.439005	-1.35567	11.8026	11.5893	12.0283	-4.46209	0.00109209	0.143371	-1	protein_coding	Trmt2b	TRM2 tRNA methyltransferase 2B [Source:MGI Symbol;Acc:MGI:2442530]	chrX	134222339	134276984	5	ensembl_havana	KNOWN	11.7176	11.4468	11.6594	11.5125	11.5295	11.7259	12.0436	11.9624	11.9485	12.0041	11.9953	12.0855
ENSMUSG00000044408	-0.373721	-1.29569	11.583	11.4011	11.7748	-4.45198	0.00110985	0.144259	-1	protein_coding	Sptssa	serine palmitoyltransferase, small subunit A [Source:MGI Symbol;Acc:MGI:1913399]	chr12	54645374	54656572	1	ensembl	KNOWN	11.3552	11.37	11.4713	11.298	11.4291	11.4763	11.7652	11.6913	11.8146	11.732	11.8298	11.7628
ENSMUSG00000066026	-0.64148	-1.55993	13.556	13.2074	13.8489	-4.44678	0.0011191	0.144372	1	protein_coding	Dhrs3	dehydrogenase/reductase (SDR family) member 3 [Source:MGI Symbol;Acc:MGI:1315215]	chr4	144892827	144928209	7	ensembl_havana	KNOWN	13.1327	13.2503	13.4409	13.0713	13.293	13.258	13.6458	13.8798	14.1541	13.8866	13.6804	13.9796
ENSMUSG00000026483	0.452681	1.36858	11.2447	11.4436	10.991	4.44563	0.00112116	0.144372	1	protein_coding	Fam129a	family with sequence similarity 129, member A [Source:MGI Symbol;Acc:MGI:2137237]	chr1	151571186	151721939	5	ensembl_havana	KNOWN	11.4741	11.3489	11.5456	11.4151	11.3885	11.5273	11.0736	11.0876	11.1027	10.8651	10.9219	11.1859
ENSMUSG00000039634	0.426216	1.3437	9.58212	9.76836	9.34214	4.44542	0.00112153	0.144372	1	protein_coding	Zfp189	zinc finger protein 189 [Source:MGI Symbol;Acc:MGI:2444707]	chr4	49521176	49531517	2	ensembl_havana	KNOWN	9.60729	9.64743	9.79714	9.70155	9.72747	9.87606	9.55339	9.47758	9.57109	9.20453	9.39996	9.42195
ENSMUSG00000075044	1.68492	3.21522	10.422	11.239	9.55407	4.44197	0.00112773	0.144892	-1	protein_coding	Slc22a29	solute carrier family 22. member 29 [Source:MGI Symbol;Acc:MGI:3605624]	chr19	8160165	8218900	4	ensembl_havana	KNOWN	10.7529	11.7779	11.2798	10.8895	11.7517	11.0758	9.52212	9.13116	10.2211	8.90476	9.87679	9.88066
ENSMUSG00000026600	0.452519	1.36843	11.4333	11.6632	11.2106	4.41542	0.00117665	0.149453	-1	protein_coding	Soat1	sterol O-acyltransferase 1 [Source:MGI Symbol;Acc:MGI:104665]	chr1	156424525	156474331	8	ensembl_havana	KNOWN	11.7215	11.6698	11.6661	11.7353	11.6106	11.6436	11.2324	11.3365	10.9524	11.1696	11.2395	11.2229
ENSMUSG00000001334	0.71521	1.64172	7.44129	7.87226	7.15705	4.41186	0.00118339	0.149944	1	protein_coding	Fndc5	fibronectin type III domain containing 5 [Source:MGI Symbol;Acc:MGI:1917614]	chr4	129136999	129144593	1	ensembl_havana	KNOWN	7.6157	7.43966	7.68975	7.54976	8.15116	7.91585	7.19114	6.99546	7.27584	7.0654	7.3874	7.01833
ENSMUSG00000020150	-0.912257	-1.88199	10.0493	9.54739	10.4596	-4.41051	0.00118595	0.149944	-1	protein_coding	Gamt	guanidinoacetate methyltransferase [Source:MGI Symbol;Acc:MGI:1098221]	chr10	80258151	80261012	4	ensembl_havana	KNOWN	9.91053	9.28322	9.59722	9.42733	9.36985	9.84499	10.807	10.2031	10.7689	10.3766	10.6166	10.3858
ENSMUSG00000097187	-1.11891	-2.17183	5.74745	5.05155	6.17045	-4.40982	0.00118726	0.149944	-1	protein_coding	Gm19426	predicted gene, 19426 [Source:MGI Symbol;Acc:MGI:5011611]	chr2	84742169	84743655	1	havana	KNOWN	4.8524	5.70564	5.53288	4.79274	4.99412	5.36778	6.22482	6.3358	6.65181	6.55593	5.84224	6.11319
ENSMUSG00000020644	0.415635	1.33389	13.8763	13.918	13.5024	4.40141	0.00120338	0.150841	-1	protein_coding	Id2	inhibitor of DNA binding 2 [Source:MGI Symbol;Acc:MGI:96397]	chr12	25093801	25096092	1	ensembl	KNOWN	13.9985	14.1395	14.0185	13.9448	13.929	13.8803	14.0741	14.1001	13.9233	13.3628	13.6256	13.5187
ENSMUSG00000021179	-0.482709	-1.39737	10.2571	10.0382	10.5209	-4.39296	0.00121979	0.152611	-1	protein_coding	Nrde2	nrde-2 necessary for RNA interference, domain containing [Source:MGI Symbol;Acc:MGI:2670969]	chr12	100125452	100159653	1	ensembl	KNOWN	10.2284	10.161	10.1097	10.0663	9.98507	10.0632	10.1494	10.5046	10.255	10.6131	10.5884	10.3611
ENSMUSG00000056019	0.458193	1.37382	8.9098	9.17533	8.71714	4.38814	0.00122927	0.153223	1	protein_coding	Zfp709	zinc finger protein 709 [Source:MGI Symbol;Acc:MGI:2384299]	chr8	71882019	71895727	4	ensembl_havana	KNOWN	8.95762	9.17041	9.15948	9.17402	9.32467	9.02729	8.5644	8.66607	8.7222	8.62632	8.76281	8.76229
ENSMUSG00000041845	0.424976	1.34255	10.3279	10.4958	10.0709	4.38342	0.00123862	0.153619	-1	protein_coding	Rhod	ras homolog gene family, member D [Source:MGI Symbol;Acc:MGI:108446]	chr19	4425459	4439432	3	ensembl_havana	KNOWN	10.5008	10.4341	10.6397	10.3275	10.5946	10.5654	10.201	10.273	10.1864	10.0579	10.0268	10.1279
ENSMUSG00000053070	0.590807	1.50609	9.09036	9.40568	8.81487	4.37485	0.00125579	0.154579	-1	protein_coding	9230110C19Rik	RIKEN cDNA 9230110C19 gene [Source:MGI Symbol;Acc:MGI:3045346]	chr9	8021672	8042823	1	ensembl	KNOWN	9.54991	9.17574	9.42409	9.4458	9.23596	9.53528	8.74548	8.55371	8.97373	8.82249	8.76281	8.85931
ENSMUSG00000020377	0.832683	1.78099	8.21741	8.59692	7.76423	4.37458	0.00125635	0.154579	-1	protein_coding	Ltc4s	leukotriene C4 synthase [Source:MGI Symbol;Acc:MGI:107498]	chr11	50236469	50238616	3	ensembl_havana	KNOWN	8.57601	8.64167	8.40558	8.31379	9.01914	8.45782	8.24137	7.7111	7.94977	7.8539	7.84958	7.58922
ENSMUSG00000047205	0.461884	1.37734	10.2081	10.3767	9.91478	4.36434	0.0012772	0.156457	1	protein_coding	Dusp18	dual specificity phosphatase 18 [Source:MGI Symbol;Acc:MGI:1922469]	chr11	3895240	3901296	2	ensembl_havana	KNOWN	10.4733	10.3729	10.3774	10.5466	10.3851	10.1984	10.1048	10.1624	10.1327	9.77042	9.95034	10.0236
ENSMUSG00000037493	0.8422	1.79278	8.20979	8.65425	7.81205	4.36364	0.00127864	0.156457	-1	protein_coding	Cib2	calcium and integrin binding family member 2 [Source:MGI Symbol;Acc:MGI:1929293]	chr9	54544794	54560218	1	ensembl_havana	KNOWN	8.69723	8.2758	8.64084	8.44809	8.40011	9.11455	8.00335	7.89262	7.60874	7.78316	7.78977	7.86322
ENSMUSG00000047822	1.65426	3.14762	6.63254	7.39788	5.74362	4.36135	0.00128335	0.156461	1	protein_coding	Gm6484	predicted gene 6484 [Source:MGI Symbol;Acc:MGI:3643534]	chr9	21835510	21837346	1	ensembl	KNOWN	7.04741	8.08528	6.86259	7.13757	7.9125	7.14357	5.41191	6.00864	6.75021	5.81896	5.6538	5.7581
ENSMUSG00000039031	-0.480097	-1.39484	12.2102	11.9377	12.4178	-4.35768	0.00129096	0.157102	1	protein_coding	Arhgap18	Rho GTPase activating protein 18 [Source:MGI Symbol;Acc:MGI:1921160]	chr10	26753421	26918648	4	ensembl_havana	KNOWN	11.8788	12.1116	11.9542	12.0002	11.8899	11.9228	12.5065	12.6295	12.3752	12.2845	12.5936	12.3752
ENSMUSG00000003062	-0.405461	-1.32451	10.6613	10.4543	10.8597	-4.35168	0.00130349	0.158051	-1	protein_coding	Stard3nl	STARD3 N-terminal like [Source:MGI Symbol;Acc:MGI:1923455]	chr13	19357676	19395795	8	ensembl_havana	KNOWN	10.6502	10.4562	10.4254	10.4809	10.4177	10.4642	10.7958	10.8057	10.8599	10.8461	10.9866	10.7465
ENSMUSG00000070605	1.03661	2.0514	6.04578	6.55604	5.51944	4.34281	0.00132223	0.158966	1	protein_coding	Gm13251	predicted gene 13251 [Source:MGI Symbol;Acc:MGI:3700963]	chr4	146449023	146470292	1	ensembl_havana	KNOWN	5.96202	6.56666	6.15632	6.45266	6.82599	6.38948	5.33174	6.3358	5.97034	5.50409	5.51293	5.54129
ENSMUSG00000073856	0.817746	1.76265	6.21342	6.6473	5.82955	4.34085	0.00132641	0.158966	1	protein_coding	Iqck	IQ motif containing K [Source:MGI Symbol;Acc:MGI:3612188]	chr7	118855760	118972652	5	ensembl_havana	KNOWN	5.81392	6.59872	6.55225	6.62462	6.65404	6.66324	6.13319	6.00864	6.02377	6.02918	5.84224	5.61724
ENSMUSG00000026627	0.435683	1.35255	10.786	11.0558	10.6201	4.33918	0.00132999	0.158966	1	protein_coding	Tmem206	transmembrane protein 206 [Source:MGI Symbol;Acc:MGI:1914200]	chr1	191325912	191350914	1	ensembl_havana	KNOWN	11.2256	11.0076	11.1806	11.0863	10.9115	11.1697	10.3097	10.2621	10.4186	10.6867	10.5393	10.6345
ENSMUSG00000052783	0.803344	1.74514	7.94025	8.26547	7.46212	4.33816	0.00133219	0.158966	1	protein_coding	Grk4	G protein-coupled receptor kinase 4 [Source:MGI Symbol;Acc:MGI:95801]	chr5	34660379	34755305	5	ensembl_havana	KNOWN	8.54111	8.74556	8.34024	8.45722	8.45355	7.88563	7.55118	7.54016	7.38197	7.76859	7.36708	7.2507
ENSMUSG00000032009	0.620639	1.53756	9.71922	10.0176	9.39696	4.33582	0.00133721	0.158966	1	protein_coding	Sesn3	sestrin 3 [Source:MGI Symbol;Acc:MGI:1922997]	chr9	14276301	14326138	1	ensembl_havana	KNOWN	10.07	10.0524	9.90275	9.9514	10.0315	10.0699	9.34456	9.49172	9.5255	9.06242	9.70124	9.42723
ENSMUSG00000019768	2.24516	4.7409	11.5875	12.6008	10.3556	4.32564	0.00135935	0.160056	1	protein_coding	Esr1	estrogen receptor 1 (alpha) [Source:MGI Symbol;Acc:MGI:1352467]	chr10	4611593	5005614	10	ensembl_havana	KNOWN	14.169	11.6857	13.5094	13.0717	12.0363	12.6943	10.3786	10.0961	10.3418	10.1841	10.1299	10.7528
ENSMUSG00000028990	0.61352	1.52999	9.26543	9.56574	8.95222	4.32163	0.00136818	0.160365	1	protein_coding	Lzic	leucine zipper and CTNNBIP1 domain containing [Source:MGI Symbol;Acc:MGI:1916401]	chr4	149485229	149496668	5	ensembl_havana	KNOWN	9.37596	9.58078	9.6431	9.78369	9.61	9.30353	8.84991	9.16097	9.02049	8.89808	9.10711	8.85147
ENSMUSG00000043518	0.726048	1.6541	9.08994	9.43669	8.71064	4.31092	0.00139205	0.162308	1	protein_coding	Rai2	retinoic acid induced 2 [Source:MGI Symbol;Acc:MGI:1344378]	chrX	161717069	161779496	2	ensembl_havana	KNOWN	9.78687	9.40154	9.51572	9.26002	9.42974	9.6203	8.46455	8.57158	8.89705	8.50848	8.9924	8.63104
ENSMUSG00000057054	0.655296	1.57494	8.00173	8.20575	7.55045	4.30947	0.00139533	0.162407	-1	protein_coding	Inca1	inhibitor of CDK, cyclin A1 interacting protein 1 [Source:MGI Symbol;Acc:MGI:2144284]	chr11	70688361	70700155	5	ensembl_havana	KNOWN	8.29796	8.38095	8.2243	8.35345	8.0156	8.2482	7.95065	7.74298	8.1553	7.78316	7.59385	7.27435
ENSMUSG00000038776	0.896508	1.86156	13.0729	13.5185	12.622	4.30527	0.00140482	0.162662	-1	protein_coding	Ephx1	epoxide hydrolase 1, microsomal [Source:MGI Symbol;Acc:MGI:95405]	chr1	180976210	181020904	4	ensembl_havana	KNOWN	13.6218	13.2861	13.4288	13.3524	13.932	13.2712	12.6754	12.3556	13.0857	12.5514	12.5732	12.7415
ENSMUSG00000058756	-0.518466	-1.43243	12.1398	11.8177	12.3361	-4.29631	0.00142533	0.164612	1	protein_coding	Thra	thyroid hormone receptor alpha [Source:MGI Symbol;Acc:MGI:98742]	chr11	98740638	98769006	9	ensembl_havana	KNOWN	11.9844	11.9043	12.1834	11.7183	11.742	11.9927	12.2238	12.3742	12.5459	12.2534	12.4306	12.3244
ENSMUSG00000039982	1.12676	2.18368	10.2919	10.8058	9.67902	4.29576	0.00142659	0.164612	-1	protein_coding	Dtx4	deltex 4 homolog (Drosophila) [Source:MGI Symbol;Acc:MGI:2672905]	chr19	12466341	12501996	1	ensembl	KNOWN	10.351	11.2527	10.9772	10.7497	11.0739	10.5937	9.82999	10.1742	9.464	9.5324	10.0461	9.45854
ENSMUSG00000001844	-0.52732	-1.44125	11.1279	10.8113	11.3386	-4.29168	0.00143606	0.165375	-1	protein_coding	Zdhhc4	zinc finger, DHHC domain containing 4 [Source:MGI Symbol;Acc:MGI:1920131]	chr5	143316489	143329256	13	ensembl_havana	KNOWN	11.0973	10.7266	10.9772	10.7571	10.6979	10.9789	11.4815	11.2669	11.5353	11.4069	11.2821	11.3269
ENSMUSG00000020258	-0.729117	-1.65762	13.3305	12.9872	13.7163	-4.2904	0.00143903	0.165375	-1	protein_coding	Glyctk	glycerate kinase [Source:MGI Symbol;Acc:MGI:2444085]	chr9	106152857	106158138	4	ensembl_havana	KNOWN	13.1793	12.8692	13.091	13.1842	12.5985	13.1788	13.7598	13.5146	13.4419	13.827	13.5428	13.779
ENSMUSG00000039849	-0.408015	-1.32686	11.6182	11.4042	11.8122	-4.28964	0.00144079	0.165375	1	protein_coding	Pcif1	PDX1 C-terminal inhibiting factor 1 [Source:MGI Symbol;Acc:MGI:2443858]	chr2	164879304	164894454	4	ensembl_havana	KNOWN	11.6331	11.2961	11.4508	11.4291	11.3705	11.4128	11.8065	11.7246	11.8585	11.8405	11.7941	11.802
ENSMUSG00000048007	-0.455291	-1.37106	7.89691	7.68434	8.13964	-4.28203	0.00145864	0.1663	-1	protein_coding	Timm8a1	translocase of inner mitochondrial membrane 8A1 [Source:MGI Symbol;Acc:MGI:1353433]	chrX	134537256	134541865	1	ensembl_havana	KNOWN	7.82364	7.63782	7.80725	7.88359	7.58866	7.58078	7.97724	7.98883	8.0562	8.23929	8.14042	8.03919
ENSMUSG00000024789	0.439425	1.35606	11.9316	12.1221	11.6827	4.27838	0.00146731	0.167003	1	protein_coding	Jak2	Janus kinase 2 [Source:MGI Symbol;Acc:MGI:96629]	chr19	29251828	29313080	2	ensembl	KNOWN	12.3071	12.0899	12.152	12.232	12.1353	11.9989	11.6878	11.7445	11.784	11.6228	11.59	11.8352
ENSMUSG00000068299	0.651175	1.57045	10.3514	10.6708	10.0196	4.27168	0.00148332	0.168519	-1	protein_coding	1700019G17Rik	RIKEN cDNA 1700019G17 gene [Source:MGI Symbol;Acc:MGI:1922791]	chr6	85899051	85904884	2	ensembl_havana	KNOWN	10.8054	10.6096	10.7381	10.8432	10.4936	10.6754	9.7003	10.0266	10.2662	10.0905	9.8404	10.1279
ENSMUSG00000040258	-1.49771	-2.82394	8.46162	7.60059	9.0983	-4.2601	0.00151143	0.170572	-1	protein_coding	Nxph4	neurexophilin 4 [Source:MGI Symbol;Acc:MGI:1336197]	chr10	127525473	127534559	1	ensembl_havana	KNOWN	8.43102	7.00979	8.34024	7.60009	7.06451	8.13717	9.1479	9.2188	9.29498	9.03832	9.0824	9.17418
ENSMUSG00000024743	-0.811176	-1.75464	9.2414	8.95059	9.76177	-4.25558	0.00152257	0.171251	1	protein_coding	Syt7	synaptotagmin VII [Source:MGI Symbol;Acc:MGI:1859545]	chr19	10389090	10453181	3	ensembl	KNOWN	8.71821	8.60268	9.26301	8.7073	8.99772	9.14676	9.43367	9.13116	9.61092	9.66814	9.71738	9.89979
ENSMUSG00000027695	0.433213	1.35024	10.2057	10.4223	9.98908	4.24752	0.00154261	0.172056	1	protein_coding	Pld1	phospholipase D1 [Source:MGI Symbol;Acc:MGI:109585]	chr3	27938695	28133362	10	ensembl_havana	KNOWN	10.5008	10.2918	10.4149	10.5657	10.2344	10.4668	10.0526	10.0298	9.94459	9.94582	9.98742	10.034
ENSMUSG00000032087	2.10909	4.31419	6.42231	7.52065	5.41156	4.24346	0.00155282	0.172164	1	protein_coding	Dscaml1	Down syndrome cell adhesion molecule like 1 [Source:MGI Symbol;Acc:MGI:2150309]	chr9	45430293	45753164	1	ensembl	KNOWN	8.41825	6.83239	7.4833	8.09725	6.69011	7.7746	5.06043	5.84199	4.63473	6.07727	5.18173	4.97569
ENSMUSG00000074781	-0.356581	-1.28039	10.9357	10.7537	11.1103	-4.23188	0.00158232	0.174735	1	protein_coding	Ube2n	ubiquitin-conjugating enzyme E2N [Source:MGI Symbol;Acc:MGI:1934835]	chr10	95515162	95545658	1	ensembl	KNOWN	10.7402	10.7589	10.9037	10.6557	10.7713	10.8342	11.0751	11.1122	11.0457	11.1529	11.114	11.064
ENSMUSG00000022595	-1.14719	-2.21482	8.12136	7.31312	8.46031	-4.23032	0.00158635	0.174891	-1	protein_coding	Lypd2	Ly6/Plaur domain containing 2 [Source:MGI Symbol;Acc:MGI:1915561]	chr15	74732247	74734329	2	ensembl_havana	KNOWN	8.19693	8.23559	8.81928	7.40627	6.82599	7.70709	8.21926	7.97547	8.6895	8.45488	8.75501	8.17104
ENSMUSG00000009406	0.348922	1.27361	9.78634	9.96734	9.61842	4.22819	0.00159185	0.175208	-1	protein_coding	Elk1	ELK1, member of ETS oncogene family [Source:MGI Symbol;Acc:MGI:101833]	chrX	20933395	20950608	2	ensembl_havana	KNOWN	9.88756	9.95666	9.95461	10.0452	9.99231	9.86449	9.58831	9.67643	9.61528	9.5665	9.69717	9.59158
ENSMUSG00000097487	0.871615	1.82971	6.57668	6.94178	6.07017	4.22638	0.00159655	0.175437	-1	protein_coding	Ptges3l	prostaglandin E synthase 3 (cytosolic)-like [Source:MGI Symbol;Acc:MGI:1916146]	chr11	101418812	101425333	5	ensembl_havana	KNOWN	6.7943	7.38555	6.79916	7.30875	6.65404	6.86255	6.17973	6.29337	6.43224	5.9279	6.33606	5.94654
ENSMUSG00000038059	0.648458	1.56749	8.99594	9.27258	8.62412	4.22505	0.0016	0.175527	-1	protein_coding	Smim3	small integral membrane protein 3 [Source:MGI Symbol;Acc:MGI:1917088]	chr18	60474193	60501983	1	ensembl	KNOWN	9.47175	9.58478	9.134	9.19054	9.51265	9.11455	8.5644	8.68261	8.82362	8.76492	8.68286	8.42459
ENSMUSG00000022797	-0.693455	-1.61715	12.2861	12.0249	12.7184	-4.21701	0.00162109	0.177549	1	protein_coding	Tfrc	transferrin receptor [Source:MGI Symbol;Acc:MGI:98822]	chr16	32608920	32632794	6	ensembl_havana	KNOWN	11.5315	12.0927	11.8037	12.1758	11.7431	12.1559	12.5761	12.7229	12.4769	12.8027	12.5486	12.8038
ENSMUSG00000078612	1.38256	2.60731	7.28605	8.121	6.73844	4.21589	0.00162404	0.177582	1	protein_coding	1700024P16Rik	RIKEN cDNA 1700024P16 gene [Source:MGI Symbol;Acc:MGI:2685466]	chr4	104913456	105016863	2	ensembl_havana	KNOWN	7.49929	8.12985	7.50334	8.80352	7.78489	7.7746	6.26854	6.73507	6.71815	7.28609	6.29362	6.63561
ENSMUSG00000053460	0.385339	1.30617	10.5232	10.7667	10.3814	4.20709	0.00164749	0.178545	1	protein_coding	Ggcx	gamma-glutamyl carboxylase [Source:MGI Symbol;Acc:MGI:1927655]	chr6	72414308	72430712	2	ensembl_havana	KNOWN	10.6227	10.6806	10.6887	10.7773	10.7329	10.79	10.2179	10.3527	10.2717	10.5096	10.4186	10.216
ENSMUSG00000054405	-0.347165	-1.27206	11.4076	11.2105	11.5576	-4.20618	0.00164994	0.178545	1	protein_coding	Dnajc8	DnaJ (Hsp40) homolog, subfamily C, member 8 [Source:MGI Symbol;Acc:MGI:1915848]	chr4	132535550	132553742	12	ensembl_havana	KNOWN	11.2671	11.2362	11.2549	11.0848	11.2183	11.3283	11.5856	11.6169	11.6267	11.5691	11.5889	11.5148
ENSMUSG00000026723	-0.455099	-1.37088	9.6678	9.37476	9.82986	-4.20001	0.00166661	0.179302	-1	protein_coding	Trdmt1	tRNA aspartic acid methyltransferase 1 [Source:MGI Symbol;Acc:MGI:1274787]	chr2	13509014	13544668	3	ensembl_havana	KNOWN	9.79182	9.48967	9.376	9.42268	9.35307	9.34853	9.83726	9.95009	9.95494	9.85562	9.86958	9.76438
ENSMUSG00000039033	-0.459576	-1.37514	9.24687	9.02628	9.48586	-4.19125	0.00169059	0.180717	-1	protein_coding	Tasp1	taspase, threonine aspartase 1 [Source:MGI Symbol;Acc:MGI:1923062]	chr2	139833480	140066805	4	ensembl_havana	KNOWN	9.0181	9.33648	9.03424	9.19054	8.96128	8.92702	9.41434	9.27985	9.34308	9.49305	9.50598	9.45854
ENSMUSG00000023064	-0.763886	-1.69806	8.08272	7.67778	8.44166	-4.18624	0.00170447	0.181846	-1	protein_coding	Sncg	synuclein, gamma [Source:MGI Symbol;Acc:MGI:1298397]	chr14	34370274	34374789	1	ensembl_havana	KNOWN	7.84288	7.91748	8.08498	7.28843	7.78489	7.96001	8.34711	7.97547	8.46642	8.47297	8.57183	8.2802
ENSMUSG00000022235	-0.841082	-1.79139	13.1932	12.7444	13.5855	-4.18523	0.00170727	0.181846	1	protein_coding	Cmbl	carboxymethylenebutenolidase-like (Pseudomonas) [Source:MGI Symbol;Acc:MGI:1916824]	chr15	31568791	31590119	3	ensembl_havana	KNOWN	13.266	12.5106	12.815	12.697	12.4301	13.1062	13.6186	13.4616	13.6567	13.6163	13.4809	13.6592
ENSMUSG00000044986	-0.721842	-1.64929	12.4758	12.0824	12.8042	-4.18297	0.00171358	0.181846	-1	protein_coding	Tst	thiosulfate sulfurtransferase, mitochondrial [Source:MGI Symbol;Acc:MGI:98852]	chr15	78399556	78405859	1	ensembl	KNOWN	12.59	11.8142	12.2164	11.983	12.0134	12.2508	12.8146	12.6643	12.9504	12.8227	12.858	12.7319
ENSMUSG00000025321	0.456025	1.37176	14.0341	14.25	13.794	4.18255	0.00171476	0.181846	-1	protein_coding	Itgb8	integrin beta 8 [Source:MGI Symbol;Acc:MGI:1338035]	chr12	119158022	119238802	3	ensembl_havana	KNOWN	14.2728	14.2995	14.2761	14.2835	14.1352	14.3312	13.8908	13.7505	13.7875	13.6252	13.7389	14.0178
ENSMUSG00000028937	0.793086	1.73278	11.0943	11.4745	10.6814	4.17953	0.00172325	0.182369	1	protein_coding	Acot7	acyl-CoA thioesterase 7 [Source:MGI Symbol;Acc:MGI:1917275]	chr4	152178134	152271855	6	ensembl_havana	KNOWN	11.2971	11.6641	11.4572	11.1899	11.7612	11.4725	11.0487	10.4549	10.7413	10.4696	10.8777	10.6971
ENSMUSG00000020256	-0.666523	-1.58724	7.60473	7.25855	7.92507	-4.17657	0.0017316	0.182473	-1	protein_coding	Aldh1l2	aldehyde dehydrogenase 1 family, member L2 [Source:MGI Symbol;Acc:MGI:2444680]	chr10	83487450	83534140	7	ensembl_havana	KNOWN	6.94432	7.52556	7.21825	7.13757	7.19575	7.44233	8.06664	8.01518	7.9359	7.72397	7.89287	8.15838
ENSMUSG00000027534	0.511373	1.42541	9.39585	9.55971	9.04834	4.1718	0.00174515	0.183611	-1	protein_coding	Snx16	sorting nexin 16 [Source:MGI Symbol;Acc:MGI:1921968]	chr3	10417817	10440102	3	ensembl_havana	KNOWN	9.57889	9.70011	9.76844	9.53043	9.53761	9.6111	9.40458	9.41463	9.0594	8.85734	9.10098	9.1867
ENSMUSG00000038600	-0.489363	-1.40382	14.4715	14.228	14.7173	-4.16712	0.00175854	0.18444	-1	protein_coding	Atp6v0a4	ATPase, H+ transporting, lysosomal V0 subunit A4 [Source:MGI Symbol;Acc:MGI:2153480]	chr6	38048483	38124586	7	ensembl_havana	KNOWN	14.3785	14.1504	14.1477	14.1451	14.2402	14.2986	14.6526	14.6587	14.8346	14.5496	14.6735	14.9289
ENSMUSG00000035745	0.948323	1.92963	5.66921	6.10468	5.15635	4.15987	0.00177952	0.185962	1	protein_coding	Grin3b	glutamate receptor, ionotropic, NMDA3B [Source:MGI Symbol;Acc:MGI:2150393]	chr10	79970715	79977190	3	ensembl_havana	KNOWN	6.2769	6.83239	6.25417	6.17125	6.32754	5.81524	5.24685	4.75084	4.88627	5.43194	4.75109	5.28603
ENSMUSG00000038180	-0.772922	-1.70873	5.76577	5.47323	6.24615	-4.15174	0.00180335	0.187374	1	protein_coding	Spag4	sperm associated antigen 4 [Source:MGI Symbol;Acc:MGI:2444120]	chr2	156065175	156070617	8	ensembl_havana	KNOWN	5.12803	5.04512	4.96729	5.43429	5.70781	5.27759	6.43127	5.84199	6.61745	6.37536	6.2499	6.11319
ENSMUSG00000067367	-0.446104	-1.36236	9.47773	9.23704	9.68314	-4.14933	0.00181047	0.187427	1	protein_coding	Lyar	Ly1 antibody reactive clone [Source:MGI Symbol;Acc:MGI:107470]	chr5	38220470	38234306	11	ensembl_havana	KNOWN	9.30144	9.27828	9.47063	9.13472	9.39192	9.18448	9.77799	9.60449	9.53933	9.76676	9.70529	9.57739
ENSMUSG00000006476	0.498409	1.41265	11.5548	11.7779	11.2794	4.14872	0.00181227	0.187427	1	protein_coding	Nsmf	NMDA receptor synaptonuclear signaling and neuronal migration factor [Source:MGI Symbol;Acc:MGI:1861755]	chr2	25054355	25062881	18	ensembl_havana	KNOWN	11.7687	11.9816	11.6605	11.9806	11.6671	11.6859	11.2866	11.3916	11.3966	11.4162	11.1766	11.2455
ENSMUSG00000025197	-0.836526	-1.78574	11.4491	10.9446	11.7811	-4.14721	0.00181677	0.187602	-1	protein_coding	Cyp2c44	cytochrome P450, family 2, subfamily c, polypeptide 44 [Source:MGI Symbol;Acc:MGI:1888897]	chr19	44005022	44029247	1	ensembl	KNOWN	11.0792	11.2349	11.2623	10.8026	10.829	11.2022	11.7926	11.7005	12.1421	11.3283	12.1273	11.8879
ENSMUSG00000047797	-0.644504	-1.5632	11.6981	11.3084	11.9529	-4.14033	0.00183734	0.189433	1	protein_coding	Gjb1	gap junction protein, beta 1 [Source:MGI Symbol;Acc:MGI:95719]	chrX	101376378	101385629	3	ensembl_havana	KNOWN	11.7536	11.187	11.3862	11.124	11.2352	11.566	12.0166	12.0262	12.2236	11.8842	11.961	12.0135
ENSMUSG00000008035	0.594637	1.51009	11.5364	11.7646	11.1699	4.1375	0.00184587	0.19002	1	protein_coding	Mid1ip1	Mid1 interacting protein 1 (gastrulation specific G12-like (zebrafish)) [Source:MGI Symbol;Acc:MGI:1915291]	chrX	10715013	10719690	5	ensembl_havana	KNOWN	11.7292	11.556	11.6749	11.6372	12.1072	11.5492	11.5539	11.4794	11.6396	11.0037	11.2339	11.2721
ENSMUSG00000028072	-0.963961	-1.95066	6.73605	6.18297	7.14693	-4.13504	0.00185333	0.190494	-1	protein_coding	Ntrk1	neurotrophic tyrosine kinase, receptor, type 1 [Source:MGI Symbol;Acc:MGI:97383]	chr3	87778244	87795162	1	ensembl_havana	KNOWN	6.75422	6.39471	5.93814	6.45266	5.84211	6.25413	7.23588	7.09764	7.42232	7.13522	7.46594	6.83963
ENSMUSG00000054484	0.355555	1.27948	10.62	10.7804	10.4248	4.13247	0.00186117	0.190736	1	protein_coding	Tmem62	transmembrane protein 62 [Source:MGI Symbol;Acc:MGI:2139461]	chr2	120977017	121007852	7	ensembl_havana	KNOWN	10.82	10.656	10.7082	10.8222	10.735	10.7838	10.4982	10.6462	10.4963	10.4537	10.479	10.3417
ENSMUSG00000020444	-0.428371	-1.34571	11.7288	11.4901	11.9185	-4.13239	0.00186139	0.190736	-1	protein_coding	Guk1	guanylate kinase 1 [Source:MGI Symbol;Acc:MGI:95871]	chr11	59183875	59192212	6	ensembl_havana	KNOWN	11.6248	11.3465	11.4852	11.395	11.5057	11.5695	12.0999	11.8635	12.1	11.9583	11.9275	11.8695
ENSMUSG00000035578	-0.566651	-1.48108	8.81923	8.51303	9.07968	-4.1307	0.00186657	0.190966	-1	protein_coding	Iqcg	IQ motif containing G [Source:MGI Symbol;Acc:MGI:1916957]	chr16	33015385	33056218	4	ensembl_havana	KNOWN	8.87593	8.43522	8.67658	8.40155	8.36707	8.77047	9.01302	9.00536	9.04655	8.96352	9.17882	9.09671
ENSMUSG00000022106	0.429506	1.34677	11.4665	11.6576	11.2281	4.12581	0.00188158	0.191337	1	protein_coding	Rcbtb2	regulator of chromosome condensation (RCC1) and BTB (POZ) domain containing protein 2 [Source:MGI Symbol;Acc:MGI:1917200]	chr14	73123037	73207843	26	ensembl_havana	KNOWN	11.7267	11.4784	11.7429	11.6078	11.6223	11.7428	11.3426	11.2181	11.4316	11.1668	11.1766	11.341
ENSMUSG00000000805	-0.756739	-1.68967	13.0666	12.6464	13.4031	-4.12204	0.00189326	0.191984	1	protein_coding	Car4	carbonic anhydrase 4 [Source:MGI Symbol;Acc:MGI:1096574]	chr11	84957786	84966044	6	ensembl_havana	KNOWN	13.0733	12.3615	12.8546	12.5786	12.4558	12.9048	13.465	13.3376	13.5588	13.5919	13.2687	13.3488
ENSMUSG00000022546	-1.08546	-2.12205	9.26345	8.81635	9.9018	-4.12142	0.0018952	0.191984	1	protein_coding	Gpt	glutamic pyruvic transaminase, soluble [Source:MGI Symbol;Acc:MGI:95802]	chr15	76696764	76699674	1	ensembl	KNOWN	8.57601	8.81544	8.39489	9.31127	8.2869	8.85087	10.0927	9.71311	9.41484	10.1923	9.89819	9.61492
ENSMUSG00000103711	-0.738218	-1.66811	8.52227	8.16786	8.90608	-4.12006	0.00189944	0.191984	1	protein_coding	Tstd1	thiosulfate sulfurtransferase (rhodanese)-like domain containing 1 [Source:MGI Symbol;Acc:MGI:3648482]	chr1	171418872	171420352	3	ensembl_havana	KNOWN	7.91735	8.17308	7.94548	7.74134	8.37817	8.38408	8.99362	9.15506	8.8608	8.99516	9.0381	8.68498
ENSMUSG00000066233	-0.549663	-1.46374	9.53173	9.22571	9.77537	-4.11451	0.0019168	0.192194	1	protein_coding	Tmem42	transmembrane protein 42 [Source:MGI Symbol;Acc:MGI:1277176]	chr9	123021326	123023490	1	ensembl	KNOWN	9.34256	8.95821	9.26887	9.00375	9.3304	9.34298	10.021	9.8216	9.96522	9.7594	9.90172	9.66499
ENSMUSG00000006269	-0.37104	-1.29328	13.0709	12.9115	13.2825	-4.11434	0.00191735	0.192194	1	protein_coding	Atp6v1b1	ATPase, H+ transporting, lysosomal V1 subunit B1 [Source:MGI Symbol;Acc:MGI:103285]	chr6	83743017	83758809	1	ensembl	KNOWN	12.7526	12.9358	12.8085	12.8638	12.9848	12.8859	13.1594	13.3149	13.2972	13.2172	13.3781	13.2524
ENSMUSG00000035069	-0.365466	-1.2883	10.2973	10.1177	10.4831	-4.11297	0.00192165	0.192194	1	protein_coding	Oma1	OMA1 homolog, zinc metallopeptidase (S. cerevisiae) [Source:MGI Symbol;Acc:MGI:1914263]	chr4	103313812	103371868	3	ensembl_havana	KNOWN	10.2645	10.2034	10.0632	10.0208	10.1035	10.2288	10.4373	10.363	10.4335	10.4446	10.5347	10.4701
ENSMUSG00000028641	0.357212	1.28095	10.5409	10.7341	10.3769	4.10939	0.00193299	0.192751	1	protein_coding	P3h1	prolyl 3-hydroxylase 1 [Source:MGI Symbol;Acc:MGI:1888921]	chr4	119232915	119248975	12	ensembl_havana	KNOWN	10.7402	10.5616	10.7961	10.7273	10.7307	10.7444	10.3535	10.3081	10.3985	10.3814	10.4503	10.2991
ENSMUSG00000038077	-0.779381	-1.71639	6.07645	5.57854	6.35792	-4.09802	0.00196942	0.194641	-1	protein_coding	Kcna6	potassium voltage-gated channel, shaker-related, subfamily, member 6 [Source:MGI Symbol;Acc:MGI:96663]	chr6	126708329	126740674	4	ensembl_havana	KNOWN	6.03074	6.06821	5.74969	5.50643	5.77652	5.45267	6.39228	6.24965	6.61745	6.77589	6.29362	6.00426
ENSMUSG00000022514	0.42304	1.34075	9.42455	9.61038	9.18734	4.09442	0.00198112	0.195047	1	protein_coding	Il1rap	interleukin 1 receptor accessory protein [Source:MGI Symbol;Acc:MGI:104975]	chr16	26581704	26730117	7	ensembl_havana	KNOWN	9.78189	9.59276	9.61575	9.6861	9.49746	9.64757	9.36987	9.11298	9.22826	9.09782	9.29631	9.16788
ENSMUSG00000044566	0.720051	1.64724	7.42118	7.6714	6.95134	4.09178	0.00198973	0.195204	-1	protein_coding	Cage1	cancer antigen 1 [Source:MGI Symbol;Acc:MGI:1918463]	chr13	38006052	38037069	4	ensembl_havana	KNOWN	8.07208	8.23559	7.83913	7.68026	7.9125	7.42142	6.74161	7.0217	7.27584	6.77589	7.14639	6.93175
ENSMUSG00000019796	0.548378	1.46244	10.1214	10.4273	9.87888	4.08669	0.00200646	0.196041	1	protein_coding	Lrp11	low density lipoprotein receptor-related protein 11 [Source:MGI Symbol;Acc:MGI:2442989]	chr10	7589800	7625483	5	ensembl_havana	KNOWN	10.5485	10.1367	10.3828	10.3932	10.2466	10.6419	9.98545	9.73309	9.75219	9.92297	9.83301	9.88066
ENSMUSG00000025037	0.817981	1.76294	10.7092	11.1584	10.3404	4.08527	0.00201116	0.196041	1	protein_coding	Maoa	monoamine oxidase A [Source:MGI Symbol;Acc:MGI:96915]	chrX	16619698	16687818	1	ensembl_havana	KNOWN	10.7931	11.1843	10.9932	10.7516	11.6477	11.0758	10.3786	10.2566	10.4086	10.1675	10.3607	10.493
ENSMUSG00000031775	-0.773785	-1.70975	11.4769	10.9979	11.7717	-4.08492	0.00201232	0.196041	-1	protein_coding	Pllp	plasma membrane proteolipid [Source:MGI Symbol;Acc:MGI:1915051]	chr8	94674895	94696242	1	ensembl	KNOWN	11.3264	11.1577	11.5359	10.8187	10.8189	11.3561	11.744	11.6882	11.9614	11.7926	12.0632	11.4592
ENSMUSG00000005640	-0.607616	-1.52374	11.5917	11.2975	11.9051	-4.08473	0.00201293	0.196041	1	protein_coding	Insrr	insulin receptor-related receptor [Source:MGI Symbol;Acc:MGI:1346037]	chr3	87796951	87816101	4	ensembl_havana	KNOWN	11.2546	11.7006	11.1219	11.5092	11.2075	11.1759	11.7907	11.7591	11.8658	11.9695	11.9439	11.802
ENSMUSG00000038546	0.384953	1.30582	11.8157	12.0083	11.6233	4.07261	0.00205352	0.197517	-1	protein_coding	Ranbp9	RAN binding protein 9 [Source:MGI Symbol;Acc:MGI:1928741]	chr13	43402673	43480973	1	ensembl	KNOWN	12.0998	11.9869	11.9404	12.1674	11.9005	11.9568	11.7018	11.6244	11.5399	11.6489	11.6009	11.6201
ENSMUSG00000054021	0.445752	1.36202	9.84246	9.98667	9.54092	4.06801	0.00206913	0.197517	1	protein_coding	Sirt5	sirtuin 5 [Source:MGI Symbol;Acc:MGI:1915596]	chr13	43370710	43395202	1	ensembl	KNOWN	10.21	10.0753	9.99762	9.8954	9.90677	10.1579	9.63499	9.71713	9.89167	9.62024	9.45394	9.54858
ENSMUSG00000030272	0.392113	1.31231	11.5683	11.7666	11.3745	4.06794	0.00206935	0.197517	-1	protein_coding	Camk1	calcium/calmodulin-dependent protein kinase I [Source:MGI Symbol;Acc:MGI:1098535]	chr6	113334124	113343984	6	ensembl_havana	KNOWN	11.8494	11.803	11.7864	11.5809	11.8782	11.8406	11.3311	11.2238	11.4029	11.408	11.3716	11.3438
ENSMUSG00000026394	-0.671904	-1.59317	11.779	11.3881	12.06	-4.06786	0.00206963	0.197517	1	protein_coding	Atp6v1g3	ATPase, H+ transporting, lysosomal V1 subunit G3 [Source:MGI Symbol;Acc:MGI:2450548]	chr1	138273738	138289462	1	ensembl_havana	KNOWN	11.4046	11.4468	11.6527	11.0414	11.6165	11.5064	12.0166	12.1111	12.3714	11.8993	12.2558	12.0249
ENSMUSG00000069835	-0.556407	-1.4706	9.83886	9.51	10.0664	-4.06647	0.00207436	0.197517	1	protein_coding	Sat2	spermidine/spermine N1-acetyl transferase 2 [Source:MGI Symbol;Acc:MGI:1916465]	chr11	69622024	69623870	3	ensembl_havana	KNOWN	9.72081	9.72574	9.34302	9.55189	9.38093	9.59718	10.1754	10.1115	10.2606	10.0846	10.2651	9.8495
ENSMUSG00000078681	-0.500335	-1.41454	11.2551	10.9427	11.443	-4.06604	0.00207584	0.197517	1	protein_coding	Tm2d3	TM2 domain containing 3 [Source:MGI Symbol;Acc:MGI:1915884]	chr7	65691169	65701913	5	ensembl_havana	KNOWN	11.1828	10.9214	11.1775	10.824	10.8904	11.1137	11.6049	11.3286	11.689	11.4847	11.4204	11.4239
ENSMUSG00000032081	-0.710062	-1.63587	9.42412	8.97521	9.68527	-4.06516	0.00207887	0.197517	-1	protein_coding	Apoc3	apolipoprotein C-III [Source:MGI Symbol;Acc:MGI:88055]	chr9	46232933	46235636	4	ensembl_havana	KNOWN	9.2155	8.70195	9.25712	8.79634	9.06107	9.06822	9.92184	9.78761	10.224	9.49305	9.70933	9.85343
ENSMUSG00000021211	0.566461	1.48089	8.61197	8.8577	8.29124	4.06445	0.0020813	0.197517	-1	protein_coding	Akr1c12	aldo-keto reductase family 1, member C12 [Source:MGI Symbol;Acc:MGI:1351661]	chr13	4268172	4279433	1	ensembl_havana	KNOWN	8.9309	8.87556	8.8587	8.74507	8.95389	8.87414	8.37738	8.14017	8.71409	8.12953	8.35165	8.39253
ENSMUSG00000026890	1.21592	2.32289	5.47446	6.07148	4.85557	4.06139	0.0020918	0.198231	-1	protein_coding	Lhx6	LIM homeobox protein 6 [Source:MGI Symbol;Acc:MGI:1306803]	chr2	36081953	36105408	9	ensembl_havana	KNOWN	5.35936	5.92382	5.99585	5.93024	6.2329	6.05131	5.81716	5.18148	4.63473	4.39446	4.98242	5.18981
ENSMUSG00000006469	-0.638811	-1.55705	11.9063	11.6376	12.2764	-4.05886	0.00210054	0.198778	-1	protein_coding	Slc34a3	solute carrier family 34 (sodium phosphate), member 3 [Source:MGI Symbol;Acc:MGI:2159410]	chr2	25228898	25234364	7	ensembl_havana	KNOWN	11.8158	11.6296	11.6661	11.3927	11.5964	11.9238	12.0855	11.7045	12.2322	12.3261	12.2558	12.2473
ENSMUSG00000064247	0.563413	1.47776	8.17066	8.44986	7.88645	4.05739	0.00210564	0.198979	1	protein_coding	Plcxd1	phosphatidylinositol-specific phospholipase C, X domain containing 1 [Source:MGI Symbol;Acc:MGI:2685422]	chr5	110099969	110105953	4	ensembl_havana	KNOWN	8.57601	8.38095	8.24824	8.58767	8.36707	8.39485	8.12726	7.94838	7.75812	8.07135	7.67874	7.90926
ENSMUSG00000051671	-0.570597	-1.48514	10.7991	10.5254	11.096	-4.05072	0.00212895	0.199586	1	protein_coding	Coa6	cytochrome c oxidase assembly factor 6 [Source:MGI Symbol;Acc:MGI:1915142]	chr8	126422501	126425434	1	ensembl	KNOWN	10.7376	10.2571	10.5243	10.4876	10.4177	10.671	11.1904	10.8557	11.159	11.1957	10.9982	11.0942
ENSMUSG00000022427	-0.435382	-1.35227	12.0685	11.8226	12.258	-4.05042	0.00212999	0.199586	1	protein_coding	Tomm22	translocase of outer mitochondrial membrane 22 homolog (yeast) [Source:MGI Symbol;Acc:MGI:2450248]	chr15	79670861	79672862	2	ensembl_havana	KNOWN	11.9713	11.7796	12.0226	11.6592	11.8275	11.9812	12.3074	12.1716	12.3282	12.2858	12.3073	12.1808
ENSMUSG00000025289	-0.891978	-1.85572	10.8211	10.3257	11.2176	-4.04946	0.00213337	0.199622	-1	protein_coding	Prdx4	peroxiredoxin 4 [Source:MGI Symbol;Acc:MGI:1859815]	chrX	155323918	155340754	3	ensembl_havana	KNOWN	10.3409	10.3137	10.6487	9.82308	10.4653	10.6886	11.3718	11.072	11.4766	10.9691	11.4701	11.2137
ENSMUSG00000019464	-0.525873	-1.4398	10.4909	10.1749	10.7007	-4.04392	0.00215297	0.200119	1	protein_coding	Ptger1	prostaglandin E receptor 1 (subtype EP1) [Source:MGI Symbol;Acc:MGI:97793]	chr8	83666833	83672753	2	ensembl_havana	KNOWN	10.4134	10.5798	10.5678	10.2846	9.90677	10.3332	10.6506	10.3681	10.6843	10.7455	10.6422	10.7145
ENSMUSG00000020926	1.14194	2.20678	8.57599	9.24134	8.0994	4.04373	0.00215365	0.200119	1	protein_coding	Adam11	a disintegrin and metallopeptidase domain 11 [Source:MGI Symbol;Acc:MGI:1098667]	chr11	102761439	102780262	9	ensembl_havana	KNOWN	9.57314	9.48967	9.00642	9.73572	8.61235	9.37596	7.8245	7.5936	7.40229	8.48193	7.80496	8.01131
ENSMUSG00000020362	-0.418988	-1.33699	12.1045	11.9047	12.3237	-4.02836	0.00220901	0.203004	-1	protein_coding	Cnot6	CCR4-NOT transcription complex, subunit 6 [Source:MGI Symbol;Acc:MGI:2144529]	chr11	49671503	49712723	5	ensembl_havana	KNOWN	11.7084	12.1032	11.8572	11.9623	11.8986	11.8533	12.2809	12.3792	12.2399	12.3048	12.3173	12.349
ENSMUSG00000052396	-0.806784	-1.74931	11.1078	10.5961	11.4029	-4.02709	0.00221363	0.203016	-1	protein_coding	Mogat2	monoacylglycerol O-acyltransferase 2 [Source:MGI Symbol;Acc:MGI:2663253]	chr7	99219084	99238619	2	ensembl_havana	KNOWN	11.4507	10.6693	10.7818	10.6616	10.3573	10.7694	11.3375	11.4675	11.5895	11.2011	11.5889	11.4186
ENSMUSG00000087651	0.97624	1.96733	6.71601	7.18322	6.20698	4.02226	0.00223136	0.203207	1	protein_coding	1500009L16Rik	RIKEN cDNA 1500009L16 gene [Source:MGI Symbol;Acc:MGI:1917034]	chr10	83722865	83762761	1	ensembl	KNOWN	7.91735	7.10215	7.14361	7.38729	7.26912	6.89324	6.50623	5.9552	5.797	6.29628	6.11017	6.21448
ENSMUSG00000018761	-0.497624	-1.41189	12.1348	11.8774	12.375	-4.01236	0.00226819	0.205614	-1	protein_coding	Mpdu1	mannose-P-dolichol utilization defect 1 [Source:MGI Symbol;Acc:MGI:1346040]	chr11	69656697	69662642	10	ensembl_havana	KNOWN	12.1354	11.718	11.89	11.7778	11.8275	12.0269	12.4519	12.2006	12.4643	12.4013	12.3706	12.3532
ENSMUSG00000039809	1.40308	2.64465	5.87121	6.57915	5.17607	4.01133	0.00227209	0.205689	-1	protein_coding	Gabbr2	gamma-aminobutyric acid (GABA) B receptor, 2 [Source:MGI Symbol;Acc:MGI:2386030]	chr4	46662318	46991873	2	ensembl_havana	KNOWN	6.67056	6.56666	6.89328	7.18231	5.96497	6.59018	5.81716	4.47521	4.76598	5.35599	5.08551	5.08672
ENSMUSG00000067144	-1.02718	-2.03803	13.8083	13.2598	14.287	-4.01033	0.00227585	0.20575	-1	protein_coding	Slc22a7	solute carrier family 22 (organic anion transporter), member 7 [Source:MGI Symbol;Acc:MGI:1859559]	chr17	46432185	46438477	1	ensembl	KNOWN	13.3987	13.0336	13.783	13.3438	12.7981	13.6375	14.6098	13.9703	14.2642	14.3727	14.4615	14.0267
ENSMUSG00000006585	-0.566663	-1.48109	8.42705	8.20603	8.77269	-4.00939	0.00227938	0.205791	1	protein_coding	Cdt1	chromatin licensing and DNA replication factor 1 [Source:MGI Symbol;Acc:MGI:1914427]	chr8	122568015	122573128	1	ensembl	KNOWN	8.29796	7.99179	8.07162	8.01307	8.29863	8.30638	8.7142	8.5173	8.59556	8.70496	9.0381	8.57501
ENSMUSG00000028397	0.3293	1.2564	10.6262	10.8002	10.4709	4.00773	0.00228564	0.205926	1	protein_coding	Kdm4c	lysine (K)-specific demethylase 4C [Source:MGI Symbol;Acc:MGI:1924054]	chr4	74242497	74405860	6	ensembl_havana	KNOWN	10.6826	10.8112	10.6799	10.8169	10.8669	10.7168	10.4821	10.5368	10.508	10.4492	10.4186	10.5449
ENSMUSG00000028393	-0.736684	-1.66634	12.4615	12.0288	12.7655	-4.00736	0.00228704	0.205926	-1	protein_coding	Alad	aminolevulinate, delta-, dehydratase [Source:MGI Symbol;Acc:MGI:96853]	chr4	62509169	62519918	3	ensembl_havana	KNOWN	12.4187	11.889	12.2575	11.8661	11.9366	12.2838	12.9113	12.5348	13.1438	12.8489	12.6546	12.7931
ENSMUSG00000027367	-0.365974	-1.28875	13.5381	13.3436	13.7096	-4.00453	0.00229778	0.206615	1	protein_coding	Stard7	START domain containing 7 [Source:MGI Symbol;Acc:MGI:2139090]	chr2	127270218	127298932	8	ensembl_havana	KNOWN	13.49	13.3437	13.3229	13.4399	13.2108	13.3802	13.7557	13.7515	13.6335	13.7156	13.7495	13.6637
ENSMUSG00000000739	0.806872	1.74941	6.70387	7.09208	6.28521	4.00241	0.00230588	0.206674	-1	protein_coding	Sult5a1	sulfotransferase family 5A, member 1 [Source:MGI Symbol;Acc:MGI:1931463]	chr8	123142847	123158315	6	ensembl_havana	KNOWN	6.713	7.27084	6.79916	7.28843	7.06451	6.9233	6.46924	6.67022	6.39216	6.6857	5.95545	6.21448
ENSMUSG00000059336	-0.593921	-1.50934	8.90038	8.53566	9.12958	-4.00111	0.00231082	0.206674	-1	protein_coding	Slc14a1	solute carrier family 14 (urea transporter), member 1 [Source:MGI Symbol;Acc:MGI:1351654]	chr18	78100091	78142119	3	ensembl_havana	KNOWN	8.55284	8.87556	8.92706	8.39206	8.49492	8.71999	9.10633	9.33319	9.0139	9.06242	9.35424	8.97208
ENSMUSG00000022762	0.947808	1.92894	5.84557	6.30784	5.36003	3.9981	0.00232239	0.207155	1	protein_coding	Ncam2	neural cell adhesion molecule 2 [Source:MGI Symbol;Acc:MGI:97282]	chr16	81200697	81624285	2	ensembl_havana	KNOWN	6.2769	6.1133	6.15632	6.48873	5.63566	6.79912	5.56	5.43673	5.59997	5.19093	5.51293	5.37623
ENSMUSG00000003992	0.445898	1.36216	10.259	10.4397	9.9938	3.99463	0.00233575	0.207515	1	protein_coding	Ssbp2	single-stranded DNA binding protein 2 [Source:MGI Symbol;Acc:MGI:1914220]	chr13	91460283	91703429	9	ensembl_havana	KNOWN	10.6475	10.3565	10.4643	10.4898	10.4601	10.3691	10.0805	10.1053	10.1538	9.78497	10.0588	10.1376
ENSMUSG00000051517	-1.54521	-2.91846	8.61417	7.79756	9.34276	-3.98331	0.00237998	0.210159	-1	protein_coding	Arhgef39	Rho guanine nucleotide exchange factor (GEF) 39 [Source:MGI Symbol;Acc:MGI:3036286]	chr4	43496142	43499695	10	ensembl_havana	KNOWN	8.36602	8.74556	7.85481	8.4389	7.19575	7.75802	8.84991	9.64724	8.48559	9.83479	9.23596	8.95754
ENSMUSG00000027309	0.45337	1.36923	12.712	12.9541	12.5007	3.98304	0.00238106	0.210159	-1	protein_coding	4930402H24Rik	RIKEN cDNA 4930402H24 gene [Source:MGI Symbol;Acc:MGI:1923029]	chr2	130706200	130906406	17	ensembl_havana	KNOWN	12.759	13.1552	12.8085	12.9832	12.9753	12.9039	12.4841	12.463	12.5101	12.3745	12.4999	12.6279
ENSMUSG00000031652	0.373872	1.29583	11.7411	11.9567	11.5829	3.98299	0.00238124	0.210159	-1	protein_coding	N4bp1	NEDD4 binding protein 1 [Source:MGI Symbol;Acc:MGI:2136825]	chr8	86841139	86885258	1	ensembl	KNOWN	11.9292	11.7987	11.9532	12.0807	11.8986	11.8909	11.4942	11.6319	11.467	11.5479	11.5262	11.6745
ENSMUSG00000010044	-0.748091	-1.67957	10.2383	9.83887	10.587	-3.97109	0.0024287	0.213221	1	protein_coding	Zmynd10	zinc finger, MYND domain containing 10 [Source:MGI Symbol;Acc:MGI:2387863]	chr9	107547298	107551319	5	ensembl_havana	KNOWN	10.2062	9.88697	10.0564	10.0929	9.44037	9.98338	10.5807	10.1742	10.6781	10.6944	10.4161	10.6504
ENSMUSG00000041842	0.857989	1.81251	6.82748	7.34675	6.48876	3.96684	0.00244592	0.213739	-1	protein_coding	Fhdc1	FH2 domain containing 1 [Source:MGI Symbol;Acc:MGI:2684972]	chr3	84442198	84480429	5	ensembl_havana	KNOWN	6.67056	7.43966	7.00993	7.13757	7.78489	7.1178	6.26854	6.60232	6.43224	6.45032	6.41736	6.59862
ENSMUSG00000020105	0.597794	1.5134	9.11492	9.5074	8.90961	3.95748	0.0024842	0.214884	1	protein_coding	Lrig3	leucine-rich repeats and immunoglobulin-like domains 3 [Source:MGI Symbol;Acc:MGI:2443955]	chr10	125966219	126015359	1	ensembl	KNOWN	9.24472	9.62426	9.30357	9.73572	9.59581	9.19067	8.5644	8.77803	8.6131	8.85734	9.01217	8.85931
ENSMUSG00000035314	0.514372	1.42837	9.4207	9.68968	9.17531	3.95606	0.00249008	0.214884	1	protein_coding	Gdpd5	glycerophosphodiester phosphodiesterase domain containing 5 [Source:MGI Symbol;Acc:MGI:2686926]	chr7	99381549	99460983	1	ensembl	KNOWN	9.77189	9.82733	9.86453	9.64673	9.81583	9.60648	9.11235	8.91728	8.96009	9.00762	9.48256	9.03574
ENSMUSG00000045030	1.47795	2.78553	4.8666	5.69152	4.21357	3.95594	0.00249058	0.214884	1	protein_coding	Olfr1443	olfactory receptor 1443 [Source:MGI Symbol;Acc:MGI:3031277]	chr19	12678166	12683843	1	ensembl	KNOWN	5.35936	6.50032	5.53288	5.93024	5.77652	5.36778	3.66188	3.68671	3.94285	5.00452	4.13442	3.50176
ENSMUSG00000039908	0.478608	1.3934	9.85164	10.0554	9.5768	3.95544	0.00249267	0.214884	1	protein_coding	Slc26a11	solute carrier family 26, member 11 [Source:MGI Symbol;Acc:MGI:2444589]	chr11	119355557	119381079	4	ensembl_havana	KNOWN	10.1494	10.3565	9.94365	10.1946	10.028	9.94361	9.5176	9.74495	9.61092	9.66814	9.53814	9.52413
ENSMUSG00000030946	0.805651	1.74793	8.67672	9.04231	8.23666	3.94769	0.00252497	0.216551	1	protein_coding	Lhpp	phospholysine phosphohistidine inorganic pyrophosphate phosphatase [Source:MGI Symbol;Acc:MGI:1923679]	chr7	132610638	132706420	5	ensembl_havana	KNOWN	8.88524	9.05959	9.18452	8.71494	9.16083	9.25117	8.37738	8.16392	8.6131	8.48193	8.41241	7.81565
ENSMUSG00000001436	-0.371256	-1.29348	12.7875	12.607	12.9782	-3.94506	0.00253603	0.216942	1	protein_coding	Slc19a1	solute carrier family 19 (folate transporter), member 1 [Source:MGI Symbol;Acc:MGI:103182]	chr10	77032241	77061002	9	ensembl_havana	KNOWN	12.7237	12.5699	12.521	12.6888	12.5104	12.6217	13.022	12.8265	13.0313	12.984	12.9574	12.9934
ENSMUSG00000029787	0.37013	1.29247	11.8022	11.9889	11.6188	3.9392	0.00256085	0.218786	1	protein_coding	Avl9	AVL9 homolog (S. cerevisiase) [Source:MGI Symbol;Acc:MGI:1926187]	chr6	56714899	56761912	5	ensembl_havana	KNOWN	11.9963	11.8743	11.8582	12.0327	11.9691	11.965	11.5867	11.7543	11.7338	11.5046	11.5889	11.7628
ENSMUSG00000026739	-0.352857	-1.27709	11.5548	11.3861	11.739	-3.93787	0.00256654	0.21895	1	protein_coding	Bmi1	Bmi1 polycomb ring finger oncogene [Source:MGI Symbol;Acc:MGI:88174]	chr2	18677018	18686629	7	ensembl_havana	KNOWN	11.3451	11.2349	11.4902	11.3843	11.2964	11.4776	11.7832	11.7136	11.7156	11.7159	11.7486	11.7523
ENSMUSG00000037400	0.349885	1.27446	12.3601	12.5418	12.192	3.93644	0.00257266	0.218954	1	protein_coding	Atp11b	ATPase, class VI, type 11B [Source:MGI Symbol;Acc:MGI:1923545]	chr3	35754106	35856276	10	ensembl_havana	KNOWN	12.4867	12.5684	12.3939	12.6233	12.5217	12.4804	12.1787	12.2583	12.2336	12.1851	12.0913	12.2994
ENSMUSG00000058351	-0.538726	-1.45269	10.2628	9.9603	10.499	-3.9351	0.00257839	0.219163	-1	protein_coding	Smim4	small integral membrane protein 4 [Source:MGI Symbol;Acc:MGI:1913737]	chr14	31088132	31128930	4	ensembl_havana	KNOWN	10.1261	9.87393	10.1031	9.70922	9.92201	10.2497	10.6464	10.5046	10.522	10.609	10.4861	10.402
ENSMUSG00000025225	0.399415	1.31897	10.3724	10.5433	10.1439	3.9318	0.00259257	0.220088	1	protein_coding	Nfkb2	nuclear factor of kappa light polypeptide gene enhancer in B cells 2, p49/p100 [Source:MGI Symbol;Acc:MGI:1099800]	chr19	46304737	46312090	2	ensembl	KNOWN	10.5337	10.4671	10.6284	10.5423	10.5682	10.5194	10.1435	10.4428	10.1922	10.0788	10.2678	10.0851
ENSMUSG00000096852	-1.12187	-2.17628	10.7811	10.1808	11.3027	-3.92962	0.002602	0.220609	1	protein_coding	Cyp2d12	cytochrome P450, family 2, subfamily d, polypeptide 12 [Source:MGI Symbol;Acc:MGI:88604]	chr15	82555108	82559413	1	ensembl	KNOWN	10.21	10.6037	9.69194	10.0053	10.5289	10.0081	11.0074	11.5271	11.8831	11.2544	11.0015	11.6521
ENSMUSG00000090553	-0.436615	-1.35342	10.6092	10.3576	10.7942	-3.92682	0.00261417	0.221094	-1	protein_coding	Snrpe	small nuclear ribonucleoprotein E [Source:MGI Symbol;Acc:MGI:98346]	chr1	133603871	133610291	6	ensembl_havana	KNOWN	10.4702	10.3377	10.4333	10.2136	10.3823	10.4769	10.9363	10.7	10.978	10.7841	10.9236	10.675
ENSMUSG00000037902	0.562895	1.47723	12.4899	12.8181	12.2552	3.92678	0.00261434	0.221094	1	protein_coding	Sirpa	signal-regulatory protein alpha [Source:MGI Symbol;Acc:MGI:108563]	chr2	129592835	129632228	14	ensembl_havana	KNOWN	12.4409	12.808	12.8682	12.5532	13.0194	12.8816	12.1446	12.1628	12.2343	12.1356	12.2879	12.342
ENSMUSG00000037780	-1.26315	-2.4002	6.59933	5.8988	7.16195	-3.92328	0.00262959	0.222103	1	protein_coding	Mbl1	mannose-binding lectin (protein A) 1 [Source:MGI Symbol;Acc:MGI:96923]	chr14	41151456	41158959	1	ensembl	KNOWN	6.43736	6.06821	6.15632	5.57515	6.18315	5.9381	6.86066	7.5582	6.92892	6.888	7.96224	6.63561
ENSMUSG00000019659	-0.374892	-1.29674	10.637	10.4169	10.7918	-3.91958	0.00264587	0.222424	1	protein_coding	Ccdc12	coiled-coil domain containing 12 [Source:MGI Symbol;Acc:MGI:1919904]	chr9	110656503	110711606	10	ensembl_havana	KNOWN	10.5038	10.4319	10.4514	10.3547	10.4575	10.4384	10.9176	10.8612	10.8525	10.8905	10.892	10.5928
ENSMUSG00000026278	-0.522983	-1.43692	10.5388	10.2025	10.7255	-3.91941	0.00264661	0.222424	1	protein_coding	Bok	BCL2-related ovarian killer [Source:MGI Symbol;Acc:MGI:1858494]	chr1	93685660	93695764	5	ensembl_havana	KNOWN	10.4452	10.2034	10.7039	10.139	10.0696	10.3989	10.7152	10.7321	10.8818	10.704	10.7754	10.6971
ENSMUSG00000037185	-0.803298	-1.74509	9.55028	9.13039	9.93369	-3.9153	0.00266479	0.223302	-1	protein_coding	Krt80	keratin 80 [Source:MGI Symbol;Acc:MGI:1921377]	chr15	101349571	101370125	1	ensembl	KNOWN	9.33579	8.98271	9.69629	9.05878	9.14792	9.18448	9.86245	9.51499	10.0188	9.79219	9.72139	10.2875
ENSMUSG00000040017	3.09084	8.51994	4.94037	6.62087	3.53002	3.91476	0.00266719	0.223302	-1	protein_coding	Saa4	serum amyloid A 4 [Source:MGI Symbol;Acc:MGI:98224]	chr7	46728017	46732543	1	ensembl	KNOWN	6.58175	5.13532	6.51325	7.06775	5.84211	6.95275	3.90289	4.13417	2.56434	5.27582	1.81249	3.50176
ENSMUSG00000021624	-1.07112	-2.10106	6.26809	5.62713	6.69825	-3.9126	0.00267679	0.223447	1	protein_coding	Cd180	CD180 antigen [Source:MGI Symbol;Acc:MGI:1194924]	chr13	102693558	102739629	5	ensembl_havana	KNOWN	5.55867	6.02166	6.69847	5.50643	5.55971	5.81524	6.46924	7.0217	6.47123	6.48639	7.04771	6.56065
ENSMUSG00000002083	0.998464	1.99787	7.04645	7.79516	6.79669	3.91226	0.00267834	0.223447	1	protein_coding	Bbc3	BCL2 binding component 3 [Source:MGI Symbol;Acc:MGI:2181667]	chr7	16309616	16318205	3	ensembl_havana	KNOWN	7.01386	8.03929	7.42146	7.75621	8.02974	7.59951	6.13319	6.37703	5.797	6.96672	6.94178	6.48158
ENSMUSG00000068391	-0.451112	-1.36709	10.5335	10.2849	10.736	-3.91137	0.0026823	0.223447	1	protein_coding	Chrac1	chromatin accessibility complex 1 [Source:MGI Symbol;Acc:MGI:2135796]	chr15	73090392	73097554	3	ensembl_havana	KNOWN	10.4199	10.2918	10.2438	10.2217	10.1688	10.4642	10.8107	10.6609	10.9122	10.8582	10.7618	10.588
ENSMUSG00000025586	0.708488	1.63409	9.73195	10.0785	9.37002	3.91039	0.00268667	0.223532	-1	protein_coding	Cpeb1	cytoplasmic polyadenylation element binding protein 1 [Source:MGI Symbol;Acc:MGI:108442]	chr7	81347026	81455465	9	ensembl_havana	KNOWN	10.2025	10.4252	9.93261	10.3399	9.94831	9.94727	9.37488	9.11298	9.38962	9.69536	9.13742	9.27728
ENSMUSG00000034848	0.357741	1.28142	10.0945	10.2516	9.89385	3.90573	0.00270763	0.22416	-1	protein_coding	Ttc21b	tetratricopeptide repeat domain 21B [Source:MGI Symbol;Acc:MGI:1920918]	chr2	66184327	66256617	4	ensembl_havana	KNOWN	10.2962	10.4779	10.183	10.2055	10.3175	10.2318	9.95567	9.93291	9.85159	9.8625	9.91927	9.89979
ENSMUSG00000084957	-0.377763	-1.29933	10.5151	10.2817	10.6595	-3.90425	0.00271434	0.224437	-1	protein_coding	Bbip1	BBSome interacting protein 1 [Source:MGI Symbol;Acc:MGI:1913610]	chr19	53929677	53944627	1	ensembl	KNOWN	10.317	10.3659	10.4921	10.1946	10.3117	10.3388	10.794	10.6121	10.7767	10.5399	10.7657	10.6728
ENSMUSG00000036327	0.330738	1.25766	10.4272	10.6046	10.2739	3.90118	0.00272824	0.224759	-1	protein_coding	Qsox2	quiescin Q6 sulfhydryl oxidase 2 [Source:MGI Symbol;Acc:MGI:2387194]	chr2	26208637	26237525	2	ensembl_havana	KNOWN	10.4326	10.5287	10.4795	10.6317	10.6506	10.5316	10.4156	10.324	10.3098	10.3302	10.3347	10.1568
ENSMUSG00000022772	0.593267	1.50866	10.1645	10.4972	9.90396	3.89853	0.00274034	0.225193	-1	protein_coding	Senp5	SUMO/sentrin specific peptidase 5 [Source:MGI Symbol;Acc:MGI:2443596]	chr16	31962506	32003287	4	ensembl_havana	KNOWN	10.3907	10.185	10.1579	10.7553	10.4257	10.3107	9.97559	10.1916	9.86995	9.75202	9.80307	10.1568
ENSMUSG00000025153	1.00995	2.01384	13.8398	14.2765	13.2666	3.89773	0.002744	0.225217	-1	protein_coding	Fasn	fatty acid synthase [Source:MGI Symbol;Acc:MGI:95485]	chr11	120805940	120824178	3	ensembl_havana	KNOWN	14.6469	13.7515	14.2702	14.2906	13.9651	14.5739	13.9364	13.5338	13.3093	13.0566	13.1263	13.6168
ENSMUSG00000028519	0.464003	1.37936	8.98979	9.22031	8.7563	3.8955	0.00275424	0.225752	1	protein_coding	Dab1	disabled 1 [Source:MGI Symbol;Acc:MGI:108554]	chr4	103619359	104744844	8	ensembl_havana	KNOWN	9.30837	9.07107	9.0883	9.05276	9.17363	9.43452	8.82816	8.88192	8.76989	8.61006	8.83116	8.82769
ENSMUSG00000040746	-0.361761	-1.28499	12.5659	12.3464	12.7081	-3.8913	0.00277359	0.225752	1	protein_coding	Rnf167	ring finger protein 167 [Source:MGI Symbol;Acc:MGI:1917760]	chr11	70647235	70651421	10	ensembl_havana	KNOWN	12.5177	12.329	12.4968	12.2662	12.3485	12.4244	12.7263	12.672	12.886	12.7467	12.7191	12.6585
ENSMUSG00000004018	-0.417479	-1.33559	8.80126	8.62588	9.04336	-3.88206	0.00281671	0.227685	1	protein_coding	Fancl	Fanconi anemia, complementation group L [Source:MGI Symbol;Acc:MGI:1914280]	chr11	26386135	26471876	5	ensembl_havana	KNOWN	8.75929	8.77392	8.47825	8.56251	8.61235	8.70277	8.74548	9.01191	8.83861	9.06838	9.0824	8.97929
ENSMUSG00000060807	2.84194	7.16983	5.31083	6.83147	3.98953	3.88187	0.00281762	0.227685	-1	protein_coding	Serpina6	serine (or cysteine) peptidase inhibitor, clade A, member 6 [Source:MGI Symbol;Acc:MGI:88278]	chr12	103646630	103657212	2	ensembl_havana	KNOWN	5.24833	8.21505	6.25417	6.03153	7.51013	6.95275	4.45038	3.3972	3.70185	2.95389	4.98242	4.03227
ENSMUSG00000024817	0.480736	1.39546	11.055	11.2791	10.7984	3.88171	0.00281838	0.227685	1	protein_coding	Uhrf2	ubiquitin-like, containing PHD and RING finger domains 2 [Source:MGI Symbol;Acc:MGI:1923718]	chr19	30030513	30093722	9	ensembl_havana	KNOWN	11.1152	11.5982	11.2251	11.3516	11.2428	11.243	10.7656	10.9389	10.7845	10.7116	10.8097	10.8739
ENSMUSG00000040177	0.402225	1.32154	8.30308	8.39341	7.99119	3.88041	0.00282449	0.227904	-1	protein_coding	2310057M21Rik	RIKEN cDNA 2310057M21 gene [Source:MGI Symbol;Acc:MGI:1915527]	chr7	131342718	131362698	1	ensembl	KNOWN	8.40537	8.45287	8.64084	8.25217	8.40011	8.52796	8.41677	8.22163	8.3457	7.98574	7.93489	8.05293
ENSMUSG00000036764	-0.733574	-1.66275	13.5256	13.1346	13.8682	-3.87566	0.00284701	0.229032	1	protein_coding	Dnajc12	DnaJ (Hsp40) homolog, subfamily C, member 12 [Source:MGI Symbol;Acc:MGI:1353428]	chr10	63382443	63408840	3	ensembl_havana	KNOWN	13.6036	12.8275	13.2908	13.0397	12.9624	13.4017	13.9821	13.7155	13.8792	13.9099	13.716	13.9787
ENSMUSG00000003873	0.478877	1.39366	11.0061	11.239	10.7601	3.87333	0.00285811	0.229107	-1	protein_coding	Bax	BCL2-associated X protein [Source:MGI Symbol;Acc:MGI:99702]	chr7	45461695	45466898	1	ensembl	KNOWN	11.2725	11.217	11.2266	11.1775	11.2964	11.243	10.8722	10.8225	10.6655	10.8804	10.9375	10.4624
ENSMUSG00000026986	-0.399054	-1.31864	10.3472	10.1317	10.5307	-3.87293	0.00285998	0.229107	-1	protein_coding	Hnmt	histamine N-methyltransferase [Source:MGI Symbol;Acc:MGI:2153181]	chr2	24002910	24049394	3	ensembl_havana	KNOWN	10.1417	10.3113	10.2615	10.119	10.0593	10.2167	10.4301	10.3859	10.6486	10.4492	10.4814	10.6616
ENSMUSG00000049488	0.385649	1.30645	9.33902	9.52128	9.13563	3.8622	0.00291177	0.231589	-1	protein_coding	Tmem67	transmembrane protein 67 [Source:MGI Symbol;Acc:MGI:1923928]	chr4	12039355	12090020	6	ensembl_havana	KNOWN	9.57889	9.39242	9.38682	9.4954	9.62871	9.43973	9.28194	9.25795	9.19952	9.08023	9.29093	9.03574
ENSMUSG00000021081	-0.680412	-1.6026	14.3496	13.9304	14.6108	-3.85843	0.00293018	0.232327	-1	protein_coding	Serpina1f	serine (or cysteine) peptidase inhibitor, clade A, member 1F [Source:MGI Symbol;Acc:MGI:1915598]	chr12	103688044	103695529	3	ensembl_havana	KNOWN	14.0314	14.0445	14.1045	13.5961	14.1968	13.9984	14.6332	14.6786	15.0788	14.3486	14.7293	14.7546
ENSMUSG00000033900	0.586152	1.50124	9.69459	9.93093	9.34478	3.84939	0.00297482	0.234873	1	protein_coding	Map9	microtubule-associated protein 9 [Source:MGI Symbol;Acc:MGI:2442208]	chr3	82358044	82395268	7	ensembl_havana	KNOWN	10.0983	9.9751	9.81328	9.9928	10.0524	9.74755	9.68021	9.68466	9.25644	9.2472	9.56961	9.21753
ENSMUSG00000038879	0.769719	1.70494	9.56254	9.92257	9.15285	3.84882	0.00297766	0.234873	-1	protein_coding	Nipal2	NIPA-like domain containing 2 [Source:MGI Symbol;Acc:MGI:1924488]	chr15	34572799	34678706	1	ensembl	KNOWN	9.67861	9.98423	9.65658	9.83363	10.3001	9.634	9.24958	9.50573	9.44943	8.80831	9.46355	9.1867
ENSMUSG00000075324	-0.518859	-1.43282	8.4209	8.17474	8.6936	-3.83018	0.0030721	0.239494	-1	protein_coding	Fign	fidgetin [Source:MGI Symbol;Acc:MGI:1890647]	chr2	63971507	64098038	4	ensembl_havana	KNOWN	8.15137	8.38095	8.51819	8.08552	8.21445	8.22426	8.36736	8.64091	8.38707	8.89808	8.4802	8.70252
ENSMUSG00000022219	-0.856938	-1.81119	13.7926	13.3132	14.1701	-3.82422	0.00310294	0.241303	-1	protein_coding	Cideb	cell death-inducing DNA fragmentation factor, alpha subunit-like effector B [Source:MGI Symbol;Acc:MGI:1270844]	chr14	55754045	55758458	2	ensembl_havana	KNOWN	13.8415	13.0036	13.5765	13.3567	12.9397	13.6432	14.3267	14.0793	14.2337	14.2142	14.3242	13.972
ENSMUSG00000037108	-0.730163	-1.65883	8.14726	7.72824	8.4584	-3.82094	0.00312007	0.241303	1	protein_coding	Zcwpw1	zinc finger, CW type with PWWP domain 1 [Source:MGI Symbol;Acc:MGI:2685899]	chr5	137787798	137822621	5	ensembl_havana	KNOWN	8.0391	8.05093	7.67216	7.30875	7.81787	8.0581	8.33688	8.40221	8.70594	8.33141	8.59822	8.44558
ENSMUSG00000023030	-0.519631	-1.43359	12.2781	12.0531	12.5727	-3.81904	0.00313005	0.241303	-1	protein_coding	Slc11a2	solute carrier family 11 (proton-coupled divalent metal ion transporters), member 2 [Source:MGI Symbol;Acc:MGI:1345279]	chr15	100387898	100425072	8	ensembl_havana	KNOWN	12.1965	12.0707	11.9514	12.244	11.757	12.1583	12.4073	12.4879	12.346	12.6649	12.4059	12.6473
ENSMUSG00000071711	-0.484103	-1.39872	12.637	12.3588	12.8429	-3.81649	0.00314342	0.241303	1	protein_coding	Mpst	mercaptopyruvate sulfurtransferase [Source:MGI Symbol;Acc:MGI:2179733]	chr15	78406712	78414002	3	ensembl	KNOWN	12.5012	12.2995	12.5841	12.1287	12.4011	12.5465	12.9758	12.772	12.9066	12.7956	12.9705	12.7625
ENSMUSG00000041084	-0.391496	-1.31175	11.2682	11.0305	11.422	-3.81399	0.00315664	0.241575	-1	protein_coding	Ostc	oligosaccharyltransferase complex subunit [Source:MGI Symbol;Acc:MGI:1913607]	chr3	130695912	130709444	3	ensembl_havana	KNOWN	11.2778	11.0574	11.2415	10.9179	11.0568	11.117	11.4415	11.3273	11.5156	11.3808	11.55	11.3354
ENSMUSG00000027690	0.464996	1.38031	14.1438	14.4002	13.9352	3.80546	0.00320217	0.243936	1	protein_coding	Slc2a2	solute carrier family 2 (facilitated glucose transporter), member 2 [Source:MGI Symbol;Acc:MGI:1095438]	chr3	28697903	28731359	3	ensembl_havana	KNOWN	14.4375	14.2254	14.2783	14.244	14.5031	14.4536	13.841	13.928	14.0086	13.7342	14.1459	13.9256
ENSMUSG00000058022	-0.570564	-1.4851	12.9418	12.6222	13.1927	-3.8007	0.00322787	0.244783	-1	protein_coding	Adtrp	androgen dependent TFPI regulating protein [Source:MGI Symbol;Acc:MGI:1924596]	chr13	41763148	41847684	4	ensembl_havana	KNOWN	12.9507	12.3714	12.7568	12.654	12.4585	12.7541	13.3587	13.0855	13.334	13.2418	13.0915	13.2449
ENSMUSG00000062995	0.458683	1.37429	9.39876	9.57261	9.11393	3.79151	0.00327808	0.246075	-1	protein_coding	Ica1	islet cell autoantigen 1 [Source:MGI Symbol;Acc:MGI:96391]	chr6	8630527	8778488	12	ensembl_havana	KNOWN	9.80659	9.75804	9.60188	9.55615	9.66087	9.50081	9.01302	9.31209	9.23394	9.00762	9.33344	9.00072
ENSMUSG00000024640	0.435534	1.35241	11.5396	11.7362	11.3007	3.79111	0.00328028	0.246075	-1	protein_coding	Psat1	phosphoserine aminotransferase 1 [Source:MGI Symbol;Acc:MGI:2183441]	chr19	15904678	15947337	7	ensembl_havana	KNOWN	11.7862	11.6091	11.7638	11.5954	11.7453	11.8679	11.5317	11.2392	11.4341	11.4371	11.1781	11.2868
ENSMUSG00000073530	1.76694	3.40331	7.73962	8.72831	6.96138	3.79085	0.00328174	0.246075	-1	protein_coding	Pappa2	pappalysin 2 [Source:MGI Symbol;Acc:MGI:3051647]	chr1	158711727	158980490	6	ensembl_havana	KNOWN	8.25552	8.32455	8.34024	8.83888	8.78905	8.55701	6.71025	8.15209	6.02377	6.71639	7.72738	6.44036
ENSMUSG00000029260	0.994359	1.9922	12.1041	12.5915	11.5971	3.78526	0.00331272	0.247565	-1	protein_coding	Ugt2b34	UDP glucuronosyltransferase 2 family, polypeptide B34 [Source:MGI Symbol;Acc:MGI:2140962]	chr5	86889767	86906937	2	ensembl_havana	KNOWN	12.4385	12.8174	12.4987	12.197	13.1277	12.4498	11.6386	11.535	11.7547	11.0854	12.0019	11.7042
ENSMUSG00000041301	0.77374	1.7097	9.17641	9.58242	8.80869	3.77633	0.00336285	0.250678	1	protein_coding	Cftr	cystic fibrosis transmembrane conductance regulator [Source:MGI Symbol;Acc:MGI:88388]	chr6	18170687	18322768	6	ensembl_havana	KNOWN	9.68928	9.42408	9.23332	9.94492	9.30154	9.50081	8.82084	9.03785	8.73827	8.89808	9.0824	8.44558
ENSMUSG00000011658	-0.332844	-1.25949	10.5585	10.3211	10.654	-3.77418	0.00337504	0.250813	1	protein_coding	Fuz	fuzzy homolog (Drosophila) [Source:MGI Symbol;Acc:MGI:1917550]	chr7	44896079	44902631	13	ensembl_havana	KNOWN	10.6448	10.6174	10.5046	10.4308	10.191	10.3416	10.7172	10.625	10.6676	10.6886	10.6736	10.5998
ENSMUSG00000043487	0.543629	1.45763	9.84231	10.0959	9.55225	3.77287	0.00338247	0.250813	1	protein_coding	Acot6	acyl-CoA thioesterase 6 [Source:MGI Symbol;Acc:MGI:1921287]	chr12	84100654	84111349	1	ensembl_havana	KNOWN	9.93763	10.1147	9.95096	9.98966	10.156	10.142	9.73967	9.73705	9.68328	9.35355	9.9297	9.37349
ENSMUSG00000035948	0.743432	1.67415	9.49028	9.90535	9.16192	3.77138	0.00339092	0.251041	-1	protein_coding	Acss3	acyl-CoA synthetase short-chain family member 3 [Source:MGI Symbol;Acc:MGI:2685720]	chr10	106936164	107123668	3	ensembl_havana	KNOWN	9.61849	10.0349	9.47063	9.80531	10.13	9.78077	9.1003	9.46329	8.99396	8.85044	9.21337	9.42195
ENSMUSG00000055114	0.558945	1.47319	7.90363	8.20824	7.6493	3.76993	0.0033992	0.251041	-1	protein_coding	Anxa13	annexin A13 [Source:MGI Symbol;Acc:MGI:1917037]	chr15	58341874	58364148	1	ensembl	KNOWN	7.9532	8.07392	8.2718	8.19873	7.92769	8.49831	7.56877	7.64513	7.75812	7.64638	7.78977	7.51174
ENSMUSG00000037625	-2.17216	-4.50696	6.71123	5.37907	7.55123	-3.7697	0.00340057	0.251041	1	protein_coding	Cldn11	claudin 11 [Source:MGI Symbol;Acc:MGI:106925]	chr3	31149920	31164324	1	ensembl_havana	KNOWN	6.33239	7.47463	6.10479	5.43429	6.13162	4.57132	7.40212	6.20456	8.22541	8.07135	7.71135	6.87099
ENSMUSG00000027171	1.2486	2.3761	8.75558	9.4067	8.1581	3.76749	0.00341319	0.251273	-1	protein_coding	Prrg4	proline rich Gla (G-carboxyglutamic acid) 4 (transmembrane) [Source:MGI Symbol;Acc:MGI:2442211]	chr2	104830741	104849876	2	ensembl_havana	KNOWN	9.45934	9.09936	8.528	9.76543	9.83206	8.6226	8.32657	8.81599	8.14328	7.99829	8.25544	8.22058
ENSMUSG00000037509	0.687154	1.6101	7.27841	7.74321	7.05606	3.76586	0.00342259	0.251537	1	protein_coding	Arhgef4	Rho guanine nucleotide exchange factor (GEF) 4 [Source:MGI Symbol;Acc:MGI:2442507]	chr1	34678188	34813309	7	ensembl_havana	KNOWN	7.31872	7.65317	7.46298	8.0254	7.54993	7.65431	7.12132	6.73507	6.65181	7.08905	7.30435	6.77478
ENSMUSG00000039048	-0.291116	-1.22359	11.5956	11.4611	11.7522	-3.76525	0.00342611	0.251537	-1	protein_coding	Foxred1	FAD-dependent oxidoreductase domain containing 1 [Source:MGI Symbol;Acc:MGI:2446262]	chr9	35204206	35211055	12	ensembl_havana	KNOWN	11.4925	11.4202	11.3671	11.5004	11.413	11.47	11.7699	11.6687	11.7888	11.7367	11.7447	11.7753
ENSMUSG00000039089	0.498104	1.41236	9.68465	10.0055	9.5074	3.75909	0.00346183	0.252348	-1	protein_coding	L3mbtl3	l(3)mbt-like 3 (Drosophila) [Source:MGI Symbol;Acc:MGI:2143628]	chr10	26274468	26375185	3	ensembl_havana	KNOWN	9.7769	10.1476	9.80523	10.1531	10.0067	9.85672	9.20527	9.5196	9.22255	9.57908	9.51062	9.4325
ENSMUSG00000026437	-0.374177	-1.2961	12.1738	11.9901	12.3643	-3.75585	0.00348079	0.252916	-1	protein_coding	Cdk18	cyclin-dependent kinase 18 [Source:MGI Symbol;Acc:MGI:97518]	chr1	132112237	132139684	5	ensembl_havana	KNOWN	12.1643	12.0469	11.9164	12.0636	11.9627	11.9441	12.387	12.1767	12.3309	12.3336	12.2832	12.4762
ENSMUSG00000031010	0.537474	1.45143	13.155	13.44	12.9025	3.7554	0.00348342	0.252916	1	protein_coding	Usp9x	ubiquitin specific peptidase 9, X chromosome [Source:MGI Symbol;Acc:MGI:894681]	chrX	13071498	13173328	7	ensembl_havana	KNOWN	13.4983	13.2055	13.0777	13.3892	13.3582	13.5727	13.0007	13.0737	12.9761	12.6999	12.8286	13.1791
ENSMUSG00000021732	1.27125	2.41371	5.76603	6.20284	4.93159	3.75237	0.00350121	0.252916	1	protein_coding	Fgf10	fibroblast growth factor 10 [Source:MGI Symbol;Acc:MGI:1099809]	chr13	118669791	118792115	3	ensembl_havana	KNOWN	6.09632	6.35771	6.51325	6.17125	6.18315	6.25413	5.33174	6.29337	5.19661	4.234	5.58508	4.97569
ENSMUSG00000020592	0.546628	1.46067	10.4678	10.7038	10.1572	3.7523	0.00350168	0.252916	1	protein_coding	Sdc1	syndecan 1 [Source:MGI Symbol;Acc:MGI:1349162]	chr12	8771323	8793715	5	ensembl_havana	KNOWN	10.6171	10.5035	10.6843	10.3861	10.8331	10.8923	10.489	10.3161	10.4211	9.93607	10.2923	10.2432
ENSMUSG00000030660	0.421044	1.3389	12.6765	12.9149	12.4938	3.7494	0.0035188	0.253159	-1	protein_coding	Pik3c2a	phosphatidylinositol 3-kinase, C2 domain containing, alpha polypeptide [Source:MGI Symbol;Acc:MGI:1203729]	chr7	116337276	116443458	1	ensembl	KNOWN	12.9205	12.9185	12.6321	13.0008	12.8598	12.884	12.4818	12.5382	12.4013	12.4894	12.3396	12.6524
ENSMUSG00000021556	0.468141	1.38333	10.2415	10.4679	9.99979	3.7491	0.0035206	0.253159	-1	protein_coding	Golm1	golgi membrane protein 1 [Source:MGI Symbol;Acc:MGI:1917329]	chr13	59634996	59675784	2	ensembl	KNOWN	10.2393	10.4162	10.5702	10.3226	10.7286	10.3527	10.1376	10.0135	10.1174	9.98416	9.95715	10.0581
ENSMUSG00000052914	0.430211	1.34743	12.4348	12.6201	12.1899	3.74899	0.00352122	0.253159	-1	protein_coding	Cyp2j6	cytochrome P450, family 2, subfamily j, polypeptide 6 [Source:MGI Symbol;Acc:MGI:1270148]	chr4	96516138	96553661	1	ensembl_havana	KNOWN	12.7716	12.5321	12.6652	12.4472	12.7369	12.6763	12.1439	12.3289	12.346	12.044	12.2852	12.2406
ENSMUSG00000028693	-0.470808	-1.38589	10.527	10.2713	10.7421	-3.74609	0.00353847	0.253159	-1	protein_coding	Nasp	nuclear autoantigenic sperm protein (histone-binding) [Source:MGI Symbol;Acc:MGI:1355328]	chr4	116601052	116627941	8	ensembl_havana	KNOWN	10.0412	10.5098	10.2907	10.33	10.3261	10.1579	10.8309	10.9372	10.6739	10.7362	10.6736	10.8167
ENSMUSG00000023262	-0.792935	-1.7326	13.1135	12.671	13.464	-3.74534	0.00354296	0.253161	-1	protein_coding	Acy1	aminoacylase 1 [Source:MGI Symbol;Acc:MGI:87913]	chr9	106432981	106438319	7	ensembl_havana	KNOWN	13.0976	12.7898	12.649	12.8981	12.3964	12.7187	13.8743	13.2289	13.3177	13.4219	13.7561	13.2139
ENSMUSG00000031967	-0.373428	-1.29543	12.4436	12.2789	12.6523	-3.74178	0.00356431	0.254414	1	protein_coding	Afg3l1	AFG3-like AAA ATPase 1 [Source:MGI Symbol;Acc:MGI:1928277]	chr8	123477903	123503916	6	ensembl_havana	KNOWN	12.3623	12.0389	12.2975	12.2681	12.2032	12.3654	12.6642	12.6252	12.5419	12.6946	12.6535	12.6088
ENSMUSG00000028364	-0.793728	-1.73355	9.84928	9.35839	10.1521	-3.73858	0.00358355	0.255085	-1	protein_coding	Tnc	tenascin C [Source:MGI Symbol;Acc:MGI:101922]	chr4	63959785	64047015	4	ensembl_havana	KNOWN	9.49625	9.76865	10.3774	9.22837	9.48725	9.35956	9.96898	10.0868	9.9618	10.4673	10.1239	9.86516
ENSMUSG00000006732	-0.645382	-1.56415	10.2746	9.91271	10.5581	-3.73789	0.00358773	0.255085	1	protein_coding	Mettl1	methyltransferase like 1 [Source:MGI Symbol;Acc:MGI:1339986]	chr10	127041414	127046365	5	ensembl_havana	KNOWN	10.3543	9.80001	10.0598	10.0391	9.64258	10.0564	10.7329	10.4208	10.515	10.6944	10.3295	10.6504
ENSMUSG00000028668	0.353799	1.27792	11.776	11.9003	11.5465	3.73737	0.00359091	0.255085	-1	protein_coding	Tceb3	transcription elongation factor B (SIII), polypeptide 3 [Source:MGI Symbol;Acc:MGI:1351315]	chr4	136003368	136021763	1	ensembl_havana	KNOWN	12.0928	11.8337	11.921	11.92	11.8967	11.8842	11.6958	11.7795	11.6492	11.4958	11.4725	11.6711
ENSMUSG00000015749	-0.298017	-1.22945	12.3465	12.2172	12.5152	-3.73705	0.0035928	0.255085	1	protein_coding	Anp32e	acidic (leucine-rich) nuclear phosphoprotein 32 family, member E [Source:MGI Symbol;Acc:MGI:1913721]	chr3	95929246	95947390	10	ensembl_havana	KNOWN	12.0928	12.1206	12.2427	12.1702	12.2665	12.2148	12.4572	12.5735	12.4739	12.4878	12.5464	12.5114
ENSMUSG00000045316	-0.437171	-1.35395	12.8093	12.5736	13.0108	-3.73358	0.0036139	0.256109	-1	protein_coding	Fahd1	fumarylacetoacetate hydrolase domain containing 1 [Source:MGI Symbol;Acc:MGI:1915886]	chr17	24848896	24850302	1	ensembl	KNOWN	12.6743	12.4081	12.6851	12.5318	12.4773	12.7117	13.0434	13.0052	13.1427	13.0442	13.1536	12.8344
ENSMUSG00000015354	1.03389	2.04754	9.21351	9.73363	8.69974	3.73259	0.00361998	0.256109	1	protein_coding	Pcolce2	procollagen C-endopeptidase enhancer 2 [Source:MGI Symbol;Acc:MGI:1923727]	chr9	95637601	95698096	2	ensembl_havana	KNOWN	9.81636	9.45068	9.55465	9.47306	9.9887	9.73913	8.69029	8.54469	9.20531	8.52591	8.22188	9.35142
ENSMUSG00000076435	0.743215	1.6739	11.0531	11.4241	10.6808	3.73216	0.00362256	0.256109	-1	protein_coding	Acsf2	acyl-CoA synthetase family member 2 [Source:MGI Symbol;Acc:MGI:2388287]	chr11	94557102	94601871	4	ensembl_havana	KNOWN	11.0085	11.3987	11.3982	11.0231	11.9082	11.3409	10.7542	10.7616	11.0015	10.6434	10.6611	10.738
ENSMUSG00000090622	-0.796002	-1.73628	6.56159	6.03976	6.83577	-3.73052	0.0036326	0.256548	-1	protein_coding	A930033H14Rik	RIKEN cDNA A930033H14 gene [Source:MGI Symbol;Acc:MGI:2444562]	chr10	69209762	69213098	1	havana	KNOWN	6.58175	6.39471	6.10479	6.41567	5.70781	5.99581	7.07282	6.79714	7.16128	7.17996	6.76669	6.56065
ENSMUSG00000019906	0.630062	1.54763	8.98766	9.41374	8.78368	3.72812	0.00364734	0.2572	1	protein_coding	Lin7a	lin-7 homolog A (C. elegans) [Source:MGI Symbol;Acc:MGI:2135609]	chr10	107271843	107425143	2	ensembl	KNOWN	9.48405	9.23813	9.3596	9.71684	9.09509	9.4293	8.41677	8.21027	8.55075	8.68957	8.63267	9.0288
ENSMUSG00000000552	0.757134	1.69013	9.46144	9.81526	9.05813	3.72777	0.00364954	0.2572	-1	protein_coding	Zfp385a	zinc finger protein 385A [Source:MGI Symbol;Acc:MGI:1352495]	chr15	103313895	103340086	1	ensembl	KNOWN	10.0495	9.22792	9.96548	9.73572	9.72312	9.98695	9.05108	9.17856	9.44454	8.91803	9.05725	9.19911
ENSMUSG00000027087	0.433912	1.35089	13.6803	13.9075	13.4735	3.72662	0.00365663	0.257428	1	protein_coding	Itgav	integrin alpha V [Source:MGI Symbol;Acc:MGI:96608]	chr2	83724397	83806916	9	ensembl_havana	KNOWN	13.6951	13.9535	13.7268	13.9293	14.0863	13.7067	13.5141	13.6173	13.514	13.358	13.5295	13.5332
ENSMUSG00000029001	0.373472	1.29547	10.8691	11.0858	10.7124	3.72426	0.00367121	0.258183	-1	protein_coding	Fbxo44	F-box protein 44 [Source:MGI Symbol;Acc:MGI:1354744]	chr4	148152800	148160482	10	ensembl_havana	KNOWN	11.0853	11.0646	10.8655	11.0445	11.1918	11.0212	10.7465	10.6034	10.6697	10.7985	10.5774	10.7612
ENSMUSG00000032265	0.457568	1.37322	9.24032	9.50264	9.04508	3.72297	0.00367921	0.258313	-1	protein_coding	Fam46a	family with sequence similarity 46, member A [Source:MGI Symbol;Acc:MGI:2670964]	chr9	85320439	85327348	2	ensembl_havana	KNOWN	9.47175	9.15971	9.51572	9.45494	9.36985	9.68314	9.05108	9.13116	8.9113	9.01998	8.98575	9.1295
ENSMUSG00000086784	-0.371894	-1.29405	13.4005	13.2186	13.5905	-3.71545	0.00372624	0.259864	1	protein_coding	Isoc2a	isochorismatase domain containing 2a [Source:MGI Symbol;Acc:MGI:3609243]	chr7	4877053	4895717	1	ensembl	KNOWN	13.3155	13.109	13.1613	13.1557	13.1461	13.3539	13.7101	13.4652	13.6181	13.6353	13.5747	13.5614
ENSMUSG00000055629	-2.53186	-5.78319	4.41442	2.93896	5.47083	-3.69761	0.00384025	0.265323	1	protein_coding	B4galnt4	beta-1,4-N-acetyl-galactosaminyl transferase 4 [Source:MGI Symbol;Acc:MGI:2652891]	chr7	141061274	141072119	1	ensembl	KNOWN	4.8524	4.61449	3.13078	4.23635	2.67219	1.90835	5.56	5.43673	4.14931	5.10073	6.45635	4.8554
ENSMUSG00000037416	0.431633	1.34876	12.817	13.0458	12.6142	3.69445	0.00386082	0.266468	1	protein_coding	Dmxl1	Dmx-like 1 [Source:MGI Symbol;Acc:MGI:2443926]	chr18	49832670	49965473	5	ensembl_havana	KNOWN	12.8173	13.1314	12.7614	13.0567	12.9808	13.1	12.6769	12.755	12.682	12.4978	12.5497	12.7951
ENSMUSG00000042298	-0.335452	-1.26177	10.4589	10.3144	10.6499	-3.69065	0.00388573	0.267635	1	protein_coding	Ttc19	tetratricopeptide repeat domain 19 [Source:MGI Symbol;Acc:MGI:1920045]	chr11	62281473	62328451	5	ensembl_havana	KNOWN	10.371	10.3612	10.183	10.315	10.3347	10.2935	10.5345	10.6567	10.508	10.5399	10.6674	10.7423
ENSMUSG00000026749	0.438462	1.35516	10.5634	10.7673	10.3288	3.68821	0.0039018	0.268188	1	protein_coding	Nek6	NIMA (never in mitosis gene a)-related expressed kinase 6 [Source:MGI Symbol;Acc:MGI:1891638]	chr2	38511643	38594606	5	ensembl_havana	KNOWN	10.9543	10.675	10.5606	10.7972	10.7394	10.7653	10.3736	10.5771	10.3312	10.2193	10.4623	10.3048
ENSMUSG00000033831	1.9531	3.87206	7.01041	7.98039	6.02729	3.68204	0.00394273	0.269571	-1	protein_coding	Fgb	fibrinogen beta chain [Source:MGI Symbol;Acc:MGI:99501]	chr3	83040141	83049863	1	ensembl_havana	KNOWN	6.7943	8.38095	7.79103	7.11467	9.28395	7.54256	6.57749	6.29337	6.26478	5.70113	6.49432	5.88642
ENSMUSG00000029016	-0.487878	-1.40238	10.8275	10.6363	11.1242	-3.68122	0.00394819	0.269571	-1	protein_coding	Clcn6	chloride channel 6 [Source:MGI Symbol;Acc:MGI:1347049]	chr4	148004259	148038821	5	ensembl_havana	KNOWN	10.3809	10.85	10.6192	10.7846	10.6322	10.4921	10.9363	10.9946	10.8672	11.2893	11.026	11.0572
ENSMUSG00000017144	0.506384	1.42048	10.2015	10.1573	9.65088	3.67785	0.00397082	0.270092	-1	protein_coding	Rnd3	Rho family GTPase 3 [Source:MGI Symbol;Acc:MGI:1921444]	chr2	51130438	51149111	3	ensembl_havana	KNOWN	10.6692	10.3518	10.3855	10.1699	10.3657	9.93626	10.5479	10.5458	10.4939	9.66421	9.45875	9.82969
ENSMUSG00000055976	1.43256	2.69925	5.23207	6.01923	4.58667	3.67678	0.003978	0.270092	-1	protein_coding	Cldn23	claudin 23 [Source:MGI Symbol;Acc:MGI:1919158]	chr8	35824709	35826559	1	ensembl	KNOWN	5.24833	5.97357	5.36782	5.19328	6.13162	6.73278	5.41191	4.47521	4.49034	4.90142	4.61985	4.23872
ENSMUSG00000034126	-0.311347	-1.24087	10.9559	10.8197	11.131	-3.67124	0.00401551	0.270615	-1	protein_coding	Pomt2	protein-O-mannosyltransferase 2 [Source:MGI Symbol;Acc:MGI:2444430]	chr12	87106866	87147902	1	ensembl	KNOWN	10.9162	10.7572	10.8674	10.876	10.7023	10.8809	11.0409	11.0594	10.978	11.0927	11.1397	11.1608
ENSMUSG00000026616	0.801674	1.74312	7.28293	7.64797	6.84629	3.67106	0.0040167	0.270615	-1	protein_coding	Cr2	complement receptor 2 [Source:MGI Symbol;Acc:MGI:88489]	chr1	195136811	195176716	11	ensembl_havana	KNOWN	7.0802	7.66836	7.5231	7.32879	7.53017	8.08494	7.19114	7.46568	6.98388	6.71639	7.04771	6.77478
ENSMUSG00000063760	0.446345	1.36258	9.90662	10.1576	9.71129	3.66281	0.0040732	0.273742	-1	protein_coding	Rnf217	ring finger protein 217 [Source:MGI Symbol;Acc:MGI:3610311]	chr10	31493193	31609184	1	ensembl_havana	KNOWN	10.1063	10.1421	9.82128	10.0958	10.2067	10.1704	9.54007	9.92251	9.74027	9.69536	9.81437	9.62416
ENSMUSG00000073889	-0.482122	-1.3968	11.8686	11.5852	12.0673	-3.66172	0.00408075	0.273742	1	protein_coding	Il11ra1	interleukin 11 receptor, alpha chain 1 [Source:MGI Symbol;Acc:MGI:107426]	chr4	41699989	41769474	10	ensembl_havana	KNOWN	11.7383	11.4134	11.7772	11.4601	11.4737	11.8217	12.1765	12.0965	12.2637	12.149	11.9525	12.1004
ENSMUSG00000018474	-0.646449	-1.56531	14.5918	14.3194	14.9659	-3.66018	0.00409142	0.273896	-1	protein_coding	Chd3	chromodomain helicase DNA binding protein 3 [Source:MGI Symbol;Acc:MGI:1344395]	chr11	69343273	69369406	10	ensembl_havana	KNOWN	14.5793	13.9573	14.3447	14.5414	14.0144	14.4025	14.8642	14.8712	14.6287	15.0658	14.8263	15.0054
ENSMUSG00000060548	-1.209	-2.31178	7.15424	6.36552	7.57452	-3.65593	0.00412097	0.275598	-1	protein_coding	Tnfrsf19	tumor necrosis factor receptor superfamily, member 19 [Source:MGI Symbol;Acc:MGI:1352474]	chr14	60963834	61046855	2	ensembl	KNOWN	6.53521	7.36705	7.19379	5.98177	6.41635	6.69843	7.19114	7.66191	8.08162	8.07135	7.66216	6.99005
ENSMUSG00000050071	0.55954	1.4738	7.50711	7.7446	7.18506	3.65274	0.00414338	0.276542	-1	protein_coding	Bex1	brain expressed gene 1 [Source:MGI Symbol;Acc:MGI:1328321]	chrX	136213972	136215513	4	ensembl_havana	KNOWN	7.39889	7.85248	7.5231	7.54976	8.02974	7.65431	7.51534	7.34622	7.66027	7.11232	7.21622	7.22665
ENSMUSG00000026220	1.42035	2.6765	11.8449	12.5684	11.1481	3.65201	0.0041485	0.276608	-1	protein_coding	Slc16a14	solute carrier family 16 (monocarboxylic acid transporters), member 14 [Source:MGI Symbol;Acc:MGI:1919031]	chr1	84905898	84935134	2	ensembl_havana	KNOWN	12.6863	12.1095	12.2232	12.9985	12.0027	12.7041	11.7431	11.0127	11.2147	11.5858	10.2176	11.6407
ENSMUSG00000005410	-0.564174	-1.47854	8.73626	8.47284	9.03701	-3.64872	0.00417166	0.277046	1	protein_coding	Mcm5	minichromosome maintenance deficient 5, cell division cycle 46 (S. cerevisiae) [Source:MGI Symbol;Acc:MGI:103197]	chr8	75109528	75128439	1	ensembl	KNOWN	8.72859	8.52972	8.57609	8.13188	8.58388	8.70277	8.99362	8.58043	8.89705	9.0014	9.09481	9.01483
ENSMUSG00000048399	-0.690605	-1.61396	6.84197	6.42324	7.11384	-3.64794	0.00417721	0.277139	1	protein_coding	Tprg	transformation related protein 63 regulated [Source:MGI Symbol;Acc:MGI:1918588]	chr16	25286817	25422344	2	ensembl_havana	KNOWN	6.43736	6.43078	6.62721	6.68804	6.32754	6.25413	7.07282	7.38715	7.53704	6.86078	6.969	7.51174
ENSMUSG00000029552	0.351882	1.27622	10.9154	11.0594	10.7075	3.64624	0.00418926	0.277424	1	protein_coding	Tes	testis derived transcript [Source:MGI Symbol;Acc:MGI:105081]	chr6	17065149	17105828	5	ensembl_havana	KNOWN	11.1368	11.1154	11.2235	10.8861	11.1176	11.1744	10.7522	10.6525	10.8037	10.6454	10.7735	10.7036
ENSMUSG00000027293	-0.546959	-1.461	11.8531	11.5773	12.1242	-3.64617	0.0041898	0.277424	-1	protein_coding	Ehd4	EH-domain containing 4 [Source:MGI Symbol;Acc:MGI:1919619]	chr2	120089175	120154606	4	ensembl_havana	KNOWN	11.5166	11.4523	11.8737	11.2801	11.7258	11.7259	12.1365	12.0294	12.1239	11.9885	12.1227	12.2615
ENSMUSG00000028643	-0.562393	-1.47672	9.43815	9.12008	9.68247	-3.64488	0.00419893	0.277478	1	protein_coding	Ccdc23	coiled-coil domain containing 23 [Source:MGI Symbol;Acc:MGI:1916466]	chr4	119195306	119201298	3	ensembl_havana	KNOWN	9.32898	9.05959	9.38142	8.81066	9.17363	9.37596	9.78177	9.47283	9.8255	9.72208	9.65589	9.66946
ENSMUSG00000015134	-1.69488	-3.2375	10.371	8.96547	10.6604	-3.64253	0.0042157	0.277778	-1	protein_coding	Aldh1a3	aldehyde dehydrogenase family 1, subfamily A3 [Source:MGI Symbol;Acc:MGI:1861722]	chr7	66390892	66427517	5	ensembl_havana	KNOWN	9.80169	11.1791	10.7777	8.51957	9.43507	8.94177	11.1056	11.1319	11.5784	11.3033	11.0909	9.58686
ENSMUSG00000033032	-0.570235	-1.48477	11.6203	11.2879	11.8581	-3.64181	0.00422088	0.277778	-1	protein_coding	Afap1l1	actin filament associated protein 1-like 1 [Source:MGI Symbol;Acc:MGI:2147199]	chr18	61730261	61786702	3	ensembl_havana	KNOWN	11.5536	11.428	11.5873	11.401	11.1584	11.3042	11.946	11.8452	11.646	11.9118	12.1601	11.5024
ENSMUSG00000044813	0.366783	1.28947	11.6991	11.8431	11.4764	3.63933	0.00423866	0.278213	-1	protein_coding	Shb	src homology 2 domain-containing transforming protein B [Source:MGI Symbol;Acc:MGI:98294]	chr4	45423278	45532470	6	ensembl_havana	KNOWN	11.7599	11.8278	12.0077	11.6982	11.9158	11.9154	11.6103	11.5843	11.6406	11.3675	11.5679	11.4936
ENSMUSG00000054136	1.12308	2.17812	8.32937	8.94629	7.82321	3.63461	0.00427278	0.279363	1	protein_coding	Adm2	adrenomedullin 2 [Source:MGI Symbol;Acc:MGI:2675256]	chr15	89322972	89324728	1	ensembl	KNOWN	8.69723	8.7879	9.28053	8.45722	9.15439	9.22727	7.45984	7.07277	8.3457	7.89473	7.74323	7.83168
ENSMUSG00000004446	-0.475068	-1.38998	11.8889	11.6269	12.102	-3.63451	0.00427345	0.279363	-1	protein_coding	Bid	BH3 interacting domain death agonist [Source:MGI Symbol;Acc:MGI:108093]	chr6	120891930	120916853	5	ensembl_havana	KNOWN	11.7408	11.7935	11.9294	11.5342	11.4237	11.9228	12.0405	11.9531	12.0225	12.1994	11.9533	12.1532
ENSMUSG00000027298	0.372831	1.29489	8.5174	8.71663	8.3438	3.6328	0.0042859	0.279551	1	protein_coding	Tyro3	TYRO3 protein tyrosine kinase 3 [Source:MGI Symbol;Acc:MGI:104294]	chr2	119797733	119818104	8	ensembl_havana	KNOWN	8.59882	8.71664	8.53775	8.69191	8.72095	8.73702	8.54675	8.21027	8.41734	8.42731	8.24434	8.35974
ENSMUSG00000004085	0.723323	1.65098	9.81097	10.2129	9.48958	3.6307	0.00430121	0.27974	1	protein_coding	Zak	sterile alpha motif and leucine zipper containing kinase AZK [Source:MGI Symbol;Acc:MGI:2443258]	chr2	72285637	72442610	6	ensembl_havana	KNOWN	9.90597	10.2746	10.1892	10.4004	10.3432	9.89514	9.41434	9.8066	9.03358	9.55805	9.54268	9.36801
ENSMUSG00000041219	0.968761	1.95716	8.91216	9.44373	8.47497	3.62653	0.00433175	0.280702	-1	protein_coding	Arhgap11a	Rho GTPase activating protein 11A [Source:MGI Symbol;Acc:MGI:2444300]	chr2	113831492	113848661	4	ensembl_havana	KNOWN	9.13975	9.63975	9.32624	9.30117	9.92201	9.10802	8.46455	8.58922	8.03032	8.24982	8.97908	8.19602
ENSMUSG00000078995	0.432385	1.34946	7.47171	7.71456	7.28218	3.62485	0.00434414	0.280931	-1	protein_coding	Zfp456	zinc finger protein 456 [Source:MGI Symbol;Acc:MGI:3040694]	chr13	67362113	67375810	2	ensembl_havana	KNOWN	7.47484	7.77041	7.79103	7.61649	7.92769	7.59951	7.14497	7.3041	7.18493	7.22335	7.32556	7.29762
ENSMUSG00000033966	0.901244	1.86768	5.89865	6.26189	5.36064	3.6244	0.00434744	0.280931	-1	protein_coding	Cdkl4	cyclin-dependent kinase-like 4 [Source:MGI Symbol;Acc:MGI:3587025]	chr17	80523550	80563834	1	ensembl	KNOWN	6.48711	6.31975	6.20607	6.07962	6.50001	6.20603	5.24685	5.43673	6.2197	5.63839	4.98242	5.46112
ENSMUSG00000029066	-0.521822	-1.43577	12.1042	11.8194	12.3412	-3.62324	0.00435601	0.280931	1	protein_coding	Mrpl20	mitochondrial ribosomal protein L20 [Source:MGI Symbol;Acc:MGI:2137221]	chr4	155802878	155809975	6	ensembl_havana	KNOWN	12.1275	11.5722	11.9569	11.7455	11.728	11.9847	12.491	12.2121	12.4083	12.3906	12.3636	12.2696
ENSMUSG00000031221	-0.382887	-1.30395	12.3351	12.1218	12.5047	-3.6232	0.0043563	0.280931	1	protein_coding	Igbp1	immunoglobulin (CD79A) binding protein 1 [Source:MGI Symbol;Acc:MGI:1346500]	chrX	100494291	100516125	2	ensembl_havana	KNOWN	12.3123	11.9755	12.2314	12.0142	12.1772	12.174	12.5082	12.4648	12.6499	12.5109	12.4554	12.5477
ENSMUSG00000041679	-0.762045	-1.69589	7.83177	7.38064	8.14268	-3.62053	0.00437617	0.281415	-1	protein_coding	Lrrc29	leucine rich repeat containing 29 [Source:MGI Symbol;Acc:MGI:2443262]	chr8	105312341	105326276	1	ensembl	KNOWN	7.7025	7.96744	7.09161	7.68026	7.19575	7.2659	8.24137	8.27713	8.13116	8.30135	8.18753	7.93916
ENSMUSG00000000305	0.507931	1.42201	7.77275	7.97942	7.47149	3.62049	0.00437644	0.281415	1	protein_coding	Cdh4	cadherin 4 [Source:MGI Symbol;Acc:MGI:99218]	chr2	179442431	179899373	6	ensembl_havana	KNOWN	7.97079	7.94268	8.30642	7.96266	7.98688	7.98872	7.40212	7.54016	7.75812	7.69343	7.4467	7.27435
ENSMUSG00000039891	0.959484	1.94461	5.9893	6.44979	5.4903	3.61278	0.00443416	0.284305	1	protein_coding	Txlnb	taxilin beta [Source:MGI Symbol;Acc:MGI:2671945]	chr10	17796226	17845665	2	ensembl_havana	KNOWN	6.97951	6.50032	7.09161	6.91707	6.32754	6.10475	5.06043	4.75084	5.66868	5.35599	5.6538	5.46112
ENSMUSG00000021072	-0.318933	-1.24741	12.4336	12.2492	12.5682	-3.61127	0.00444554	0.284693	1	protein_coding	Tmx1	thioredoxin-related transmembrane protein 1 [Source:MGI Symbol;Acc:MGI:1919986]	chr12	70453095	70468040	3	ensembl_havana	KNOWN	12.4401	12.182	12.3118	12.2052	12.1985	12.344	12.6415	12.6048	12.5708	12.5657	12.5587	12.5801
ENSMUSG00000064307	0.429893	1.34713	8.82006	9.04105	8.61116	3.61085	0.00444872	0.284693	-1	protein_coding	Lrrc51	leucine rich repeat containing 51 [Source:MGI Symbol;Acc:MGI:1916608]	chr7	101912984	101933895	10	ensembl_havana	KNOWN	9.13195	9.02462	9.12109	9.07072	8.99772	9.05471	8.61608	8.24409	8.74624	8.57699	8.59822	8.65826
ENSMUSG00000062991	0.61453	1.53106	8.36961	8.63686	8.02233	3.60702	0.0044778	0.285732	-1	protein_coding	Nrg1	neuregulin 1 [Source:MGI Symbol;Acc:MGI:96083]	chr8	31818028	31918203	1	ensembl	KNOWN	8.48099	8.72392	8.66773	8.67636	8.66767	8.56656	8.29521	8.3821	7.90775	7.64638	8.1759	8.24472
ENSMUSG00000034607	0.701264	1.62593	6.36119	6.76886	6.0676	3.60514	0.00449207	0.28637	-1	protein_coding	Pof1b	premature ovarian failure 1B [Source:MGI Symbol;Acc:MGI:1916943]	chrX	112638431	112698651	1	ensembl_havana	KNOWN	6.09632	6.77743	5.87802	6.68804	6.7253	6.89324	6.43127	6.37703	6.26478	5.9279	6.06042	6.21448
ENSMUSG00000038085	0.643061	1.56164	8.28535	8.53236	7.8893	3.60216	0.00451492	0.287278	1	protein_coding	Cnbd2	cyclic nucleotide binding domain containing 2 [Source:MGI Symbol;Acc:MGI:1918123]	chr2	156312299	156375638	6	ensembl_havana	KNOWN	8.57601	8.83576	8.48834	8.35345	8.8381	8.40554	8.19681	8.32004	7.74226	8.03528	7.84958	7.78304
ENSMUSG00000005225	-0.571385	-1.48595	11.4194	11.1539	11.7252	-3.59775	0.00454895	0.288345	1	protein_coding	Plekha8	pleckstrin homology domain containing, family A (phosphoinositide binding specific) member 8 [Source:MGI Symbol;Acc:MGI:2681164]	chr6	54595111	54645839	2	ensembl_havana	KNOWN	11.4382	11.0603	11.0924	11.4233	10.9659	11.0724	11.6988	11.7306	11.3749	11.8212	11.7969	11.5576
ENSMUSG00000035849	0.633754	1.5516	6.75653	7.06797	6.43421	3.59633	0.00455993	0.288493	-1	protein_coding	Krt222	keratin 222 [Source:MGI Symbol;Acc:MGI:2442728]	chr11	99232761	99244085	3	ensembl_havana	KNOWN	6.43736	7.00979	7.09161	6.99437	7.14468	7.06486	6.67819	6.70301	6.65181	6.74645	6.29362	6.26257
ENSMUSG00000028989	-1.49839	-2.82528	9.02779	8.4346	9.93299	-3.59424	0.00457612	0.289244	-1	protein_coding	Angptl7	angiopoietin-like 7 [Source:MGI Symbol;Acc:MGI:3605801]	chr4	148495183	148500460	1	ensembl_havana	KNOWN	8.9309	7.54214	8.11133	9.01616	8.12505	8.16259	9.97889	9.21312	9.4543	10.4492	9.1962	10.1536
ENSMUSG00000052684	0.736974	1.66668	11.4546	11.7442	11.0073	3.58902	0.004617	0.290727	-1	protein_coding	Jun	jun proto-oncogene [Source:MGI Symbol;Acc:MGI:96646]	chr4	95049034	95052222	1	ensembl_havana	KNOWN	11.751	11.4556	11.647	11.8515	12.0389	11.3423	11.7402	11.1647	11.4427	11.2492	10.7657	11.0069
ENSMUSG00000032098	-0.964811	-1.95181	12.9102	12.4359	13.4007	-3.58007	0.00468785	0.293648	1	protein_coding	Treh	trehalase (brush-border membrane glycoprotein) [Source:MGI Symbol;Acc:MGI:1926230]	chr9	44673233	44686305	4	ensembl_havana	KNOWN	13.0362	11.8694	12.5228	12.6465	11.9773	12.684	13.3949	13.2681	13.3211	13.4821	13.2086	13.5116
ENSMUSG00000074170	0.685813	1.60861	10.3672	10.5089	9.82306	3.57983	0.00468975	0.293648	-1	protein_coding	Plekhf1	pleckstrin homology domain containing, family F (with FYVE domain) member 1 [Source:MGI Symbol;Acc:MGI:1919537]	chr7	38220654	38227994	1	ensembl	KNOWN	11.017	10.2343	10.5194	10.5009	10.4204	10.6053	10.7522	10.4835	10.4035	10.0368	9.58288	9.8495
ENSMUSG00000050248	0.450294	1.36632	11.7653	12.0141	11.5638	3.57759	0.00470771	0.294221	1	protein_coding	Evc2	Ellis van Creveld syndrome 2 [Source:MGI Symbol;Acc:MGI:1915775]	chr5	37338499	37425055	4	ensembl_havana	KNOWN	12.0386	11.9415	11.9469	12.1513	11.7916	12.0994	11.5748	11.4993	11.4488	11.7395	11.3354	11.6167
ENSMUSG00000034617	0.369552	1.29195	9.59969	9.79609	9.42654	3.57532	0.0047259	0.295082	-1	protein_coding	Mtrr	5-methyltetrahydrofolate-homocysteine methyltransferase reductase [Source:MGI Symbol;Acc:MGI:1891037]	chr13	68560780	68582121	1	ensembl	KNOWN	9.82606	9.82733	9.58317	9.92532	9.8199	9.64306	9.4192	9.47283	9.39976	9.41098	9.35939	9.50925
ENSMUSG00000026107	0.718752	1.64576	12.197	12.5152	11.7964	3.56906	0.00477658	0.297135	-1	protein_coding	Nabp1	nucleic acid binding protein 1 [Source:MGI Symbol;Acc:MGI:1923258]	chr1	51465862	51478425	10	ensembl_havana	KNOWN	12.0827	12.9049	12.1384	12.6075	12.682	12.256	12.0507	12.2528	11.9994	11.8034	11.7778	11.8081
ENSMUSG00000024176	0.762678	1.69664	5.61322	6.07746	5.31478	3.56794	0.00478577	0.29743	-1	protein_coding	Sox8	SRY (sex determining region Y)-box 8 [Source:MGI Symbol;Acc:MGI:98370]	chr17	25565892	25570686	3	ensembl_havana	KNOWN	5.64886	5.58278	5.68098	5.70347	6.37263	6.15628	5.48785	5.18148	5.59997	5.00452	5.18173	5.7581
ENSMUSG00000032249	-0.448861	-1.36496	12.8616	12.6203	13.0691	-3.56047	0.00484706	0.299744	1	protein_coding	Anp32a	acidic (leucine-rich) nuclear phosphoprotein 32 family, member A [Source:MGI Symbol;Acc:MGI:108447]	chr9	62341293	62378812	10	ensembl_havana	KNOWN	12.4519	12.7636	12.7031	12.4066	12.8115	12.6428	12.9942	13.1871	13.1711	13.087	13.1481	12.9723
ENSMUSG00000029217	0.383349	1.30437	10.0265	10.2376	9.85424	3.56038	0.00484779	0.299744	-1	protein_coding	Tec	tec protein tyrosine kinase [Source:MGI Symbol;Acc:MGI:98662]	chr5	72755716	72868483	9	ensembl_havana	KNOWN	10.2645	10.2546	10.1611	10.3498	10.1463	10.2167	9.73188	10.007	9.62396	9.87275	9.88038	9.80959
ENSMUSG00000020949	-0.339538	-1.26535	11.307	11.0964	11.4359	-3.55971	0.00485332	0.299744	-1	protein_coding	Fkbp3	FK506 binding protein 3 [Source:MGI Symbol;Acc:MGI:1353460]	chr12	65062436	65073944	1	ensembl	KNOWN	11.1349	11.3442	11.1251	11.0092	11.0671	11.2129	11.4379	11.4888	11.5559	11.4417	11.5042	11.3618
ENSMUSG00000025481	0.687666	1.61068	7.05472	7.43935	6.75168	3.55958	0.0048544	0.299744	1	protein_coding	Urah	urate (5-hydroxyiso-) hydrolase [Source:MGI Symbol;Acc:MGI:1916142]	chr7	140835018	140837971	4	ensembl_havana	KNOWN	7.54699	7.66836	7.42146	7.60009	7.11844	7.59951	6.80237	6.29337	6.35094	7.08905	6.56738	6.59862
ENSMUSG00000056498	0.751817	1.68391	5.81873	6.39644	5.64462	3.55213	0.00491649	0.302459	1	protein_coding	Tmem154	transmembrane protein 154 [Source:MGI Symbol;Acc:MGI:2444725]	chr3	84666192	84704575	4	ensembl_havana	KNOWN	4.99679	5.58278	5.93814	6.25741	6.45878	6.47314	5.56	5.9552	5.66868	5.81896	5.6538	5.46112
ENSMUSG00000051113	-0.707222	-1.63266	6.53039	6.17552	6.88274	-3.55033	0.00493156	0.303107	1	protein_coding	Fam71e1	family with sequence similarity 71, member E1 [Source:MGI Symbol;Acc:MGI:1922788]	chr7	44496588	44501134	1	ensembl	KNOWN	6.43736	6.77743	6.15632	6.03153	5.90485	6.59018	6.50623	6.53106	6.78157	6.71639	6.94178	6.99005
ENSMUSG00000029119	0.595879	1.51139	12.5851	12.9043	12.3084	3.5485	0.00494702	0.303499	-1	protein_coding	Man2b2	mannosidase 2, alpha B2 [Source:MGI Symbol;Acc:MGI:1195262]	chr5	36806921	36830653	3	ensembl_havana	KNOWN	13.1746	12.5127	13.031	12.8131	12.8022	13.0976	12.2133	12.1034	12.348	12.194	12.264	12.4672
ENSMUSG00000068323	-0.552362	-1.46649	7.59742	7.23313	7.78549	-3.54751	0.00495536	0.303585	1	protein_coding	Slc4a5	solute carrier family 4, sodium bicarbonate cotransporter, member 5 [Source:MGI Symbol;Acc:MGI:2443220]	chr6	83219828	83304945	6	ensembl_havana	KNOWN	7.47484	7.75626	7.96005	7.42501	7.29277	6.9816	7.42162	7.7111	7.78931	7.79759	7.71135	7.84753
ENSMUSG00000011257	-0.28243	-1.21624	10.7854	10.6495	10.9319	-3.54726	0.0049575	0.303585	1	protein_coding	Pabpc4	poly(A) binding protein, cytoplasmic 4 [Source:MGI Symbol;Acc:MGI:2385206]	chr4	123262351	123298925	8	ensembl_havana	KNOWN	10.7247	10.6712	10.6442	10.6715	10.5994	10.6776	10.8986	10.8337	10.9086	11.0315	10.856	10.9083
ENSMUSG00000027371	-0.565367	-1.47976	12.0248	11.6898	12.2552	-3.54324	0.0049916	0.304278	-1	protein_coding	Fahd2a	fumarylacetoacetate hydrolase domain containing 2A [Source:MGI Symbol;Acc:MGI:1915376]	chr2	127436215	127444565	7	ensembl_havana	KNOWN	12.1236	11.6071	11.8228	11.8341	11.3636	11.8717	12.3159	12.2493	12.3441	12.3846	12.1667	12.2141
ENSMUSG00000033389	0.333342	1.25993	9.59546	9.75247	9.41912	3.54259	0.00499718	0.30434	-1	protein_coding	Arhgap44	Rho GTPase activating protein 44 [Source:MGI Symbol;Acc:MGI:2144423]	chr11	65002039	65162961	4	ensembl_havana	KNOWN	9.82606	9.70011	9.82527	9.80888	9.69677	9.75175	9.41434	9.50108	9.36395	9.43425	9.55171	9.27141
ENSMUSG00000037580	0.549458	1.46354	6.41209	6.69235	6.14289	3.54129	0.00500819	0.304733	-1	protein_coding	Gch1	GTP cyclohydrolase 1 [Source:MGI Symbol;Acc:MGI:95675]	chr14	47153895	47189413	1	ensembl	KNOWN	6.38583	6.72028	6.51325	6.45266	6.85805	6.76633	6.31098	6.3358	6.17315	5.9279	6.06042	6.44036
ENSMUSG00000067071	-0.604263	-1.5202	11.5191	11.2388	11.8431	-3.53754	0.00504037	0.305191	-1	protein_coding	Hes6	hairy and enhancer of split 6 [Source:MGI Symbol;Acc:MGI:1859852]	chr1	91411483	91414038	5	ensembl_havana	KNOWN	11.5739	11.0135	11.2928	11.1496	11.0481	11.5188	11.7813	11.4864	11.8353	11.9043	11.6936	11.9313
ENSMUSG00000022026	0.936687	1.91413	9.61042	10.0683	9.13164	3.5365	0.00504936	0.305191	1	protein_coding	Olfm4	olfactomedin 4 [Source:MGI Symbol;Acc:MGI:2685142]	chr14	80000302	80021930	1	ensembl	KNOWN	10.4326	10.2112	9.73494	10.6175	9.52768	10.0598	9.18829	9.24687	8.9113	9.38733	8.91753	9.09006
ENSMUSG00000020184	0.966579	1.9542	11.363	11.8826	10.916	3.53313	0.00507849	0.305815	-1	protein_coding	Mdm2	transformed mouse 3T3 cell double minute 2 [Source:MGI Symbol;Acc:MGI:96952]	chr10	117688888	117710758	9	ensembl_havana	KNOWN	11.3417	12.0072	11.6661	12.2551	11.9864	11.4062	10.8526	11.5133	10.5789	11.0602	10.9079	10.78
ENSMUSG00000074656	-0.295668	-1.22745	11.6467	11.4917	11.7874	-3.529	0.00511445	0.307164	-1	protein_coding	Eif2s2	eukaryotic translation initiation factor 2, subunit 2 (beta) [Source:MGI Symbol;Acc:MGI:1914454]	chr2	154871410	154892935	5	ensembl_havana	KNOWN	11.6577	11.4235	11.5528	11.4244	11.5258	11.5249	11.7314	11.7948	11.7625	11.7617	11.8035	11.7969
ENSMUSG00000045625	0.88591	1.84793	5.95612	6.24558	5.35967	3.52867	0.00511729	0.307164	1	protein_coding	Pigz	phosphatidylinositol glycan anchor biosynthesis, class Z [Source:MGI Symbol;Acc:MGI:2443822]	chr16	31933851	31946046	4	ensembl_havana	KNOWN	6.38583	6.06821	6.62721	5.76359	6.50001	6.47314	5.87488	5.43673	6.26478	5.35599	5.18173	5.54129
ENSMUSG00000032555	0.365892	1.28868	10.2968	10.5536	10.1877	3.52514	0.00514821	0.307624	1	protein_coding	Topbp1	topoisomerase (DNA) II binding protein 1 [Source:MGI Symbol;Acc:MGI:1920018]	chr9	103305215	103350428	10	ensembl_havana	KNOWN	10.361	10.6056	10.3527	10.6397	10.5314	10.4896	9.92867	10.1624	9.92716	10.1423	10.1715	10.2492
ENSMUSG00000004394	-0.382831	-1.3039	13.2319	13.0248	13.4076	-3.52468	0.00515228	0.307624	-1	protein_coding	Tmed4	transmembrane emp24 protein transport domain containing 4 [Source:MGI Symbol;Acc:MGI:1915070]	chr11	6270369	6274870	3	ensembl_havana	KNOWN	13.2413	12.8725	13.0689	12.9065	13.0461	13.1217	13.4998	13.3676	13.4358	13.33	13.4809	13.4118
ENSMUSG00000025577	-0.432747	-1.3498	8.83963	8.80204	9.23479	-3.52277	0.00516911	0.308347	1	protein_coding	Cbx2	chromobox 2 [Source:MGI Symbol;Acc:MGI:88289]	chr11	119022962	119031270	2	ensembl_havana	KNOWN	8.49321	8.74556	8.82726	8.85969	8.70341	8.84302	8.51079	8.70706	8.68121	9.29374	9.03166	9.37896
ENSMUSG00000022262	1.08605	2.12292	6.5906	7.31748	6.23143	3.52074	0.00518706	0.308591	1	protein_coding	Dnah5	dynein, axonemal, heavy chain 5 [Source:MGI Symbol;Acc:MGI:107718]	chr15	28203752	28472045	1	ensembl_havana	KNOWN	7.01386	7.05671	6.47318	7.28843	7.62638	7.03763	5.87488	5.51268	6.5092	5.76125	6.15827	6.77478
ENSMUSG00000023932	-0.291084	-1.22356	11.3889	11.2306	11.5216	-3.51625	0.00522702	0.309335	-1	protein_coding	Cdc5l	cell division cycle 5-like (S. pombe) [Source:MGI Symbol;Acc:MGI:1918952]	chr17	45391892	45433707	1	ensembl	KNOWN	11.3899	11.1922	11.2623	11.1608	11.2352	11.2957	11.5328	11.5144	11.5191	11.4679	11.5262	11.5708
ENSMUSG00000058624	0.653243	1.5727	9.83534	10.2015	9.54828	3.51428	0.00524467	0.309335	-1	protein_coding	Gda	guanine deaminase [Source:MGI Symbol;Acc:MGI:95678]	chr19	21391307	21473445	3	ensembl_havana	KNOWN	10.2962	9.77217	10.0187	10.3909	10.2375	9.97623	9.60972	9.81036	9.26755	9.71829	9.30702	9.61955
ENSMUSG00000043398	1.23973	2.36154	6.12382	6.92116	5.68144	3.51268	0.00525899	0.309562	-1	protein_coding	Gpr135	G protein-coupled receptor 135 [Source:MGI Symbol;Acc:MGI:2676315]	chr12	72069618	72070991	1	ensembl	KNOWN	6.15906	7.20987	5.81528	7.49761	6.37263	6.89324	5.24685	5.71913	5.52782	5.50409	5.6538	5.88642
ENSMUSG00000021079	-0.374283	-1.2962	10.5991	10.411	10.7852	-3.5087	0.00529492	0.311067	-1	protein_coding	Timm9	translocase of inner mitochondrial membrane 9 [Source:MGI Symbol;Acc:MGI:1353436]	chr12	71123173	71136675	2	ensembl	KNOWN	10.4262	10.4207	10.512	10.4538	10.2646	10.5144	10.8811	10.7161	10.6444	10.932	10.7599	10.6639
ENSMUSG00000062760	0.856968	1.81123	6.82061	7.43467	6.5777	3.50671	0.00531294	0.311067	-1	protein_coding	1810041L15Rik	RIKEN cDNA 1810041L15 gene [Source:MGI Symbol;Acc:MGI:1919551]	chr15	84379203	84447097	4	ensembl_havana	KNOWN	7.34594	7.99179	6.79916	7.32879	7.33894	7.63627	5.69431	6.00864	5.97034	6.62227	6.67047	6.44036
ENSMUSG00000059363	-0.598493	-1.51413	9.6286	9.27332	9.87181	-3.50152	0.0053603	0.311681	-1	protein_coding	Fxn	frataxin [Source:MGI Symbol;Acc:MGI:1096879]	chr19	24261453	24280605	3	ensembl_havana	KNOWN	9.61849	9.22278	9.63404	9.20145	9.01204	9.60648	9.81163	9.75671	10.0642	9.82426	10.0268	9.76438
ENSMUSG00000024007	-0.356449	-1.28027	10.358	10.1817	10.5381	-3.49941	0.00537973	0.312539	-1	protein_coding	Ppil1	peptidylprolyl isomerase (cyclophilin)-like 1 [Source:MGI Symbol;Acc:MGI:1916066]	chr17	29250803	29264158	4	ensembl_havana	KNOWN	10.232	10.1063	10.3164	10.0987	10.0662	10.38	10.5074	10.4452	10.529	10.5864	10.5325	10.4955
ENSMUSG00000028760	-0.402474	-1.32177	13.6067	13.4339	13.8364	-3.4953	0.00541767	0.313924	1	protein_coding	Eif4g3	eukaryotic translation initiation factor 4 gamma, 3 [Source:MGI Symbol;Acc:MGI:1923935]	chr4	137993022	138208508	15	ensembl_havana	KNOWN	13.5078	13.3434	13.5242	13.6161	13.1912	13.4944	13.6816	13.7632	13.6493	13.9148	13.7576	13.8368
ENSMUSG00000027562	0.433357	1.35037	14.9864	15.187	14.7537	3.4944	0.005426	0.314089	1	protein_coding	Car2	carbonic anhydrase 2 [Source:MGI Symbol;Acc:MGI:88269]	chr3	14886273	14900770	3	ensembl_havana	KNOWN	15.2469	15.2156	15.3548	15.0085	15.1771	15.3756	14.6487	14.6882	14.8607	14.5654	14.9231	14.7725
ENSMUSG00000055523	-1.03461	-2.04856	6.71373	6.05997	7.09458	-3.48826	0.00548334	0.316631	-1	protein_coding	Gucy2g	guanylate cyclase 2g [Source:MGI Symbol;Acc:MGI:106025]	chr19	55198297	55241236	1	ensembl_havana	KNOWN	6.53521	6.91111	6.55225	6.29863	6.13162	5.74965	7.09727	6.79714	7.2082	7.34621	7.62841	6.30911
ENSMUSG00000031303	0.530585	1.44451	11.703	11.9434	11.4128	3.48314	0.0055316	0.317325	1	protein_coding	Map3k15	mitogen-activated protein kinase kinase kinase 15 [Source:MGI Symbol;Acc:MGI:2448588]	chrX	159988433	160123351	1	ensembl_havana	KNOWN	12.2578	12.2289	11.8563	12.214	11.6512	11.965	11.3592	11.3777	11.2875	11.3083	11.3931	11.537
ENSMUSG00000069733	-0.355514	-1.27944	8.4429	8.2769	8.63242	-3.4813	0.00554907	0.317325	1	protein_coding	Ube2u	ubiquitin-conjugating enzyme E2U (putative) [Source:MGI Symbol;Acc:MGI:3588216]	chr4	100478849	100550147	2	ensembl_havana	KNOWN	8.26981	8.26585	8.21217	8.39206	8.09845	8.3402	8.67413	8.63242	8.53243	8.55168	8.77056	8.57501
ENSMUSG00000061959	-0.444212	-1.36057	13.0887	12.8681	13.3123	-3.48112	0.00555079	0.317325	-1	protein_coding	Ces1e	carboxylesterase 1E [Source:MGI Symbol;Acc:MGI:95432]	chr8	93201218	93229619	3	ensembl_havana	KNOWN	13.1105	12.7173	12.8512	12.6609	12.9175	13.0258	13.3033	13.2165	13.3241	13.2262	13.4405	13.2701
ENSMUSG00000007646	-0.60547	-1.52147	6.7766	6.51499	7.12046	-3.48031	0.00555841	0.317325	-1	protein_coding	Rad51c	RAD51 homolog C [Source:MGI Symbol;Acc:MGI:2150020]	chr11	87376645	87404954	4	ensembl_havana	KNOWN	6.713	6.35771	6.51325	6.3777	6.54008	6.62717	7.04794	6.96875	6.81227	7.13522	7.48492	6.74122
ENSMUSG00000039637	-0.390326	-1.31069	11.5868	11.3878	11.7781	-3.47738	0.00558639	0.317334	-1	protein_coding	Coro7	coronin 7 [Source:MGI Symbol;Acc:MGI:1926135]	chr16	4626133	4679777	12	ensembl_havana	KNOWN	11.737	11.525	11.4495	11.5147	11.1839	11.4649	11.6459	11.5688	11.6169	11.8176	11.8335	11.6833
ENSMUSG00000030244	-0.932965	-1.9092	10.1328	9.65822	10.5912	-3.47695	0.00559051	0.317334	-1	protein_coding	Gys2	glycogen synthase 2 [Source:MGI Symbol;Acc:MGI:2385254]	chr6	142422613	142473109	2	ensembl_havana	KNOWN	10.0782	9.22792	9.99054	9.79093	9.06107	10.1227	10.6339	10.4835	10.431	10.5884	10.5438	10.6413
ENSMUSG00000029992	0.370229	1.29256	12.693	12.9044	12.5341	3.47449	0.0056141	0.318189	1	protein_coding	Gfpt1	glutamine fructose-6-phosphate transaminase 1 [Source:MGI Symbol;Acc:MGI:95698]	chr6	87042846	87092197	7	ensembl_havana	KNOWN	12.9205	12.7146	12.8763	12.9345	12.8444	12.9342	12.4213	12.5669	12.5013	12.4386	12.4207	12.7431
ENSMUSG00000003573	0.530108	1.44404	9.14791	9.46128	8.93118	3.47439	0.00561509	0.318189	1	protein_coding	Homer3	homer homolog 3 (Drosophila) [Source:MGI Symbol;Acc:MGI:1347359]	chr8	70282827	70294361	8	ensembl_havana	KNOWN	9.04326	9.59674	9.41883	9.40391	9.68788	9.29206	8.85709	8.77031	8.9113	9.05042	8.77828	8.96483
ENSMUSG00000002769	-0.5557	-1.46988	10.4304	10.1012	10.6569	-3.47247	0.00563356	0.318695	-1	protein_coding	Gnmt	glycine N-methyltransferase [Source:MGI Symbol;Acc:MGI:1202304]	chr17	46725664	46729168	2	ensembl_havana	KNOWN	10.4421	10.1036	10.0999	10.219	9.83206	10.2526	10.9158	10.523	10.8056	10.5549	10.5596	10.8564
ENSMUSG00000037570	-0.316859	-1.24562	10.656	10.5005	10.8174	-3.46586	0.00569771	0.320424	-1	protein_coding	Mcrs1	microspherule protein 1 [Source:MGI Symbol;Acc:MGI:1858420]	chr15	99242818	99251961	2	ensembl	KNOWN	10.5248	10.4162	10.5984	10.4145	10.4679	10.6192	10.8364	10.7577	10.7845	10.9023	10.8247	10.7252
ENSMUSG00000001802	0.408794	1.32758	10.7856	10.979	10.5702	3.46225	0.00573313	0.322145	-1	protein_coding	Lrp3	low density lipoprotein receptor-related protein 3 [Source:MGI Symbol;Acc:MGI:3584516]	chr7	35200027	35215370	4	ensembl_havana	KNOWN	11.1251	10.9419	11.0505	11.0892	10.8511	10.9967	10.727	10.5548	10.3807	10.6314	10.4087	10.6706
ENSMUSG00000036894	0.723891	1.65163	8.6534	9.11576	8.39187	3.45729	0.00578205	0.324023	1	protein_coding	Rap2b	RAP2B, member of RAS oncogene family [Source:MGI Symbol;Acc:MGI:1921262]	chr3	61361638	61368430	1	ensembl_havana	KNOWN	8.50534	8.869	9.05475	8.92037	9.35869	9.06822	8.15082	8.53562	8.20242	8.16334	8.81625	8.19602
ENSMUSG00000021065	-0.392348	-1.31253	12.6397	12.4369	12.8292	-3.45641	0.0057908	0.324023	1	protein_coding	Fut8	fucosyltransferase 8 [Source:MGI Symbol;Acc:MGI:1858901]	chr12	77238104	77476338	3	ensembl	KNOWN	12.6478	12.2964	12.5216	12.4951	12.2575	12.5579	12.7947	12.8759	12.742	12.7647	12.8512	12.8717
ENSMUSG00000036371	-0.342407	-1.26787	13.5176	13.3392	13.6816	-3.45562	0.00579863	0.32419	1	protein_coding	Serbp1	serpine1 mRNA binding protein 1 [Source:MGI Symbol;Acc:MGI:1914120]	chr6	67238176	67297736	16	ensembl_havana	KNOWN	13.2986	13.1726	13.4548	13.2118	13.3641	13.4418	13.7485	13.6968	13.7773	13.5989	13.714	13.732
ENSMUSG00000036745	0.483148	1.39779	8.21413	8.50124	8.01809	3.45447	0.00581005	0.324556	1	protein_coding	Ttll7	tubulin tyrosine ligase-like family, member 7 [Source:MGI Symbol;Acc:MGI:1918142]	chr3	146852367	146984009	6	ensembl_havana	KNOWN	8.52928	8.24575	8.17518	8.55402	8.55483	8.39485	8.029	8.01518	8.0172	7.90809	7.81999	8.32619
ENSMUSG00000039395	0.914303	1.88466	8.98788	9.5506	8.6363	3.45379	0.0058168	0.324662	-1	protein_coding	Mreg	melanoregulin [Source:MGI Symbol;Acc:MGI:2151839]	chr1	72159442	72212307	1	ensembl_havana	KNOWN	9.28043	8.98877	9.0883	9.6977	10.042	8.9121	9.01944	8.24409	8.67287	8.5686	8.69106	8.64925
ENSMUSG00000026896	0.413039	1.33149	10.4957	10.6388	10.2257	3.45286	0.0058261	0.32491	-1	protein_coding	Ifih1	interferon induced with helicase C domain 1 [Source:MGI Symbol;Acc:MGI:1918836]	chr2	62595798	62646255	5	ensembl_havana	KNOWN	10.7325	10.5287	10.8674	10.6417	10.5114	10.7632	10.3097	10.5991	10.3179	10.1564	10.2568	10.264
ENSMUSG00000035699	-0.909452	-1.87833	11.8811	11.4097	12.3192	-3.4502	0.00585276	0.325871	-1	protein_coding	Slc51a	solute carrier family 51, alpha subunit [Source:MGI Symbol;Acc:MGI:2146634]	chr16	32475522	32487879	1	ensembl_havana	KNOWN	11.9303	10.7905	11.5002	11.2423	11.6035	11.3834	12.4974	12.2361	12.4313	12.6124	12.4177	11.9276
ENSMUSG00000004880	-0.374427	-1.29632	11.1392	10.8856	11.26	-3.4483	0.00587186	0.325962	-1	protein_coding	Lbr	lamin B receptor [Source:MGI Symbol;Acc:MGI:2138281]	chr1	181815335	181843046	8	ensembl_havana	KNOWN	11.251	11.0165	11.0908	11.0744	10.7286	10.8538	11.3298	11.3456	11.2002	11.2146	11.338	11.2274
ENSMUSG00000034751	0.445474	1.36176	10.8065	11.0969	10.6515	3.44806	0.00587424	0.325962	-1	protein_coding	Mast4	microtubule associated serine/threonine kinase family member 4 [Source:MGI Symbol;Acc:MGI:1918885]	chr13	102732486	103334497	18	ensembl_havana	KNOWN	10.9936	10.9087	11.1713	11.3244	11.02	10.9464	10.5456	10.5526	10.2606	10.6808	10.5483	10.7252
ENSMUSG00000074925	0.726311	1.6544	7.72687	8.05165	7.32534	3.44721	0.00588281	0.325969	1	protein_coding	Ptar1	protein prenyltransferase alpha subunit repeat containing 1 [Source:MGI Symbol;Acc:MGI:1921875]	chr19	23687400	23721129	1	ensembl	KNOWN	7.89909	7.86571	7.24229	7.6327	8.41096	8.11129	7.74935	8.01518	7.81984	7.30641	7.30435	7.36526
ENSMUSG00000052812	0.613285	1.52974	8.96079	9.25871	8.64543	3.44599	0.00589518	0.325969	1	protein_coding	Atad2b	ATPase family, AAA domain containing 2B [Source:MGI Symbol;Acc:MGI:2444798]	chr12	4917404	5044047	1	ensembl	KNOWN	9.03492	9.53594	8.7951	9.27559	9.34744	9.15311	8.72993	9.08215	8.63902	8.61821	8.59822	8.71985
ENSMUSG00000000567	1.0508	2.07168	6.11786	6.3934	5.3426	3.44592	0.00589587	0.325969	1	protein_coding	Sox9	SRY (sex determining region Y)-box 9 [Source:MGI Symbol;Acc:MGI:98371]	chr11	112782224	112787760	1	ensembl_havana	KNOWN	6.83329	6.63009	7.09161	6.52392	6.50001	6.15628	5.98381	6.56713	5.1004	5.50409	5.43698	5.08672
ENSMUSG00000042284	0.451942	1.36788	12.345	12.5764	12.1244	3.44563	0.00589877	0.325969	-1	protein_coding	Itga1	integrin alpha 1 [Source:MGI Symbol;Acc:MGI:96599]	chr13	114958079	115101964	1	ensembl	KNOWN	12.5385	12.4165	12.5105	12.3744	12.6307	12.724	12.1402	12.2013	12.2307	11.9275	12.0489	12.3969
ENSMUSG00000054381	0.361684	1.28493	8.54075	8.73441	8.37273	3.44202	0.00593543	0.327453	-1	protein_coding	Zfp747	zinc finger protein 747 [Source:MGI Symbol;Acc:MGI:2443581]	chr7	127372564	127376050	1	ensembl	KNOWN	8.43102	8.6262	8.62264	8.66064	8.80559	8.73702	8.45512	8.40221	8.63043	8.24982	8.35165	8.51671
ENSMUSG00000029093	1.02947	2.04127	7.95444	8.45357	7.4241	3.43987	0.0059574	0.327736	-1	protein_coding	Sorcs2	sortilin-related VPS10 domain containing receptor 2 [Source:MGI Symbol;Acc:MGI:1932289]	chr5	36017180	36398139	5	ensembl_havana	KNOWN	8.36602	8.88859	8.34024	8.28331	8.464	8.61341	7.55118	6.67022	8.00397	7.30641	7.21622	7.74969
ENSMUSG00000006273	-0.346665	-1.27162	14.6763	14.4973	14.844	-3.4396	0.00596017	0.327736	1	protein_coding	Atp6v1b2	ATPase, H+ transporting, lysosomal V1 subunit B2 [Source:MGI Symbol;Acc:MGI:109618]	chr8	69088646	69113711	6	ensembl_havana	KNOWN	14.6406	14.4421	14.5216	14.405	14.4016	14.6854	14.8706	14.81	14.8065	14.7886	14.9275	14.8158
ENSMUSG00000026176	-0.492752	-1.40713	13.1357	12.876	13.3688	-3.43646	0.00599231	0.328406	1	protein_coding	Ctdsp1	CTD (carboxy-terminal domain, RNA polymerase II, polypeptide A) small phosphatase 1 [Source:MGI Symbol;Acc:MGI:2654470]	chr1	74391509	74397285	3	ensembl_havana	KNOWN	13.1376	12.6142	13.1017	12.7898	12.7535	13.0847	13.3794	13.2776	13.3831	13.3291	13.3512	13.4261
ENSMUSG00000036002	0.318142	1.24672	10.8232	10.9421	10.6239	3.4361	0.00599608	0.328406	-1	protein_coding	Fam214b	family with sequence similarity 214, member B [Source:MGI Symbol;Acc:MGI:2441854]	chr4	43032414	43046220	10	ensembl_havana	KNOWN	11.0128	11.0959	10.8847	11.0262	10.9173	10.8828	10.7309	10.7867	10.6697	10.7418	10.5729	10.557
ENSMUSG00000039109	1.78724	3.45153	5.65746	6.4233	4.63606	3.43438	0.00601375	0.329057	-1	protein_coding	F13a1	coagulation factor XIII, A1 subunit [Source:MGI Symbol;Acc:MGI:1921395]	chr13	36867178	37050244	2	ensembl	KNOWN	6.58175	6.59872	5.36782	5.93024	6.41635	6.9233	5.62872	6.20456	4.32988	4.79039	3.92797	5.18981
ENSMUSG00000051811	0.808143	1.75096	8.74705	9.08688	8.27874	3.43182	0.00604021	0.329583	-1	protein_coding	Cox6b2	cytochrome c oxidase subunit VIb polypeptide 2 [Source:MGI Symbol;Acc:MGI:3044182]	chr7	4751792	4753094	9	ensembl_havana	KNOWN	8.98385	9.52764	8.94181	9.13472	9.39738	8.72853	8.52888	8.25519	8.63043	8.50848	8.4802	7.84753
ENSMUSG00000034813	0.466256	1.38152	8.74145	8.94949	8.48323	3.43155	0.00604309	0.329583	1	protein_coding	Grip1	glutamate receptor interacting protein 1 [Source:MGI Symbol;Acc:MGI:1921303]	chr10	119454034	120087261	16	ensembl_havana	KNOWN	8.90368	9.09936	9.04794	9.04673	8.8381	8.96363	8.48322	8.39219	8.67287	8.49083	8.22188	8.73698
ENSMUSG00000024646	-0.803879	-1.74579	15.2764	14.828	15.6319	-3.43053	0.00605363	0.329888	1	protein_coding	Cyb5a	cytochrome b5 type A (microsomal) [Source:MGI Symbol;Acc:MGI:1926952]	chr18	84851338	84880401	5	ensembl_havana	KNOWN	15.3417	14.6316	15.0871	15.0012	14.3357	15.1471	15.7837	15.7107	15.382	15.6618	15.7914	15.4424
ENSMUSG00000071984	-0.833315	-1.78177	7.45224	6.92437	7.75769	-3.42904	0.00606915	0.330389	-1	protein_coding	Fndc1	fibronectin type III domain containing 1 [Source:MGI Symbol;Acc:MGI:1915905]	chr17	7738569	7827302	5	ensembl_havana	KNOWN	7.68129	7.2508	8.11133	6.62462	6.97962	7.16888	7.38236	7.34622	7.60874	8.0949	7.34647	7.83168
ENSMUSG00000030036	-0.439922	-1.35653	10.8748	10.663	11.1029	-3.42822	0.00607766	0.330389	1	protein_coding	Mogs	mannosyl-oligosaccharide glucosidase [Source:MGI Symbol;Acc:MGI:1929872]	chr6	83115496	83118898	2	ensembl_havana	KNOWN	10.6199	10.75	10.719	10.6871	10.3851	10.9168	11.0736	10.9199	11.1182	11.0572	11.1926	11.0589
ENSMUSG00000025403	-0.709234	-1.63494	13.7229	13.3411	14.0504	-3.42599	0.00610098	0.331387	-1	protein_coding	Shmt2	serine hydroxymethyltransferase 2 (mitochondrial) [Source:MGI Symbol;Acc:MGI:1277989]	chr10	127517123	127522444	1	ensembl	KNOWN	13.8214	13.0879	13.4994	13.5403	12.9036	13.5794	14.1184	13.935	14.0386	14.0882	14.1338	13.9291
ENSMUSG00000022750	0.346435	1.27142	11.6876	11.8641	11.5177	3.42533	0.00610799	0.331499	1	protein_coding	Klhl22	kelch-like 22 [Source:MGI Symbol;Acc:MGI:1337995]	chr16	17759618	17793382	8	ensembl_havana	KNOWN	12.0459	11.8073	11.8881	12.0026	11.7248	11.865	11.4757	11.43	11.4586	11.5002	11.4315	11.6213
ENSMUSG00000042116	-1.08311	-2.11859	11.6627	11.1841	12.2672	-3.41989	0.00616522	0.333185	-1	protein_coding	Vwa1	von Willebrand factor A domain containing 1 [Source:MGI Symbol;Acc:MGI:2179729]	chr4	155768149	155774698	1	ensembl_havana	KNOWN	11.5739	10.3612	11.2534	11.4544	10.9096	11.1883	12.6708	11.9238	11.8146	12.4311	12.3909	11.9797
ENSMUSG00000047044	0.420801	1.33867	9.64113	9.7937	9.3729	3.41911	0.00617351	0.333185	1	protein_coding	D030056L22Rik	RIKEN cDNA D030056L22 gene [Source:MGI Symbol;Acc:MGI:3583960]	chr19	18713193	18718428	2	ensembl	KNOWN	9.55576	9.83744	9.92148	9.80173	9.88748	9.6919	9.54453	9.64302	9.69156	9.27324	9.57405	9.27141
ENSMUSG00000004040	0.406767	1.32571	12.3166	12.5014	12.0946	3.41377	0.00623042	0.334914	-1	protein_coding	Stat3	signal transducer and activator of transcription 3 [Source:MGI Symbol;Acc:MGI:103038]	chr11	100885098	100939540	14	ensembl_havana	KNOWN	12.4298	12.5258	12.3489	12.5274	12.6815	12.2953	12.1409	12.4063	12.1594	12.0242	12.1893	12.0703
ENSMUSG00000066551	-0.336198	-1.26243	11.2946	11.117	11.4532	-3.41176	0.00625194	0.335766	-1	protein_coding	Hmgb1	high mobility group box 1 [Source:MGI Symbol;Acc:MGI:96113]	chr5	149046702	149184489	10	ensembl_havana	KNOWN	10.923	11.2362	11.1992	11.0774	11.168	11.1056	11.478	11.4699	11.518	11.4903	11.5158	11.3535
ENSMUSG00000070985	0.733282	1.66242	10.661	11.0623	10.3291	3.41032	0.0062675	0.336061	-1	protein_coding	Acnat1	acyl-coenzyme A amino acid N-acyltransferase 1 [Source:MGI Symbol;Acc:MGI:2140197]	chr4	49447105	49473912	4	ensembl_havana	KNOWN	10.8176	11.1791	10.8083	11.1552	11.1357	10.8961	10.1754	10.0806	10.6967	10.0905	10.1208	10.7758
ENSMUSG00000022019	0.283891	1.21747	11.2234	11.3425	11.0586	3.40651	0.00630866	0.336916	1	protein_coding	Tdrd3	tudor domain containing 3 [Source:MGI Symbol;Acc:MGI:2444023]	chr14	87416639	87545373	5	ensembl_havana	KNOWN	11.3602	11.3548	11.3534	11.3106	11.3066	11.4102	11.1369	11.2153	11.057	10.9547	11.094	11.1271
ENSMUSG00000041773	0.430126	1.34735	9.138	9.33132	8.90119	3.40641	0.00630967	0.336916	1	protein_coding	Enc1	ectodermal-neural cortex 1 [Source:MGI Symbol;Acc:MGI:109610]	chr13	97241105	97253039	1	ensembl	KNOWN	9.25193	9.4106	9.32624	9.16847	9.52768	9.2978	8.91326	9.0759	8.98051	8.68957	9.10098	8.91303
ENSMUSG00000059406	-1.82505	-3.54319	6.02018	5.1039	6.92894	-3.40611	0.00631297	0.336916	1	protein_coding	Tmprss9	transmembrane protease, serine 9 [Source:MGI Symbol;Acc:MGI:3612246]	chr10	80879720	80899441	1	ensembl	KNOWN	5.96202	3.99782	5.45271	6.07962	4.0507	5.18137	6.9167	6.91378	6.90063	7.26548	6.53131	6.99005
ENSMUSG00000032374	0.380411	1.30171	11.7935	11.988	11.6076	3.40592	0.006315	0.336916	1	protein_coding	Plod2	procollagen lysine, 2-oxoglutarate 5-dioxygenase 2 [Source:MGI Symbol;Acc:MGI:1347007]	chr9	92542223	92608428	5	ensembl_havana	KNOWN	11.9247	12.0721	12.0953	12.0689	11.804	12.0912	11.606	11.6728	11.3646	11.5796	11.6417	11.6015
ENSMUSG00000035472	-0.734262	-1.66355	9.80907	9.35419	10.0885	-3.4055	0.00631956	0.336916	-1	protein_coding	Slc25a21	solute carrier family 25 (mitochondrial oxodicarboxylate carrier), member 21 [Source:MGI Symbol;Acc:MGI:2445059]	chr12	56712634	57197472	4	ensembl_havana	KNOWN	9.41504	9.76865	9.62493	9.70155	8.9905	9.37051	10.2779	10.3707	9.92365	10.0876	10.426	9.75179
ENSMUSG00000024507	-0.333369	-1.25995	13.9998	13.8391	14.1725	-3.40526	0.00632216	0.336916	1	protein_coding	Hsd17b4	hydroxysteroid (17-beta) dehydrogenase 4 [Source:MGI Symbol;Acc:MGI:105089]	chr18	50128201	50196269	4	ensembl_havana	KNOWN	14.0023	13.7392	13.7078	13.7561	13.8319	13.9292	14.1705	14.1527	14.19	14.142	14.1243	14.251
ENSMUSG00000063296	-0.39569	-1.31557	10.353	10.1439	10.5396	-3.40411	0.00633473	0.337191	1	protein_coding	Tmem117	transmembrane protein 117 [Source:MGI Symbol;Acc:MGI:2444580]	chr15	94629185	95096097	1	ensembl	KNOWN	10.2465	9.99631	10.2849	9.90877	10.2526	10.2703	10.5545	10.5837	10.5197	10.5183	10.5949	10.5055
ENSMUSG00000031517	-0.425204	-1.34276	13.7272	13.5086	13.9338	-3.40371	0.00633905	0.337191	1	protein_coding	Gpm6a	glycoprotein m6a [Source:MGI Symbol;Acc:MGI:107671]	chr8	54954728	55060877	1	ensembl	KNOWN	13.7265	13.3372	13.6356	13.622	13.3801	13.5238	14.0785	13.8694	13.7523	13.9057	13.989	13.9068
ENSMUSG00000032327	-1.68237	-3.20954	8.44037	7.79206	9.47442	-3.40145	0.00636379	0.337305	1	protein_coding	Stra6	stimulated by retinoic acid gene 6 [Source:MGI Symbol;Acc:MGI:107742]	chr9	58063788	58153996	14	ensembl_havana	KNOWN	7.20438	7.20987	7.79103	7.13757	7.80147	8.43713	9.37488	7.89262	10.0123	9.12095	9.39495	9.90737
ENSMUSG00000061947	1.23859	2.35967	7.55856	8.23092	6.99234	3.40136	0.00636473	0.337305	-1	protein_coding	Serpina10	serine (or cysteine) peptidase inhibitor, clade A (alpha-1 antiproteinase, antitrypsin), member 10 [Source:MGI Symbol;Acc:MGI:2667725]	chr12	103614786	103631444	2	ensembl_havana	KNOWN	8.08829	8.39014	7.19379	8.06177	8.92391	7.70709	6.80237	7.28256	7.27584	6.65433	6.91403	7.40865
ENSMUSG00000026664	-0.420289	-1.3382	15.0349	14.8289	15.2492	-3.40011	0.00637837	0.337305	1	protein_coding	Phyh	phytanoyl-CoA hydroxylase [Source:MGI Symbol;Acc:MGI:891978]	chr2	4919019	4938730	3	ensembl_havana	KNOWN	15.0538	14.5903	14.8287	14.8396	14.6966	14.9505	15.2447	15.2619	15.2046	15.2749	15.3459	15.1267
ENSMUSG00000051439	0.437447	1.35421	8.45311	8.63851	8.20106	3.39955	0.00638458	0.337305	-1	protein_coding	Cd14	CD14 antigen [Source:MGI Symbol;Acc:MGI:88318]	chr18	36725074	36726736	1	ensembl	KNOWN	8.43102	8.52972	8.5666	8.50203	8.88553	8.52796	8.42645	8.4416	8.52319	8.03528	8.42229	8.14561
ENSMUSG00000040446	0.42855	1.34588	9.63184	9.85122	9.42267	3.39937	0.0063865	0.337305	-1	protein_coding	Rprd1a	regulation of nuclear pre-mRNA domain containing 1A [Source:MGI Symbol;Acc:MGI:2385066]	chr18	24484962	24530204	1	ensembl	KNOWN	9.88756	10.029	9.67437	9.90877	9.81174	9.83316	9.22204	9.57822	9.36912	9.541	9.2582	9.46882
ENSMUSG00000075270	1.13649	2.19846	6.36075	7.10249	5.966	3.3989	0.00639167	0.337305	-1	protein_coding	Pde11a	phosphodiesterase 11A [Source:MGI Symbol;Acc:MGI:3036251]	chr2	75989141	76338774	3	ensembl_havana	KNOWN	6.713	7.18896	6.25417	7.0914	7.29277	6.9233	5.75704	6.10992	5.1004	5.35599	6.06042	6.48158
ENSMUSG00000067148	-0.337041	-1.26316	11.0991	10.926	11.2631	-3.39586	0.00642517	0.338805	-1	protein_coding	Polr1c	polymerase (RNA) I polypeptide C [Source:MGI Symbol;Acc:MGI:103288]	chr17	46243920	46248054	8	ensembl_havana	KNOWN	11.0526	10.7783	10.8809	10.7954	10.986	10.9967	11.2919	11.2167	11.4017	11.2505	11.274	11.2648
ENSMUSG00000019797	-0.480239	-1.39497	10.9001	10.5974	11.0777	-3.39359	0.00645027	0.339592	-1	protein_coding	1700021F05Rik	RIKEN cDNA 1700021F05 gene [Source:MGI Symbol;Acc:MGI:1915101]	chr10	43525121	43540994	4	ensembl_havana	KNOWN	10.8748	10.6369	10.8183	10.6616	10.4096	10.7211	11.1515	11.2669	11.0279	11.1998	11.245	10.7882
ENSMUSG00000038208	-0.422683	-1.34042	10.476	10.2446	10.6673	-3.38995	0.00649086	0.340983	-1	protein_coding	Pgap3	post-GPI attachment to proteins 3 [Source:MGI Symbol;Acc:MGI:2444461]	chr11	98388677	98400490	5	ensembl_havana	KNOWN	10.394	10.0923	10.4617	10.243	10.1973	10.2935	10.6319	10.5458	10.8507	10.5052	10.7501	10.7465
ENSMUSG00000025408	0.606461	1.52252	9.40285	9.66678	9.06032	3.38901	0.0065013	0.341203	1	protein_coding	Ddit3	DNA-damage inducible transcript 3 [Source:MGI Symbol;Acc:MGI:109247]	chr10	127290774	127296288	3	ensembl_havana	KNOWN	9.57889	9.49394	9.81728	9.88528	9.8521	9.26297	9.54007	9.10072	9.122	9.09198	9.00561	9.08338
ENSMUSG00000049799	-0.50103	-1.41522	14.0021	13.7295	14.2306	-3.3843	0.00655418	0.342901	-1	protein_coding	Lrrc19	leucine rich repeat containing 19 [Source:MGI Symbol;Acc:MGI:2140219]	chr4	94636653	94650144	2	ensembl_havana	KNOWN	14.0196	13.5028	13.7773	13.7167	13.5986	13.8733	14.2945	14.1518	14.3992	14.1403	14.1087	14.4427
ENSMUSG00000014177	0.264944	1.20159	11.6721	11.8266	11.5617	3.3835	0.00656329	0.343109	1	protein_coding	Tvp23b	trans-golgi network vesicle protein 23B [Source:MGI Symbol;Acc:MGI:1914760]	chr11	62879455	62916780	4	ensembl_havana	KNOWN	11.7267	11.7927	11.8426	11.8764	11.8724	11.7312	11.4919	11.5075	11.5388	11.5275	11.5713	11.5863
ENSMUSG00000028532	0.485274	1.39985	11.728	11.9969	11.5116	3.379	0.00661426	0.344943	1	protein_coding	Cachd1	cache domain containing 1 [Source:MGI Symbol;Acc:MGI:2444177]	chr4	100776675	101029220	4	ensembl_havana	KNOWN	12.0069	11.7505	11.9587	12.0104	11.9413	12.0389	11.5975	11.4165	11.4802	11.4139	11.263	11.8578
ENSMUSG00000025726	-0.521017	-1.43497	10.726	10.3997	10.9207	-3.37795	0.00662618	0.345047	1	protein_coding	Slc28a1	solute carrier family 28 (sodium-coupled nucleoside transporter), member 1 [Source:MGI Symbol;Acc:MGI:3605073]	chr7	81114799	81170416	2	ensembl_havana	KNOWN	10.7955	10.4518	10.4463	10.5949	10.0799	10.5243	10.9176	10.9355	11.2046	10.8357	10.9883	10.9382
ENSMUSG00000006154	-0.802835	-1.74453	8.88173	8.37319	9.17602	-3.37633	0.00664471	0.345473	1	protein_coding	Eps8l1	EPS8-like 1 [Source:MGI Symbol;Acc:MGI:1914675]	chr7	4460674	4479404	14	ensembl_havana	KNOWN	8.26981	9.28814	8.97807	8.1878	8.45355	8.47821	9.45275	8.91728	9.02705	9.36812	9.06988	9.09006
ENSMUSG00000046562	-0.319509	-1.24791	13.2422	13.0845	13.404	-3.37539	0.00665552	0.345766	-1	protein_coding	Unc119b	unc-119 homolog B (C. elegans) [Source:MGI Symbol;Acc:MGI:2147162]	chr5	115122550	115134975	3	ensembl_havana	KNOWN	13.0931	13.111	13.1172	13.0813	12.9448	13.2275	13.5021	13.3415	13.2764	13.3881	13.4172	13.4068
ENSMUSG00000046020	-0.279917	-1.21413	10.7876	10.6511	10.931	-3.36906	0.00672836	0.347332	1	protein_coding	Pofut1	protein O-fucosyltransferase 1 [Source:MGI Symbol;Acc:MGI:2153207]	chr2	153241533	153270247	8	ensembl_havana	KNOWN	10.7453	10.6579	10.7715	10.7063	10.5803	10.6666	10.8633	10.8019	10.8654	10.8357	11.0228	10.9345
ENSMUSG00000043648	0.619997	1.53687	6.0253	6.31226	5.69226	3.36855	0.00673428	0.347332	-1	protein_coding	Pld6	phospholipase D family, member 6 [Source:MGI Symbol;Acc:MGI:2687283]	chr11	59783897	59787645	2	ensembl_havana	KNOWN	6.2769	6.24067	6.15632	6.21497	6.13162	6.59018	6.13319	5.9552	5.52782	5.43194	5.95545	5.68939
ENSMUSG00000022583	1.08831	2.12625	6.39915	6.79805	5.70974	3.36826	0.00673764	0.347332	1	protein_coding	Ly6f	lymphocyte antigen 6 complex, locus F [Source:MGI Symbol;Acc:MGI:109441]	chr15	75268421	75272235	2	ensembl_havana	KNOWN	6.53521	7.10215	7.59955	6.62462	7.03676	6.73278	5.98381	5.65354	6.39216	5.10073	6.20481	5.82369
ENSMUSG00000066149	-0.35351	-1.27767	10.0499	9.84812	10.2016	-3.36239	0.00680607	0.349339	-1	protein_coding	Cdc26	cell division cycle 26 [Source:MGI Symbol;Acc:MGI:1913690]	chr4	62383654	62408642	4	ensembl_havana	KNOWN	9.95982	10.1955	9.86839	9.96427	9.81583	9.76426	10.1783	10.0586	10.1893	10.2874	10.1449	10.1726
ENSMUSG00000039841	0.334095	1.26059	9.94917	10.063	9.72886	3.36144	0.00681722	0.349339	-1	protein_coding	Zfp800	zinc finger protein 800 [Source:MGI Symbol;Acc:MGI:1889334]	chr6	28239927	28398005	5	ensembl_havana	KNOWN	9.97298	10.2241	10.1388	10.1333	10.1267	9.92887	9.82999	9.9535	9.89526	9.63638	9.80685	9.74334
ENSMUSG00000022906	0.337262	1.26336	10.6839	10.8424	10.5052	3.36096	0.00682291	0.349339	1	protein_coding	Parp9	poly (ADP-ribose) polymerase family, member 9 [Source:MGI Symbol;Acc:MGI:1933117]	chr16	35938470	35972605	7	ensembl_havana	KNOWN	10.863	10.7625	10.8999	10.9343	10.6912	10.9018	10.4774	10.6939	10.4676	10.4986	10.4479	10.569
ENSMUSG00000007812	0.288426	1.22131	11.5618	11.6705	11.382	3.3609	0.00682365	0.349339	1	protein_coding	Zfp655	zinc finger protein 655 [Source:MGI Symbol;Acc:MGI:1919861]	chr5	145231715	145247302	6	ensembl_havana	KNOWN	11.7825	11.6959	11.6936	11.7604	11.6165	11.6346	11.3604	11.5699	11.4814	11.3493	11.3703	11.4266
ENSMUSG00000046962	0.383117	1.30416	9.8253	10.0083	9.62521	3.35741	0.00686481	0.350447	-1	protein_coding	Zbtb21	zinc finger and BTB domain containing 21 [Source:MGI Symbol;Acc:MGI:1927240]	chr16	97947435	97962621	3	ensembl	KNOWN	9.73118	9.86407	9.86839	10.1531	10.1035	9.7684	9.85888	9.81787	9.86264	9.76676	9.56515	9.54372
ENSMUSG00000040263	-0.388304	-1.30885	10.6813	10.4646	10.8529	-3.35582	0.00688362	0.351004	-1	protein_coding	Klhdc4	kelch domain containing 4 [Source:MGI Symbol;Acc:MGI:2384569]	chr8	121796313	121829569	10	ensembl_havana	KNOWN	10.5832	10.3844	10.6755	10.5053	10.2646	10.6237	10.8052	10.8594	10.9157	10.9595	10.8358	10.7633
ENSMUSG00000027822	-0.363513	-1.28656	13.4041	13.2136	13.5771	-3.3548	0.00689573	0.351004	-1	protein_coding	Slc33a1	solute carrier family 33 (acetyl-CoA transporter), member 1 [Source:MGI Symbol;Acc:MGI:1332247]	chr3	63933507	63964768	3	ensembl_havana	KNOWN	13.3942	13.2084	13.3428	13.2947	13.0531	13.293	13.5946	13.5748	13.3622	13.6194	13.6516	13.4603
ENSMUSG00000026238	-0.456838	-1.37253	12.3437	12.1228	12.5796	-3.3544	0.00690039	0.351004	1	protein_coding	Ptma	prothymosin alpha [Source:MGI Symbol;Acc:MGI:97803]	chr1	86526726	86530712	5	ensembl_havana	KNOWN	12.0958	11.8752	12.2397	11.92	12.1022	12.3461	12.6971	12.4193	12.6908	12.618	12.6169	12.5039
ENSMUSG00000026942	0.309987	1.2397	10.4145	10.5281	10.2181	3.35391	0.00690626	0.351004	-1	protein_coding	Traf2	TNF receptor-associated factor 2 [Source:MGI Symbol;Acc:MGI:101835]	chr2	25517982	25546940	3	ensembl_havana	KNOWN	10.5775	10.6213	10.5071	10.4652	10.6345	10.4845	10.2779	10.4858	10.2662	10.1508	10.2513	10.2522
ENSMUSG00000027536	0.49075	1.40517	10.4151	10.6474	10.1566	3.35338	0.00691259	0.351004	1	protein_coding	Chmp4c	charged multivesicular body protein 4C [Source:MGI Symbol;Acc:MGI:1913621]	chr3	10366907	10428856	2	ensembl_havana	KNOWN	10.6199	10.85	10.4201	10.77	10.7415	10.4306	10.1168	10.3475	10.2154	9.99985	10.3684	10.1017
ENSMUSG00000002803	-0.337433	-1.26351	10.7164	10.5302	10.8676	-3.35328	0.00691377	0.351004	1	protein_coding	Btbd6	BTB (POZ) domain containing 6 [Source:MGI Symbol;Acc:MGI:3026623]	chr12	112976482	112978930	2	ensembl	KNOWN	10.5308	10.4274	10.6777	10.4354	10.5827	10.5725	10.921	10.9164	10.9298	10.8145	11.0292	10.7591
ENSMUSG00000021725	0.677131	1.59896	10.2601	10.5699	9.89281	3.35321	0.00691455	0.351004	-1	protein_coding	Parp8	poly (ADP-ribose) polymerase family, member 8 [Source:MGI Symbol;Acc:MGI:1098713]	chr13	116854824	117025516	1	ensembl	KNOWN	10.5717	11.0646	10.4643	10.8725	10.3204	10.5169	9.8942	10.0103	9.72824	10.2167	9.78786	9.67391
ENSMUSG00000018920	0.448721	1.36483	12.0881	12.2881	11.8393	3.3524	0.00692426	0.351004	-1	protein_coding	Cxcl16	chemokine (C-X-C motif) ligand 16 [Source:MGI Symbol;Acc:MGI:1932682]	chr11	70453983	70459984	3	ensembl_havana	KNOWN	12.3797	12.1814	12.5381	12.1365	12.1788	12.5489	11.7879	11.8005	11.9877	11.8141	11.7652	11.9387
ENSMUSG00000042369	0.308542	1.23846	10.4512	10.637	10.3285	3.35238	0.00692446	0.351004	1	protein_coding	Rbm45	RNA binding motif protein 45 [Source:MGI Symbol;Acc:MGI:2387367]	chr2	76369984	76383768	1	ensembl_havana	KNOWN	10.6826	10.5737	10.6329	10.5358	10.6182	10.757	10.2179	10.1536	10.2578	10.4537	10.2706	10.2611
ENSMUSG00000026640	0.617423	1.53413	10.3749	10.7408	10.1234	3.3514	0.00693621	0.351067	1	protein_coding	Plxna2	plexin A2 [Source:MGI Symbol;Acc:MGI:107684]	chr1	194618218	194816869	5	ensembl_havana	KNOWN	10.371	10.7375	10.589	10.9441	10.8768	10.4015	10.1228	10.18	9.90597	10.2406	9.78786	10.3417
ENSMUSG00000002500	-1.0103	-2.01433	6.54223	6.0612	7.0715	-3.34842	0.00697188	0.352215	1	protein_coding	Rpl3l	ribosomal protein L3-like [Source:MGI Symbol;Acc:MGI:1913461]	chr17	24727820	24736143	3	ensembl_havana	KNOWN	6.43736	5.51719	6.38952	6.59183	5.77652	5.81524	7.07282	6.94153	6.75021	7.54742	6.82744	6.83963
ENSMUSG00000031668	0.330199	1.25719	11.4392	11.6278	11.2976	3.34575	0.00700406	0.352737	1	protein_coding	Eif2ak3	eukaryotic translation initiation factor 2 alpha kinase 3 [Source:MGI Symbol;Acc:MGI:1341830]	chr6	70844515	70905245	5	ensembl_havana	KNOWN	11.4848	11.6479	11.6859	11.619	11.6094	11.6549	11.2985	11.2153	11.162	11.1682	11.2589	11.4656
ENSMUSG00000033499	0.506551	1.42065	13.4412	13.7219	13.2153	3.34558	0.00700617	0.352737	1	protein_coding	Larp4b	La ribonucleoprotein domain family, member 4B [Source:MGI Symbol;Acc:MGI:106330]	chr13	9093881	9174451	7	ensembl_havana	KNOWN	13.8655	13.5228	13.4606	14.0337	13.5819	13.55	13.3151	13.2519	13.0664	13.1945	13.2988	13.1526
ENSMUSG00000019359	1.66811	3.17798	4.85465	5.67832	4.01021	3.34194	0.00705025	0.353355	1	protein_coding	Gdpd2	glycerophosphodiester phosphodiesterase domain containing 2 [Source:MGI Symbol;Acc:MGI:1918834]	chrX	100729873	100738895	5	ensembl_havana	KNOWN	4.0639	5.70564	6.15632	5.43429	6.2329	5.36778	4.45038	3.92772	4.88627	4.05343	4.47546	3.50176
ENSMUSG00000024654	0.392195	1.31239	10.2837	10.4277	10.0355	3.34128	0.0070582	0.353355	-1	protein_coding	Asrgl1	asparaginase like 1 [Source:MGI Symbol;Acc:MGI:1913764]	chr19	9109868	9135636	2	ensembl_havana	KNOWN	10.5426	10.6037	10.5021	10.2639	10.6017	10.4175	10.1198	9.99381	10.2522	9.86593	10.1656	10.075
ENSMUSG00000021474	-0.473123	-1.38811	14.1773	13.9359	14.409	-3.34035	0.00706953	0.353355	1	protein_coding	Sfxn1	sideroflexin 1 [Source:MGI Symbol;Acc:MGI:2137677]	chr13	54071845	54108346	1	ensembl	KNOWN	14.2801	13.7211	13.9687	13.9458	13.7529	14.1089	14.4539	14.31	14.3595	14.4103	14.3366	14.4801
ENSMUSG00000029560	-0.829804	-1.77744	11.9925	11.5401	12.3699	-3.33997	0.0070742	0.353355	-1	protein_coding	Snx8	sorting nexin 8 [Source:MGI Symbol;Acc:MGI:2443816]	chr5	140340299	140389262	7	ensembl_havana	KNOWN	12.3045	11.4179	11.3575	11.8541	11.3719	11.3942	12.48	12.1026	12.5177	12.2082	12.5897	12.3116
ENSMUSG00000060336	0.426648	1.34411	7.49122	7.79448	7.36784	3.33986	0.00707556	0.353355	1	protein_coding	Zfp937	zinc finger protein 937 [Source:MGI Symbol;Acc:MGI:3644476]	chr2	150218073	150240725	1	ensembl_havana	KNOWN	7.72341	7.57474	7.5426	7.89708	7.66314	7.82323	6.94392	7.32531	7.2977	7.26548	7.54041	7.29762
ENSMUSG00000020573	0.561511	1.47581	6.88174	7.16609	6.60458	3.33934	0.0070819	0.353355	-1	protein_coding	Pik3cg	phosphoinositide-3-kinase, catalytic, gamma polypeptide [Source:MGI Symbol;Acc:MGI:1353576]	chr12	32173473	32208659	4	ensembl_havana	KNOWN	6.7943	7.2508	7.09161	7.06775	7.33894	7.09157	6.67819	7.0217	6.43224	6.48639	6.76669	6.56065
ENSMUSG00000028013	-0.382965	-1.30402	13.2695	13.0772	13.4602	-3.33849	0.00709232	0.353454	1	protein_coding	Ppa2	pyrophosphatase (inorganic) 2 [Source:MGI Symbol;Acc:MGI:1922026]	chr3	133310110	133378235	8	ensembl_havana	KNOWN	13.1727	12.8498	13.2009	13.0047	12.9975	13.2293	13.5304	13.4508	13.4169	13.441	13.5569	13.3825
ENSMUSG00000078572	-0.495746	-1.41005	10.2052	9.94234	10.4381	-3.33831	0.00709448	0.353454	1	protein_coding	1810043H04Rik	RIKEN cDNA 1810043H04 gene [Source:MGI Symbol;Acc:MGI:1913676]	chr11	120098928	120100705	3	ensembl_havana	KNOWN	10.2284	9.89989	10.1195	9.77642	9.81583	10.2348	10.4397	10.1829	10.4506	10.3717	10.6037	10.3389
ENSMUSG00000029456	-0.500802	-1.415	12.5445	12.3305	12.8313	-3.33382	0.00714967	0.3544	-1	protein_coding	Acad10	acyl-Coenzyme A dehydrogenase family, member 10 [Source:MGI Symbol;Acc:MGI:1919235]	chr5	121621026	121660514	6	ensembl_havana	KNOWN	12.5627	12.0109	12.2065	12.5062	12.1031	12.3824	12.8123	12.7053	12.751	12.6893	12.8648	12.9399
ENSMUSG00000028755	-0.685068	-1.60778	13.4754	13.0991	13.7841	-3.33302	0.00715942	0.3544	-1	protein_coding	Cda	cytidine deaminase [Source:MGI Symbol;Acc:MGI:1919519]	chr4	138338424	138367992	2	ensembl_havana	KNOWN	13.599	12.6915	13.2481	13.0916	12.8775	13.3281	13.9531	13.6492	13.9143	13.8735	13.7673	13.7116
ENSMUSG00000046550	0.984687	1.97888	5.54701	5.88344	4.89876	3.33288	0.0071612	0.3544	1	protein_coding	Spin2c	spindlin family, member 2C [Source:MGI Symbol;Acc:MGI:3605548]	chrX	153832225	153834243	3	ensembl_havana	KNOWN	6.62684	6.15702	5.87802	5.70347	6.13162	5.81524	4.84631	5.51268	5.19661	5.10073	5.35681	4.23872
ENSMUSG00000035121	0.807977	1.75076	8.04034	8.43574	7.62776	3.33018	0.00719461	0.355091	-1	protein_coding	Neil2	nei like 2 (E. coli) [Source:MGI Symbol;Acc:MGI:2686058]	chr14	63182443	63193541	1	ensembl	KNOWN	8.13585	8.869	7.94548	8.7376	8.48469	8.08494	7.77988	7.78952	7.7738	7.86764	7.69514	7.32052
ENSMUSG00000027810	-0.267924	-1.20407	11.7913	11.644	11.9119	-3.3276	0.00722676	0.355381	1	protein_coding	Eif2a	eukaryotic translation initiation factor 2A [Source:MGI Symbol;Acc:MGI:1098684]	chr3	58525821	58557501	7	ensembl_havana	KNOWN	11.7202	11.6527	11.6369	11.6432	11.6862	11.6024	11.9214	11.885	12.0118	11.8256	11.9249	11.9851
ENSMUSG00000035638	-1.01853	-2.02585	11.1163	10.3794	11.3979	-3.32717	0.00723212	0.355381	-1	protein_coding	Muc20	mucin 20 [Source:MGI Symbol;Acc:MGI:2385039]	chr16	32777419	32797435	2	ensembl_havana	KNOWN	10.7955	11.2764	11.4738	10.1531	10.4731	10.512	11.5216	10.8318	12.1646	11.4116	11.6946	11.0876
ENSMUSG00000029373	0.684865	1.60755	5.63903	5.95744	5.27258	3.32486	0.00726099	0.355982	1	protein_coding	Pf4	platelet factor 4 [Source:MGI Symbol;Acc:MGI:1888711]	chr5	90772435	90773383	3	ensembl_havana	KNOWN	5.81392	5.87229	5.53288	5.64074	6.41635	5.81524	5.48785	5.89971	5.3717	5.19093	5.43698	5.18981
ENSMUSG00000048960	0.510355	1.4244	10.348	10.697	10.1866	3.31948	0.00732862	0.357606	1	protein_coding	Prex2	phosphatidylinositol-3,4,5-trisphosphate-dependent Rac exchange factor 2 [Source:MGI Symbol;Acc:MGI:1923385]	chr1	10993465	11303681	8	ensembl_havana	KNOWN	10.4947	10.4363	10.2586	10.8946	10.7372	10.4591	10.2939	10.0899	9.9515	10.3051	9.91578	10.3389
ENSMUSG00000027944	-0.374101	-1.29603	10.8073	10.5996	10.9737	-3.31944	0.00732923	0.357606	-1	protein_coding	Hax1	HCLS1 associated X-1 [Source:MGI Symbol;Acc:MGI:1346319]	chr3	89995446	89998780	12	ensembl_havana	KNOWN	10.8748	10.5328	10.603	10.5207	10.5851	10.693	10.9715	10.9094	11.0761	10.9975	10.8376	11.0859
ENSMUSG00000040435	0.387121	1.30778	10.2992	10.4581	10.071	3.31364	0.00740285	0.360222	-1	protein_coding	Ppp1r15a	protein phosphatase 1, regulatory (inhibitor) subunit 15A [Source:MGI Symbol;Acc:MGI:1927072]	chr7	45522916	45526268	4	ensembl_havana	KNOWN	10.3239	10.5636	10.3555	10.5185	10.6391	10.2167	10.2234	10.2538	10.2827	10.1338	9.99074	10.0884
ENSMUSG00000045573	0.576685	1.49142	7.90021	8.11664	7.53996	3.31278	0.00741389	0.360234	-1	protein_coding	Penk	preproenkephalin [Source:MGI Symbol;Acc:MGI:104629]	chr4	4133531	4138819	2	ensembl_havana	KNOWN	8.08829	7.79829	8.43717	8.00063	8.25113	8.09818	8.029	7.81974	7.66027	7.30641	7.74323	7.57024
ENSMUSG00000058672	0.496288	1.41058	11.0491	11.1704	10.6741	3.30933	0.00745816	0.360865	-1	protein_coding	Tubb2a	tubulin, beta 2A class IIA [Source:MGI Symbol;Acc:MGI:107861]	chr13	34074301	34078008	1	ensembl	KNOWN	11.1388	11.4687	11.4326	10.8554	11.3775	11.2783	11.044	10.9763	10.9948	10.4853	10.7224	10.8146
ENSMUSG00000027559	2.60167	6.06989	11.4012	12.5802	9.97848	3.30842	0.00746991	0.360865	1	protein_coding	Car3	carbonic anhydrase 3 [Source:MGI Symbol;Acc:MGI:88270]	chr3	14863512	14872523	3	ensembl_havana	KNOWN	12.0552	12.3176	11.956	11.8891	12.5267	13.3246	12.2182	11.9445	8.64756	10.5654	9.47783	9.89217
ENSMUSG00000019970	0.942752	1.92219	14.1788	14.4821	13.5394	3.30799	0.00747549	0.360865	1	protein_coding	Sgk1	serum/glucocorticoid regulated kinase 1 [Source:MGI Symbol;Acc:MGI:1340062]	chr10	21882184	21999903	13	ensembl_havana	KNOWN	14.5897	14.4423	14.054	14.6044	14.9515	13.8905	14.6894	14.0687	14.2363	13.648	13.1414	13.8288
ENSMUSG00000036565	-0.355286	-1.27924	11.8733	11.7081	12.0634	-3.30623	0.00749826	0.361181	-1	protein_coding	Ttyh3	tweety homolog 3 (Drosophila) [Source:MGI Symbol;Acc:MGI:1925589]	chr5	140620578	140649031	6	ensembl_havana	KNOWN	11.9008	11.5692	11.746	11.7221	11.6806	11.7216	12.1157	11.8931	11.9407	11.9365	12.14	12.1136
ENSMUSG00000062542	-0.386771	-1.30746	7.82857	7.56714	7.95391	-3.30539	0.00750906	0.361207	1	protein_coding	Syt9	synaptotagmin IX [Source:MGI Symbol;Acc:MGI:1926373]	chr7	107370728	107548656	5	ensembl_havana	KNOWN	7.84288	7.90471	7.80725	7.46177	7.71658	7.52306	7.79491	7.94838	8.08162	7.75387	8.04131	8.06654
ENSMUSG00000063856	-0.524146	-1.43808	16.5397	16.2579	16.782	-3.30493	0.007515	0.361207	1	protein_coding	Gpx1	glutathione peroxidase 1 [Source:MGI Symbol;Acc:MGI:104887]	chr9	108338903	108340343	4	ensembl_havana	KNOWN	16.5553	15.9467	16.2208	16.029	16.377	16.3676	16.8684	16.7536	17.0116	16.7621	16.6855	16.8984
ENSMUSG00000062526	-0.272504	-1.2079	10.1525	9.98895	10.2615	-3.30191	0.00755429	0.362296	-1	protein_coding	Mppe1	metallophosphoesterase 1 [Source:MGI Symbol;Acc:MGI:2661311]	chr18	67225530	67245830	1	ensembl	KNOWN	9.99893	10.1584	9.98343	10.0752	9.98144	9.91023	10.3149	10.3187	10.3045	10.23	10.2815	10.2729
ENSMUSG00000051978	0.424926	1.3425	8.08377	8.29078	7.86585	3.29915	0.00759049	0.363007	-1	protein_coding	Erich1	glutamate rich 1 [Source:MGI Symbol;Acc:MGI:3588201]	chr8	14027565	14090327	1	ensembl	KNOWN	8.19693	8.35302	8.18762	8.3632	8.41096	8.09818	8.0542	8.06648	7.67704	7.76859	7.93489	7.89408
ENSMUSG00000027472	0.33244	1.25914	11.2512	11.4299	11.0974	3.2973	0.00761475	0.363315	-1	protein_coding	Pdrg1	p53 and DNA damage regulated 1 [Source:MGI Symbol;Acc:MGI:1915809]	chr2	153008890	153015427	8	ensembl_havana	KNOWN	11.2347	11.5167	11.5444	11.3344	11.5358	11.4194	11.0487	11.0514	11.036	11.1668	11.058	11.0674
ENSMUSG00000064215	0.773581	1.70951	11.6221	11.9216	11.148	3.2962	0.00762921	0.363315	1	protein_coding	Ifi27	interferon, alpha-inducible protein 27 [Source:MGI Symbol;Acc:MGI:1277180]	chr12	103434211	103440239	9	ensembl_havana	KNOWN	11.9779	11.6179	12.4257	11.668	11.6385	12.4581	11.3528	11.5419	11.3398	11.1943	11.1048	11.1448
ENSMUSG00000032656	0.410462	1.32911	8.4928	8.7512	8.34073	3.29552	0.00763822	0.363315	-1	protein_coding	March3	membrane-associated ring finger (C3HC4) 3 [Source:MGI Symbol;Acc:MGI:2443667]	chr18	56761716	56925548	3	ensembl_havana	KNOWN	8.49321	8.52138	8.64084	8.64474	8.81378	8.79506	8.42645	8.21027	8.3457	8.10654	8.58948	8.32619
ENSMUSG00000027573	-0.289049	-1.22183	11.4862	11.3723	11.6614	-3.29545	0.00763914	0.363315	1	protein_coding	Gid8	GID complex subunit 8 homolog (S. cerevisiae) [Source:MGI Symbol;Acc:MGI:1923675]	chr2	180710117	180718733	3	ensembl_havana	KNOWN	11.3751	11.2183	11.4076	11.2502	11.4251	11.4417	11.6187	11.5407	11.5728	11.6268	11.6762	11.6811
ENSMUSG00000021579	0.714111	1.64047	7.14349	7.75735	7.04324	3.29467	0.00764933	0.363315	-1	protein_coding	Lrrc14b	leucine rich repeat containing 14B [Source:MGI Symbol;Acc:MGI:2145269]	chr13	74359578	74364005	1	ensembl_havana	KNOWN	7.11227	7.47463	7.09161	7.85624	7.9125	7.5033	6.13319	6.85664	6.65181	6.6857	7.19332	7.2507
ENSMUSG00000031371	-0.497478	-1.41174	9.36882	9.03914	9.53662	-3.29411	0.00765686	0.363315	-1	protein_coding	Haus7	HAUS augmin-like complex, subunit 7 [Source:MGI Symbol;Acc:MGI:1920988]	chrX	73437315	73459044	3	ensembl_havana	KNOWN	9.43419	9.04221	9.30357	8.92696	8.8699	9.32057	9.62662	9.44403	9.84789	9.541	9.56961	9.49925
ENSMUSG00000055675	-0.340389	-1.2661	11.4904	11.3948	11.7352	-3.2937	0.00766219	0.363315	1	protein_coding	Kbtbd11	kelch repeat and BTB (POZ) domain containing 11 [Source:MGI Symbol;Acc:MGI:1922151]	chr8	15011025	15033333	4	ensembl_havana	KNOWN	11.471	11.2801	11.216	11.5059	11.3225	11.3561	11.4379	11.5821	11.5074	11.8766	11.6658	11.6633
ENSMUSG00000041438	0.326871	1.25429	10.8744	11.0181	10.6912	3.29002	0.00771109	0.364857	1	protein_coding	Cirh1a	cirrhosis, autosomal recessive 1A (human) [Source:MGI Symbol;Acc:MGI:1096573]	chr8	106893640	106923093	1	ensembl	KNOWN	11.0255	10.8112	11.0108	10.9699	10.9211	11.1634	10.858	10.779	10.8799	10.5926	10.7304	10.7507
ENSMUSG00000020072	-0.29072	-1.22325	13.7758	13.6462	13.9369	-3.28935	0.00772	0.36502	1	protein_coding	Pbld2	phenazine biosynthesis-like protein domain containing 2 [Source:MGI Symbol;Acc:MGI:1914557]	chr10	63024315	63077962	5	ensembl_havana	KNOWN	13.7585	13.6336	13.565	13.7062	13.5244	13.708	13.8623	13.8476	13.8931	13.9678	13.8681	13.9749
ENSMUSG00000095098	-0.528014	-1.44194	9.93893	9.66748	10.1955	-3.28653	0.00775772	0.365768	-1	protein_coding	Ccdc85b	coiled-coil domain containing 85B [Source:MGI Symbol;Acc:MGI:2147607]	chr19	5456789	5457397	1	ensembl	KNOWN	9.59031	9.63202	9.97627	9.34118	9.83206	9.8292	10.1783	9.9569	10.3444	10.2459	10.2062	10.1344
ENSMUSG00000020674	0.493201	1.40756	11.4554	11.788	11.2948	3.28527	0.00777465	0.36605	1	protein_coding	Pxdn	peroxidasin homolog (Drosophila) [Source:MGI Symbol;Acc:MGI:1916925]	chr12	29938036	30017658	6	ensembl_havana	KNOWN	11.7637	11.2739	11.8238	11.7631	11.7377	11.863	11.2746	11.1409	10.9403	11.2842	11.1722	11.4279
ENSMUSG00000029833	0.411794	1.33034	11.8244	12.0405	11.6287	3.28383	0.00779406	0.366228	1	protein_coding	Trim24	tripartite motif-containing 24 [Source:MGI Symbol;Acc:MGI:109275]	chr6	37870811	37966296	8	ensembl_havana	KNOWN	12.0271	12.1721	11.7481	12.1758	12.1022	11.8435	11.5985	11.7474	11.5917	11.6823	11.5988	11.605
ENSMUSG00000049588	0.958879	1.9438	5.70928	6.13012	5.17124	3.28377	0.00779488	0.366228	-1	protein_coding	Ccdc69	coiled-coil domain containing 69 [Source:MGI Symbol;Acc:MGI:1196234]	chr11	55049731	55078131	2	ensembl_havana	KNOWN	6.03074	6.74914	6.05135	6.17125	6.281	5.9381	5.48785	5.65354	4.63473	5.5728	5.08551	4.8554
ENSMUSG00000033157	-0.401335	-1.32073	9.59278	9.34528	9.74661	-3.28296	0.0078057	0.366256	-1	protein_coding	Abhd10	abhydrolase domain containing 10 [Source:MGI Symbol;Acc:MGI:2442422]	chr16	45729725	45742955	5	ensembl_havana	KNOWN	9.48405	9.71115	9.27471	9.28587	9.25414	9.49582	9.7742	9.89794	9.69569	9.82073	9.7452	9.67391
ENSMUSG00000022525	0.667869	1.58872	7.11958	7.4288	6.76093	3.28198	0.00781902	0.366482	1	protein_coding	Hrasls	HRAS-like suppressor [Source:MGI Symbol;Acc:MGI:1351473]	chr16	29209695	29230531	4	ensembl_havana	KNOWN	7.42465	7.86571	7.67216	7.30875	7.17044	7.8072	6.3522	6.56713	6.98388	6.58948	6.88574	6.80757
ENSMUSG00000036091	0.794027	1.73391	7.11101	7.35646	6.56244	3.28174	0.00782222	0.366482	1	protein_coding	Hyal3	hyaluronoglucosaminidase 3 [Source:MGI Symbol;Acc:MGI:1330288]	chr9	107580818	107587359	3	ensembl_havana	KNOWN	7.8806	7.10215	7.75806	7.54976	7.62638	6.89324	6.97064	6.82719	7.03683	6.83304	6.29362	6.56065
ENSMUSG00000024958	-0.394926	-1.31488	10.9192	10.6878	11.0828	-3.28037	0.00784079	0.366915	-1	protein_coding	Gpr137	G protein-coupled receptor 137 [Source:MGI Symbol;Acc:MGI:2147529]	chr19	6938069	6942450	5	ensembl	KNOWN	10.8151	10.923	10.6865	10.7936	10.5339	10.736	11.1161	11.0984	11.0793	11.3246	10.9799	10.9438
ENSMUSG00000027422	0.290801	1.22332	13.8872	14.0582	13.7674	3.28024	0.00784246	0.366915	-1	protein_coding	Rrbp1	ribosome binding protein 1 [Source:MGI Symbol;Acc:MGI:1932395]	chr2	143947395	144011263	8	ensembl_havana	KNOWN	13.9663	13.8179	14.0574	14.0805	14.07	14.0242	13.7096	13.8187	13.7998	13.8477	13.6886	13.7658
ENSMUSG00000009640	-0.283859	-1.21745	9.86954	9.69395	9.97781	-3.2793	0.00785531	0.366964	-1	protein_coding	Dmap1	DNA methyltransferase 1-associated protein 1 [Source:MGI Symbol;Acc:MGI:1913483]	chr4	117674681	117682273	6	ensembl_havana	KNOWN	9.89679	9.79656	9.7476	9.66261	9.64258	9.77666	10.0017	9.91553	10.061	10.0215	10.0236	9.88834
ENSMUSG00000026426	0.256715	1.19476	12.1463	12.247	11.9902	3.27671	0.00789049	0.367677	1	protein_coding	Arl8a	ADP-ribosylation factor-like 8A [Source:MGI Symbol;Acc:MGI:1915974]	chr1	135146824	135156269	4	ensembl_havana	KNOWN	12.3071	12.2605	12.2939	12.2785	12.2086	12.2538	12.0585	12.1443	11.9792	12.0425	11.997	11.9313
ENSMUSG00000062151	0.624096	1.54125	6.27431	6.6899	6.0658	3.27346	0.007935	0.369177	-1	protein_coding	Unc13c	unc-13 homolog C (C. elegans) [Source:MGI Symbol;Acc:MGI:2149021]	chr9	73479422	73968966	2	ensembl_havana	KNOWN	6.48711	6.83239	6.43195	6.80709	7.00847	6.25413	5.75704	5.78187	5.73427	6.12382	6.2499	5.82369
ENSMUSG00000008999	-0.543215	-1.45722	11.7677	11.5084	12.0517	-3.27265	0.00794613	0.369437	-1	protein_coding	Bmp7	bone morphogenetic protein 7 [Source:MGI Symbol;Acc:MGI:103302]	chr2	172868012	172940321	2	ensembl_havana	KNOWN	11.6509	11.1168	11.7248	11.5201	11.2624	11.7428	12.0086	11.9843	12.0461	11.934	12.1197	12.1013
ENSMUSG00000026167	-0.760038	-1.69353	6.29638	5.88797	6.64801	-3.27139	0.00796336	0.369887	1	protein_coding	Wnt10a	wingless-type MMTV integration site family, member 10A [Source:MGI Symbol;Acc:MGI:108071]	chr1	74791516	74804179	2	ensembl_havana	KNOWN	5.96202	5.76335	6.15632	5.93024	6.281	5.45267	6.86066	6.24965	6.95666	6.74645	6.45635	6.74122
ENSMUSG00000006731	0.45315	1.36903	10.1405	10.338	9.88489	3.27114	0.00796687	0.369887	1	protein_coding	B4galnt1	beta-1,4-N-acetyl-galactosaminyl transferase 1 [Source:MGI Symbol;Acc:MGI:1342057]	chr10	127165156	127172340	1	ensembl	KNOWN	10.3032	10.2646	10.4333	10.1333	10.6252	10.2556	9.95567	9.83646	10.224	9.85906	9.87319	9.92242
ENSMUSG00000044018	-0.241173	-1.18195	12.4444	12.3388	12.58	-3.26903	0.00799604	0.370725	-1	protein_coding	Mrpl50	mitochondrial ribosomal protein L50 [Source:MGI Symbol;Acc:MGI:107329]	chr4	49512596	49521093	1	ensembl_havana	KNOWN	12.2905	12.3086	12.3878	12.3241	12.3099	12.3824	12.5756	12.5245	12.4895	12.5604	12.5865	12.593
ENSMUSG00000056708	0.588144	1.50331	9.92129	10.2084	9.62026	3.26712	0.00802249	0.37149	-1	protein_coding	Ier5	immediate early response 5 [Source:MGI Symbol;Acc:MGI:1337072]	chr1	155096361	155099636	1	ensembl_havana	KNOWN	9.79676	10.2646	10.4096	9.90877	10.4757	10.2408	9.80793	9.73309	9.55756	9.47072	9.67668	9.71338
ENSMUSG00000027201	0.557505	1.47172	9.99886	10.2888	9.73134	3.26703	0.00802366	0.37149	-1	protein_coding	Myef2	myelin basic protein expression factor 2, repressor [Source:MGI Symbol;Acc:MGI:104592]	chr2	125084628	125123661	9	ensembl_havana	KNOWN	10.1494	10.6503	10.2106	10.5272	10.1942	10.1452	9.78929	9.5196	9.60655	9.93933	9.47783	9.77685
ENSMUSG00000090165	2.42341	5.36436	9.62547	10.7657	8.34227	3.26453	0.0080585	0.372587	1	protein_coding	Ugt1a10	UDP glycosyltransferase 1 family, polypeptide A10 [Source:MGI Symbol;Acc:MGI:3580642]	chr1	88055388	88219004	3	ensembl_havana	KNOWN	10.0412	11.1264	10.183	9.9021	12.4367	9.9582	8.029	9.29067	9.51154	7.11232	8.71537	9.19911
ENSMUSG00000061244	0.303864	1.23445	11.7704	11.9074	11.6036	3.26388	0.00806746	0.372743	-1	protein_coding	Exoc5	exocyst complex component 5 [Source:MGI Symbol;Acc:MGI:2145645]	chr14	49012146	49066653	7	ensembl_havana	KNOWN	11.9371	11.8184	11.8592	11.9869	11.7812	11.9541	11.6767	11.7236	11.6972	11.5533	11.5135	11.7439
ENSMUSG00000044313	1.04766	2.06717	8.05258	8.72422	7.67657	3.26289	0.00808133	0.372868	-1	protein_coding	Mab21l3	mab-21-like 3 (C. elegans) [Source:MGI Symbol;Acc:MGI:2446273]	chr3	101813076	101848959	2	ensembl_havana	KNOWN	8.36602	9.1271	8.29497	8.92037	9.11513	8.13717	6.9167	7.61098	7.11278	7.45942	8.14042	7.42987
ENSMUSG00000004530	-0.375874	-1.29763	12.3651	12.1812	12.5571	-3.25835	0.0081451	0.375034	-1	protein_coding	Coro1c	coronin, actin binding protein 1C [Source:MGI Symbol;Acc:MGI:1345964]	chr5	113842436	113908758	11	ensembl_havana	KNOWN	12.3489	11.9663	12.3538	12.1785	12.052	12.3131	12.5241	12.4838	12.4895	12.5694	12.5793	12.5226
ENSMUSG00000004988	-0.542581	-1.45658	11.2558	10.8601	11.4027	-3.2555	0.00818527	0.376365	-1	protein_coding	Fxyd4	FXYD domain-containing ion transport regulator 4 [Source:MGI Symbol;Acc:MGI:1889005]	chr6	117933559	117937692	9	ensembl_havana	KNOWN	11.1053	11.2949	11.4675	10.8502	10.5922	11.138	11.4722	11.242	11.6993	11.3748	11.5612	11.2721
ENSMUSG00000024558	0.391105	1.3114	11.305	11.5221	11.131	3.25405	0.00820587	0.377046	-1	protein_coding	Mapk4	mitogen-activated protein kinase 4 [Source:MGI Symbol;Acc:MGI:2444559]	chr18	73928486	74065359	4	ensembl_havana	KNOWN	11.5166	11.3227	11.5908	11.6362	11.3594	11.5707	11.2919	11.0546	10.9245	11.0795	11.1575	11.156
ENSMUSG00000030268	-0.510162	-1.42421	14.4262	14.1396	14.6497	-3.25239	0.00822949	0.377359	-1	protein_coding	Bcat1	branched chain aminotransferase 1, cytosolic [Source:MGI Symbol;Acc:MGI:104861]	chr6	144993835	145076184	10	ensembl_havana	KNOWN	14.3346	14.2698	14.1004	14.2498	14.1886	13.9804	14.6688	14.7491	14.6232	14.6569	14.3033	14.9891
ENSMUSG00000031245	-0.465721	-1.38101	10.9898	10.7955	11.2612	-3.25195	0.00823579	0.377389	-1	protein_coding	Hmgn5	high-mobility group nucleosome binding domain 5 [Source:MGI Symbol;Acc:MGI:1355295]	chrX	109004534	109013404	1	ensembl_havana	KNOWN	10.4515	10.8632	10.9112	10.9146	10.8551	10.6169	11.128	11.3572	10.9965	11.3096	11.2589	11.2152
ENSMUSG00000045896	0.372823	1.29488	11.0436	11.2464	10.8735	3.24541	0.00832947	0.379599	-1	protein_coding	Paip2b	poly(A) binding protein interacting protein 2B [Source:MGI Symbol;Acc:MGI:2386865]	chr6	83805401	83831741	4	ensembl_havana	KNOWN	11.2201	11.0473	11.3227	11.0833	11.3775	11.2783	10.8651	10.8019	10.9069	10.7695	10.8059	11.0452
ENSMUSG00000076431	0.777458	1.71411	10.7418	11.1683	10.3908	3.24439	0.00834421	0.380011	-1	protein_coding	Sox4	SRY (sex determining region Y)-box 4 [Source:MGI Symbol;Acc:MGI:98366]	chr13	28948919	28953713	1	ensembl_havana	KNOWN	10.8345	11.2777	10.9628	10.9278	11.6603	10.9168	10.2123	10.5138	10.4236	10.0184	10.804	10.35
ENSMUSG00000028889	0.247172	1.18688	9.986	10.0459	9.79871	3.24391	0.00835117	0.380069	1	protein_coding	Yrdc	yrdC domain containing (E.coli) [Source:MGI Symbol;Acc:MGI:2387201]	chr4	124850679	124855242	3	ensembl_havana	KNOWN	9.98168	9.92856	9.96548	10.0331	10.1035	10.0011	10.0651	10.1887	10.1687	9.83828	9.76863	9.78921
ENSMUSG00000060798	0.370673	1.29296	9.9572	10.1366	9.76592	3.24309	0.00836298	0.380347	1	protein_coding	Intu	inturned planar cell polarity effector homolog (Drosophila) [Source:MGI Symbol;Acc:MGI:2443752]	chr3	40531286	40704774	3	ensembl_havana	KNOWN	10.0863	10.2967	9.91027	10.2403	10.0696	10.0998	9.91498	9.88728	9.68328	9.75202	9.83671	9.70904
ENSMUSG00000021981	-0.30216	-1.23299	12.6029	12.4211	12.7232	-3.24229	0.00837453	0.380412	1	protein_coding	Cab39l	calcium binding protein 39-like [Source:MGI Symbol;Acc:MGI:1914081]	chr14	59440981	59548903	1	ensembl	KNOWN	12.5785	12.3841	12.5525	12.3623	12.3813	12.5197	12.7075	12.773	12.8058	12.6042	12.7766	12.789
ENSMUSG00000027230	0.654827	1.57443	9.64621	9.95048	9.29566	3.24088	0.00839512	0.380463	-1	protein_coding	Creb3l1	cAMP responsive element binding protein 3-like 1 [Source:MGI Symbol;Acc:MGI:1347062]	chr2	91982328	92024502	1	ensembl_havana	KNOWN	10.1339	9.73298	10.2556	10.1333	9.71001	10.0081	9.53561	9.4047	8.95322	9.15497	9.59604	9.13596
ENSMUSG00000073409	-0.657471	-1.57732	11.4221	11.1234	11.7809	-3.24076	0.00839685	0.380463	1	protein_coding	H2-Q6	histocompatibility 2, Q region locus 6 [Source:MGI Symbol;Acc:MGI:95935]	chr17	35424850	35430055	2	ensembl_havana	KNOWN	10.5946	10.982	11.1396	10.6195	11.4437	11.3071	11.7982	11.9734	11.864	11.7497	11.8555	11.7375
ENSMUSG00000007216	-0.343747	-1.26905	8.56545	8.41164	8.75538	-3.23975	0.00841143	0.380737	1	protein_coding	Zfp775	zinc finger protein 775 [Source:MGI Symbol;Acc:MGI:2683557]	chr6	48602063	48623227	3	ensembl_havana	KNOWN	8.48099	8.78093	8.42672	8.41098	8.49492	8.32901	8.51079	8.58043	8.50451	8.73525	8.84592	8.68498
ENSMUSG00000024803	1.14817	2.21633	7.21361	7.78317	6.635	3.23682	0.00845427	0.382158	-1	protein_coding	Ankrd1	ankyrin repeat domain 1 (cardiac muscle) [Source:MGI Symbol;Acc:MGI:1097717]	chr19	36111965	36119844	1	ensembl	KNOWN	6.67056	7.97967	7.79103	7.69578	8.27507	7.37867	6.61184	7.04746	7.2082	6.37536	6.45635	7.0733
ENSMUSG00000032715	0.404264	1.32341	6.26307	6.56563	6.16136	3.23308	0.00850924	0.38393	-1	protein_coding	Trib3	tribbles homolog 3 (Drosophila) [Source:MGI Symbol;Acc:MGI:1345675]	chr2	152337422	152344032	3	ensembl_havana	KNOWN	6.48711	6.63009	6.47318	6.45266	6.61705	6.62717	5.81716	5.89971	5.66868	5.9279	6.15827	6.39792
ENSMUSG00000050821	0.527502	1.44143	7.70971	7.94076	7.41326	3.23292	0.00851162	0.38393	1	protein_coding	Fam131a	family with sequence similarity 131, member A [Source:MGI Symbol;Acc:MGI:1925658]	chr16	20693282	20703048	4	ensembl_havana	KNOWN	7.89909	8.00382	7.63631	7.82836	8.3218	7.67212	7.65366	7.5034	7.75812	7.34621	7.48492	7.40865
ENSMUSG00000045934	0.453603	1.36946	12.2766	12.4747	12.0211	3.23208	0.00852389	0.383997	1	protein_coding	Mtmr11	myotubularin related protein 11 [Source:MGI Symbol;Acc:MGI:2652817]	chr3	96162004	96171718	7	ensembl_havana	KNOWN	12.5356	12.6738	12.3818	12.6579	12.3365	12.4296	11.9965	12.2311	12.0135	12.172	12.1325	11.7586
ENSMUSG00000071649	-0.302564	-1.23333	11.4972	11.3128	11.6154	-3.23146	0.00853314	0.383997	1	protein_coding	B3gat3	beta-1,3-glucuronyltransferase 3 (glucuronosyltransferase I) [Source:MGI Symbol;Acc:MGI:1919977]	chr19	8920374	8927234	1	ensembl	KNOWN	11.3916	11.2438	11.4952	11.1816	11.3802	11.3766	11.6908	11.6728	11.6879	11.6716	11.5556	11.619
ENSMUSG00000034282	-0.313334	-1.24258	11.4982	11.349	11.6623	-3.23058	0.00854613	0.383997	-1	protein_coding	Evpl	envoplakin [Source:MGI Symbol;Acc:MGI:107507]	chr11	116220559	116238077	1	ensembl_havana	KNOWN	11.5477	11.3987	11.2769	11.4589	11.2654	11.3227	11.5294	11.6467	11.5445	11.7413	11.6406	11.605
ENSMUSG00000026348	-0.558406	-1.47264	13.2234	12.8628	13.4212	-3.23054	0.00854669	0.383997	1	protein_coding	Acmsd	amino carboxymuconate semialdehyde decarboxylase [Source:MGI Symbol;Acc:MGI:2386323]	chr1	127729413	127767978	2	ensembl_havana	KNOWN	13.1322	12.9549	13.2358	12.7289	12.6583	13.2012	13.4142	13.5639	13.5283	13.4011	13.7208	13.1418
ENSMUSG00000031748	-0.750046	-1.68185	7.00839	6.62518	7.37523	-3.22938	0.00856383	0.384509	1	protein_coding	Gnao1	guanine nucleotide binding protein, alpha O [Source:MGI Symbol;Acc:MGI:95775]	chr8	93809966	93969388	11	ensembl_havana	KNOWN	6.67056	6.59872	7.37871	6.48873	6.75965	6.62717	7.32139	7.14614	6.98388	7.82602	7.12235	7.17732
ENSMUSG00000040405	1.73489	3.32854	10.8836	11.7846	10.0497	3.22534	0.00862411	0.385919	1	protein_coding	Havcr1	hepatitis A virus cellular receptor 1 [Source:MGI Symbol;Acc:MGI:2159680]	chr11	46735080	46779578	4	ensembl_havana	KNOWN	11.5652	11.8554	11.4182	11.4256	12.448	11.4801	10.2779	9.56044	10.4236	10.345	8.6496	11.1544
ENSMUSG00000041440	0.532837	1.44677	10.8152	11.0666	10.5338	3.22461	0.00863488	0.386142	1	protein_coding	Gk5	glycerol kinase 5 (putative) [Source:MGI Symbol;Acc:MGI:2443336]	chr9	96119362	96184608	5	ensembl_havana	KNOWN	10.8956	11.2552	10.8421	11.2993	11.0585	10.842	10.807	10.74	10.4409	10.5335	10.3426	10.7252
ENSMUSG00000099032	0.433575	1.35058	10.7488	10.9726	10.539	3.21717	0.00874695	0.389849	-1	protein_coding	Tcf24	transcription factor 24 [Source:MGI Symbol;Acc:MGI:3780500]	chr1	9960163	9967932	2	ensembl_havana	KNOWN	11.1368	10.9183	10.8655	11.0338	10.9842	10.8999	10.6065	10.6077	10.3152	10.4238	10.8021	10.3912
ENSMUSG00000048616	0.857399	1.81177	5.97772	6.13782	5.28042	3.21486	0.00878212	0.390783	-1	protein_coding	Nog	noggin [Source:MGI Symbol;Acc:MGI:104327]	chr11	89300638	89302332	1	ensembl_havana	KNOWN	6.2769	5.87229	6.47318	5.76359	6.65404	5.99581	6.17973	6.4561	6.2197	4.90142	5.18173	5.7581
ENSMUSG00000033883	0.285233	1.21861	10.0258	10.1898	9.90459	3.21366	0.00880025	0.391181	1	protein_coding	D3Ertd254e	DNA segment, Chr 3, ERATO Doi 254, expressed [Source:MGI Symbol;Acc:MGI:1098769]	chr3	36151017	36170342	3	ensembl_havana	KNOWN	10.2025	10.1584	10.1953	10.2561	10.1398	10.1736	9.68828	9.91902	9.86264	9.81365	9.92624	9.97389
ENSMUSG00000032080	-0.881843	-1.84273	10.143	9.69236	10.5742	-3.20963	0.00886194	0.392014	1	protein_coding	Apoa4	apolipoprotein A-IV [Source:MGI Symbol;Acc:MGI:88051]	chr9	46240696	46243459	1	ensembl_havana	KNOWN	10.2136	9.40608	10.1799	9.84411	9.35307	9.87989	10.4867	10.2315	10.3985	10.1786	10.4186	11.1254
ENSMUSG00000048970	-0.276089	-1.21091	11.2506	11.0995	11.3756	-3.20892	0.00887295	0.392065	-1	protein_coding	C1galt1c1	C1GALT1-specific chaperone 1 [Source:MGI Symbol;Acc:MGI:1913493]	chrX	38630785	38635087	1	ensembl_havana	KNOWN	11.16	11.0746	11.2386	11.1926	10.9696	11.1364	11.3954	11.3404	11.3723	11.348	11.4018	11.3769
ENSMUSG00000024972	1.13784	2.20051	6.58718	6.98758	5.84975	3.20657	0.00890915	0.392461	-1	protein_coding	Lgals12	lectin, galactose binding, soluble 12 [Source:MGI Symbol;Acc:MGI:1929094]	chr19	7596660	7607193	3	ensembl_havana	KNOWN	6.62684	7.45725	6.3458	6.52392	7.60765	6.83118	7.14497	6.56713	6.39216	5.63839	6.29362	5.61724
ENSMUSG00000014243	-0.523897	-1.43783	9.55266	9.28061	9.80451	-3.20502	0.00893312	0.392904	-1	protein_coding	Zswim7	zinc finger SWIM-type containing 7 [Source:MGI Symbol;Acc:MGI:1916997]	chr11	62267224	62281375	1	ensembl_havana	KNOWN	9.49017	8.84915	9.26887	9.24428	9.26015	9.33741	9.97559	9.68466	10.1081	9.83479	9.66007	9.91867
ENSMUSG00000021619	-0.414689	-1.33301	9.89968	9.67538	10.0901	-3.20215	0.00897763	0.393825	-1	protein_coding	Atg10	autophagy related 10 [Source:MGI Symbol;Acc:MGI:1914045]	chr13	90935349	91223987	1	ensembl	KNOWN	9.78687	9.5442	9.88376	9.60215	9.53265	9.89134	10.1639	9.90852	10.2125	10.0519	10.1299	10.0884
ENSMUSG00000033965	-0.663102	-1.58348	14.3933	14.0488	14.7119	-3.20139	0.00898951	0.393935	-1	protein_coding	Slc16a2	solute carrier family 16 (monocarboxylic acid transporters), member 2 [Source:MGI Symbol;Acc:MGI:1203732]	chrX	103697414	103821983	3	ensembl_havana	KNOWN	14.5748	13.6875	14.2605	14.0341	13.7587	14.3535	14.6926	14.5577	14.6645	14.6598	14.7014	14.7743
ENSMUSG00000019889	0.393867	1.31391	13.682	13.8586	13.4648	3.20123	0.00899192	0.393935	1	protein_coding	Ptprk	protein tyrosine phosphatase, receptor type, K [Source:MGI Symbol;Acc:MGI:103310]	chr10	28074820	28597397	1	ensembl	KNOWN	14.055	13.7597	14.0118	13.7861	13.7222	14.0677	13.3463	13.4765	13.5645	13.3996	13.4095	13.5852
ENSMUSG00000033276	0.406756	1.3257	9.03294	9.23415	8.82739	3.20066	0.00900093	0.394071	1	protein_coding	Stk36	serine/threonine kinase 36 [Source:MGI Symbol;Acc:MGI:1920831]	chr1	74601445	74636894	9	ensembl_havana	KNOWN	9.26625	9.32215	9.1783	9.4412	9.18631	9.07493	8.73773	8.99215	8.71409	8.75016	9.01217	8.71985
ENSMUSG00000036820	-0.607428	-1.52354	12.0157	11.69	12.2974	-3.19872	0.00903121	0.394621	-1	protein_coding	Amdhd2	amidohydrolase domain containing 2 [Source:MGI Symbol;Acc:MGI:2443978]	chr17	24155833	24163766	6	ensembl_havana	KNOWN	12.049	11.449	11.8238	11.7001	11.3994	11.9704	12.5359	12.0294	12.3395	12.3954	12.2391	12.2578
ENSMUSG00000015750	-0.496711	-1.41099	10.6626	10.4159	10.9126	-3.19383	0.00910812	0.396076	1	protein_coding	Aph1a	anterior pharynx defective 1a homolog (C. elegans) [Source:MGI Symbol;Acc:MGI:2385110]	chr3	95893969	95898288	4	ensembl_havana	KNOWN	10.7325	10.081	10.4201	10.3226	10.3059	10.6192	10.8863	10.8355	11.0098	10.8163	10.9323	10.9892
ENSMUSG00000072774	0.639621	1.55792	6.63726	6.8982	6.25858	3.19359	0.00911194	0.396076	-1	protein_coding	Zfp951	zinc finger protein 951 [Source:MGI Symbol;Acc:MGI:2441896]	chr5	104813169	104860070	3	ensembl_havana	KNOWN	6.97951	7.34832	6.69847	6.65668	7.14468	6.89324	6.31098	6.53106	6.3085	6.1689	6.60257	6.00426
ENSMUSG00000029171	0.329547	1.25662	9.91106	10.0403	9.71078	3.19232	0.00913193	0.396627	1	protein_coding	Pgm1	phosphoglucomutase 1 [Source:MGI Symbol;Acc:MGI:97564]	chr5	64092950	64128351	4	ensembl_havana	KNOWN	10.016	10.081	10.09	9.93515	10.1847	10.0011	9.77799	9.78379	9.93067	9.54955	9.74913	9.83367
ENSMUSG00000079547	0.562386	1.47671	10.4468	10.6333	10.0709	3.19187	0.00913908	0.396627	1	protein_coding	H2-DMb1	histocompatibility 2, class II, locus Mb1 [Source:MGI Symbol;Acc:MGI:95922]	chr17	34153072	34160230	2	ensembl_havana	KNOWN	10.7906	10.2343	10.5984	10.3861	10.7177	10.7961	10.2726	10.702	10.6507	9.90975	10.0808	10.2221
ENSMUSG00000001482	-0.552977	-1.46711	13.5511	13.2639	13.8169	-3.19126	0.00914876	0.396627	1	protein_coding	Def8	differentially expressed in FDCP 8 [Source:MGI Symbol;Acc:MGI:1346331]	chr8	123442986	123463270	8	ensembl_havana	KNOWN	13.6811	12.9425	13.3098	13.3429	13.0322	13.4166	13.9213	13.8515	13.6651	13.8512	13.8469	13.7525
ENSMUSG00000029463	0.292012	1.22435	9.54388	9.6507	9.35869	3.19054	0.00916023	0.396627	-1	protein_coding	Fam216a	family with sequence similarity 216, member A [Source:MGI Symbol;Acc:MGI:1916198]	chr5	122364580	122372364	1	ensembl_havana	KNOWN	9.76182	9.89021	9.65658	9.56884	9.74472	9.63854	9.46689	9.36939	9.35355	9.29374	9.41982	9.3625
ENSMUSG00000079262	0.726928	1.65511	14.2382	14.6491	13.9222	3.18957	0.00917562	0.397036	-1	protein_coding	Slco1a6	solute carrier organic anion transporter family, member 1a6 [Source:MGI Symbol;Acc:MGI:1351906]	chr6	142085761	142208521	4	ensembl_havana	KNOWN	14.8004	13.954	14.7635	14.731	14.3689	14.8474	14.1714	13.7612	13.6943	13.9658	13.7956	14.005
ENSMUSG00000044339	0.466747	1.38199	7.95539	8.12887	7.66213	3.18654	0.00922395	0.398869	-1	protein_coding	Alkbh2	alkB, alkylation repair homolog 2 (E. coli) [Source:MGI Symbol;Acc:MGI:2141032]	chr5	114123926	114128218	3	ensembl_havana	KNOWN	8.32557	8.24575	8.16263	7.97543	8.2869	8.12429	7.77988	7.81974	7.75812	7.8539	7.83486	7.29762
ENSMUSG00000029816	2.53235	5.78513	4.72906	6.01424	3.48189	3.18597	0.00923315	0.398994	1	protein_coding	Gpnmb	glycoprotein (transmembrane) nmb [Source:MGI Symbol;Acc:MGI:1934765]	chr6	49036546	49070929	5	ensembl_havana	KNOWN	4.69193	5.04512	5.99585	5.43429	6.7932	5.81524	3.90289	6.06017	2.56434	3.31646	4.47546	2.65376
ENSMUSG00000049303	0.765197	1.6996	9.47584	9.89966	9.13446	3.18483	0.00925144	0.399025	-1	protein_coding	Syt12	synaptotagmin XII [Source:MGI Symbol;Acc:MGI:2159601]	chr19	4445908	4477447	4	ensembl_havana	KNOWN	9.94655	9.26835	9.79307	9.89875	9.74043	10.0598	9.45748	8.87474	9.26755	9.49305	8.67461	9.23572
ENSMUSG00000063063	1.38266	2.60749	7.8966	8.56636	7.1837	3.18328	0.00927632	0.399581	-1	protein_coding	Ctnna2	catenin (cadherin associated protein), alpha 2 [Source:MGI Symbol;Acc:MGI:88275]	chr6	76881637	77979699	8	ensembl_havana	KNOWN	9.60165	8.10774	8.41619	9.23369	7.92769	8.53771	7.49707	7.3041	6.58227	7.49526	6.73533	7.32052
ENSMUSG00000030254	0.79026	1.72939	7.17078	7.54498	6.75472	3.18018	0.00932628	0.400177	-1	protein_coding	Rad18	RAD18 E3 ubiquitin protein ligase [Source:MGI Symbol;Acc:MGI:1890476]	chr6	112619850	112696686	8	ensembl_havana	KNOWN	7.65975	7.57474	6.83122	7.4798	7.86596	7.28917	7.19114	6.85664	7.03683	6.888	7.02195	6.3542
ENSMUSG00000032673	-0.347538	-1.27239	9.71535	9.48316	9.8307	-3.17771	0.00936646	0.400623	-1	protein_coding	Prorsd1	prolyl-tRNA synthetase domain containing 1 [Source:MGI Symbol;Acc:MGI:1915189]	chr11	29511757	29515033	2	ensembl_havana	KNOWN	9.60729	9.45506	9.65658	9.40863	9.3754	9.66546	9.90116	10.0103	10.0123	9.94258	9.86234	9.68718
ENSMUSG00000026622	0.646838	1.56573	8.50092	8.85234	8.2055	3.17234	0.00945414	0.402826	1	protein_coding	Nek2	NIMA (never in mitosis gene a)-related expressed kinase 2 [Source:MGI Symbol;Acc:MGI:109359]	chr1	191821444	191833050	4	ensembl_havana	KNOWN	8.93986	8.88859	8.63177	9.01616	8.72964	8.81123	8.27391	8.29874	7.80466	8.15216	8.63267	7.83168
ENSMUSG00000021671	0.302108	1.23294	9.44177	9.62528	9.32317	3.17128	0.00947156	0.403311	1	protein_coding	Poc5	POC5 centriolar protein homolog (Chlamydomonas) [Source:MGI Symbol;Acc:MGI:1914713]	chr13	96388294	96415587	1	ensembl	KNOWN	9.48405	9.59674	9.49085	9.67831	9.63335	9.56418	9.19963	9.27985	9.40481	9.18271	9.34906	9.43774
ENSMUSG00000018906	0.479526	1.39429	11.1495	11.455	10.9755	3.16918	0.00950606	0.404522	1	protein_coding	P4ha2	procollagen-proline, 2-oxoglutarate 4-dioxygenase (proline 4-hydroxylase), alpha II polypeptide [Source:MGI Symbol;Acc:MGI:894286]	chr11	54100095	54131665	15	ensembl_havana	KNOWN	11.4601	11.3583	11.5102	11.5353	11.311	11.5188	10.7695	10.5793	10.8246	11.113	10.6058	11.2076
ENSMUSG00000034071	0.602533	1.51838	6.99828	7.43219	6.82966	3.16861	0.00951549	0.404666	-1	protein_coding	Zfp551	zinc fingr protein 551 [Source:MGI Symbol;Acc:MGI:3588205]	chr7	12415153	12422751	3	ensembl_havana	KNOWN	7.23383	7.36705	6.92334	7.72631	7.58866	6.9816	6.71025	6.56713	6.39216	6.91472	6.70326	6.87099
ENSMUSG00000032349	-0.311894	-1.24134	12.3374	12.1754	12.4873	-3.16416	0.00958924	0.406521	1	protein_coding	Elovl5	ELOVL family member 5, elongation of long chain fatty acids (yeast) [Source:MGI Symbol;Acc:MGI:1916051]	chr9	77917364	77984519	4	ensembl_havana	KNOWN	12.1843	12.1109	12.3371	12.0621	12.1985	12.2655	12.4928	12.454	12.4823	12.352	12.5947	12.5152
ENSMUSG00000062073	-0.689025	-1.61219	5.905	5.43995	6.12898	-3.16393	0.00959306	0.406521	-1	protein_coding	Gm10109	predicted gene 10109 [Source:MGI Symbol;Acc:MGI:3647742]	chr7	44221449	44227421	1	ensembl	KNOWN	6.03074	6.43078	5.81528	5.93024	5.20824	5.18137	5.87488	5.78187	6.2197	6.1689	6.15827	6.05975
ENSMUSG00000005667	0.333595	1.26015	8.34198	8.45121	8.11761	3.16344	0.00960126	0.406521	-1	protein_coding	Mthfd2	methylenetetrahydrofolate dehydrogenase (NAD+ dependent), methenyltetrahydrofolate cyclohydrolase [Source:MGI Symbol;Acc:MGI:1338850]	chr6	83305691	83325908	7	ensembl_havana	KNOWN	8.35266	8.35302	8.528	8.56251	8.26315	8.52796	8.32657	8.3514	8.48559	8.16334	8.16417	8.02532
ENSMUSG00000074194	0.656838	1.57662	7.17574	7.52688	6.87004	3.16341	0.00960171	0.406521	-1	protein_coding	Zfp791	zinc finger protein 791 [Source:MGI Symbol;Acc:MGI:3648473]	chr8	85109647	85119637	1	ensembl	KNOWN	7.26268	7.63782	7.26594	8.0254	7.22062	7.33462	6.77231	6.96875	7.0106	6.62227	6.94178	7.04608
ENSMUSG00000063172	0.309546	1.23932	8.80257	8.89363	8.58408	3.16041	0.0096518	0.407052	1	protein_coding	Hspb11	heat shock protein family B (small), member 11 [Source:MGI Symbol;Acc:MGI:1920188]	chr4	107253593	107279938	5	ensembl_havana	KNOWN	9.00961	8.93328	9.00642	8.95945	8.77232	8.9491	8.82084	8.75476	8.67287	8.73525	8.45153	8.56545
ENSMUSG00000036667	0.353567	1.27772	11.0633	11.2014	10.8478	3.16011	0.00965689	0.407052	-1	protein_coding	Tcaf1	TRPM8 channel-associated factor 1 [Source:MGI Symbol;Acc:MGI:1914665]	chr6	42668002	42710088	8	ensembl_havana	KNOWN	11.0933	11.3641	11.2652	11.2749	11.3325	10.9967	10.8811	11.0078	10.9998	10.8461	10.9236	10.7737
ENSMUSG00000018931	0.297741	1.22922	11.6218	11.759	11.4612	3.15928	0.00967086	0.407127	-1	protein_coding	Natd1	N-acetyltransferase domain containing 1 [Source:MGI Symbol;Acc:MGI:1344388]	chr11	60902246	60914750	2	ensembl_havana	KNOWN	11.8279	11.7717	11.7976	11.6924	11.8406	11.7439	11.3892	11.543	11.4718	11.332	11.6172	11.4345
ENSMUSG00000040771	-0.253167	-1.19182	11.4206	11.3107	11.5639	-3.15863	0.00968178	0.40733	1	protein_coding	Oard1	O-acyl-ADP-ribose deacylase 1 [Source:MGI Symbol;Acc:MGI:2146818]	chr17	48410014	48417266	2	ensembl	KNOWN	11.2618	11.2489	11.3354	11.3867	11.2964	11.2489	11.493	11.5086	11.5761	11.6379	11.4972	11.5564
ENSMUSG00000022947	1.37805	2.59917	7.10921	7.73353	6.35548	3.15727	0.00970465	0.408035	1	protein_coding	Cbr3	carbonyl reductase 3 [Source:MGI Symbol;Acc:MGI:1309992]	chr16	93683215	93690990	1	ensembl_havana	KNOWN	7.31872	8.07392	7.28921	7.26782	8.76389	7.16888	6.39228	7.09764	6.87177	5.70113	6.76669	6.59862
ENSMUSG00000028327	0.638479	1.55669	10.4308	10.6981	10.0596	3.15582	0.00972912	0.408697	1	protein_coding	Stra6l	STRA6-like [Source:MGI Symbol;Acc:MGI:1921402]	chr4	45848664	45887008	5	ensembl_havana	KNOWN	10.5746	11.093	10.7633	10.6675	10.5536	10.8732	10.0178	10.6034	9.84419	10.1647	10.1568	9.85735
ENSMUSG00000020014	0.88333	1.84463	6.5473	6.92381	6.04048	3.15418	0.00975693	0.409052	-1	protein_coding	Cfap54	cilia and flagella associated protein 54 [Source:MGI Symbol;Acc:MGI:1922208]	chr10	92775619	93081618	10	ensembl_havana	KNOWN	7.20438	7.20987	6.79916	7.0437	7.06451	6.66324	5.75704	6.53106	6.17315	6.12382	5.43698	6.56065
ENSMUSG00000042628	0.426613	1.34407	11.6089	11.8385	11.4119	3.15388	0.009762	0.409052	-1	protein_coding	Zfyve1	zinc finger, FYVE domain containing 1 [Source:MGI Symbol;Acc:MGI:3026685]	chr12	83546941	83597147	1	ensembl	KNOWN	11.8718	11.9099	11.7141	12.0189	11.7237	11.7731	11.1833	11.6593	11.2175	11.4256	11.4278	11.3824
ENSMUSG00000018486	-0.842385	-1.79301	9.29844	8.66058	9.50296	-3.15341	0.00976985	0.409052	-1	protein_coding	Wnt9b	wingless-type MMTV integration site family, member 9B [Source:MGI Symbol;Acc:MGI:1197020]	chr11	103727364	103749821	1	ensembl_havana	KNOWN	9.11622	9.67024	9.01343	8.62056	8.81378	8.54739	9.50395	9.55146	10.2354	9.5194	9.95375	9.03574
ENSMUSG00000022403	-0.311333	-1.24085	13.9526	13.8153	14.1267	-3.1533	0.0097717	0.409052	-1	protein_coding	St13	suppression of tumorigenicity 13 [Source:MGI Symbol;Acc:MGI:1917606]	chr15	81363669	81400077	5	ensembl_havana	KNOWN	13.8442	13.6621	13.8488	13.7129	13.8137	13.9195	14.1104	13.992	14.1477	14.1108	14.0287	14.2405
ENSMUSG00000024911	-0.354053	-1.27815	10.7233	10.4928	10.8468	-3.15165	0.00979981	0.409972	1	protein_coding	Fibp	fibroblast growth factor (acidic) intracellular binding protein [Source:MGI Symbol;Acc:MGI:1926233]	chr19	5460607	5465052	1	ensembl	KNOWN	10.7529	10.5697	10.4996	10.5141	10.4522	10.512	11.0314	10.8648	10.942	11.0406	10.845	10.6549
ENSMUSG00000024059	0.791849	1.73129	9.12408	9.56319	8.77134	3.15108	0.00980957	0.410124	1	protein_coding	Clip4	CAP-GLY domain containing linker protein family, member 4 [Source:MGI Symbol;Acc:MGI:1919100]	chr17	71781947	71858351	1	ensembl	KNOWN	9.75676	9.32694	9.48078	9.90877	9.03325	9.74755	8.82084	8.72313	8.37684	9.1991	8.59822	8.51671
ENSMUSG00000044068	0.278544	1.21297	10.3073	10.4055	10.127	3.14987	0.00983016	0.41026	1	protein_coding	Zrsr1	zinc finger (CCCH type), RNA binding motif and serine/arginine rich 1 [Source:MGI Symbol;Acc:MGI:98885]	chr11	22973215	22976496	1	ensembl_havana	KNOWN	10.371	10.3729	10.4463	10.4674	10.447	10.3021	10.3018	10.3187	10.28	10.23	9.99406	10.1568
ENSMUSG00000070802	-0.464935	-1.38026	9.66764	9.45402	9.91896	-3.14949	0.0098367	0.41026	1	protein_coding	Pnmal2	PNMA-like 2 [Source:MGI Symbol;Acc:MGI:3645856]	chr7	16944682	16948828	1	ensembl	KNOWN	9.65704	9.24827	9.7136	9.33128	9.4666	9.56418	9.75896	9.57379	9.94112	9.75202	9.96393	10.0409
ENSMUSG00000042997	0.50243	1.4166	10.4609	10.7568	10.2544	3.14916	0.00984234	0.41026	-1	protein_coding	Nhlrc3	NHL repeat containing 3 [Source:MGI Symbol;Acc:MGI:2444520]	chr3	53448583	53463332	5	ensembl_havana	KNOWN	10.2609	10.8894	10.5486	10.8537	10.8046	10.6123	10.2912	10.4525	10.0546	10.1647	10.2596	10.3389
ENSMUSG00000045136	0.68403	1.60662	9.82207	10.1204	9.43637	3.14873	0.00984968	0.41026	-1	protein_coding	Tubb2b	tubulin, beta 2B class IIB [Source:MGI Symbol;Acc:MGI:1920960]	chr13	34127008	34130354	1	ensembl	KNOWN	9.68396	10.2943	10.2791	9.66261	10.4549	10.2437	9.4809	9.68055	9.77575	9.29374	9.58288	9.4325
ENSMUSG00000092164	-0.849092	-1.80137	6.26058	5.69424	6.54334	-3.14778	0.00986589	0.410291	-1	protein_coding	Rergl	RERG/RAS-like [Source:MGI Symbol;Acc:MGI:3642998]	chr6	139492973	139501976	1	ensembl_havana	KNOWN	6.2769	6.31975	6.69847	5.98177	6.02268	5.07828	5.98381	6.4171	6.71815	6.48639	6.33606	6.80757
ENSMUSG00000020733	-0.6355	-1.55348	14.4045	14.069	14.7045	-3.14761	0.00986886	0.410291	1	protein_coding	Slc9a3r1	solute carrier family 9 (sodium/hydrogen exchanger), member 3 regulator 1 [Source:MGI Symbol;Acc:MGI:1349482]	chr11	115163341	115181181	1	ensembl_havana	KNOWN	14.4412	13.6026	14.2441	14.0797	13.8055	14.3217	14.8933	14.5931	14.7594	14.7224	14.6663	14.7248
ENSMUSG00000024883	0.62922	1.54673	7.01712	7.29089	6.66167	3.14628	0.00989172	0.410667	1	protein_coding	Rin1	Ras and Rab interactor 1 [Source:MGI Symbol;Acc:MGI:2385695]	chr19	5050808	5057071	1	ensembl	KNOWN	6.7943	7.60663	7.35685	7.13757	7.29277	7.44233	6.6454	6.85664	7.08791	6.86078	6.60257	6.52166
ENSMUSG00000057337	-0.516535	-1.43052	8.95285	8.66516	9.1817	-3.14601	0.00989632	0.410667	-1	protein_coding	Chst3	carbohydrate (chondroitin 6/keratan) sulfotransferase 3 [Source:MGI Symbol;Acc:MGI:1858224]	chr10	60181532	60219260	3	ensembl_havana	KNOWN	8.58746	9.05382	8.70281	8.69963	8.90101	8.39485	9.23863	9.25795	9.05299	9.34375	8.96562	9.23572
ENSMUSG00000034673	-0.291361	-1.22379	11.0057	10.8642	11.1555	-3.1436	0.00993784	0.412047	1	protein_coding	Pbx2	pre B cell leukemia homeobox 2 [Source:MGI Symbol;Acc:MGI:1341793]	chr17	34591266	34597400	5	ensembl_havana	KNOWN	10.8701	10.9528	10.8538	10.9278	10.9437	10.7211	11.0859	11.1198	11.1273	11.2146	11.224	11.0279
ENSMUSG00000005699	-0.335753	-1.26204	8.61346	8.41369	8.74945	-3.13999	0.0100003	0.413951	1	protein_coding	Pard6a	par-6 family cell polarity regulator alpha [Source:MGI Symbol;Acc:MGI:1927223]	chr8	105701154	105703493	2	ensembl	KNOWN	8.62128	8.48753	8.39489	8.34364	8.38918	8.50826	8.82084	8.65773	8.88987	8.80117	8.85324	8.59393
ENSMUSG00000039599	-0.285159	-1.21854	11.3514	11.1944	11.4796	-3.13756	0.0100426	0.415409	1	protein_coding	Fam149b	family with sequence similarity 149, member B [Source:MGI Symbol;Acc:MGI:2145567]	chr14	20348162	20383489	4	ensembl	KNOWN	11.34	11.093	11.2415	11.2264	11.0756	11.2812	11.5034	11.4782	11.5388	11.5057	11.4545	11.4784
ENSMUSG00000091387	0.474558	1.38949	8.4186	8.63561	8.16105	3.13725	0.0100481	0.415409	1	protein_coding	Gcnt4	glucosaminyl (N-acetyl) transferase 4, core 2 (beta-1,6-N-acetylglucosaminyltransferase) [Source:MGI Symbol;Acc:MGI:2684919]	chr13	96924689	96950912	1	ensembl	KNOWN	8.59882	8.73839	8.43717	8.62866	8.86201	8.41615	8.27391	8.4416	8.14328	8.05943	8.41241	8.01131
ENSMUSG00000042784	-0.543079	-1.45708	11.4075	11.0447	11.5878	-3.13652	0.0100608	0.415428	1	protein_coding	Muc1	mucin 1, transmembrane [Source:MGI Symbol;Acc:MGI:97231]	chr3	89229057	89233381	3	ensembl_havana	KNOWN	11.2725	11.3311	11.494	10.9474	11.0094	11.1775	11.6017	11.2628	12.0299	11.5394	11.7584	11.4656
ENSMUSG00000026275	-0.316763	-1.24553	11.3907	11.2368	11.5536	-3.13411	0.0101029	0.415817	1	protein_coding	Ppp1r7	protein phosphatase 1, regulatory (inhibitor) subunit 7 [Source:MGI Symbol;Acc:MGI:1913635]	chr1	93342854	93373489	3	ensembl_havana	KNOWN	11.2866	11.0209	11.2711	11.1844	11.1616	11.3644	11.6124	11.4794	11.647	11.5297	11.5364	11.5945
ENSMUSG00000079495	-0.836417	-1.78561	12.1051	11.7691	12.6056	-3.13335	0.0101164	0.415817	-1	protein_coding	Gm11128	predicted gene 11128 [Source:MGI Symbol;Acc:MGI:3779382]	chr6	85808024	85820954	2	ensembl_havana	KNOWN	11.9382	11.4347	11.712	11.9566	11.2788	12.072	12.6596	11.9776	12.4152	12.7518	12.1601	12.9048
ENSMUSG00000023960	0.348231	1.273	13.8087	13.9867	13.6384	3.13314	0.01012	0.415817	1	protein_coding	Enpp5	ectonucleotide pyrophosphatase/phosphodiesterase 5 [Source:MGI Symbol;Acc:MGI:1933830]	chr17	44078813	44086567	3	ensembl_havana	KNOWN	14.1159	13.8348	13.9007	13.8641	14.0153	14.0807	13.6325	13.6594	13.686	13.4692	13.6579	13.7883
ENSMUSG00000060538	-0.505473	-1.41959	10.6052	10.3118	10.8173	-3.1318	0.0101437	0.416022	-1	protein_coding	Tmem219	transmembrane protein 219 [Source:MGI Symbol;Acc:MGI:1915992]	chr7	126886171	126922917	10	ensembl_havana	KNOWN	10.6199	10.1449	10.3719	10.1754	10.2283	10.5316	10.8846	10.702	11.1516	10.8956	10.6422	10.914
ENSMUSG00000040729	0.334561	1.26099	9.43964	9.62728	9.29272	3.12827	0.0102061	0.417555	-1	protein_coding	Cep126	centrosomal protein 126 [Source:MGI Symbol;Acc:MGI:2680221]	chr9	8076633	8134294	1	ensembl	KNOWN	9.47791	9.81715	9.50582	9.63873	9.59105	9.65206	9.15955	9.33842	9.21683	9.39209	9.27466	9.21142
ENSMUSG00000060550	-0.507987	-1.42206	9.97889	9.74555	10.2535	-3.12724	0.0102243	0.417788	1	protein_coding	H2-Q7	histocompatibility 2, Q region locus 7 [Source:MGI Symbol;Acc:MGI:95936]	chr17	35439155	35443773	6	ensembl_havana	KNOWN	9.37596	9.81032	9.6521	9.42733	10.0245	9.78487	10.2317	10.4929	10.1864	10.2976	10.2842	10.1789
ENSMUSG00000053898	-0.332838	-1.25949	14.6466	14.4607	14.7935	-3.12531	0.0102587	0.41894	1	protein_coding	Ech1	enoyl coenzyme A hydratase 1, peroxisomal [Source:MGI Symbol;Acc:MGI:1858208]	chr7	28825217	28832247	7	ensembl_havana	KNOWN	14.7253	14.4108	14.3913	14.4483	14.407	14.5268	14.9371	14.7757	14.7563	14.8335	14.8245	14.7226
ENSMUSG00000029311	-1.07185	-2.10213	14.534	13.9574	15.0293	-3.12418	0.0102789	0.419253	-1	protein_coding	Hsd17b11	hydroxysteroid (17-beta) dehydrogenase 11 [Source:MGI Symbol;Acc:MGI:2149821]	chr5	103989762	104021919	2	ensembl_havana	KNOWN	14.8368	13.422	14.2666	14.2444	13.3123	14.3157	15.0683	14.8941	14.9604	15.2858	14.8143	14.9878
ENSMUSG00000029130	0.61124	1.52757	7.35229	7.65908	7.04784	3.12293	0.0103013	0.419679	1	protein_coding	Rnf32	ring finger protein 32 [Source:MGI Symbol;Acc:MGI:1861747]	chr5	29195992	29228457	12	ensembl_havana	KNOWN	7.68129	8.34359	7.59955	7.77093	7.44829	7.75802	6.61184	6.94153	6.92892	6.91472	7.23876	6.99005
ENSMUSG00000028278	0.45827	1.37389	12.2716	12.533	12.0748	3.12039	0.0103468	0.420225	1	protein_coding	Rragd	Ras-related GTP binding D [Source:MGI Symbol;Acc:MGI:1098604]	chr4	32983037	33022180	4	ensembl_havana	KNOWN	12.2533	12.5289	12.5185	12.3556	12.6566	12.587	11.9544	12.3091	11.8713	11.8774	12.1763	12.1706
ENSMUSG00000079111	-0.313431	-1.24266	11.9352	11.7738	12.0872	-3.11967	0.0103597	0.420438	1	protein_coding	Kdelr2	KDEL (Lys-Asp-Glu-Leu) endoplasmic reticulum protein retention receptor 2 [Source:MGI Symbol;Acc:MGI:1914163]	chr5	143403838	143421901	1	ensembl_havana	KNOWN	11.6536	11.7708	11.9459	11.7558	11.8051	11.7606	12.2231	11.9454	12.1	12.0687	12.1235	12.0695
ENSMUSG00000048234	0.295026	1.22691	11.7799	11.9897	11.6947	3.1194	0.0103646	0.420438	-1	protein_coding	Rnf149	ring finger protein 149 [Source:MGI Symbol;Acc:MGI:2677438]	chr1	39551296	39577405	4	ensembl_havana	KNOWN	11.8624	11.7523	11.906	11.8866	11.9234	12.159	11.5835	11.6614	11.5399	11.6568	11.6865	11.7407
ENSMUSG00000041625	-0.429636	-1.34689	12.2654	12.0306	12.4602	-3.11548	0.0104356	0.421778	-1	protein_coding	Ggact	gamma-glutamylamine cyclotransferase [Source:MGI Symbol;Acc:MGI:2385008]	chr14	122816223	122913757	5	ensembl_havana	KNOWN	12.1295	11.8987	12.1272	11.8129	12.0641	12.2148	12.5099	12.2924	12.7544	12.4794	12.4567	12.4446
ENSMUSG00000035863	-0.576726	-1.49146	13.1865	12.8953	13.472	-3.11317	0.0104775	0.422451	1	protein_coding	Palm	paralemmin [Source:MGI Symbol;Acc:MGI:1261814]	chr10	79793572	79820896	2	ensembl	KNOWN	13.176	12.6255	13.2196	12.8104	12.7103	13.1651	13.3866	13.1762	13.552	13.4387	13.3178	13.6595
ENSMUSG00000028576	0.287467	1.2205	9.96313	10.0921	9.80463	3.11186	0.0105015	0.422801	1	protein_coding	Ift74	intraflagellar transport 74 [Source:MGI Symbol;Acc:MGI:1914944]	chr4	94614491	94693229	3	ensembl_havana	KNOWN	10.0075	10.2369	10.0766	10.1615	10.1101	10.0046	9.82633	9.89084	9.82926	9.76676	9.91228	9.73485
ENSMUSG00000002227	-0.446657	-1.36288	10.5817	10.3413	10.788	-3.10955	0.0105436	0.423631	-1	protein_coding	Mov10	Moloney leukemia virus 10 [Source:MGI Symbol;Acc:MGI:97054]	chr3	104794836	104818563	9	ensembl_havana	KNOWN	10.6115	10.3867	10.4175	10.5141	10.2222	10.2877	10.6711	10.9696	10.5359	10.9691	10.8116	10.5833
ENSMUSG00000044676	0.834562	1.78332	8.44647	8.8693	8.03474	3.10891	0.0105554	0.423631	1	protein_coding	Zfp612	zinc finger protein 612 [Source:MGI Symbol;Acc:MGI:2443465]	chr8	110079764	110090181	1	ensembl	KNOWN	8.56447	9.05959	8.45786	9.41333	8.78905	8.40554	8.33688	8.42204	7.80466	8.30135	7.87858	7.92429
ENSMUSG00000068130	0.835014	1.78387	6.58793	7.14091	6.3059	3.10734	0.0105843	0.423631	-1	protein_coding	Zfp442	zinc finger protein 442 [Source:MGI Symbol;Acc:MGI:3651999]	chr2	150407141	150451486	2	ensembl_havana	KNOWN	7.37266	6.53387	6.43195	7.38729	6.7932	7.24225	5.93037	6.53106	5.91484	6.12382	6.53131	6.26257
ENSMUSG00000024664	-0.503043	-1.4172	13.7572	13.4628	13.9659	-3.10705	0.0105897	0.423631	1	protein_coding	Fads3	fatty acid desaturase 3 [Source:MGI Symbol;Acc:MGI:1928740]	chr19	10041548	10059671	1	ensembl	KNOWN	13.8525	13.3482	13.7143	13.5938	13.1153	13.6794	14.0219	13.8706	13.9932	13.9596	14.0141	13.9239
ENSMUSG00000090486	-0.612759	-1.52918	12.5425	12.2143	12.8271	-3.10693	0.0105919	0.423631	-1	protein_coding	BC035947	cDNA sequence BC035947 [Source:MGI Symbol;Acc:MGI:2652858]	chr1	78497026	78512158	2	ensembl_havana	KNOWN	12.5215	12.0139	12.2736	12.5345	11.8526	12.256	12.9182	12.9323	12.7265	13.1279	12.6056	12.7478
ENSMUSG00000026004	0.392157	1.31235	11.9957	12.1902	11.798	3.10685	0.0105933	0.423631	-1	protein_coding	Kansl1l	KAT8 regulatory NSL complex subunit 1-like [Source:MGI Symbol;Acc:MGI:1915941]	chr1	66719248	66817562	5	ensembl_havana	KNOWN	12.1098	12.4188	12.2917	12.3495	11.9673	12.2538	11.6418	11.8653	11.6566	11.7112	11.7826	11.9003
ENSMUSG00000042814	-0.411905	-1.33044	8.9732	8.76381	9.17571	-3.10684	0.0105935	0.423631	1	protein_coding	Mcts2	malignant T cell amplified sequence 2 [Source:MGI Symbol;Acc:MGI:1913655]	chr2	152687035	152687951	1	ensembl_havana	KNOWN	9.00961	8.66457	8.74549	8.71494	8.64947	8.92702	9.26585	8.95179	9.22255	9.10364	9.33344	9.09006
ENSMUSG00000067586	-0.701044	-1.62568	10.2974	9.92675	10.6278	-3.10645	0.0106007	0.423631	1	protein_coding	S1pr3	sphingosine-1-phosphate receptor 3 [Source:MGI Symbol;Acc:MGI:1339365]	chr13	51408618	51422797	1	ensembl	KNOWN	9.6129	9.87393	10.6007	9.86141	10.1463	9.77254	10.3861	10.5593	10.8727	10.6672	10.6188	10.5974
ENSMUSG00000021427	-0.314666	-1.24372	13.1349	12.9681	13.2828	-3.10577	0.0106132	0.423631	-1	protein_coding	Ssr1	signal sequence receptor, alpha [Source:MGI Symbol;Acc:MGI:105082]	chr13	37971401	37994190	1	ensembl	KNOWN	13.0152	12.7885	13.0856	12.8931	12.9175	13.0938	13.2791	13.3641	13.3337	13.2565	13.3708	13.2211
ENSMUSG00000022177	-0.53781	-1.45177	9.22477	8.90762	9.44543	-3.10566	0.0106153	0.423631	-1	protein_coding	Haus4	HAUS augmin-like complex, subunit 4 [Source:MGI Symbol;Acc:MGI:1261794]	chr14	54541785	54554361	1	ensembl	KNOWN	9.10033	9.47247	9.04794	8.66064	8.87774	9.18448	9.23312	9.21312	9.57109	9.62024	9.46832	9.24771
ENSMUSG00000039191	-0.263101	-1.20006	10.74	10.5987	10.8618	-3.10565	0.0106155	0.423631	1	protein_coding	Rbpj	recombination signal binding protein for immunoglobulin kappa J region [Source:MGI Symbol;Acc:MGI:96522]	chr5	53466152	53657362	12	ensembl_havana	KNOWN	10.6611	10.7695	10.5937	10.6851	10.6088	10.5021	10.8107	10.8575	10.8056	10.8056	10.9096	10.87
ENSMUSG00000027375	-0.388446	-1.30898	14.5824	14.3373	14.7258	-3.10507	0.0106262	0.423631	-1	protein_coding	Mal	myelin and lymphocyte protein, T cell differentiation protein [Source:MGI Symbol;Acc:MGI:892970]	chr2	127633226	127656695	2	ensembl_havana	KNOWN	14.4234	14.3369	14.5567	14.1291	14.4652	14.4177	14.7363	14.7406	15.0052	14.578	14.827	14.7724
ENSMUSG00000040339	0.441866	1.35836	11.1613	11.4096	10.9677	3.10504	0.0106266	0.423631	-1	protein_coding	Fam102b	family with sequence similarity 102, member B [Source:MGI Symbol;Acc:MGI:3036259]	chr3	108970997	109027607	2	ensembl_havana	KNOWN	11.26	11.4534	11.3644	11.6611	11.195	11.3726	10.9993	10.9797	10.7472	10.8128	10.9044	11.1859
ENSMUSG00000074797	-0.267643	-1.20384	10.517	10.3671	10.6348	-3.10481	0.0106309	0.423631	1	protein_coding	Itpa	inosine triphosphatase (nucleoside triphosphate pyrophosphatase) [Source:MGI Symbol;Acc:MGI:96622]	chr2	130667610	130681614	5	ensembl_havana	KNOWN	10.6171	10.3542	10.4228	10.3424	10.3601	10.3989	10.6547	10.5881	10.561	10.6474	10.6316	10.6253
ENSMUSG00000000326	0.392715	1.31286	13.9938	14.1022	13.7095	3.10339	0.0106572	0.423633	-1	protein_coding	Comt	catechol-O-methyltransferase [Source:MGI Symbol;Acc:MGI:88470]	chr16	18406886	18426852	4	ensembl_havana	KNOWN	14.4043	14.1031	14.2096	13.9264	14.0973	14.2828	14.0619	13.7315	13.9808	13.7347	13.7588	13.6349
ENSMUSG00000039615	-0.39377	-1.31382	12.2513	12.0104	12.4041	-3.10273	0.0106695	0.423633	-1	protein_coding	Stub1	STIP1 homology and U-Box containing protein 1 [Source:MGI Symbol;Acc:MGI:1891731]	chr17	25830636	25833361	1	ensembl	KNOWN	12.3269	12.0785	12.056	12.0962	11.7854	12.1495	12.4789	12.3118	12.52	12.5402	12.3858	12.2864
ENSMUSG00000035171	-0.265972	-1.20245	10.1069	9.9745	10.2405	-3.10204	0.0106823	0.423804	-1	protein_coding	1110059E24Rik	RIKEN cDNA 1110059E24 gene [Source:MGI Symbol;Acc:MGI:1913456]	chr19	21581202	21652976	9	ensembl_havana	KNOWN	10.1724	10.0378	10.1259	9.90877	10.0385	9.97623	10.0558	10.0775	10.1687	10.2538	10.3269	10.1408
ENSMUSG00000055633	-0.553231	-1.46737	7.8946	7.54958	8.10281	-3.09871	0.0107444	0.424942	1	protein_coding	Zfp580	zinc finger protein 580 [Source:MGI Symbol;Acc:MGI:1916242]	chr7	5051532	5053722	1	ensembl	KNOWN	7.6157	8.02757	7.77464	7.4798	7.56943	7.59951	8.2523	7.80471	8.30311	8.10654	8.40246	7.79944
ENSMUSG00000052087	1.19421	2.2882	5.47877	5.84643	4.65221	3.09855	0.0107474	0.424942	1	protein_coding	Rgs14	regulator of G-protein signaling 14 [Source:MGI Symbol;Acc:MGI:1859709]	chr13	55369732	55384687	3	ensembl_havana	KNOWN	4.99679	6.56666	6.25417	5.35834	6.50001	5.68094	5.24685	5.58483	5.59997	4.90142	4.47546	4.57976
ENSMUSG00000023906	-0.725407	-1.65337	6.5284	6.07188	6.79728	-3.09804	0.0107568	0.424942	1	protein_coding	Cldn6	claudin 6 [Source:MGI Symbol;Acc:MGI:1859284]	chr17	23679365	23682446	1	ensembl_havana	KNOWN	6.62684	6.39471	6.25417	5.64074	6.02268	6.55221	6.74161	6.53106	7.18493	7.0169	6.70326	6.67168
ENSMUSG00000031090	-0.368454	-1.29097	10.7662	10.5439	10.9124	-3.09765	0.0107641	0.424942	-1	protein_coding	Nadsyn1	NAD synthetase 1 [Source:MGI Symbol;Acc:MGI:1926164]	chr7	143795584	143822849	8	ensembl_havana	KNOWN	10.7453	10.7482	10.61	10.6417	10.3987	10.5913	11.0612	10.8864	10.7748	11.1145	10.8284	10.7943
ENSMUSG00000052981	-0.832009	-1.78016	6.48564	5.82928	6.66129	-3.09743	0.0107683	0.424942	-1	protein_coding	Ube2ql1	ubiquitin-conjugating enzyme E2Q family-like 1 [Source:MGI Symbol;Acc:MGI:1924230]	chr13	69702835	69739897	1	ensembl	KNOWN	6.2769	6.85911	6.73282	5.50643	6.37263	5.60879	6.83181	6.49407	7.16128	6.52158	7.02195	6.44036
ENSMUSG00000019952	-0.323577	-1.25143	9.74331	9.55007	9.87365	-3.09708	0.0107748	0.424949	1	protein_coding	Poc1b	POC1 centriolar protein homolog B (Chlamydomonas) [Source:MGI Symbol;Acc:MGI:1918511]	chr10	99107036	99198074	6	ensembl_havana	KNOWN	9.73118	9.55241	9.6431	9.3849	9.54748	9.71785	9.8907	9.86933	9.9618	9.76676	9.9774	9.8768
ENSMUSG00000004270	-0.409861	-1.32856	13.3987	13.1561	13.5659	-3.09646	0.0107864	0.425156	1	protein_coding	Lpcat3	lysophosphatidylcholine acyltransferase 3 [Source:MGI Symbol;Acc:MGI:1315211]	chr6	124663027	124704418	9	ensembl_havana	KNOWN	13.5217	13.013	13.2912	13.0649	13.0903	13.313	13.5746	13.5363	13.6821	13.4807	13.53	13.687
ENSMUSG00000027843	0.934411	1.91111	7.24814	7.70436	6.76995	3.09564	0.0108018	0.425342	1	protein_coding	Ptpn22	protein tyrosine phosphatase, non-receptor type 22 (lymphoid) [Source:MGI Symbol;Acc:MGI:107170]	chr3	103859795	103912247	8	ensembl_havana	KNOWN	7.57025	7.57474	7.5231	7.60009	7.51013	8.00287	6.57749	7.32531	6.98388	7.42266	6.82744	6.05975
ENSMUSG00000027597	-0.738103	-1.66798	12.7699	12.3765	13.1146	-3.09502	0.0108136	0.425342	-1	protein_coding	Ahcy	S-adenosylhomocysteine hydrolase [Source:MGI Symbol;Acc:MGI:87968]	chr2	155059310	155074497	3	ensembl_havana	KNOWN	13.0178	11.8947	12.5405	12.5062	12.1467	12.4766	13.1521	12.9114	13.2489	13.1625	12.9518	13.2295
ENSMUSG00000040693	-0.672486	-1.59382	11.1998	10.8728	11.5453	-3.09418	0.0108294	0.425345	-1	protein_coding	Slco4c1	solute carrier organic anion transporter family, member 4C1 [Source:MGI Symbol;Acc:MGI:2442784]	chr1	96816270	96872171	1	ensembl_havana	KNOWN	11.1772	10.6388	10.6577	11.0759	10.8107	10.7317	11.2352	11.6488	11.7859	11.4267	11.2658	11.9433
ENSMUSG00000051234	-0.305282	-1.23566	11.8723	11.7163	12.0215	-3.08877	0.0109317	0.428106	-1	protein_coding	Rnf7	ring finger protein 7 [Source:MGI Symbol;Acc:MGI:1337096]	chr9	96470937	96478675	3	ensembl_havana	KNOWN	11.7408	11.613	11.8027	11.5892	11.6773	11.8823	12.0246	12.0558	12.0176	11.9695	12.1235	11.9716
ENSMUSG00000019813	0.502471	1.41664	8.4269	8.75332	8.25085	3.08708	0.0109639	0.428476	-1	protein_coding	Cep57l1	centrosomal protein 57-like 1 [Source:MGI Symbol;Acc:MGI:1915511]	chr10	41718840	41809871	12	ensembl_havana	KNOWN	8.6101	8.88859	8.48834	8.93352	8.68565	8.6408	8.00335	8.33057	7.78931	8.40863	8.27738	8.06654
ENSMUSG00000023873	1.12958	2.18794	5.96457	6.49013	5.36055	3.08665	0.0109721	0.428476	1	protein_coding	1700010I14Rik	RIKEN cDNA 1700010I14 gene [Source:MGI Symbol;Acc:MGI:1914181]	chr17	8988333	9008319	3	ensembl_havana	KNOWN	6.21918	7.03344	6.10479	6.62462	6.50001	6.34576	5.62872	5.43673	5.59997	6.07727	5.58508	4.4193
ENSMUSG00000052605	0.633756	1.5516	10.8248	11.1323	10.4986	3.0861	0.0109827	0.428476	-1	protein_coding	Isoc2b	isochorismatase domain containing 2b [Source:MGI Symbol;Acc:MGI:1914691]	chr7	4844959	4866193	4	ensembl_havana	KNOWN	11.5359	10.7818	11.1992	11.134	10.8728	11.3902	10.4727	10.2399	10.7748	10.5822	10.3735	10.5401
ENSMUSG00000011034	0.359951	1.28338	13.5063	13.6775	13.3176	3.08586	0.0109873	0.428476	1	protein_coding	Slc5a1	solute carrier family 5 (sodium/glucose cotransporter), member 1 [Source:MGI Symbol;Acc:MGI:107678]	chr5	33104219	33162870	1	ensembl_havana	KNOWN	13.7683	13.5688	13.6455	13.6072	13.8337	13.5918	13.4032	13.412	13.2928	13.1336	13.5188	13.3003
ENSMUSG00000024145	-0.411156	-1.32975	9.82457	9.54631	9.95747	-3.08517	0.0110005	0.428476	-1	protein_coding	Pigf	phosphatidylinositol glycan anchor biosynthesis, class F [Source:MGI Symbol;Acc:MGI:99462]	chr17	86997256	87025406	1	ensembl_havana	KNOWN	9.86421	9.52764	9.95824	9.35101	9.55727	9.73066	9.92526	9.99381	10.1143	9.89641	10.0461	9.92989
ENSMUSG00000038302	0.351099	1.27553	11.5293	11.6943	11.3432	3.08492	0.0110052	0.428476	-1	protein_coding	Lace1	lactation elevated 1 [Source:MGI Symbol;Acc:MGI:2148801]	chr10	42312585	42478565	4	ensembl_havana	KNOWN	11.9348	11.5292	11.5896	11.7474	11.5603	11.7751	11.4355	11.3928	11.3568	11.3903	11.338	11.3012
ENSMUSG00000000884	-0.31388	-1.24305	8.09945	7.91046	8.22434	-3.08492	0.0110053	0.428476	1	protein_coding	Gnb1l	guanine nucleotide binding protein (G protein), beta polypeptide 1-like [Source:MGI Symbol;Acc:MGI:1338057]	chr16	18498768	18566679	11	ensembl_havana	KNOWN	7.93539	8.03929	7.87032	7.82836	7.95759	7.94544	8.39721	8.29874	8.24804	8.14089	8.41241	8.11974
ENSMUSG00000030802	-0.47856	-1.39335	12.5634	12.2864	12.765	-3.0826	0.0110497	0.429453	1	protein_coding	Bckdk	branched chain ketoacid dehydrogenase kinase [Source:MGI Symbol;Acc:MGI:1276121]	chr7	127904082	127909664	4	ensembl_havana	KNOWN	12.7224	12.0948	12.4264	12.2227	12.1612	12.4754	12.8905	12.608	12.8647	12.7807	12.7952	12.719
ENSMUSG00000042541	-0.337634	-1.26368	11.8244	11.6694	12.0071	-3.08026	0.0110949	0.430457	-1	protein_coding	Shfm1	split hand/foot malformation (ectrodactyly) type 1 [Source:MGI Symbol;Acc:MGI:109238]	chr6	6557294	6578663	2	ensembl_havana	KNOWN	11.5681	11.5519	11.7077	11.4406	11.7291	11.8386	11.9652	11.9734	12.0969	12.0515	12.0199	11.9498
ENSMUSG00000038827	0.341484	1.26706	10.1269	10.2797	9.93818	3.07926	0.0111141	0.430536	1	protein_coding	Fam206a	family with sequence similarity 206, member A [Source:MGI Symbol;Acc:MGI:2677850]	chr4	56802345	56809601	4	ensembl_havana	KNOWN	10.3644	10.0437	10.1767	10.2846	10.3347	10.2197	10.0805	10.1206	10.0832	9.75572	9.95715	10.1017
ENSMUSG00000020009	0.383052	1.3041	11.074	11.2684	10.8853	3.07915	0.0111162	0.430536	1	protein_coding	Ifngr1	interferon gamma receptor 1 [Source:MGI Symbol;Acc:MGI:107655]	chr10	19591949	19610229	6	ensembl_havana	KNOWN	11.0085	11.2912	11.1105	11.165	11.4879	11.1523	11.0565	11.1274	10.8321	10.8322	10.9597	10.8642
ENSMUSG00000000149	-0.416483	-1.33467	13.1925	12.9869	13.4034	-3.07768	0.0111447	0.430889	-1	protein_coding	Gna12	guanine nucleotide binding protein, alpha 12 [Source:MGI Symbol;Acc:MGI:95767]	chr5	140758408	140830431	2	ensembl_havana	KNOWN	13.1962	12.8543	13.2005	12.9272	12.8181	13.2154	13.371	13.3788	13.1389	13.3328	13.4948	13.3825
ENSMUSG00000016179	-0.886088	-1.84816	7.36384	6.93811	7.82419	-3.07659	0.0111659	0.431422	-1	protein_coding	Camk1g	calcium/calmodulin-dependent protein kinase I gamma [Source:MGI Symbol;Acc:MGI:2388073]	chr1	193346346	193370298	4	ensembl_havana	KNOWN	6.94432	7.32933	7.16892	6.68804	7.14468	6.9816	7.58616	7.62816	7.42232	7.59775	8.62414	7.2507
ENSMUSG00000033055	0.256271	1.19439	10.4395	10.5508	10.2946	3.07491	0.0111986	0.431552	-1	protein_coding	Ankrd54	ankyrin repeat domain 54 [Source:MGI Symbol;Acc:MGI:2444209]	chr15	79053094	79062893	7	ensembl_havana	KNOWN	10.5189	10.6843	10.5462	10.5846	10.6088	10.4591	10.2886	10.3293	10.3704	10.3302	10.2429	10.3105
ENSMUSG00000048732	0.654353	1.57391	7.5808	7.89301	7.23866	3.0742	0.0112125	0.431552	-1	protein_coding	Klhl11	kelch-like 11 [Source:MGI Symbol;Acc:MGI:2388648]	chr11	100462614	100472741	1	ensembl_havana	KNOWN	8.02232	7.85248	7.42146	7.85624	8.0156	7.8072	7.09727	7.75866	7.42232	7.15776	6.969	7.58922
ENSMUSG00000001986	0.956453	1.94053	10.1934	10.665	9.70853	3.07415	0.0112135	0.431552	1	protein_coding	Gria3	glutamate receptor, ionotropic, AMPA3 (alpha 3) [Source:MGI Symbol;Acc:MGI:95810]	chrX	41400854	41678601	9	ensembl_havana	KNOWN	10.5248	11.6325	10.2586	11.055	10.4885	10.4514	9.37488	9.82905	9.58004	9.71829	9.85871	9.54858
ENSMUSG00000045854	-0.249264	-1.1886	10.1132	9.98006	10.2293	-3.07032	0.0112884	0.433934	1	protein_coding	Lyrm2	LYR motif containing 2 [Source:MGI Symbol;Acc:MGI:1917573]	chr4	32800253	32801559	3	ensembl_havana	KNOWN	10.0536	10.0083	10.0221	9.92532	9.94831	10.0665	10.2965	10.2287	10.1205	10.1977	10.2651	10.2251
ENSMUSG00000021240	-0.334484	-1.26093	10.881	10.7053	11.0398	-3.0701	0.0112927	0.433934	-1	protein_coding	Abcd4	ATP-binding cassette, sub-family D (ALD), member 4 [Source:MGI Symbol;Acc:MGI:1349217]	chr12	84602531	84617466	1	ensembl	KNOWN	10.9048	11.0209	10.6865	10.7121	10.6159	10.7879	10.9431	10.7867	10.9948	11.0942	11.0925	10.9327
ENSMUSG00000008822	0.25484	1.1932	9.38236	9.52073	9.26589	3.06836	0.011327	0.434169	-1	protein_coding	Acyp1	acylphosphatase 1, erythrocyte (common) type [Source:MGI Symbol;Acc:MGI:1913454]	chr12	85272398	85288438	4	ensembl_havana	KNOWN	9.41504	9.63975	9.46042	9.56884	9.51768	9.47567	9.26044	9.2188	9.23394	9.27839	9.23035	9.28894
ENSMUSG00000031453	0.358221	1.28184	9.48324	9.68669	9.32847	3.06836	0.011327	0.434169	-1	protein_coding	Rasa3	RAS p21 protein activator 3 [Source:MGI Symbol;Acc:MGI:1197013]	chr8	13566950	13677603	6	ensembl_havana	KNOWN	9.75676	9.59276	9.56422	9.60215	9.85607	9.60184	9.17687	9.46329	9.19952	9.25767	9.26919	9.45854
ENSMUSG00000035032	0.520339	1.43429	5.8444	6.24405	5.72371	3.06658	0.0113623	0.435023	-1	protein_coding	Nek11	NIMA (never in mitosis gene a)-related expressed kinase 11 [Source:MGI Symbol;Acc:MGI:2442276]	chr9	105162156	105395524	4	ensembl_havana	KNOWN	5.73375	6.02166	5.81528	6.3777	6.41635	5.9381	5.48785	5.71913	5.45187	5.70113	6.00889	5.46112
ENSMUSG00000021322	0.519865	1.43382	12.8576	13.1115	12.5916	3.0639	0.0114154	0.436306	1	protein_coding	Aoah	acyloxyacyl hydrolase [Source:MGI Symbol;Acc:MGI:1350928]	chr13	20794119	21024252	1	ensembl	KNOWN	13.4865	12.8275	13.1168	13.0956	12.9298	13.3091	12.6095	12.5313	12.6096	12.4693	12.4781	12.8274
ENSMUSG00000047989	-0.286354	-1.21955	10.8223	10.6842	10.9706	-3.06333	0.0114268	0.436483	-1	protein_coding	Ino80c	INO80 complex subunit C [Source:MGI Symbol;Acc:MGI:2443014]	chr18	24104757	24121953	4	ensembl_havana	KNOWN	10.7681	10.5411	10.6799	10.5615	10.7177	10.7736	10.9582	10.9577	10.9981	10.8787	11.0244	11.0087
ENSMUSG00000001750	0.774933	1.71111	10.225	10.6268	9.85189	3.06301	0.0114331	0.436483	-1	protein_coding	Tcirg1	T cell, immune regulator 1, ATPase, H+ transporting, lysosomal V0 protein A3 [Source:MGI Symbol;Acc:MGI:1350931]	chr19	3896050	3907133	13	ensembl_havana	KNOWN	10.6584	11.0135	10.4306	10.9635	10.5561	10.3609	9.56659	9.9535	9.64116	10.3814	9.40993	9.76438
ENSMUSG00000044600	-0.362681	-1.28581	12.587	12.3811	12.7438	-3.05903	0.0115126	0.438268	-1	protein_coding	Smim7	small integral membrane protein 7 [Source:MGI Symbol;Acc:MGI:1914068]	chr8	72565188	72571088	3	ensembl_havana	KNOWN	12.5764	12.1452	12.4453	12.2597	12.3365	12.5471	12.7928	12.826	12.8833	12.7176	12.7459	12.7678
ENSMUSG00000053414	0.66217	1.58246	10.1225	10.4731	9.81097	3.05768	0.0115397	0.438688	1	protein_coding	Hunk	hormonally upregulated Neu-associated kinase [Source:MGI Symbol;Acc:MGI:1347352]	chr16	90386397	90499553	1	ensembl	KNOWN	10.7195	10.1285	10.4996	10.7791	10.1333	10.507	9.97889	9.87654	9.41484	10.0549	9.6517	9.7263
ENSMUSG00000032064	-0.522108	-1.43605	10.2067	9.88964	10.4117	-3.05534	0.0115868	0.439277	-1	protein_coding	Dixdc1	DIX domain containing 1 [Source:MGI Symbol;Acc:MGI:2679721]	chr9	50662752	50739517	12	ensembl_havana	KNOWN	10.0117	10.5266	10.1259	10.03	9.89136	9.74755	10.1048	10.5161	10.2909	10.5292	10.5685	10.1376
ENSMUSG00000059005	-0.562529	-1.47686	11.2033	10.9172	11.4797	-3.05527	0.0115882	0.439277	1	protein_coding	Hnrnpa3	heterogeneous nuclear ribonucleoprotein A3 [Source:MGI Symbol;Acc:MGI:1917171]	chr2	75659261	75669407	7	ensembl_havana	KNOWN	10.5514	11.3513	10.8577	11.07	10.9455	10.736	11.4426	11.652	11.3941	11.5543	11.5635	11.3212
ENSMUSG00000015165	0.453625	1.36948	13.0341	13.2716	12.818	3.05427	0.0116084	0.439277	1	protein_coding	Hnrnpl	heterogeneous nuclear ribonucleoprotein L [Source:MGI Symbol;Acc:MGI:104816]	chr7	28808541	28822266	13	ensembl_havana	KNOWN	13.116	13.5399	13.1217	13.4099	13.2882	13.1168	12.6601	12.9127	12.79	12.9371	12.9286	12.5883
ENSMUSG00000047260	-0.365402	-1.28824	12.3843	12.1836	12.549	-3.0542	0.0116098	0.439277	-1	protein_coding	Emc6	ER membrane protein complex subunit 6 [Source:MGI Symbol;Acc:MGI:1913298]	chr11	73175519	73177037	2	ensembl_havana	KNOWN	12.2694	12.0878	12.4092	12.0874	12.0735	12.3898	12.6158	12.4785	12.5539	12.5088	12.678	12.4602
ENSMUSG00000054385	1.57501	2.97938	10.8732	11.6236	10.0485	3.05278	0.0116386	0.439805	-1	protein_coding	Ceacam2	carcinoembryonic antigen-related cell adhesion molecule 2 [Source:MGI Symbol;Acc:MGI:1347246]	chr7	25516042	25540004	4	ensembl_havana	KNOWN	10.6031	12.0265	11.566	11.3219	12.2939	11.2549	10.6423	10.6692	9.95494	9.31395	11.1984	9.63333
ENSMUSG00000028341	-0.815547	-1.75997	6.0155	5.68732	6.50287	-3.05231	0.0116481	0.439914	1	protein_coding	Nr4a3	nuclear receptor subfamily 4, group A, member 3 [Source:MGI Symbol;Acc:MGI:1352457]	chr4	48045153	48086447	4	ensembl_havana	KNOWN	4.8524	4.84582	5.53288	5.35834	5.70781	5.99581	6.57749	7.2607	6.5462	6.86078	6.2499	6.39792
ENSMUSG00000074916	0.517032	1.43101	8.21148	8.47384	7.95681	3.05077	0.0116794	0.440848	1	protein_coding	Chst14	carbohydrate (N-acetylgalactosamine 4-0) sulfotransferase 14 [Source:MGI Symbol;Acc:MGI:1919386]	chr2	118926496	118928585	2	ensembl_havana	KNOWN	8.26981	8.68712	8.45786	8.41098	8.58388	8.42668	7.76469	7.8639	8.20242	7.93444	8.25544	7.68056
ENSMUSG00000024180	-0.446672	-1.36289	14.085	13.8667	14.3133	-3.04945	0.0117062	0.441501	1	protein_coding	Tmem8	transmembrane protein 8 (five membrane-spanning domains) [Source:MGI Symbol;Acc:MGI:1926283]	chr17	26113316	26123254	2	ensembl_havana	KNOWN	14.152	13.7199	13.8593	13.9066	13.6213	14.0721	14.3922	14.1277	14.2289	14.4	14.1831	14.3569
ENSMUSG00000033809	-0.675993	-1.5977	10.1308	9.72631	10.4023	-3.04906	0.0117141	0.441501	-1	protein_coding	Alg3	asparagine-linked glycosylation 3 (alpha-1,3-mannosyltransferase) [Source:MGI Symbol;Acc:MGI:1098592]	chr16	20605451	20610768	4	ensembl_havana	KNOWN	10.3577	9.57273	10.08	9.73572	9.43507	10.0081	10.5345	10.0395	10.5989	10.4515	10.4885	10.267
ENSMUSG00000035455	-1.0742	-2.10555	5.7948	5.35044	6.42463	-3.04844	0.011727	0.441501	-1	protein_coding	Fignl1	fidgetin-like 1 [Source:MGI Symbol;Acc:MGI:1890648]	chr11	11787431	11808962	7	ensembl_havana	KNOWN	5.46245	5.64552	5.53288	4.39681	5.90485	5.74965	5.87488	5.78187	5.91484	6.41332	6.91403	5.94654
ENSMUSG00000027324	0.40857	1.32737	7.7671	7.96208	7.55351	3.04657	0.0117652	0.44159	1	protein_coding	Rpusd2	RNA pseudouridylate synthase domain containing 2 [Source:MGI Symbol;Acc:MGI:1918066]	chr2	119034790	119039769	1	ensembl_havana	KNOWN	7.59316	8.07392	7.98877	8.03763	8.05762	7.79099	7.68627	7.74298	7.57333	7.51286	7.48492	7.66275
ENSMUSG00000026385	-0.365178	-1.28804	14.8708	14.664	15.0292	-3.04303	0.011838	0.442698	-1	protein_coding	Dbi	diazepam binding inhibitor [Source:MGI Symbol;Acc:MGI:94865]	chr1	120113280	120121078	7	ensembl_havana	KNOWN	14.7852	14.5282	14.7367	14.4683	14.6107	14.9131	15.1003	15.1058	15.1142	15.1035	15.0368	14.9473
ENSMUSG00000022674	-0.447823	-1.36398	9.24545	9.03875	9.48657	-3.04185	0.0118622	0.442698	-1	protein_coding	Ube2v2	ubiquitin-conjugating enzyme E2 variant 2 [Source:MGI Symbol;Acc:MGI:1917870]	chr16	15552677	15594524	4	ensembl_havana	KNOWN	8.62128	9.15971	9.02733	9.1233	9.08835	8.90459	9.62662	9.59141	9.34308	9.47521	9.62199	9.3625
ENSMUSG00000024965	0.506685	1.42078	7.64863	7.89175	7.38507	3.04141	0.0118714	0.442698	-1	protein_coding	Fermt3	fermitin family homolog 3 (Drosophila) [Source:MGI Symbol;Acc:MGI:2147790]	chr19	6998958	7019469	1	ensembl	KNOWN	7.17433	7.83912	7.68975	7.66458	8.12505	7.88563	7.71815	7.78952	7.74226	7.34621	7.46594	7.34306
ENSMUSG00000020386	-0.274372	-1.20947	12.5261	12.374	12.6483	-3.03631	0.0119772	0.445694	1	protein_coding	Sar1b	SAR1 gene homolog B (S. cerevisiae) [Source:MGI Symbol;Acc:MGI:1913647]	chr11	51763687	51791925	2	ensembl_havana	KNOWN	12.5495	12.3212	12.3524	12.3166	12.3744	12.4309	12.737	12.573	12.7133	12.6659	12.6088	12.6703
ENSMUSG00000087385	0.599982	1.5157	8.91873	9.20436	8.60438	3.03585	0.0119868	0.445694	-1	protein_coding	AA415398	expressed sequence AA415398 [Source:MGI Symbol;Acc:MGI:3035485]	chr4	119530308	119539529	4	ensembl_havana	KNOWN	8.98385	9.45068	8.97807	9.46403	9.12175	9.02729	8.85709	8.70706	8.62179	8.68957	8.21052	8.91303
ENSMUSG00000025169	-0.50802	-1.4221	10.9022	10.6107	11.1187	-3.03525	0.0119994	0.445694	-1	protein_coding	Ogfod3	2-oxoglutarate and iron-dependent oxygenase domain containing 3 [Source:MGI Symbol;Acc:MGI:1913429]	chr11	121177591	121204711	1	ensembl_havana	KNOWN	11.1172	10.389	10.7423	10.6277	10.4042	10.8001	11.1369	11.0514	11.2017	11.0956	11.1998	11.0606
ENSMUSG00000004032	-0.601491	-1.51728	13.215	12.8744	13.4759	-3.03427	0.01202	0.445907	1	protein_coding	Gstm5	glutathione S-transferase, mu 5 [Source:MGI Symbol;Acc:MGI:1309466]	chr3	107895821	107898686	6	ensembl_havana	KNOWN	13.258	12.6	13.1217	12.7762	12.6909	13.1561	13.6445	13.1976	13.7076	13.3519	13.5171	13.5587
ENSMUSG00000024298	0.874112	1.83288	10.7953	11.1969	10.3228	3.03387	0.0120284	0.445907	-1	protein_coding	Zfp871	zinc finger protein 871 [Source:MGI Symbol;Acc:MGI:1921793]	chr17	32771236	32788287	3	ensembl_havana	KNOWN	11.1271	11.3953	10.1356	10.8912	11.2106	11.4889	10.5589	11.0029	10.765	10.2719	10.1686	10.5278
ENSMUSG00000050148	-0.3761	-1.29783	11.5893	11.3687	11.7448	-3.03234	0.0120604	0.445907	1	protein_coding	Ubqln2	ubiquilin 2 [Source:MGI Symbol;Acc:MGI:1860283]	chrX	153498227	153501570	1	ensembl_havana	KNOWN	11.5031	11.2912	11.6312	11.2515	11.3382	11.5163	11.8404	11.5963	11.8695	11.6126	11.7826	11.8391
ENSMUSG00000030823	0.450072	1.36611	8.11377	8.3794	7.92933	3.03157	0.0120766	0.446259	-1	protein_coding	9130019O22Rik	RIKEN cDNA 9130019O22 gene [Source:MGI Symbol;Acc:MGI:1926171]	chr7	127382260	127387166	2	ensembl_havana	KNOWN	8.13585	7.87883	8.36235	8.273	8.59343	8.27176	7.99035	8.16392	7.90775	7.84002	8.11627	7.83168
ENSMUSG00000031821	0.480729	1.39545	7.56056	7.8271	7.34638	3.02759	0.0121606	0.448868	-1	protein_coding	Gins2	GINS complex subunit 2 (Psf2 homolog) [Source:MGI Symbol;Acc:MGI:1921019]	chr8	120578633	120589304	4	ensembl_havana	KNOWN	8.0391	7.66836	7.65435	7.6327	8.05762	7.79099	7.44086	7.0217	7.38197	7.20182	7.40744	7.42987
ENSMUSG00000019873	-0.333661	-1.26021	12.9796	12.7945	13.1281	-3.02699	0.0121735	0.449094	-1	protein_coding	Reep3	receptor accessory protein 3 [Source:MGI Symbol;Acc:MGI:88930]	chr10	67009189	67096988	1	ensembl	KNOWN	13.0093	12.6728	12.884	12.7839	12.7715	12.828	13.0738	13.1174	13.2295	13.0671	13.0181	13.2992
ENSMUSG00000006529	-1.7979	-3.47715	10.1794	9.16503	10.9629	-3.02647	0.0121845	0.449252	-1	protein_coding	Itih1	inter-alpha trypsin inhibitor, heavy chain 1 [Source:MGI Symbol;Acc:MGI:96618]	chr14	30929180	30943289	3	ensembl_havana	KNOWN	9.89679	8.30525	9.54984	9.13472	9.11513	9.24523	10.9346	10.744	12.3381	11.1217	9.76863	11.9985
ENSMUSG00000029919	1.2108	2.31466	6.4759	7.25812	6.04732	3.02518	0.0122118	0.450012	-1	protein_coding	Hpgds	hematopoietic prostaglandin D synthase [Source:MGI Symbol;Acc:MGI:1859384]	chr6	65117293	65144908	3	ensembl_havana	KNOWN	6.09632	7.63782	6.69847	7.24691	7.48981	7.03763	5.69431	6.56713	5.1004	6.07727	5.89996	6.16472
ENSMUSG00000001493	-0.910674	-1.87992	8.35753	7.98282	8.8935	-3.02324	0.0122531	0.451037	-1	protein_coding	Meox1	mesenchyme homeobox 1 [Source:MGI Symbol;Acc:MGI:103220]	chr11	101877510	101894374	1	ensembl_havana	KNOWN	7.37266	7.68338	8.53775	7.56674	8.42172	7.96001	8.87841	8.66607	8.52319	8.5686	8.93143	9.18046
ENSMUSG00000016253	-0.398517	-1.31815	11.0485	10.8545	11.253	-3.02263	0.0122662	0.451268	1	protein_coding	Nelfcd	negative elongation factor complex member C/D, Th1l [Source:MGI Symbol;Acc:MGI:1926424]	chr2	174415804	174427502	6	ensembl_havana	KNOWN	11.0128	10.9621	10.6843	11.0353	10.6665	10.8616	11.2017	11.2294	11.1695	11.3675	11.3497	11.0418
ENSMUSG00000042502	-0.213077	-1.15916	11.8345	11.7113	11.9244	-3.02061	0.0123096	0.452315	-1	protein_coding	Cd2bp2	CD2 antigen (cytoplasmic tail) binding protein 2 [Source:MGI Symbol;Acc:MGI:1917483]	chr7	127191660	127196000	2	ensembl	KNOWN	11.7662	11.7611	11.7638	11.6641	11.7323	11.7375	11.9085	11.9445	11.9631	11.9308	11.9075	11.935
ENSMUSG00000074261	-0.511444	-1.42548	11.4793	11.1966	11.708	-3.02012	0.0123201	0.452315	-1	protein_coding	Erich4	glutamate rich 4 [Source:MGI Symbol;Acc:MGI:3646269]	chr7	25614621	25615892	1	ensembl	KNOWN	11.0893	11.2577	11.4129	11.1552	11.0498	11.3848	11.7556	11.9116	11.6104	11.8185	11.9703	11.3354
ENSMUSG00000028970	0.768892	1.70396	10.6308	10.9156	10.1467	3.01888	0.0123466	0.452576	1	protein_coding	Abcb1b	ATP-binding cassette, sub-family B (MDR/TAP), member 1B [Source:MGI Symbol;Acc:MGI:97568]	chr5	8798147	8866315	9	ensembl_havana	KNOWN	10.6255	11.37	11.0402	10.6155	11.2275	10.9036	10.2317	10.401	10.7151	9.68375	10.2457	10.5105
ENSMUSG00000030825	0.396754	1.31654	8.91977	9.02038	8.62363	3.01877	0.0123491	0.452576	1	protein_coding	Hsd17b14	hydroxysteroid (17-beta) dehydrogenase 14 [Source:MGI Symbol;Acc:MGI:1913315]	chr7	45554893	45567752	7	ensembl_havana	KNOWN	9.20066	9.30282	9.42409	8.92037	9.02622	9.11455	8.46455	8.81599	8.89705	8.44574	8.73136	8.69378
ENSMUSG00000013033	0.355972	1.27985	11.2422	11.4776	11.1216	3.01623	0.012404	0.453899	1	protein_coding	Adgrl1	adhesion G protein-coupled receptor L1 [Source:MGI Symbol;Acc:MGI:1929461]	chr8	83900105	83941954	10	ensembl_havana	KNOWN	11.5076	11.4413	11.3942	11.6729	11.3524	11.4075	11.0282	10.9996	10.7373	11.216	10.9866	11.1623
ENSMUSG00000032470	-0.227489	-1.1708	10.4927	10.3155	10.543	-3.01619	0.0124046	0.453899	-1	protein_coding	Mras	muscle and microspikes RAS [Source:MGI Symbol;Acc:MGI:1100856]	chr9	99385420	99437381	6	ensembl_havana	KNOWN	10.5832	10.5898	10.5702	10.3125	10.3404	10.2935	10.5367	10.5727	10.4844	10.4964	10.6295	10.503
ENSMUSG00000021662	0.297412	1.22894	12.8143	12.936	12.6385	3.01615	0.0124056	0.453899	-1	protein_coding	Arhgef28	Rho guanine nucleotide exchange factor (GEF) 28 [Source:MGI Symbol;Acc:MGI:1346016]	chr13	97898595	98206165	1	ensembl	KNOWN	13.118	12.9882	13.0664	12.9431	12.8196	13.0451	12.5128	12.6798	12.683	12.5098	12.6728	12.733
ENSMUSG00000042371	0.556839	1.47104	15.1396	15.4102	14.8534	3.01503	0.0124298	0.454535	-1	protein_coding	Slc5a10	solute carrier family 5 (sodium/glucose cotransporter), member 10 [Source:MGI Symbol;Acc:MGI:1926089]	chr11	61672781	61720826	4	ensembl_havana	KNOWN	15.6321	15.0691	15.3316	15.2795	15.5169	15.4343	15.0495	14.6131	15.1892	14.7012	14.759	15.1001
ENSMUSG00000003469	0.521426	1.43537	9.21796	9.44239	8.92096	3.01218	0.0124918	0.455308	1	protein_coding	Phyhip	phytanoyl-CoA hydroxylase interacting protein [Source:MGI Symbol;Acc:MGI:1860417]	chr14	70457476	70468832	2	ensembl_havana	KNOWN	9.54405	9.44187	9.41354	9.12902	9.79527	9.40287	8.89245	9.15506	9.07847	8.63438	9.02519	9.10332
ENSMUSG00000021033	-0.527665	-1.44159	14.3442	14.0504	14.5781	-3.00854	0.0125713	0.457703	1	protein_coding	Gstz1	glutathione transferase zeta 1 (maleylacetoacetate isomerase) [Source:MGI Symbol;Acc:MGI:1341859]	chr12	87147707	87164721	1	ensembl	KNOWN	14.5349	13.8333	14.101	14.1302	13.7819	14.2392	14.6987	14.4535	14.6231	14.5986	14.4907	14.6449
ENSMUSG00000005150	-0.369742	-1.29212	10.2011	9.98376	10.3535	-3.0062	0.0126227	0.458874	-1	protein_coding	Wdr83	WD repeat domain containing 83 [Source:MGI Symbol;Acc:MGI:1915086]	chr8	85075035	85081306	10	ensembl_havana	KNOWN	10.2393	10.0696	9.95824	10.0084	9.87969	10.0632	10.4959	10.1683	10.47	10.514	10.3003	10.2462
ENSMUSG00000030979	0.379335	1.30074	10.7276	10.8988	10.5195	3.00423	0.0126661	0.459116	-1	protein_coding	Uros	uroporphyrinogen III synthase [Source:MGI Symbol;Acc:MGI:98917]	chr7	133686243	133710072	9	ensembl_havana	KNOWN	10.9914	10.9341	11.0505	11.0277	10.6845	10.9843	10.7093	10.4549	10.3365	10.6172	10.5528	10.3885
ENSMUSG00000063065	-0.463807	-1.37918	12.5921	12.3168	12.7806	-3.00391	0.0126732	0.459116	1	protein_coding	Mapk3	mitogen-activated protein kinase 3 [Source:MGI Symbol;Acc:MGI:1346859]	chr7	126759601	126765819	5	ensembl_havana	KNOWN	12.5871	12.1513	12.6298	12.1136	12.3315	12.5055	12.8366	12.6058	13.0021	12.7303	12.816	12.7956
ENSMUSG00000028834	-0.675392	-1.59703	9.50237	9.09814	9.77354	-3.00258	0.0127026	0.459116	1	protein_coding	Trim63	tripartite motif-containing 63 [Source:MGI Symbol;Acc:MGI:2447992]	chr4	134315120	134329629	4	ensembl_havana	KNOWN	9.3493	9.17041	9.02733	9.56039	8.93897	8.79506	10.1812	9.97715	9.70798	10.1479	9.6684	9.50426
ENSMUSG00000035540	1.52076	2.86942	12.5473	13.3566	11.8359	3.00179	0.01272	0.459116	-1	protein_coding	Gc	group specific component [Source:MGI Symbol;Acc:MGI:95669]	chr5	89417522	89457898	2	ensembl_havana	KNOWN	12.4338	13.8627	13.0219	12.3816	14.3518	13.3365	11.7479	11.6351	12.2885	11.1402	12.2095	12.158
ENSMUSG00000054191	-0.789793	-1.72883	7.38697	6.9337	7.7235	-3.00162	0.0127239	0.459116	1	protein_coding	Klf1	Kruppel-like factor 1 (erythroid) [Source:MGI Symbol;Acc:MGI:1342771]	chr8	84901928	84905295	1	ensembl	KNOWN	7.37266	6.80517	6.95279	6.71874	6.57908	7.5033	7.6203	7.66191	8.25922	7.8539	7.48492	7.83168
ENSMUSG00000027329	0.492292	1.40668	9.36423	9.73685	9.24456	3.0006	0.0127465	0.459116	-1	protein_coding	Spef1	sperm flagellar 1 [Source:MGI Symbol;Acc:MGI:3513546]	chr2	131170261	131187282	3	ensembl_havana	KNOWN	9.44682	9.56057	9.67878	9.9121	9.80764	9.49081	8.8427	9.04426	8.85344	9.46621	9.38488	8.88258
ENSMUSG00000039774	0.590448	1.50571	7.7958	8.08017	7.48972	2.99932	0.012775	0.459116	1	protein_coding	Galnt12	UDP-N-acetyl-alpha-D-galactosamine:polypeptide N-acetylgalactosaminyltransferase 12 [Source:MGI Symbol;Acc:MGI:2444664]	chr4	47091909	47123070	2	ensembl_havana	KNOWN	8.05568	8.50456	8.03079	7.85624	8.45355	7.93072	7.40212	7.66191	7.18493	7.40392	7.36708	7.69816
ENSMUSG00000027950	-0.598675	-1.51433	8.1377	7.83274	8.43142	-2.9989	0.0127844	0.459206	-1	protein_coding	Chrnb2	cholinergic receptor, nicotinic, beta polypeptide 2 (neuronal) [Source:MGI Symbol;Acc:MGI:87891]	chr3	89746195	89764632	3	ensembl_havana	KNOWN	8.05568	8.21505	7.56183	8.09725	7.80147	7.59951	8.33688	8.57158	8.11893	8.63438	8.45153	8.20835
ENSMUSG00000020180	-0.258174	-1.19596	11.633	11.4957	11.7538	-2.99719	0.0128227	0.460196	1	protein_coding	Snrpd3	small nuclear ribonucleoprotein D3 [Source:MGI Symbol;Acc:MGI:1914582]	chr10	75517551	75537373	2	ensembl_havana	KNOWN	11.5623	11.5167	11.5444	11.4937	11.4049	11.5884	11.7498	11.7679	11.7065	11.8185	11.8148	11.6282
ENSMUSG00000026638	0.480787	1.3955	11.9139	12.16	11.6792	2.99368	0.0129013	0.461325	1	protein_coding	Irf6	interferon regulatory factor 6 [Source:MGI Symbol;Acc:MGI:1859211]	chr1	193153111	193172023	4	ensembl_havana	KNOWN	12.4227	11.9944	12.144	12.3941	11.8506	12.2352	11.6787	11.7454	11.4646	11.798	11.7098	11.5297
ENSMUSG00000037348	-0.630516	-1.54812	12.4019	12.0969	12.7275	-2.99349	0.0129055	0.461325	1	protein_coding	Paqr7	progestin and adipoQ receptor family member VII [Source:MGI Symbol;Acc:MGI:1919154]	chr4	134496697	134510235	6	ensembl_havana	KNOWN	12.5921	11.6876	12.1496	12.3235	11.8928	12.0745	12.8329	12.5944	12.493	12.924	12.6414	12.6169
ENSMUSG00000025188	0.416557	1.33474	10.1965	10.3483	9.93175	2.9895	0.0129957	0.46206	-1	protein_coding	Hps1	Hermansky-Pudlak syndrome 1 homolog (human) [Source:MGI Symbol;Acc:MGI:2177763]	chr19	42755105	42779978	9	ensembl_havana	KNOWN	10.4389	10.7121	10.4871	10.4629	10.3088	10.2732	9.8872	9.97379	10.0188	10.0964	10.0933	9.60563
ENSMUSG00000039910	0.480806	1.39552	12.0853	12.4571	11.9763	2.98944	0.012997	0.46206	1	protein_coding	Cited2	Cbp/p300-interacting transactivator, with Glu/Asp-rich carboxy-terminal domain, 2 [Source:MGI Symbol;Acc:MGI:1306784]	chr10	17723228	17725673	1	ensembl	KNOWN	11.9088	12.47	12.1662	12.4773	12.5937	12.3003	11.6583	11.8607	11.6597	11.8842	12.2356	11.8091
ENSMUSG00000039678	-0.388308	-1.30886	13.4336	13.2316	13.6199	-2.98924	0.0130016	0.46206	1	protein_coding	Tbc1d13	TBC1 domain family, member 13 [Source:MGI Symbol;Acc:MGI:2385326]	chr2	30133746	30152013	8	ensembl_havana	KNOWN	13.5501	13.1228	13.2771	13.2835	13.0189	13.3923	13.5265	13.6154	13.5566	13.6035	13.5289	13.7272
ENSMUSG00000045257	-0.520672	-1.43462	10.6377	10.3509	10.8716	-2.98744	0.0130424	0.46235	1	protein_coding	Morn2	MORN repeat containing 2 [Source:MGI Symbol;Acc:MGI:2674071]	chr17	80290212	80297473	1	ensembl	KNOWN	10.5601	10.098	10.6284	10.1892	10.1816	10.682	10.8544	10.7924	11.0522	10.9482	10.9478	10.7188
ENSMUSG00000073676	-0.334182	-1.26066	12.2385	12.0507	12.3849	-2.98465	0.013106	0.463741	1	protein_coding	Hspe1	heat shock protein 1 (chaperonin 10) [Source:MGI Symbol;Acc:MGI:104680]	chr1	55088132	55091307	2	ensembl_havana	KNOWN	12.215	11.9407	12.1191	11.9421	11.9901	12.2201	12.5241	12.3024	12.454	12.393	12.4674	12.2944
ENSMUSG00000026074	0.292921	1.22512	11.8369	12.0386	11.7457	2.98391	0.0131231	0.463741	1	protein_coding	Map4k4	mitogen-activated protein kinase kinase kinase kinase 4 [Source:MGI Symbol;Acc:MGI:1349394]	chr1	39900913	40026310	18	ensembl_havana	KNOWN	11.8742	11.8727	11.9623	12.0844	12.1443	11.8871	11.5985	11.7957	11.5862	11.6939	11.7209	11.8222
ENSMUSG00000019579	-0.384009	-1.30496	11.7287	11.5132	11.8972	-2.98386	0.0131242	0.463741	-1	protein_coding	Mydgf	myeloid derived growth factor [Source:MGI Symbol;Acc:MGI:2156020]	chr17	56175744	56183920	3	ensembl_havana	KNOWN	11.6739	11.3227	11.7238	11.3331	11.5032	11.7033	11.9842	11.8689	11.9398	11.8229	11.9953	11.8734
ENSMUSG00000044231	0.521009	1.43496	7.85237	8.15316	7.63215	2.98032	0.0132055	0.465719	-1	protein_coding	Nhlrc1	NHL repeat containing 1 [Source:MGI Symbol;Acc:MGI:2145264]	chr13	47012558	47014850	1	ensembl	KNOWN	8.1819	7.97967	8.26007	8.19873	7.83408	8.42668	7.58616	7.5034	7.36136	7.64638	7.90701	7.34306
ENSMUSG00000026628	0.505338	1.41946	7.32899	7.38952	6.88418	2.98012	0.01321	0.465719	-1	protein_coding	Atf3	activating transcription factor 3 [Source:MGI Symbol;Acc:MGI:109384]	chr1	191170296	191218039	3	ensembl_havana	KNOWN	7.17433	6.96129	7.63631	7.26782	7.58866	7.31207	7.86779	7.5936	7.89347	6.99203	6.88574	6.77478
ENSMUSG00000054894	-0.294294	-1.22628	9.42134	9.25112	9.54542	-2.97923	0.0132306	0.465719	1	protein_coding	Atp5s	ATP synthase, H+ transporting, mitochondrial F0 complex, subunit S [Source:MGI Symbol;Acc:MGI:1915305]	chr12	69724962	69744658	1	ensembl	KNOWN	9.51436	9.44628	9.20301	9.22302	9.15439	9.37596	9.48554	9.50108	9.51621	9.5538	9.52903	9.55342
ENSMUSG00000026966	-0.327713	-1.25502	10.2055	10.0217	10.3494	-2.97873	0.0132422	0.465884	-1	protein_coding	Ssna1	Sjogren's syndrome nuclear autoantigen 1 [Source:MGI Symbol;Acc:MGI:1915725]	chr2	25271039	25272438	4	ensembl_havana	KNOWN	10.3273	10.0172	10.1227	9.9121	9.93334	10.2197	10.2965	10.2703	10.3179	10.3327	10.3003	10.4153
ENSMUSG00000005413	0.562043	1.47636	11.0646	11.3316	10.7696	2.97826	0.013253	0.466016	1	protein_coding	Hmox1	heme oxygenase 1 [Source:MGI Symbol;Acc:MGI:96163]	chr8	75093591	75100596	3	ensembl_havana	KNOWN	11.1619	10.9262	11.2205	10.9762	11.777	11.2415	11.1718	11.1558	10.8358	10.8548	10.6252	10.8287
ENSMUSG00000025352	0.703832	1.62882	9.647	9.96221	9.25838	2.97737	0.0132736	0.466252	-1	protein_coding	Gdf11	growth differentiation factor 11 [Source:MGI Symbol;Acc:MGI:1338027]	chr10	128882295	128891718	1	ensembl_havana	KNOWN	9.60165	10.0951	9.81728	9.66655	10.6229	9.59718	9.448	9.58263	9.55756	9.17168	9.2801	9.32336
ENSMUSG00000032839	0.340846	1.2665	11.4623	11.6835	11.3427	2.97419	0.0133474	0.468349	-1	protein_coding	Trpc1	transient receptor potential cation channel, subfamily C, member 1 [Source:MGI Symbol;Acc:MGI:109528]	chr9	95705082	95750375	7	ensembl_havana	KNOWN	11.5939	11.6431	11.5943	11.9059	11.4776	11.6671	11.2241	11.2737	11.1395	11.4069	11.2012	11.42
ENSMUSG00000027965	-0.71697	-1.64373	10.2948	9.86752	10.5845	-2.97388	0.0133547	0.468362	1	protein_coding	Olfm3	olfactomedin 3 [Source:MGI Symbol;Acc:MGI:2387329]	chr3	114904078	115125722	3	ensembl_havana	KNOWN	9.89218	9.8408	10.3361	9.68998	9.45092	10.4617	10.636	10.6164	10.8599	10.3837	10.5551	10.8146
ENSMUSG00000051483	0.879324	1.83951	12.3317	12.7095	11.8302	2.97243	0.0133884	0.469235	1	protein_coding	Cbr1	carbonyl reductase 1 [Source:MGI Symbol;Acc:MGI:88284]	chr16	93607837	93610505	1	ensembl_havana	KNOWN	12.2178	12.879	13.0533	12.1633	13.2995	12.6657	11.9274	11.8525	12.4313	11.6339	11.9736	11.8831
ENSMUSG00000001383	-0.328036	-1.2553	12.1033	11.9234	12.2515	-2.97211	0.013396	0.469235	1	protein_coding	Zmat2	zinc finger, matrin type 2 [Source:MGI Symbol;Acc:MGI:1913742]	chr18	36793923	36799660	1	ensembl	KNOWN	12.0186	11.7144	12.0007	11.7641	11.9469	12.0594	12.2816	12.3204	12.3791	12.3354	12.2087	12.2103
ENSMUSG00000032384	0.439291	1.35594	10.1933	10.4488	10.0095	2.97169	0.0134059	0.469235	1	protein_coding	Csnk1g1	casein kinase 1, gamma 1 [Source:MGI Symbol;Acc:MGI:2660884]	chr9	65908974	66045009	8	ensembl_havana	KNOWN	10.3809	10.5203	10.2645	10.7235	10.4123	10.2106	9.8553	10.1713	9.75219	10.0758	10.0007	9.95205
ENSMUSG00000058748	0.330576	1.25752	9.30584	9.38906	9.05849	2.96751	0.0135038	0.472055	1	protein_coding	Zfp958	zinc finger protein 958 [Source:MGI Symbol;Acc:MGI:2385298]	chr8	4613167	4629549	2	ensembl_havana	KNOWN	9.76686	9.37402	9.45529	9.35101	9.3304	9.48578	9.23312	9.32794	9.17019	9.0014	9.13141	9.04264
ENSMUSG00000010067	0.502042	1.41622	10.5625	10.7813	10.2793	2.96635	0.0135312	0.472055	1	protein_coding	Rassf1	Ras association (RalGDS/AF-6) domain family member 1 [Source:MGI Symbol;Acc:MGI:1928386]	chr9	107551555	107562267	10	ensembl_havana	KNOWN	10.7453	10.8665	10.4996	10.9425	10.7755	10.626	10.5501	10.5749	10.3312	10.6273	9.96731	10.2432
ENSMUSG00000022598	-0.864627	-1.82087	10.2665	9.66406	10.5287	-2.96606	0.0135381	0.472055	1	protein_coding	Psca	prostate stem cell antigen [Source:MGI Symbol;Acc:MGI:1919623]	chr15	74714839	74717069	1	ensembl_havana	KNOWN	10.1494	10.0696	10.6711	9.29609	9.57667	10.1194	10.5894	10.0961	11.0441	10.6905	10.7677	10.1279
ENSMUSG00000041609	0.302419	1.23321	11.6531	11.8214	11.519	2.96527	0.0135568	0.472055	-1	protein_coding	Ccdc64	coiled-coil domain containing 64 [Source:MGI Symbol;Acc:MGI:1922915]	chr5	115648175	115731621	10	ensembl_havana	KNOWN	11.6344	11.8167	11.6301	11.8066	11.9728	11.6848	11.5606	11.5677	11.606	11.4656	11.4449	11.6464
ENSMUSG00000026249	0.68667	1.60956	11.0212	11.3453	10.6587	2.96441	0.0135772	0.47213	-1	protein_coding	Serpine2	serine (or cysteine) peptidase inhibitor, clade E, member 2 [Source:MGI Symbol;Acc:MGI:101780]	chr1	79794197	79861180	6	ensembl_havana	KNOWN	11.8482	10.7783	11.7248	11.4601	11.2199	11.3561	10.7348	10.4764	10.6802	10.5654	10.7422	10.6683
ENSMUSG00000058638	0.279539	1.21381	11.418	11.5577	11.2782	2.96419	0.0135823	0.47213	1	protein_coding	Zfp110	zinc finger protein 110 [Source:MGI Symbol;Acc:MGI:1890378]	chr7	12834761	12850577	5	ensembl_havana	KNOWN	11.6939	11.3804	11.5176	11.4993	11.5761	11.5978	11.2759	11.3194	11.3212	11.2726	11.2084	11.3535
ENSMUSG00000025170	0.432236	1.34932	7.21368	7.40186	6.96962	2.96374	0.013593	0.472228	-1	protein_coding	Rab40b	Rab40B, member RAS oncogene family [Source:MGI Symbol;Acc:MGI:2183451]	chr11	121356125	121388251	4	ensembl_havana	KNOWN	7.44996	7.52556	7.28921	7.11467	7.60765	7.48326	6.83181	7.1221	7.2311	7.0654	6.94178	6.90169
ENSMUSG00000017724	0.982824	1.97633	6.53235	6.80726	5.82443	2.96228	0.0136277	0.472456	-1	protein_coding	Etv4	ets variant 4 [Source:MGI Symbol;Acc:MGI:99423]	chr11	101769742	101785371	12	ensembl_havana	KNOWN	6.83329	7.10215	6.73282	7.16011	7.38368	5.87798	6.6454	6.67022	6.5092	6.21263	5.71938	5.54129
ENSMUSG00000030109	-0.862124	-1.81771	8.00378	7.45126	8.31339	-2.96215	0.0136309	0.472456	1	protein_coding	Slc6a12	solute carrier family 6 (neurotransmitter transporter, betaine/GABA), member 12 [Source:MGI Symbol;Acc:MGI:95628]	chr6	121343076	121365775	10	ensembl_havana	KNOWN	8.26981	8.01574	7.87032	7.40627	6.88942	8.0581	8.24137	7.75866	8.59556	8.27066	8.58948	8.08003
ENSMUSG00000066607	0.581503	1.49641	7.28994	7.62547	7.04397	2.96097	0.0136588	0.472821	1	protein_coding	6030419C18Rik	RIKEN cDNA 6030419C18 gene [Source:MGI Symbol;Acc:MGI:2442108]	chr9	58488603	58499742	1	ensembl	KNOWN	7.49929	7.79829	7.56183	7.40627	7.98688	7.48326	7.19114	6.73507	6.68536	6.96672	7.32556	6.83963
ENSMUSG00000022215	-0.632056	-1.54977	11.0992	10.6989	11.3309	-2.9581	0.0137275	0.474462	1	protein_coding	Fitm1	fat storage-inducing transmembrane protein 1 [Source:MGI Symbol;Acc:MGI:1915930]	chr14	55575617	55576952	1	ensembl_havana	KNOWN	11.4175	10.5798	10.6688	10.7291	10.4601	10.9074	11.5539	11.2096	11.6713	11.3208	11.3664	11.3055
ENSMUSG00000063383	0.5743	1.48895	7.08237	7.32648	6.75218	2.95745	0.0137431	0.474756	-1	protein_coding	Zfp947	zinc finger protein 947 [Source:MGI Symbol;Acc:MGI:3646759]	chr17	22144359	22166190	1	ensembl_havana	KNOWN	7.11227	7.85248	7.09161	7.32879	7.36149	7.28917	6.61184	7.04746	7.03683	6.65433	6.82744	6.77478
ENSMUSG00000057541	0.317902	1.24652	10.0927	10.2699	9.952	2.95318	0.0138458	0.476951	-1	protein_coding	Pus7	pseudouridylate synthase 7 homolog (S. cerevisiae) [Source:MGI Symbol;Acc:MGI:1925947]	chr5	23740648	23783711	9	ensembl_havana	KNOWN	10.18	10.3936	10.0733	10.31	10.2004	10.2992	9.94223	9.82533	10.0319	9.87275	9.89819	10.0851
ENSMUSG00000030653	-0.464558	-1.37989	11.1267	10.8861	11.3506	-2.95243	0.0138639	0.477202	1	protein_coding	Pde2a	phosphodiesterase 2A, cGMP-stimulated [Source:MGI Symbol;Acc:MGI:2446107]	chr7	101421691	101512829	3	ensembl	KNOWN	10.7325	10.9528	11.3381	10.7273	11.0236	10.9074	11.1975	11.2238	11.3659	11.4645	11.1412	11.4462
ENSMUSG00000031174	-0.450644	-1.36665	8.7114	8.51085	8.9615	-2.95123	0.013893	0.47771	-1	protein_coding	Rpgr	retinitis pigmentosa GTPase regulator [Source:MGI Symbol;Acc:MGI:1344037]	chrX	10073621	10216920	9	ensembl_havana	KNOWN	8.51736	8.75271	8.34024	8.7376	8.40011	8.39485	8.7761	8.80093	8.93241	9.23134	8.77056	8.88258
ENSMUSG00000023079	0.363987	1.28698	10.3157	10.5068	10.1428	2.949	0.0139472	0.478699	-1	protein_coding	Gtf2ird1	general transcription factor II I repeat domain-containing 1 [Source:MGI Symbol;Acc:MGI:1861942]	chr5	134357656	134456716	31	ensembl_havana	KNOWN	10.4262	10.5161	10.3107	10.6596	10.4069	10.454	10.1317	10.4525	10.0023	10.1224	10.1686	10.1376
ENSMUSG00000059482	0.407552	1.32643	9.87241	10.097	9.68943	2.94665	0.0140046	0.479081	1	protein_coding	2610301B20Rik	RIKEN cDNA 2610301B20 gene [Source:MGI Symbol;Acc:MGI:1914407]	chr4	10874498	10899425	5	ensembl_havana	KNOWN	10.0202	10.1717	9.80119	10.1837	10.1784	9.92887	9.57532	9.88728	9.65393	9.56228	9.89109	9.61492
ENSMUSG00000014226	-0.264458	-1.20118	11.3424	11.2077	11.4721	-2.94602	0.01402	0.47912	-1	protein_coding	Cacybp	calcyclin binding protein [Source:MGI Symbol;Acc:MGI:1270839]	chr1	160202367	160212875	3	ensembl_havana	KNOWN	11.2201	11.1751	11.378	11.1482	11.1536	11.3213	11.3966	11.4734	11.4267	11.5383	11.4701	11.408
ENSMUSG00000021207	-0.664749	-1.58529	16.7964	16.4233	17.088	-2.94457	0.0140556	0.479598	1	protein_coding	Akr1c21	aldo-keto reductase family 1, member C21 [Source:MGI Symbol;Acc:MGI:1924587]	chr13	4574075	4586541	2	ensembl_havana	KNOWN	16.9874	16.0725	16.6204	16.4138	16.1124	16.7437	17.0927	16.9258	17.3237	17.0378	17.0181	17.2082
ENSMUSG00000071847	-0.436028	-1.35287	8.39246	8.18502	8.62105	-2.9423	0.0141113	0.480763	1	protein_coding	Apcdd1	adenomatosis polyposis coli down-regulated 1 [Source:MGI Symbol;Acc:MGI:3513977]	chr18	62922327	62953195	2	ensembl	KNOWN	8.32557	8.17308	8.58552	8.0254	8.36707	8.16259	8.67413	8.33057	8.20242	8.57699	8.68286	8.6033
ENSMUSG00000026500	-0.346134	-1.27115	11.028	10.8471	11.1932	-2.94119	0.0141386	0.481203	1	protein_coding	Cox20	COX20 Cox2 chaperone [Source:MGI Symbol;Acc:MGI:1913609]	chr1	178319130	178322693	2	ensembl_havana	KNOWN	10.8127	10.688	10.8499	10.6337	10.8168	11.0907	11.2893	11.1837	11.3915	11.1543	11.2041	11.2213
ENSMUSG00000054226	-0.331075	-1.25795	12.9354	12.726	13.0571	-2.94079	0.0141485	0.481294	1	protein_coding	Tprkb	Tp53rk binding protein [Source:MGI Symbol;Acc:MGI:1917036]	chr6	85911865	85930284	14	ensembl_havana	KNOWN	12.925	12.8343	12.8339	12.7884	12.523	12.8667	13.026	12.9836	13.2729	13.0055	13.1191	13.0467
ENSMUSG00000003039	-0.31536	-1.24432	12.4585	12.307	12.6223	-2.9376	0.0142275	0.482818	1	protein_coding	Fam32a	family with sequence similarity 32, member A [Source:MGI Symbol;Acc:MGI:1915172]	chr8	72219730	72223764	1	ensembl	KNOWN	12.4821	12.1847	12.3627	12.2778	12.3012	12.3419	12.7125	12.5205	12.4516	12.6301	12.7286	12.5083
ENSMUSG00000020513	-0.496473	-1.41076	7.87166	7.74419	8.24066	-2.93747	0.0142308	0.482818	1	protein_coding	Tubd1	tubulin, delta 1 [Source:MGI Symbol;Acc:MGI:1891826]	chr11	86544991	86567360	5	ensembl_havana	KNOWN	7.68129	7.79829	7.80725	7.89708	7.68118	7.65431	8.19681	7.5219	7.4998	8.30135	8.14042	8.2802
ENSMUSG00000000346	-0.297516	-1.22903	14.2692	14.0943	14.3918	-2.93709	0.0142402	0.482818	1	protein_coding	Dazap2	DAZ associated protein 2 [Source:MGI Symbol;Acc:MGI:1344344]	chr15	100615628	100620731	1	ensembl	KNOWN	14.2525	13.9805	14.1858	13.9716	14.1284	14.1828	14.4542	14.3691	14.5303	14.3117	14.4561	14.4076
ENSMUSG00000090877	-0.644945	-1.56368	10.9188	10.4916	11.1365	-2.93694	0.0142439	0.482818	-1	protein_coding	Hspa1b	heat shock protein 1B [Source:MGI Symbol;Acc:MGI:99517]	chr17	34956436	34959238	1	ensembl_havana	KNOWN	10.653	10.9103	11.0282	10.2639	10.4834	10.7275	11.2462	10.6671	11.6363	11.1724	11.2268	11.0104
ENSMUSG00000027177	-0.314464	-1.24355	13.2593	13.12	13.4344	-2.93623	0.0142617	0.483177	-1	protein_coding	Hipk3	homeodomain interacting protein kinase 3 [Source:MGI Symbol;Acc:MGI:1314882]	chr2	104426481	104494446	4	ensembl_havana	KNOWN	13.0099	12.9741	13.2275	13.0897	13.0886	13.1816	13.4014	13.3996	13.4358	13.3592	13.3072	13.6369
ENSMUSG00000074500	0.723917	1.65166	5.81563	6.1592	5.43528	2.935	0.0142924	0.483725	-1	protein_coding	Zfp558	zinc finger protein 558 [Source:MGI Symbol;Acc:MGI:1921681]	chr9	18455575	18478268	4	ensembl_havana	KNOWN	5.46245	6.35771	5.93814	5.98177	6.50001	5.99581	5.48785	6.15802	5.59997	5.5728	5.27193	5.46112
ENSMUSG00000005233	0.495914	1.41021	11.2349	11.4274	10.9315	2.93454	0.0143039	0.483808	-1	protein_coding	Spc25	SPC25, NDC80 kinetochore complex component, homolog (S. cerevisiae) [Source:MGI Symbol;Acc:MGI:1913692]	chr2	69193895	69206194	9	ensembl_havana	KNOWN	11.7018	11.6081	11.4521	11.2397	11.57	11.4725	10.9072	11.0012	11.0713	10.7658	11.3536	10.675
ENSMUSG00000063558	1.04235	2.05959	5.77262	6.35424	5.31189	2.93223	0.0143616	0.484594	1	protein_coding	Aox1	aldehyde oxidase 1 [Source:MGI Symbol;Acc:MGI:88035]	chr1	58029931	58106413	2	ensembl_havana	KNOWN	5.12803	6.31975	5.68098	6.29863	5.96497	6.79912	5.48785	6.20456	5.45187	5.87446	5.08551	4.97569
ENSMUSG00000002064	-0.265446	-1.20201	11.6796	11.5546	11.8201	-2.93093	0.0143942	0.485387	1	protein_coding	Sdf2	stromal cell derived factor 2 [Source:MGI Symbol;Acc:MGI:108019]	chr11	78245746	78255496	3	ensembl_havana	KNOWN	11.5796	11.5396	11.5966	11.401	11.6489	11.614	11.7775	11.6749	11.8631	11.8291	11.826	11.805
ENSMUSG00000040699	-0.367608	-1.29021	10.2892	10.0676	10.4352	-2.92891	0.0144452	0.485601	-1	protein_coding	Limd2	LIM domain containing 2 [Source:MGI Symbol;Acc:MGI:1915053]	chr11	106156256	106160860	4	ensembl_havana	KNOWN	10.1686	10.0261	10.08	9.83713	10.1398	10.2258	10.5074	10.5046	10.676	10.3051	10.6337	10.3666
ENSMUSG00000048439	0.251282	1.19026	8.78052	8.87733	8.62605	2.92848	0.0144561	0.485601	1	protein_coding	Nupl2	nucleoporin like 2 [Source:MGI Symbol;Acc:MGI:2387631]	chr5	24164963	24184013	4	ensembl_havana	KNOWN	9.03492	9.01871	8.88948	8.92696	8.8699	8.83514	8.62452	8.64091	8.64756	8.57699	8.75501	8.54615
ENSMUSG00000018740	-0.346789	-1.27173	10.6875	10.5232	10.87	-2.92845	0.0144568	0.485601	1	protein_coding	Slc25a35	solute carrier family 25, member 35 [Source:MGI Symbol;Acc:MGI:1919248]	chr11	68968131	68974365	3	ensembl_havana	KNOWN	10.5455	10.443	10.563	10.6695	10.2972	10.603	10.8828	10.8355	10.7999	10.8787	10.6982	11.0331
ENSMUSG00000022204	0.237708	1.17912	10.423	10.4837	10.246	2.92765	0.014477	0.485981	1	protein_coding	Ngdn	neuroguidin, EIF4E binding protein [Source:MGI Symbol;Acc:MGI:1916216]	chr14	55015454	55024135	1	ensembl	KNOWN	10.6338	10.4605	10.6146	10.4629	10.4936	10.4946	10.4301	10.3985	10.3496	10.3202	10.2233	10.1945
ENSMUSG00000022210	-0.334739	-1.26115	13.3215	13.1647	13.4994	-2.92742	0.0144827	0.485981	1	protein_coding	Dhrs4	dehydrogenase/reductase (SDR family) member 4 [Source:MGI Symbol;Acc:MGI:90169]	chr14	55478758	55490338	1	ensembl	KNOWN	13.33	13.0029	13.1189	13.1818	13.069	13.2432	13.5771	13.4795	13.3573	13.6415	13.4871	13.3696
ENSMUSG00000039286	0.313215	1.24247	11.8613	11.9931	11.6799	2.92682	0.014498	0.486251	-1	protein_coding	Fndc3b	fibronectin type III domain containing 3B [Source:MGI Symbol;Acc:MGI:1919257]	chr3	27416162	27711307	4	ensembl_havana	KNOWN	12.0144	12.0294	12.1448	11.9241	12.1047	11.9505	11.6103	11.7795	11.7388	11.5952	11.5624	11.8821
ENSMUSG00000001870	-0.604278	-1.52022	10.5419	10.2204	10.8246	-2.92619	0.0145139	0.486539	1	protein_coding	Ltbp1	latent transforming growth factor beta binding protein 1 [Source:MGI Symbol;Acc:MGI:109151]	chr17	75005568	75392512	7	ensembl_havana	KNOWN	10.1876	10.2795	11.0875	10.1671	10.3488	10.1452	10.6339	10.4929	10.6864	10.9739	10.6359	10.8642
ENSMUSG00000026520	0.352475	1.27675	9.90497	10.0737	9.72122	2.92463	0.0145534	0.48713	1	protein_coding	Pycr2	pyrroline-5-carboxylate reductase family, member 2 [Source:MGI Symbol;Acc:MGI:1277956]	chr1	180904293	180908088	4	ensembl_havana	KNOWN	10.3204	10.1367	9.94731	10.0177	10.1135	10.0899	9.60546	9.70099	9.76402	9.75202	9.88753	9.52413
ENSMUSG00000041263	0.394732	1.3147	8.7727	8.95817	8.56344	2.92349	0.0145825	0.487271	-1	protein_coding	Rusc1	RUN and SH3 domain containing 1 [Source:MGI Symbol;Acc:MGI:1919546]	chr3	89083981	89093311	7	ensembl_havana	KNOWN	8.99249	9.22792	9.18452	8.93352	9.12175	8.81924	8.5644	8.34102	8.39723	8.55168	8.80118	8.33746
ENSMUSG00000030247	-0.415918	-1.33415	8.98641	8.74954	9.16546	-2.92161	0.0146303	0.487271	-1	protein_coding	Kcnj8	potassium inwardly-rectifying channel, subfamily J, member 8 [Source:MGI Symbol;Acc:MGI:1100508]	chr6	142564837	142571614	2	ensembl_havana	KNOWN	9.0598	8.48753	8.7951	8.83888	8.80559	8.60416	9.3898	9.20742	9.15231	9.27324	9.11323	9.10991
ENSMUSG00000079427	-0.291805	-1.22417	9.17031	8.9687	9.2605	-2.92025	0.0146652	0.487271	-1	protein_coding	Mthfsl	5, 10-methenyltetrahydrofolate synthetase-like [Source:MGI Symbol;Acc:MGI:3780550]	chr9	88688602	88720296	7	ensembl_havana	KNOWN	9.08425	9.05382	9.10151	8.85969	8.89329	9.15311	9.3898	9.25795	9.46883	9.23665	9.33344	9.21142
ENSMUSG00000032526	-0.407169	-1.32608	10.2652	10.0981	10.5053	-2.91984	0.0146758	0.487271	1	protein_coding	Deb1	differentially expressed in B16F10 1 [Source:MGI Symbol;Acc:MGI:1349474]	chr9	121710389	121712921	1	ensembl	KNOWN	9.92865	9.86407	10.1547	10.0208	9.9887	10.2848	10.6609	10.2117	10.5519	10.6192	10.4087	10.4879
ENSMUSG00000031521	0.330781	1.25769	11.5329	11.7035	11.3727	2.91838	0.0147131	0.487833	1	protein_coding	Aga	aspartylglucosaminidase [Source:MGI Symbol;Acc:MGI:104873]	chr8	53511702	53523421	1	ensembl	KNOWN	11.9292	11.5427	11.5849	11.6788	11.6432	11.7884	11.4027	11.2476	11.4598	11.3357	11.369	11.4133
ENSMUSG00000058454	-0.444425	-1.36077	11.0305	10.7873	11.2317	-2.91573	0.0147814	0.489126	1	protein_coding	Dhcr7	7-dehydrocholesterol reductase [Source:MGI Symbol;Acc:MGI:1298378]	chr7	143823145	143848410	10	ensembl_havana	KNOWN	11.1133	10.6918	10.9967	10.8204	10.5289	11.0125	11.1339	11.1837	11.1901	11.0497	11.2084	11.4371
ENSMUSG00000022304	0.557857	1.47208	11.4727	11.6828	11.1249	2.91472	0.0148075	0.489506	-1	protein_coding	Dpys	dihydropyrimidinase [Source:MGI Symbol;Acc:MGI:1928679]	chr15	39768485	39857470	4	ensembl_havana	KNOWN	11.9515	11.7857	11.7259	11.545	11.7149	11.7884	11.0009	11.029	11.7556	10.9006	11.2198	11.2544
ENSMUSG00000027459	0.359981	1.28341	9.66232	9.86707	9.50709	2.91439	0.0148162	0.489514	-1	protein_coding	Fam110a	family with sequence similarity 110, member A [Source:MGI Symbol;Acc:MGI:1921097]	chr2	151969398	151980219	4	ensembl_havana	KNOWN	9.81636	9.73659	10.1097	9.7691	9.82397	10.0081	9.3898	9.22446	9.54848	9.4526	9.51524	9.55342
ENSMUSG00000053333	-0.473491	-1.38846	10.6517	10.4259	10.8994	-2.91377	0.0148321	0.489591	1	protein_coding	Dis3l2	DIS3 mitotic control homolog (S. cerevisiae)-like 2 [Source:MGI Symbol;Acc:MGI:2442555]	chr1	86703808	87050095	6	ensembl_havana	KNOWN	10.7247	10.1664	10.4694	10.6093	10.0934	10.5749	10.9329	10.7577	10.7941	10.8753	10.9201	10.9026
ENSMUSG00000028199	0.443377	1.35978	14.4268	14.7196	14.2762	2.91304	0.014851	0.489974	1	protein_coding	Cryz	crystallin, zeta [Source:MGI Symbol;Acc:MGI:88527]	chr3	154596711	154623182	11	ensembl_havana	KNOWN	14.2457	14.7721	14.3711	14.8504	14.7065	14.6019	14.3888	14.3627	13.9932	14.2815	14.3435	14.2036
ENSMUSG00000026248	-0.283379	-1.21704	11.2943	11.1459	11.4293	-2.91196	0.0148789	0.490411	1	protein_coding	Mrpl44	mitochondrial ribosomal protein L44 [Source:MGI Symbol;Acc:MGI:1916413]	chr1	79776018	79781445	2	ensembl_havana	KNOWN	11.2936	11.0789	11.2579	11.0338	11.1357	11.2681	11.4319	11.3469	11.3966	11.4197	11.5285	11.3396
ENSMUSG00000001151	-0.372597	-1.29468	11.1955	11.0518	11.4244	-2.91006	0.0149285	0.490809	-1	protein_coding	Pcnt	pericentrin (kendrin) [Source:MGI Symbol;Acc:MGI:102722]	chr10	76351254	76442912	1	ensembl	KNOWN	10.9432	11.1536	10.8999	11.2711	10.9751	10.9093	11.2352	11.4841	11.2017	11.3772	11.3432	11.5528
ENSMUSG00000025466	-0.377001	-1.29864	10.3852	10.1923	10.5693	-2.90995	0.0149313	0.490809	-1	protein_coding	Fuom	fucose mutarotase [Source:MGI Symbol;Acc:MGI:1916314]	chr7	140096770	140102441	13	ensembl_havana	KNOWN	10.3476	10.185	10.1356	9.93842	10.2942	10.3444	10.6772	10.3909	10.6011	10.5612	10.6818	10.465
ENSMUSG00000023010	-0.446252	-1.3625	17.345	17.113	17.5593	-2.90772	0.0149897	0.492052	1	protein_coding	Tmbim6	transmembrane BAX inhibitor motif containing 6 [Source:MGI Symbol;Acc:MGI:99682]	chr15	99392882	99410049	9	ensembl_havana	KNOWN	17.4173	16.7946	17.2616	17.0012	17.0398	17.2981	17.5668	17.4558	17.6275	17.5134	17.4938	17.6705
ENSMUSG00000000581	-0.255479	-1.19373	11.882	11.7203	11.9758	-2.90642	0.0150237	0.49251	1	protein_coding	C1d	C1D nuclear receptor co-repressor [Source:MGI Symbol;Acc:MGI:1927354]	chr11	17257579	17269176	5	ensembl_havana	KNOWN	11.9337	11.6996	11.7659	11.7135	11.6962	11.7512	12.0709	12.0115	12.0143	12.0002	12.0489	11.8782
ENSMUSG00000031283	0.945499	1.92585	10.3802	10.8958	9.95031	2.90547	0.0150486	0.493084	-1	protein_coding	Chrdl1	chordin-like 1 [Source:MGI Symbol;Acc:MGI:1933172]	chrX	143285674	143394262	4	ensembl_havana	KNOWN	11.0318	11.3465	10.6123	11.0429	10.689	10.9555	10.1754	10.0491	8.80847	9.88632	9.76086	10.2037
ENSMUSG00000051323	0.50071	1.41491	7.19827	7.43887	6.93816	2.90413	0.0150839	0.493997	-1	protein_coding	Pcdh19	protocadherin 19 [Source:MGI Symbol;Acc:MGI:2685563]	chrX	133582860	133688987	5	ensembl_havana	KNOWN	7.20438	7.36705	6.98164	7.2257	7.60765	7.48326	6.88895	7.32531	7.48082	6.86078	6.82744	7.12625
ENSMUSG00000029603	0.726222	1.6543	5.6016	5.95274	5.22652	2.90053	0.0151792	0.494867	-1	protein_coding	Dtx1	deltex 1 homolog (Drosophila) [Source:MGI Symbol;Acc:MGI:1352744]	chr5	120680202	120711927	6	ensembl_havana	KNOWN	5.73375	5.92382	5.74969	5.43429	6.37263	6.05131	5.06043	5.35656	5.85713	5.43194	5.27193	4.97569
ENSMUSG00000029632	-0.280569	-1.21467	14.6434	14.4991	14.7796	-2.90042	0.0151821	0.494867	-1	protein_coding	Ndufa4	NADH dehydrogenase (ubiquinone) 1 alpha subcomplex, 4 [Source:MGI Symbol;Acc:MGI:107686]	chr6	11900292	11907497	5	ensembl_havana	KNOWN	14.6075	14.3965	14.5489	14.3587	14.5077	14.6308	14.8441	14.7105	14.7774	14.7605	14.8316	14.7468
ENSMUSG00000020744	0.32536	1.25298	12.5327	12.6978	12.3725	2.90017	0.0151886	0.494867	-1	protein_coding	Slc25a19	solute carrier family 25 (mitochondrial thiamine pyrophosphate carrier), member 19 [Source:MGI Symbol;Acc:MGI:1914533]	chr11	115614178	115628295	12	ensembl_havana	KNOWN	12.7691	12.6501	12.9245	12.6132	12.5902	12.8902	12.2975	12.2213	12.3196	12.3367	12.2818	12.4989
ENSMUSG00000024160	-0.321337	-1.24949	10.9761	10.8129	11.1343	-2.90005	0.0151919	0.494867	1	protein_coding	Spsb3	splA/ryanodine receptor domain and SOCS box containing 3 [Source:MGI Symbol;Acc:MGI:1891471]	chr17	24886643	24892152	9	ensembl_havana	KNOWN	10.9762	10.7888	11.0573	10.6596	10.7458	11.0333	11.0519	10.978	11.0197	11.1724	11.1246	11.1058
ENSMUSG00000031955	-0.21899	-1.16392	12.4266	12.2854	12.5044	-2.89607	0.0152977	0.497391	-1	protein_coding	Bcar1	breast cancer anti-estrogen resistance 1 [Source:MGI Symbol;Acc:MGI:108091]	chr8	111710485	111743849	1	ensembl	KNOWN	12.3217	12.3927	12.3791	12.2778	12.2455	12.3329	12.5853	12.5251	12.5459	12.5109	12.5654	12.4368
ENSMUSG00000079003	-0.342621	-1.26806	10.0705	9.89528	10.2379	-2.89557	0.0153113	0.497391	1	protein_coding	Samd1	sterile alpha motif domain containing 1 [Source:MGI Symbol;Acc:MGI:2142433]	chr8	83997672	84000386	1	ensembl	KNOWN	9.73118	10.081	9.9252	9.73572	10.0934	9.85672	10.2591	10.1506	10.2991	10.295	10.2429	10.1758
ENSMUSG00000025733	-0.256468	-1.19455	11.7237	11.5746	11.8311	-2.89526	0.0153194	0.497391	-1	protein_coding	Rhot2	ras homolog gene family, member T2 [Source:MGI Symbol;Acc:MGI:2384892]	chr17	25838457	25844851	17	ensembl_havana	KNOWN	11.7498	11.5793	11.6312	11.5599	11.5158	11.6481	11.8304	11.9063	11.7704	11.9316	11.7535	11.8081
ENSMUSG00000029368	0.691666	1.61515	9.67013	9.98996	9.29829	2.89502	0.0153258	0.497391	1	protein_coding	Alb	albumin [Source:MGI Symbol;Acc:MGI:87991]	chr5	90460897	90476602	3	ensembl_havana	KNOWN	10.1339	10.3329	10.1674	9.67831	10.0628	10.2288	8.81348	9.14912	9.58004	8.89808	9.72538	9.27141
ENSMUSG00000067567	0.366287	1.28903	9.3549	9.51606	9.14977	2.895	0.0153265	0.497391	-1	protein_coding	Hdac8	histone deacetylase 8 [Source:MGI Symbol;Acc:MGI:1917565]	chrX	102284639	102505359	5	ensembl_havana	KNOWN	9.47175	9.73298	9.36509	9.45494	9.67444	9.41879	9.11833	9.32794	9.24523	9.26807	9.20195	8.97929
ENSMUSG00000031311	-0.23424	-1.17629	12.9408	12.8122	13.0464	-2.89424	0.0153467	0.497391	1	protein_coding	Nono	non-POU-domain-containing, octamer binding protein [Source:MGI Symbol;Acc:MGI:1855692]	chrX	101429318	101448591	7	ensembl_havana	KNOWN	12.9097	12.8288	12.8749	12.7848	12.7898	12.8618	13.0212	12.9499	13.1294	13.0592	12.9835	13.0965
ENSMUSG00000045555	0.882905	1.84408	5.75026	6.15705	5.27415	2.89286	0.0153839	0.497515	1	protein_coding	Mettl24	methyltransferase like 24 [Source:MGI Symbol;Acc:MGI:3045338]	chr10	40683282	40811083	1	ensembl_havana	KNOWN	5.35936	6.28075	6.25417	6.45266	6.02268	5.99581	5.24685	5.89971	5.66868	5.00452	5.84224	4.97569
ENSMUSG00000055884	0.512695	1.42671	9.081	9.38646	8.87377	2.89282	0.0153849	0.497515	1	protein_coding	Fancm	Fanconi anemia, complementation group M [Source:MGI Symbol;Acc:MGI:2442306]	chr12	65075606	65132058	1	ensembl	KNOWN	9.08425	9.71481	8.96367	9.4595	9.4666	9.23328	8.7142	8.99215	8.7222	8.9377	8.80873	8.87487
ENSMUSG00000003038	-0.34633	-1.27132	10.6854	10.4818	10.8281	-2.88931	0.0154794	0.499094	-1	protein_coding	Hmgn2	high mobility group nucleosomal binding domain 2 [Source:MGI Symbol;Acc:MGI:96136]	chr4	133964738	133968650	13	ensembl_havana	KNOWN	10.7064	10.4004	10.5984	10.4652	10.5339	10.4462	11.0424	10.6609	10.8872	10.8855	10.6962	10.9026
ENSMUSG00000049339	-0.392736	-1.31288	13.501	13.2891	13.6818	-2.88896	0.015489	0.499094	1	protein_coding	Fam134a	family with sequence similarity 134, member A [Source:MGI Symbol;Acc:MGI:2388278]	chr1	75142778	75147913	8	ensembl_havana	KNOWN	13.5926	13.1009	13.3927	13.2182	13.1837	13.4653	13.7232	13.5544	13.7349	13.6805	13.5667	13.7983
ENSMUSG00000035829	0.578167	1.49295	9.2534	9.54223	8.96406	2.88873	0.0154952	0.499094	1	protein_coding	Ppp1r26	protein phosphatase 1, regulatory subunit 26 [Source:MGI Symbol;Acc:MGI:2685193]	chr2	28446800	28455508	5	ensembl_havana	KNOWN	9.45309	9.85082	9.37055	9.61445	9.87186	9.14037	8.69831	9.19595	8.95322	8.89808	9.08862	8.90548
ENSMUSG00000042672	-0.903213	-1.87023	8.59119	8.08361	8.98682	-2.8874	0.0155313	0.49959	-1	protein_coding	Dcst1	DC-STAMP domain containing 1 [Source:MGI Symbol;Acc:MGI:1925022]	chr3	89350219	89365253	6	ensembl_havana	KNOWN	8.35266	8.24575	8.40558	8.63672	7.48981	8.12429	9.36484	9.10686	8.40732	9.2472	9.16711	8.54615
ENSMUSG00000030612	-0.393072	-1.31319	11.0439	10.8324	11.2255	-2.8865	0.0155558	0.499639	-1	protein_coding	Mrpl46	mitochondrial ribosomal protein L46 [Source:MGI Symbol;Acc:MGI:1914558]	chr7	78775236	78783531	2	ensembl_havana	KNOWN	10.9499	10.6233	10.9985	10.6093	10.8189	11.0691	11.3692	11.1469	11.2655	11.2752	11.1984	11.203
ENSMUSG00000026172	-0.359475	-1.28296	10.2379	10.0493	10.4087	-2.8864	0.0155583	0.499639	1	protein_coding	Bcs1l	BCS1-like (yeast) [Source:MGI Symbol;Acc:MGI:1914071]	chr1	74588289	74592443	4	ensembl_havana	KNOWN	10.3443	9.90951	10.3021	9.98019	9.96313	10.2045	10.391	10.251	10.2827	10.3837	10.4814	10.3611
ENSMUSG00000027641	-0.468164	-1.38335	9.44042	9.13412	9.60229	-2.88507	0.0155946	0.49988	-1	protein_coding	Rbl1	retinoblastoma-like 1 (p107) [Source:MGI Symbol;Acc:MGI:103300]	chr2	157145893	157204534	4	ensembl_havana	KNOWN	9.17052	9.7931	9.25121	9.12902	9.20513	9.06822	9.3898	9.78379	9.68743	9.50629	9.61339	9.68718
ENSMUSG00000044876	-0.421323	-1.33916	11.5542	11.3211	11.7424	-2.88483	0.0156011	0.49988	1	protein_coding	Zfp444	zinc finger protein 444 [Source:MGI Symbol;Acc:MGI:1923365]	chr7	6172226	6191349	9	ensembl_havana	KNOWN	11.4802	11.3477	11.647	11.3565	11.0253	11.5814	11.7147	11.5909	11.6796	11.8681	11.7979	11.5613
ENSMUSG00000030769	-0.542849	-1.45685	12.4468	12.1263	12.6692	-2.8838	0.0156293	0.499976	1	protein_coding	Slc5a11	solute carrier family 5 (sodium/glucose cotransporter), member 11 [Source:MGI Symbol;Acc:MGI:1919316]	chr7	123214780	123273253	7	ensembl_havana	KNOWN	12.5356	11.8987	12.5717	12.0554	11.9177	12.4059	12.69	12.4654	12.8135	12.6062	12.7166	12.6847
ENSMUSG00000027342	-0.272153	-1.20761	10.7695	10.6251	10.8973	-2.88312	0.015648	0.499976	-1	protein_coding	Pcna	proliferating cell nuclear antigen [Source:MGI Symbol;Acc:MGI:97503]	chr2	132249162	132253314	5	ensembl_havana	KNOWN	10.7195	10.6155	10.7549	10.4809	10.6733	10.7211	10.9107	10.7538	10.9122	10.8392	10.9614	10.8912
ENSMUSG00000027937	-0.3286	-1.25579	11.8158	11.6286	11.9572	-2.88311	0.0156481	0.499976	1	protein_coding	Jtb	jumping translocation breakpoint [Source:MGI Symbol;Acc:MGI:1346082]	chr3	90231597	90235838	4	ensembl_havana	KNOWN	11.7763	11.4741	11.7844	11.5439	11.5171	11.8247	11.994	11.9402	12.0638	11.9551	11.9232	11.9932
ENSMUSG00000043811	0.482038	1.39672	8.17939	8.56159	8.07955	2.88171	0.0156865	0.500764	1	protein_coding	Rtn4r	reticulon 4 receptor [Source:MGI Symbol;Acc:MGI:2136886]	chr16	18127642	18152408	1	ensembl_havana	KNOWN	8.07208	8.45287	8.68537	8.26262	8.67669	8.74545	7.76469	7.62816	7.62612	8.19639	7.97572	8.06654
ENSMUSG00000049191	0.588696	1.50389	9.60006	9.92107	9.33237	2.87716	0.0158118	0.502744	-1	protein_coding	Rgag4	retrotransposon gag domain containing 4 [Source:MGI Symbol;Acc:MGI:3045324]	chrX	102066544	102071304	4	ensembl_havana	KNOWN	10.0032	10.4886	9.78081	10.2509	9.81174	9.7006	8.954	9.33842	8.87541	9.30388	9.46355	9.22968
ENSMUSG00000045282	-0.616999	-1.53368	8.63305	8.43598	9.05298	-2.876	0.0158438	0.503182	-1	protein_coding	Tmem86b	transmembrane protein 86B [Source:MGI Symbol;Acc:MGI:1915505]	chr7	4628042	4630482	1	ensembl	KNOWN	7.68129	8.64935	8.08498	8.39206	8.37817	8.53771	8.92697	8.64091	9.1463	8.97626	9.1962	8.98647
ENSMUSG00000026965	-0.254939	-1.19329	12.3921	12.2444	12.4994	-2.87532	0.0158626	0.503269	1	protein_coding	Anapc2	anaphase promoting complex subunit 2 [Source:MGI Symbol;Acc:MGI:2139135]	chr2	25272478	25285915	4	ensembl_havana	KNOWN	12.4187	12.2192	12.291	12.1868	12.2256	12.3209	12.5359	12.4186	12.5903	12.5503	12.4993	12.4485
ENSMUSG00000038005	-0.374042	-1.29598	9.96408	9.72586	10.0999	-2.87338	0.0159164	0.503943	1	protein_coding	2700029M09Rik	RIKEN cDNA 2700029M09 gene [Source:MGI Symbol;Acc:MGI:1919862]	chr8	60890418	60907580	5	ensembl_havana	KNOWN	9.86421	9.68525	9.91775	9.6977	9.56215	9.91771	10.1018	10.2593	10.2634	10.0519	10.3216	9.92616
ENSMUSG00000050069	-1.00627	-2.0087	8.70226	8.07093	9.0772	-2.87306	0.0159253	0.503943	-1	protein_coding	Grem2	gremlin 2 homolog, cysteine knot superfamily (Xenopus laevis) [Source:MGI Symbol;Acc:MGI:1344367]	chr1	174833785	174921819	1	ensembl_havana	KNOWN	8.36602	8.2955	8.97807	7.53259	7.76811	8.9121	9.00658	8.99877	9.33781	8.77225	8.86778	9.59158
ENSMUSG00000030137	0.667304	1.5881	6.17582	6.54943	5.88213	2.87273	0.0159345	0.503943	1	protein_coding	Tuba8	tubulin, alpha 8 [Source:MGI Symbol;Acc:MGI:1858225]	chr6	121210696	121226854	1	ensembl_havana	KNOWN	6.75422	6.28075	6.66328	6.71874	6.41635	6.51321	5.93037	5.89971	5.28681	5.63839	5.6538	6.3542
ENSMUSG00000031347	-0.34367	-1.26898	11.7114	11.5114	11.855	-2.87221	0.0159489	0.503943	-1	protein_coding	Cetn2	centrin 2 [Source:MGI Symbol;Acc:MGI:1347085]	chrX	72913532	72918411	4	ensembl_havana	KNOWN	11.655	11.3034	11.6979	11.3699	11.5082	11.656	11.9274	11.8815	11.9725	11.901	11.9013	11.7628
ENSMUSG00000057411	-0.363635	-1.28666	11.2537	11.0281	11.3917	-2.87215	0.0159507	0.503943	-1	protein_coding	Fam173a	family with sequence similarity 173, member A [Source:MGI Symbol;Acc:MGI:2384888]	chr17	25790508	25792284	1	ensembl	KNOWN	11.3196	10.991	11.1348	10.9228	10.9455	11.2159	11.4522	11.26	11.6277	11.4045	11.4241	11.3466
ENSMUSG00000022307	0.322563	1.25055	11.5748	11.7319	11.4093	2.87138	0.015972	0.503943	1	protein_coding	Oxr1	oxidation resistance 1 [Source:MGI Symbol;Acc:MGI:2179326]	chr15	41447482	41861048	7	ensembl	KNOWN	11.7875	11.921	11.6048	11.9331	11.6907	11.5719	11.3362	11.4422	11.3826	11.3855	11.4093	11.4332
ENSMUSG00000040147	0.575313	1.49	8.91368	9.2067	8.63139	2.8707	0.0159912	0.503943	-1	protein_coding	Maob	monoamine oxidase B [Source:MGI Symbol;Acc:MGI:96916]	chrX	16709282	16817366	4	ensembl_havana	KNOWN	9.41504	9.26835	8.77051	8.78913	9.56215	9.26883	8.61608	8.65773	8.7222	8.63438	8.72339	8.5364
ENSMUSG00000030008	-0.291718	-1.2241	8.976	8.8253	9.11702	-2.87066	0.0159922	0.503943	-1	protein_coding	Pradc1	protease-associated domain containing 1 [Source:MGI Symbol;Acc:MGI:1920577]	chr6	85446810	85451970	8	ensembl_havana	KNOWN	8.92188	8.77392	8.85091	8.71494	8.79734	8.96363	9.13023	8.9855	9.22255	9.05643	9.22471	9.06993
ENSMUSG00000025736	-0.468247	-1.38343	12.69	12.4253	12.8935	-2.87009	0.0160081	0.503943	1	protein_coding	Jmjd8	jumonji domain containing 8 [Source:MGI Symbol;Acc:MGI:1919356]	chr17	25828867	25831842	8	ensembl_havana	KNOWN	12.7853	12.0969	12.5998	12.358	12.3041	12.6137	12.9938	12.8026	13.0455	12.8683	12.8757	12.9366
ENSMUSG00000037577	0.68042	1.60261	5.58539	5.94693	5.26651	2.87006	0.016009	0.503943	-1	protein_coding	Ephx3	epoxide hydrolase 3 [Source:MGI Symbol;Acc:MGI:1919182]	chr17	32183770	32189549	2	ensembl_havana	KNOWN	5.88987	6.1133	5.68098	6.12616	5.96497	5.74965	5.62872	4.6196	5.45187	5.27582	5.43698	5.08672
ENSMUSG00000024663	-0.374734	-1.2966	10.8244	10.6946	11.0693	-2.86984	0.0160153	0.503943	1	protein_coding	Rab3il1	RAB3A interacting protein (rabin3)-like 1 [Source:MGI Symbol;Acc:MGI:1922010]	chr19	10001669	10038380	8	ensembl_havana	KNOWN	10.8321	10.4929	10.7818	10.5097	10.646	10.9279	10.9295	10.7867	10.7787	11.0436	10.9799	11.1844
ENSMUSG00000078546	0.531261	1.44519	7.40828	7.64653	7.11526	2.86956	0.016023	0.503943	-1	protein_coding	2210404O09Rik	RIKEN cDNA 2210404O09 gene [Source:MGI Symbol;Acc:MGI:1917331]	chr17	21879570	21909926	5	ensembl_havana	KNOWN	7.47484	8.10774	7.46298	7.69578	7.80147	7.44233	7.14497	7.23851	7.18493	7.20182	7.30435	6.83963
ENSMUSG00000020684	0.755611	1.68835	5.90983	6.54256	5.78695	2.86767	0.016076	0.505192	1	protein_coding	Rasl10b	RAS-like, family 10, member B [Source:MGI Symbol;Acc:MGI:2685575]	chr11	83409137	83421039	4	ensembl_havana	KNOWN	5.88987	6.35771	6.15632	6.17125	6.7932	6.66324	5.48785	4.75084	5.28681	6.02918	5.27193	6.05975
ENSMUSG00000042293	-0.583508	-1.49849	10.1372	9.78892	10.3724	-2.86675	0.0161019	0.505769	1	protein_coding	Gm5617	predicted gene 5617 [Source:MGI Symbol;Acc:MGI:3643566]	chr9	48495345	48495964	1	ensembl	KNOWN	10.3341	9.57676	9.82924	9.70155	9.54255	10.1227	10.5501	10.251	10.6207	10.3814	10.4719	10.264
ENSMUSG00000033066	-0.51684	-1.43082	9.51703	9.20949	9.72633	-2.86605	0.0161217	0.505927	1	protein_coding	Gas7	growth arrest specific 7 [Source:MGI Symbol;Acc:MGI:1202388]	chr11	67455437	67688990	11	ensembl_havana	KNOWN	9.16289	9.43744	9.789	8.95945	9.42974	9.23927	9.39474	9.8216	9.79124	9.66421	9.6931	9.82168
ENSMUSG00000057069	0.260404	1.19781	10.0288	10.1932	9.9328	2.86576	0.0161297	0.505927	1	protein_coding	Ero1lb	ERO1-like beta (S. cerevisiae) [Source:MGI Symbol;Acc:MGI:1914725]	chr13	12565883	12609526	1	ensembl	KNOWN	10.1533	9.99631	10.2015	10.1699	10.1365	10.2732	9.83363	9.89439	9.88807	9.82777	9.93662	10.034
ENSMUSG00000089832	-0.361657	-1.2849	9.95991	9.77019	10.1319	-2.86543	0.0161392	0.505987	-1	protein_coding	Shkbp1	Sh3kbp1 binding protein 1 [Source:MGI Symbol;Acc:MGI:2385803]	chr7	27342133	27356019	12	ensembl_havana	KNOWN	9.77189	9.80345	9.84503	9.77276	9.52269	10.0151	10.1754	10.0103	10.2068	10.1166	10.2623	10.0166
ENSMUSG00000023845	0.786874	1.72533	10.4985	10.8569	10.07	2.86322	0.0162014	0.506987	-1	protein_coding	Lnpep	leucyl/cystinyl aminopeptidase [Source:MGI Symbol;Acc:MGI:2387123]	chr17	17527723	17624489	1	ensembl	KNOWN	10.5659	11.0283	9.94365	10.4331	11.139	10.9985	10.3786	10.8792	10.4061	9.85217	10.2429	10.1148
ENSMUSG00000038646	-0.240882	-1.18172	10.2975	10.1395	10.3804	-2.86146	0.0162515	0.508316	1	protein_coding	Fam103a1	family with sequence similarity 103, member A1 [Source:MGI Symbol;Acc:MGI:1914398]	chr7	81762925	81769491	3	ensembl_havana	KNOWN	10.1103	10.1929	10.2849	10.1045	10.1688	10.1452	10.4539	10.523	10.4458	10.3742	10.4766	10.2904
ENSMUSG00000039824	-0.726587	-1.65472	8.99227	8.63697	9.36355	-2.86109	0.016262	0.508405	-1	protein_coding	Myl6b	myosin, light polypeptide 6B [Source:MGI Symbol;Acc:MGI:1917789]	chr10	128494157	128498685	1	ensembl	KNOWN	9.05155	8.17308	9.00642	8.75251	8.20201	8.95638	9.39967	9.06963	9.20531	9.46169	9.50598	9.123
ENSMUSG00000059042	-0.642876	-1.56144	7.04502	6.56067	7.20355	-2.86029	0.0162847	0.50864	1	protein_coding	Klk1b9	kallikrein 1-related peptidase b9 [Source:MGI Symbol;Acc:MGI:95293]	chr7	43976061	43980376	1	ensembl_havana	KNOWN	7.37266	6.98575	6.86259	6.41567	6.50001	6.76633	7.58616	6.79714	7.64329	7.0169	7.36708	7.22665
ENSMUSG00000025236	0.249977	1.18919	10.3965	10.5568	10.3068	2.8582	0.0163443	0.50937	1	protein_coding	Adpgk	ADP-dependent glucokinase [Source:MGI Symbol;Acc:MGI:1919391]	chr9	59291572	59316199	1	ensembl	KNOWN	10.4886	10.5035	10.5046	10.6557	10.447	10.5678	10.2699	10.0992	10.3018	10.2976	10.2869	10.3361
ENSMUSG00000054641	-0.566291	-1.48071	7.20321	7.04919	7.61548	-2.85818	0.0163449	0.50937	1	protein_coding	Mmrn1	multimerin 1 [Source:MGI Symbol;Acc:MGI:1918195]	chr6	60924976	60989378	3	ensembl_havana	KNOWN	7.20438	7.36705	6.95279	7.01925	7.11844	7.00989	7.14497	6.4561	7.31923	7.49526	7.74323	7.60796
ENSMUSG00000035270	1.11772	2.17004	6.05002	6.70858	5.59085	2.85781	0.0163554	0.50937	1	protein_coding	Impg2	interphotoreceptor matrix proteoglycan 2 [Source:MGI Symbol;Acc:MGI:3044955]	chr16	56204313	56273756	4	ensembl_havana	KNOWN	5.46245	6.93642	5.81528	6.86313	7.00847	6.25413	5.15665	6.15802	6.17315	5.87446	5.35681	5.54129
ENSMUSG00000044350	0.755814	1.68858	7.77388	8.19923	7.44341	2.85699	0.0163788	0.50937	-1	protein_coding	Lacc1	laccase (multicopper oxidoreductase) domain containing 1 [Source:MGI Symbol;Acc:MGI:2445077]	chr14	77024200	77036904	3	ensembl_havana	KNOWN	7.84288	8.61056	8.05814	8.273	8.02974	8.29493	7.09727	7.66191	7.08791	7.78316	7.64538	6.90169
ENSMUSG00000028654	0.57511	1.48979	7.62165	7.90886	7.33375	2.85653	0.016392	0.50937	1	protein_coding	Mycl	v-myc myelocytomatosis viral oncogene homolog, lung carcinoma derived (avian) [Source:MGI Symbol;Acc:MGI:96799]	chr4	122995652	123002485	5	ensembl_havana	KNOWN	7.76434	7.43966	7.67216	7.58351	8.08497	8.0581	8.06664	7.40719	7.38197	7.47745	7.34647	7.17732
ENSMUSG00000061601	0.71408	1.64044	9.72216	10.1168	9.40271	2.85472	0.0164441	0.509823	1	protein_coding	Pclo	piccolo (presynaptic cytomatrix protein) [Source:MGI Symbol;Acc:MGI:1349390]	chr5	14514918	14863459	4	ensembl_havana	KNOWN	9.82606	10.4474	9.41883	10.087	10.3088	9.95457	9.16535	9.91203	9.33781	9.40157	9.38992	9.41664
ENSMUSG00000024082	-0.224222	-1.16815	10.7636	10.6239	10.8481	-2.85425	0.0164574	0.509823	1	protein_coding	Ndufaf7	NADH dehydrogenase (ubiquinone) 1 alpha subcomplex assembly factor 7 [Source:MGI Symbol;Acc:MGI:1920944]	chr17	78937135	78948052	1	ensembl	KNOWN	10.6115	10.7357	10.7757	10.6297	10.6275	10.6146	10.8881	10.9338	10.8018	10.8444	10.8614	10.8386
ENSMUSG00000070691	0.882524	1.8436	6.41024	6.8142	5.93168	2.85335	0.0164835	0.509823	1	protein_coding	Runx3	runt related transcription factor 3 [Source:MGI Symbol;Acc:MGI:102672]	chr4	135120652	135177990	6	ensembl_havana	KNOWN	5.81392	6.1133	6.92334	6.41567	7.19575	6.83118	6.3522	6.79714	6.68536	5.9279	5.51293	6.3542
ENSMUSG00000006216	-0.365009	-1.28789	14.401	14.17	14.535	-2.85283	0.0164985	0.509823	-1	protein_coding	Clcnkb	chloride channel Kb [Source:MGI Symbol;Acc:MGI:1930643]	chr4	141404353	141416014	4	ensembl_havana	KNOWN	14.4434	14.1959	14.2208	14.0284	14.2604	14.2211	14.497	14.4902	14.8504	14.3917	14.609	14.6042
ENSMUSG00000020363	-0.538613	-1.45258	7.54161	7.23983	7.77844	-2.85244	0.0165097	0.509823	1	protein_coding	Gfpt2	glutamine fructose-6-phosphate transaminase 2 [Source:MGI Symbol;Acc:MGI:1338883]	chr11	49794178	49838613	2	ensembl_havana	KNOWN	7.57025	7.32933	7.58082	7.06775	7.69899	6.95275	7.7023	7.81974	7.44209	7.93444	7.77443	7.62645
ENSMUSG00000078713	-0.248322	-1.18782	10.1784	10.0537	10.3021	-2.85186	0.0165265	0.509823	-1	protein_coding	Tomm5	translocase of outer mitochondrial membrane 5 homolog (yeast) [Source:MGI Symbol;Acc:MGI:1915762]	chr4	45105208	45108114	4	ensembl_havana	KNOWN	10.0286	10.098	10.1064	9.98651	9.9887	10.186	10.3736	10.2287	10.2382	10.2668	10.295	10.3445
ENSMUSG00000025151	-0.234416	-1.17643	13.3268	13.1868	13.4212	-2.85141	0.0165393	0.509823	-1	protein_coding	Maged1	melanoma antigen, family D, 1 [Source:MGI Symbol;Acc:MGI:1930187]	chrX	94535474	94542143	7	ensembl_havana	KNOWN	13.2722	13.1957	13.2488	13.1116	13.1497	13.2991	13.4493	13.403	13.528	13.4017	13.4625	13.3994
ENSMUSG00000028696	0.279301	1.21361	10.2887	10.4262	10.1469	2.85141	0.0165394	0.509823	1	protein_coding	Ipp	IAP promoted placental gene [Source:MGI Symbol;Acc:MGI:96581]	chr4	116507549	116538243	2	ensembl_havana	KNOWN	10.5218	10.2918	10.3746	10.4764	10.3768	10.4254	10.2591	10.1683	10.1296	10.1423	10.0138	10.2846
ENSMUSG00000024446	-0.353079	-1.27728	9.79816	9.58735	9.94043	-2.85094	0.0165529	0.509867	-1	protein_coding	Rpp21	ribonuclease P 21 subunit [Source:MGI Symbol;Acc:MGI:1914926]	chr17	36255645	36258069	6	ensembl_havana	KNOWN	9.79182	9.6927	9.68756	9.4412	9.50761	9.81324	9.98217	9.72912	10.1112	9.99672	9.94006	9.8845
ENSMUSG00000001930	-0.744791	-1.67573	9.647	9.24261	9.98741	-2.84963	0.0165908	0.510542	1	protein_coding	Vwf	Von Willebrand factor homolog [Source:MGI Symbol;Acc:MGI:98941]	chr6	125546774	125686679	11	ensembl_havana	KNOWN	9.13975	9.39699	9.8411	8.69963	9.54748	9.48074	10.0651	9.56044	10.0706	10.2406	9.73334	9.98826
ENSMUSG00000044452	0.369466	1.29187	10.4629	10.6819	10.3125	2.84939	0.0165978	0.510542	-1	protein_coding	Zfp507	zinc finger protein 507 [Source:MGI Symbol;Acc:MGI:1916378]	chr7	35772343	35802989	3	ensembl_havana	KNOWN	10.3743	10.6955	10.5534	10.8292	10.6206	10.596	10.2509	10.5616	10.1357	10.2642	10.3887	10.2846
ENSMUSG00000032523	-0.707053	-1.63247	9.62647	9.11286	9.81991	-2.84718	0.0166622	0.512053	-1	protein_coding	Hhatl	hedgehog acyltransferase-like [Source:MGI Symbol;Acc:MGI:1922020]	chr9	121784016	121792507	2	ensembl	KNOWN	9.75168	9.26835	9.79714	8.8734	8.85409	9.6111	9.66802	9.9569	10.2772	9.5538	10.1208	9.7851
ENSMUSG00000025323	-0.439817	-1.35643	8.88717	8.60301	9.04283	-2.84452	0.0167397	0.513489	-1	protein_coding	Sp4	trans-acting transcription factor 4 [Source:MGI Symbol;Acc:MGI:107595]	chr12	118234933	118301440	1	ensembl	KNOWN	8.44367	8.88859	8.58552	8.65271	8.72964	8.42668	9.0448	9.4294	9.31656	9.03223	8.86053	9.23572
ENSMUSG00000003477	-0.862456	-1.81813	15.1198	14.7015	15.564	-2.84421	0.0167487	0.513528	-1	protein_coding	Inmt	indolethylamine N-methyltransferase [Source:MGI Symbol;Acc:MGI:102963]	chr6	55170626	55175043	2	ensembl_havana	KNOWN	15.4229	14.1887	14.7273	15.0311	14.2552	14.8183	15.8401	15.2084	15.2533	15.6989	15.4546	15.5384
ENSMUSG00000034949	1.13258	2.19251	7.85268	8.34466	7.21208	2.84314	0.0167803	0.514261	1	protein_coding	Zfr2	zinc finger RNA binding protein 2 [Source:MGI Symbol;Acc:MGI:2143792]	chr10	81233155	81252123	7	ensembl_havana	KNOWN	7.59316	9.13805	7.97448	8.78188	8.54502	7.70709	7.44086	7.87833	7.53704	7.70878	6.99572	6.93175
ENSMUSG00000067889	-0.305327	-1.2357	12.799	12.643	12.9483	-2.84255	0.0167974	0.51455	1	protein_coding	Sptbn2	spectrin beta, non-erythrocytic 2 [Source:MGI Symbol;Acc:MGI:1313261]	chr19	4711208	4752353	1	ensembl	KNOWN	12.6034	12.6289	12.7806	12.5931	12.6144	12.7213	12.7923	12.8696	13.1401	12.864	12.9523	13.0286
ENSMUSG00000021326	-0.252494	-1.19126	10.9342	10.7848	11.0373	-2.84176	0.0168208	0.51503	1	protein_coding	Trim27	tripartite motif-containing 27 [Source:MGI Symbol;Acc:MGI:97904]	chr13	21179445	21194724	4	ensembl_havana	KNOWN	10.923	10.7536	10.8866	10.7235	10.8128	10.8182	11.0025	11.0984	11.0793	11.0542	11.1382	10.9196
ENSMUSG00000039886	-0.663948	-1.58441	12.4013	12.0532	12.7172	-2.83916	0.0168973	0.516664	-1	protein_coding	Tmem120a	transmembrane protein 120A [Source:MGI Symbol;Acc:MGI:2686991]	chr5	135735485	135744448	5	ensembl_havana	KNOWN	12.6458	11.6247	12.2087	12.0509	11.7291	12.3797	12.7914	12.5478	12.6861	12.813	12.6292	12.7093
ENSMUSG00000070520	-0.374919	-1.29677	9.35678	9.11751	9.49243	-2.83859	0.0169141	0.51694	-1	protein_coding	Ndnl2	necdin-like 2 [Source:MGI Symbol;Acc:MGI:1913897]	chr7	64872079	64872918	1	ensembl	KNOWN	9.08425	9.31734	9.36509	9.06476	9.12834	9.15944	9.448	9.74888	9.48797	9.44345	9.73334	9.3005
ENSMUSG00000020566	-0.340168	-1.2659	10.9681	10.7746	11.1148	-2.8377	0.0169405	0.51751	-1	protein_coding	Atp6v1c2	ATPase, H+ transporting, lysosomal V1 subunit C2 [Source:MGI Symbol;Acc:MGI:1916025]	chr12	17284721	17329359	7	ensembl_havana	KNOWN	10.6665	11.0342	10.7125	10.7718	10.8787	10.6732	11.1041	11.2434	11.1886	11.1188	11.2561	10.9694
ENSMUSG00000035439	-0.450546	-1.36656	7.80912	7.58019	8.03074	-2.83569	0.017	0.517994	-1	protein_coding	Haus8	4HAUS augmin-like complex, subunit 8 [Source:MGI Symbol;Acc:MGI:1923728]	chr8	71248561	71272934	8	ensembl_havana	KNOWN	7.23383	7.36705	7.63631	7.49761	7.58866	7.65431	8.10332	8.04106	8.49508	7.79759	8.25544	8.03919
ENSMUSG00000047759	0.384401	1.30532	8.29992	8.53666	8.15226	2.83541	0.0170084	0.517994	1	protein_coding	Hs3st3a1	heparan sulfate (glucosamine) 3-O-sulfotransferase 3A1 [Source:MGI Symbol;Acc:MGI:1333861]	chr11	64435332	64522841	1	ensembl_havana	KNOWN	8.37926	8.12985	8.39489	8.52826	8.51517	8.56656	8.07897	8.15209	8.39723	7.88125	8.33082	8.24472
ENSMUSG00000038485	0.318993	1.24746	11.7708	11.9604	11.6414	2.8352	0.0170146	0.517994	1	protein_coding	Socs7	suppressor of cytokine signaling 7 [Source:MGI Symbol;Acc:MGI:2651588]	chr11	97362551	97398542	2	ensembl_havana	KNOWN	11.9292	11.7691	11.8611	12.0998	11.8743	11.9069	11.6695	11.7543	11.461	11.7054	11.4843	11.7343
ENSMUSG00000048581	0.449362	1.36544	8.57335	8.78062	8.33126	2.83507	0.0170186	0.517994	-1	protein_coding	E130311K13Rik	RIKEN cDNA E130311K13 gene [Source:MGI Symbol;Acc:MGI:3607716]	chr3	63914684	63929472	3	ensembl_havana	KNOWN	8.45622	8.7879	8.5083	8.86656	8.73828	8.73702	8.59047	8.75476	8.44699	8.34129	8.64116	8.01131
ENSMUSG00000023892	0.383007	1.30406	9.08789	9.16559	8.78259	2.8348	0.0170265	0.517994	1	protein_coding	Zfp51	zinc finger protein 51 [Source:MGI Symbol;Acc:MGI:99198]	chr17	21450352	21465591	1	ensembl	KNOWN	9.33579	9.51089	9.25121	9.04673	9.27804	9.17201	9.14203	9.03785	8.93241	8.53455	8.77056	9.04264
ENSMUSG00000042529	0.453653	1.3695	6.61069	6.99182	6.53817	2.83358	0.0170628	0.517994	1	protein_coding	Kcnj12	potassium inwardly-rectifying channel, subfamily J, member 12 [Source:MGI Symbol;Acc:MGI:108495]	chr11	61022564	61071131	3	ensembl_havana	KNOWN	6.53521	6.96129	6.76637	6.7488	7.24508	6.9816	6.31098	6.24965	5.91484	6.41332	6.60257	6.59862
ENSMUSG00000074715	0.938792	1.91692	12.234	12.7157	11.7769	2.83337	0.0170693	0.517994	1	protein_coding	Ccl28	chemokine (C-C motif) ligand 28 [Source:MGI Symbol;Acc:MGI:1861731]	chr13	119623819	119654354	1	ensembl	KNOWN	12.9938	13.4167	12.3217	13.3243	12.1139	12.709	11.9085	11.4239	11.2655	11.815	11.5624	11.9534
ENSMUSG00000024694	0.467353	1.38257	16.9601	17.1892	16.7218	2.83309	0.0170775	0.517994	1	protein_coding	Keg1	kidney expressed gene 1 [Source:MGI Symbol;Acc:MGI:1928492]	chr19	12695786	12719902	7	ensembl_havana	KNOWN	17.472	16.8174	17.1438	17.2261	17.1276	17.2138	16.9175	16.5823	16.8556	16.9354	16.5898	16.6402
ENSMUSG00000029404	-0.365628	-1.28844	10.9259	10.7253	11.0909	-2.83244	0.017097	0.517994	1	protein_coding	Arl6ip4	ADP-ribosylation factor-like 6 interacting protein 4 [Source:MGI Symbol;Acc:MGI:1929500]	chr5	124116089	124118196	5	ensembl_havana	KNOWN	11.0085	10.5077	10.8713	10.6195	10.6756	10.8809	11.1515	11.0499	11.0729	11.1751	11.0405	11.0572
ENSMUSG00000021928	-0.403131	-1.32237	9.26702	9.07115	9.47428	-2.83237	0.0170992	0.517994	-1	protein_coding	Ebpl	emopamil binding protein-like [Source:MGI Symbol;Acc:MGI:1915427]	chr14	61339763	61360445	1	ensembl	KNOWN	8.97516	8.79483	9.22127	8.78913	9.16724	9.25708	9.57096	9.43917	9.5666	9.5749	9.46355	9.3844
ENSMUSG00000046719	-0.631849	-1.54955	7.30317	6.9533	7.58515	-2.83194	0.0171118	0.517994	-1	protein_coding	Nxph3	neurexophilin 3 [Source:MGI Symbol;Acc:MGI:1336188]	chr11	95509845	95514570	1	ensembl_havana	KNOWN	6.58175	7.16774	7.33466	6.62462	7.09173	7.14357	7.6203	7.57601	7.74226	7.59775	7.90701	7.2507
ENSMUSG00000002778	-0.381254	-1.30247	13.2578	13.037	13.4182	-2.82806	0.0172283	0.519313	1	protein_coding	Kdelr1	KDEL (Lys-Asp-Glu-Leu) endoplasmic reticulum protein retention receptor 1 [Source:MGI Symbol;Acc:MGI:1915387]	chr7	45872772	45883731	5	ensembl_havana	KNOWN	13.2535	12.8199	13.2177	12.8651	12.9993	13.2465	13.4966	13.3832	13.5566	13.3583	13.4601	13.4363
ENSMUSG00000078161	2.05414	4.15296	5.35304	6.60318	4.54904	2.82724	0.0172531	0.519313	1	protein_coding	Erich3	glutamate rich 3 [Source:MGI Symbol;Acc:MGI:1919095]	chr3	154663859	154767790	4	ensembl_havana	KNOWN	5.24833	7.49181	5.36782	7.38729	6.88942	5.53284	4.10934	4.6196	3.94285	5.9279	3.68696	4.03227
ENSMUSG00000030170	-0.531207	-1.44514	9.11172	8.88451	9.41572	-2.82714	0.017256	0.519313	-1	protein_coding	Wnt5b	wingless-type MMTV integration site family, member 5B [Source:MGI Symbol;Acc:MGI:98959]	chr6	119432531	119544347	4	ensembl_havana	KNOWN	8.7389	8.68712	9.06826	8.54549	9.17363	8.93441	9.45275	8.97211	9.52086	9.36328	9.36964	9.51423
ENSMUSG00000027397	0.819592	1.76491	11.3557	11.7219	10.9023	2.82651	0.0172751	0.519474	1	protein_coding	Slc20a1	solute carrier family 20, member 1 [Source:MGI Symbol;Acc:MGI:108392]	chr2	129198764	129211616	8	ensembl_havana	KNOWN	11.5061	11.8971	11.2608	12.2038	11.8812	11.0808	11.213	11.4177	11.1012	11.3615	10.6506	10.6949
ENSMUSG00000023235	0.545812	1.45984	8.75514	9.07328	8.52747	2.82632	0.0172809	0.519474	1	protein_coding	Ccl25	chemokine (C-C motif) ligand 25 [Source:MGI Symbol;Acc:MGI:1099448]	chr8	4325210	4360020	8	ensembl_havana	KNOWN	8.85714	9.31251	8.94914	9.30623	9.13489	8.77872	8.47392	8.53562	8.13116	8.78678	8.56292	8.2327
ENSMUSG00000041559	-0.438175	-1.35489	10.6342	10.4942	10.9324	-2.82599	0.0172909	0.519474	1	protein_coding	Fmod	fibromodulin [Source:MGI Symbol;Acc:MGI:1328364]	chr1	134037254	134048277	2	ensembl_havana	KNOWN	10.586	10.3065	10.5654	10.4447	10.4257	10.6123	10.8811	10.7281	10.2634	10.7985	10.9883	11.0104
ENSMUSG00000038425	0.37654	1.29822	9.36835	9.56833	9.19179	2.82424	0.0173436	0.520488	-1	protein_coding	Poli	polymerase (DNA directed), iota [Source:MGI Symbol;Acc:MGI:1347081]	chr18	70508680	70530620	5	ensembl_havana	KNOWN	9.71038	9.73659	9.42934	9.81599	9.50761	9.38138	9.15374	9.06333	9.04655	9.20453	9.32819	9.04264
ENSMUSG00000006675	0.37703	1.29867	7.6711	7.77848	7.40145	2.82379	0.0173574	0.520488	-1	protein_coding	P4htm	prolyl 4-hydroxylase, transmembrane (endoplasmic reticulum) [Source:MGI Symbol;Acc:MGI:1921693]	chr9	108578862	108597667	6	ensembl_havana	KNOWN	7.93539	7.69826	8.00291	7.68026	7.89715	7.75802	7.47858	7.5936	7.80466	7.58116	7.19332	7.42987
ENSMUSG00000063698	0.364229	1.28719	8.10409	8.29072	7.92649	2.82131	0.0174328	0.522046	-1	protein_coding	Sfxn4	sideroflexin 4 [Source:MGI Symbol;Acc:MGI:2137680]	chr19	60837277	60861479	3	ensembl_havana	KNOWN	8.35266	8.46161	8.05814	8.23103	8.45355	8.18757	7.74935	8.05383	7.9219	7.94744	7.83486	7.99717
ENSMUSG00000024854	0.310245	1.23992	10.1815	10.2854	9.97513	2.82052	0.0174569	0.522388	1	protein_coding	Pold4	polymerase (DNA-directed), delta 4 [Source:MGI Symbol;Acc:MGI:1916995]	chr19	4231899	4233631	1	ensembl	KNOWN	10.4702	10.2138	10.3665	10.2665	10.2676	10.322	10.0866	10.1417	10.1174	10.0215	10.1479	9.756
ENSMUSG00000038301	0.384559	1.30546	9.09363	9.31202	8.92746	2.82042	0.0174599	0.522388	1	protein_coding	Snx10	sorting nexin 10 [Source:MGI Symbol;Acc:MGI:1919232]	chr6	51523901	51590679	7	ensembl_havana	KNOWN	9.18567	9.34596	9.1468	9.02847	9.54255	9.36505	9.08204	8.87474	8.76989	8.85734	8.93143	8.99361
ENSMUSG00000051669	-0.514679	-1.42868	9.99361	9.67976	10.1944	-2.81868	0.017513	0.523042	-1	protein_coding	AU021092	expressed sequence AU021092 [Source:MGI Symbol;Acc:MGI:2146559]	chr16	5211828	5222299	1	ensembl_havana	KNOWN	9.74146	9.81032	10.1579	9.58975	9.72312	9.7264	10.2779	9.75671	10.5564	10.2668	10.1597	10.1568
ENSMUSG00000057572	-0.278617	-1.21303	10.7242	10.5593	10.8379	-2.81833	0.017524	0.523135	1	protein_coding	Zbtb8os	zinc finger and BTB domain containing 8 opposite strand [Source:MGI Symbol;Acc:MGI:1914356]	chr4	129335695	129354547	5	ensembl_havana	KNOWN	10.7012	10.6135	10.6306	10.6695	10.5779	10.4306	10.8364	10.8244	10.8926	10.8651	10.9715	10.6772
ENSMUSG00000025521	-0.461394	-1.37687	10.768	10.5203	10.9817	-2.81765	0.0175446	0.5234	1	protein_coding	Tmem192	transmembrane protein 192 [Source:MGI Symbol;Acc:MGI:1920317]	chr8	64947185	64969034	2	ensembl	KNOWN	10.8054	10.2845	10.6261	10.3275	10.3795	10.8538	11.0503	10.8774	11.0666	11.0854	10.9495	10.9102
ENSMUSG00000030674	-0.446253	-1.3625	12.7083	12.4538	12.9	-2.8175	0.0175494	0.5234	-1	protein_coding	Qprt	quinolinate phosphoribosyltransferase [Source:MGI Symbol;Acc:MGI:1914625]	chr7	127107114	127122226	3	ensembl_havana	KNOWN	12.5237	12.1899	12.724	12.3409	12.2732	12.7473	13.0092	12.8623	13.1283	12.8691	12.9705	12.8605
ENSMUSG00000030877	0.816779	1.76147	6.57004	6.91581	6.09903	2.81405	0.0176554	0.525649	1	protein_coding	4933427G17Rik	RIKEN cDNA 4933427G17 gene [Source:MGI Symbol;Acc:MGI:1921716]	chr7	120982509	121014787	4	ensembl_havana	KNOWN	7.14363	6.77743	6.62721	7.26782	6.61705	6.86255	6.5423	5.9552	6.75021	6.52158	5.51293	6.26257
ENSMUSG00000041268	0.642559	1.5611	11.752	12.1062	11.4636	2.81231	0.0177093	0.526444	-1	protein_coding	Dmxl2	Dmx-like 2 [Source:MGI Symbol;Acc:MGI:2444630]	chr9	54365158	54501760	9	ensembl_havana	KNOWN	11.9077	12.5481	11.5002	12.2307	12.1014	11.9865	11.4379	11.6541	11.2669	11.5712	11.231	11.5886
ENSMUSG00000037894	-0.412715	-1.33119	9.25666	9.03358	9.4463	-2.81217	0.0177136	0.526444	1	protein_coding	H2afz	H2A histone family, member Z [Source:MGI Symbol;Acc:MGI:1888388]	chr3	137864487	137866922	7	ensembl_havana	KNOWN	9.32898	8.88859	9.02733	8.92696	8.89329	9.28049	9.38485	9.36939	9.64116	9.44803	9.55621	9.33465
ENSMUSG00000025265	0.358562	1.28215	10.0132	10.2284	9.86982	2.81191	0.0177216	0.526447	1	protein_coding	Fgd1	FYVE, RhoGEF and PH domain containing 1 [Source:MGI Symbol;Acc:MGI:104566]	chrX	151046150	151089521	4	ensembl_havana	KNOWN	10.3809	10.0553	10.2198	10.2974	10.2587	10.1291	9.74742	9.76061	9.6998	9.81009	10.1299	9.66946
ENSMUSG00000057388	-0.390779	-1.3111	11.6149	11.4069	11.7977	-2.81117	0.0177445	0.526614	-1	protein_coding	Mrpl18	mitochondrial ribosomal protein L18 [Source:MGI Symbol;Acc:MGI:1914931]	chr17	12911349	12916345	5	ensembl_havana	KNOWN	11.5695	11.1442	11.647	11.3282	11.3254	11.5672	11.9333	11.6478	11.8231	11.8273	11.7516	11.8141
ENSMUSG00000024953	-0.407394	-1.32629	16.351	16.1307	16.5381	-2.8087	0.0178213	0.527709	-1	protein_coding	Prdx5	peroxiredoxin 5 [Source:MGI Symbol;Acc:MGI:1859821]	chr19	6906697	6910106	4	ensembl_havana	KNOWN	16.4315	15.887	16.2634	16.023	16.0088	16.3602	16.6275	16.4361	16.5596	16.5298	16.5821	16.5024
ENSMUSG00000054302	-0.212297	-1.15853	10.9961	10.8721	11.0843	-2.80838	0.0178315	0.527709	-1	protein_coding	Eapp	E2F-associated phosphoprotein [Source:MGI Symbol;Acc:MGI:1913516]	chr12	54670340	54695897	6	ensembl_havana	KNOWN	10.9071	10.9528	10.9464	10.8328	10.9492	10.8342	11.1265	11.0767	11.0745	11.1416	11.0628	11.0487
ENSMUSG00000034786	-0.408518	-1.32732	7.84681	7.73029	8.13881	-2.8035	0.0179842	0.530475	1	protein_coding	Gpsm3	G-protein signalling modulator 3 (AGS3-like, C. elegans) [Source:MGI Symbol;Acc:MGI:2146785]	chr17	34589806	34591754	3	ensembl_havana	KNOWN	7.57025	7.69826	7.68975	7.54976	7.81787	7.82323	7.89594	7.5936	8.1066	8.30135	8.1759	7.93916
ENSMUSG00000049299	-0.405307	-1.32437	11.1694	10.9353	11.3406	-2.80147	0.0180482	0.530777	1	protein_coding	Trappc1	trafficking protein particle complex 1 [Source:MGI Symbol;Acc:MGI:1098727]	chr11	69323980	69325793	5	ensembl_havana	KNOWN	11.2528	10.75	11.1428	10.7954	10.8471	11.1634	11.3667	11.2751	11.418	11.3855	11.4241	11.2122
ENSMUSG00000044122	0.519308	1.43327	8.16346	8.34425	7.82494	2.80099	0.0180632	0.530777	1	protein_coding	Proca1	protein interacting with cyclin A1 [Source:MGI Symbol;Acc:MGI:1918274]	chr11	78193392	78205763	4	ensembl_havana	KNOWN	8.64339	8.3341	8.54743	8.35345	8.26315	8.41615	8.04166	8.21027	7.67704	8.22869	7.69514	7.551
ENSMUSG00000067873	-0.207256	-1.15449	11.7904	11.6855	11.8928	-2.80045	0.0180802	0.530777	1	protein_coding	Htatsf1	HIV TAT specific factor 1 [Source:MGI Symbol;Acc:MGI:1919709]	chrX	57053583	57067183	3	ensembl_havana	KNOWN	11.6793	11.6412	11.6504	11.6934	11.6817	11.6815	11.8771	11.9942	11.9073	11.9324	11.8372	11.9088
ENSMUSG00000027466	-0.322485	-1.25048	12.0392	11.8491	12.1716	-2.80009	0.0180915	0.530777	-1	protein_coding	Rbck1	RanBP-type and C3HC4-type zinc finger containing 1 [Source:MGI Symbol;Acc:MGI:1344372]	chr2	152316334	152332653	8	ensembl_havana	KNOWN	12.1058	11.9861	11.8524	11.9742	11.62	11.9532	12.1343	12.1293	12.2006	12.289	12.1197	12.1062
ENSMUSG00000033581	0.405246	1.32431	9.21034	9.41851	9.01327	2.7999	0.0180978	0.530777	-1	protein_coding	Igf2bp2	insulin-like growth factor 2 mRNA binding protein 2 [Source:MGI Symbol;Acc:MGI:1890358]	chr16	22059009	22163299	9	ensembl_havana	KNOWN	9.44052	9.51929	9.26301	9.3461	9.71877	9.19067	9.03217	9.11298	8.8608	8.87786	9.16122	9.00072
ENSMUSG00000025986	-0.363509	-1.28655	11.1894	11.0373	11.4008	-2.79875	0.018134	0.531146	-1	protein_coding	Slc39a10	solute carrier family 39 (zinc transporter), member 10 [Source:MGI Symbol;Acc:MGI:1914515]	chr1	46807544	46892852	4	ensembl_havana	KNOWN	11.1922	10.7748	11.0725	11.098	10.8728	11.1412	11.2932	11.4458	11.1798	11.3748	11.3117	11.5161
ENSMUSG00000041237	0.430001	1.34723	12.0905	12.3096	11.8796	2.79852	0.0181414	0.531146	1	protein_coding	Pklr	pyruvate kinase liver and red blood cell [Source:MGI Symbol;Acc:MGI:97604]	chr3	89136142	89146784	5	ensembl_havana	KNOWN	12.247	12.3545	12.0458	12.321	12.6026	12.0051	12.0334	11.809	12.0291	11.7488	12.0175	11.8724
ENSMUSG00000054321	0.52725	1.44118	8.73882	8.93776	8.41051	2.79595	0.0182231	0.531886	1	protein_coding	Taf4b	TAF4B RNA polymerase II, TATA box binding protein (TBP)-associated factor [Source:MGI Symbol;Acc:MGI:2152345]	chr18	14783245	14900359	1	ensembl	KNOWN	8.76938	9.27332	8.88948	8.83188	9.23596	8.74545	8.49247	8.71512	8.68121	8.0949	8.69106	8.44558
ENSMUSG00000050556	0.537439	1.45139	7.45685	7.7761	7.23866	2.79453	0.0182685	0.532048	-1	protein_coding	Kcnb1	potassium voltage gated channel, Shab-related subfamily, member 1 [Source:MGI Symbol;Acc:MGI:96666]	chr2	167103378	167190155	2	ensembl_havana	KNOWN	7.76434	7.47463	7.85481	7.85624	8.02974	7.44233	7.07282	7.2607	7.0106	7.11232	6.99572	7.60796
ENSMUSG00000070348	-0.575438	-1.49013	14.4906	14.2771	14.8525	-2.79234	0.0183383	0.533331	-1	protein_coding	Ccnd1	cyclin D1 [Source:MGI Symbol;Acc:MGI:88313]	chr7	144929931	144939869	2	ensembl_havana	KNOWN	14.293	13.9385	14.439	14.0551	14.1239	14.6523	14.8014	14.3473	14.6789	14.8053	14.619	15.1334
ENSMUSG00000038296	0.277826	1.21237	11.3683	11.4804	11.2026	2.79133	0.018371	0.533637	-1	protein_coding	Galnt18	UDP-N-acetyl-alpha-D-galactosamine:polypeptide N-acetylgalactosaminyltransferase 18 [Source:MGI Symbol;Acc:MGI:2446239]	chr7	111471661	111779977	2	ensembl_havana	KNOWN	11.6122	11.3191	11.4776	11.5396	11.4089	11.4927	11.3414	11.3533	11.2669	11.3296	11.1063	11.1718
ENSMUSG00000025732	-0.503766	-1.41791	12.3906	12.1404	12.6442	-2.78885	0.0184507	0.534096	-1	protein_coding	Fam195a	family with sequence similarity 195, member A [Source:MGI Symbol;Acc:MGI:1915491]	chr17	25863698	25868738	1	ensembl	KNOWN	12.469	11.8073	12.1903	12.1556	11.9497	12.316	12.8773	12.4211	12.568	12.805	12.6007	12.5269
ENSMUSG00000053801	-0.327289	-1.25465	9.92045	9.76413	10.0914	-2.78645	0.0185284	0.535647	-1	protein_coding	Grwd1	glutamate-rich WD repeat containing 1 [Source:MGI Symbol;Acc:MGI:2141989]	chr7	45825227	45830944	4	ensembl_havana	KNOWN	9.77189	9.53594	9.84503	9.78006	9.72747	9.78487	10.1954	9.89794	10.2325	10.1564	9.97068	10.1472
ENSMUSG00000033768	-0.452366	-1.36828	8.1078	7.92785	8.38022	-2.78275	0.0186485	0.536806	1	protein_coding	Nrxn2	neurexin II [Source:MGI Symbol;Acc:MGI:1096362]	chr19	6418731	6544169	15	ensembl_havana	KNOWN	7.74402	7.66836	8.24824	7.77093	8.11181	7.90082	8.42645	8.17565	8.1066	8.48193	8.25544	8.4033
ENSMUSG00000031220	0.734647	1.66399	6.0594	6.31237	5.57773	2.78254	0.0186553	0.536806	-1	protein_coding	Awat2	acyl-CoA wax alcohol acyltransferase 2 [Source:MGI Symbol;Acc:MGI:3045345]	chrX	100402221	100442717	2	ensembl_havana	KNOWN	6.83329	6.28075	5.87802	6.12616	6.07818	6.73278	5.81716	6.06017	6.17315	5.76125	5.78212	5.18981
ENSMUSG00000021135	1.63446	3.10472	5.49679	6.31726	4.6828	2.78154	0.018688	0.537235	-1	protein_coding	Slc10a1	solute carrier family 10 (sodium/bile acid cotransporter family), member 1 [Source:MGI Symbol;Acc:MGI:97379]	chr12	80953185	80968079	1	ensembl	KNOWN	7.26268	5.30038	5.45271	6.9433	5.70781	6.30067	5.56	4.75084	4.63473	5.70113	3.92797	4.4193
ENSMUSG00000026254	-0.214672	-1.16044	11.8849	11.7592	11.9739	-2.78073	0.0187145	0.537235	1	protein_coding	Eif4e2	eukaryotic translation initiation factor 4E member 2 [Source:MGI Symbol;Acc:MGI:1914440]	chr1	87213914	87240488	8	ensembl_havana	KNOWN	11.7587	11.77	11.8727	11.7446	11.8082	11.7248	12.042	11.9834	11.9927	12.0417	11.931	11.9488
ENSMUSG00000030610	0.352808	1.27704	8.80312	8.9541	8.60129	2.78039	0.0187256	0.537235	-1	protein_coding	Det1	de-etiolated homolog 1 (Arabidopsis) [Source:MGI Symbol;Acc:MGI:1923625]	chr7	78822962	78847236	3	ensembl_havana	KNOWN	9.18567	8.73839	9.1468	9.00375	8.93897	8.91958	8.69831	8.47995	8.7222	8.56016	8.70731	8.5364
ENSMUSG00000087141	0.555797	1.46998	8.20586	8.4723	7.9165	2.77835	0.0187924	0.537235	-1	protein_coding	Plcxd2	phosphatidylinositol-specific phospholipase C, X domain containing 2 [Source:MGI Symbol;Acc:MGI:3647874]	chr16	45959263	46010218	1	ensembl_havana	KNOWN	8.49321	8.79483	8.38413	8.7376	8.44302	8.23628	8.0912	8.07903	7.46158	7.72397	8.11627	7.90926
ENSMUSG00000028165	-0.20783	-1.15495	12.5657	12.4522	12.66	-2.77656	0.0188515	0.538128	-1	protein_coding	Cisd2	CDGSH iron sulfur domain 2 [Source:MGI Symbol;Acc:MGI:1914256]	chr3	135406412	135423925	4	ensembl_havana	KNOWN	12.4837	12.4771	12.469	12.4643	12.3702	12.5221	12.6698	12.6417	12.7103	12.6466	12.6488	12.6847
ENSMUSG00000040387	0.416031	1.33425	8.30473	8.45189	8.03586	2.77618	0.0188639	0.538128	-1	protein_coding	Klhl32	kelch-like 32 [Source:MGI Symbol;Acc:MGI:3612790]	chr4	24612554	24851124	7	ensembl_havana	KNOWN	8.83809	8.40834	8.64986	8.66064	8.3218	8.37324	8.06664	8.18728	8.04332	7.84002	7.97572	8.29184
ENSMUSG00000068457	0.380077	1.30141	10.9744	11.2039	10.8238	2.7758	0.0188765	0.538259	-1	protein_coding	Uty	ubiquitously transcribed tetratricopeptide repeat gene, Y chromosome [Source:MGI Symbol;Acc:MGI:894810]	chrY	1096861	1245759	12	ensembl_havana	KNOWN	11.0873	10.9543	10.995	11.1524	10.9492	11.5101	10.8254	10.9509	10.796	10.7078	10.7907	10.973
ENSMUSG00000019689	-0.442021	-1.35851	11.117	10.8407	11.2827	-2.77552	0.0188856	0.538277	1	protein_coding	1110001J03Rik	RIKEN cDNA 1110001J03 gene [Source:MGI Symbol;Acc:MGI:1913367]	chr6	38533502	38539449	2	ensembl_havana	KNOWN	10.9675	10.7266	10.9861	10.4876	10.8884	11.146	11.3792	11.3598	11.6147	11.1724	11.3817	11.294
ENSMUSG00000090231	-0.757813	-1.69093	9.12713	8.80482	9.56263	-2.77529	0.0188933	0.538277	-1	protein_coding	Cfb	complement factor B [Source:MGI Symbol;Acc:MGI:105975]	chr17	34856374	34862518	8	ensembl_havana	KNOWN	9.0598	7.86571	8.54743	8.7073	8.53513	9.17201	9.6012	9.72513	9.62396	9.59155	9.27466	9.82168
ENSMUSG00000035992	0.284413	1.21791	12.0157	12.1519	11.8674	2.77327	0.0189601	0.539491	1	protein_coding	Fnip1	folliculin interacting protein 1 [Source:MGI Symbol;Acc:MGI:2444668]	chr11	54438199	54518235	2	ensembl_havana	KNOWN	12.1147	12.2295	12.0619	12.2772	12.0529	12.1255	11.8859	12.0447	11.7936	11.8378	11.7883	11.9761
ENSMUSG00000028194	-0.4466	-1.36282	14.4361	14.2001	14.6467	-2.77256	0.0189837	0.539875	1	protein_coding	Ddah1	dimethylarginine dimethylaminohydrolase 1 [Source:MGI Symbol;Acc:MGI:1916469]	chr3	145758675	145894277	3	ensembl_havana	KNOWN	14.6139	13.9775	14.3302	14.3172	13.9145	14.3686	14.6453	14.5797	14.5466	14.6324	14.6789	14.6287
ENSMUSG00000026103	0.357699	1.28138	14.0866	14.2814	13.9237	2.77213	0.0189978	0.539875	-1	protein_coding	Gls	glutaminase [Source:MGI Symbol;Acc:MGI:95752]	chr1	52163448	52233232	17	ensembl_havana	KNOWN	14.2774	14.4875	14.1723	14.426	14.1996	14.2187	13.6879	14.039	13.7602	13.7762	14.0404	13.9545
ENSMUSG00000037353	-0.325512	-1.25311	11.5374	11.3905	11.716	-2.77147	0.0190199	0.540165	1	protein_coding	Letmd1	LETM1 domain containing 1 [Source:MGI Symbol;Acc:MGI:1915864]	chr15	100469034	100479252	1	ensembl	KNOWN	11.4848	11.5813	11.2798	11.5234	11.2579	11.3902	11.6777	11.6351	11.4706	11.8569	11.7048	11.5863
ENSMUSG00000033540	0.520769	1.43472	9.48637	9.74612	9.22535	2.77134	0.0190242	0.540165	1	protein_coding	Idua	iduronidase, alpha-L- [Source:MGI Symbol;Acc:MGI:96418]	chr5	108660331	108684557	8	ensembl_havana	KNOWN	9.41504	9.98119	9.62035	10.0452	9.69233	9.50081	9.11833	9.44403	9.34308	9.38255	8.95885	9.33465
ENSMUSG00000020077	-0.407303	-1.3262	10.1449	9.97069	10.378	-2.76927	0.0190933	0.540976	-1	protein_coding	Srgn	serglycin [Source:MGI Symbol;Acc:MGI:97756]	chr10	62493833	62527451	6	ensembl_havana	KNOWN	9.72081	9.81374	10.2106	9.74321	10.2252	9.94361	10.3711	10.2343	10.3418	10.345	10.3684	10.4206
ENSMUSG00000039646	0.33008	1.25708	11.4059	11.5311	11.201	2.76891	0.0191053	0.541007	1	protein_coding	Vasn	vasorin [Source:MGI Symbol;Acc:MGI:2177651]	chr16	4639941	4650802	2	ensembl_havana	KNOWN	11.7123	11.3465	11.6152	11.5081	11.5615	11.5237	11.3805	11.1499	11.4694	11.2079	11.0925	11.3027
ENSMUSG00000003526	0.513062	1.42708	14.1891	14.4974	13.9843	2.76805	0.0191341	0.541007	-1	protein_coding	Prodh	proline dehydrogenase [Source:MGI Symbol;Acc:MGI:97770]	chr16	18060357	18090203	7	ensembl_havana	KNOWN	14.6656	14.3321	14.1929	14.6609	14.2387	14.5924	14.1253	13.6948	13.8133	14.1927	13.6796	14.0806
ENSMUSG00000028639	-0.564204	-1.47857	15.2887	15.0087	15.5729	-2.76802	0.0191349	0.541007	-1	protein_coding	Ybx1	Y box protein 1 [Source:MGI Symbol;Acc:MGI:99146]	chr4	119277981	119294604	7	ensembl_havana	KNOWN	15.4043	14.5473	15.1998	14.8084	14.8956	15.322	15.5991	15.4215	15.5472	15.6227	15.6008	15.4952
ENSMUSG00000092060	0.662928	1.58329	5.93999	6.4819	5.81897	2.76644	0.019188	0.54163	-1	protein_coding	Bend4	BEN domain containing 4 [Source:MGI Symbol;Acc:MGI:3648414]	chr5	67392147	67428310	5	ensembl_havana	KNOWN	6.03074	6.56666	5.93814	6.59183	6.85805	5.99581	4.95734	5.51268	5.3717	5.97943	5.71938	5.7581
ENSMUSG00000041115	-0.33059	-1.25753	11.8882	11.7394	12.07	-2.7663	0.0191927	0.54163	1	protein_coding	Iqsec2	IQ motif and Sec7 domain 2 [Source:MGI Symbol;Acc:MGI:3528396]	chrX	152144268	152225236	7	ensembl_havana	KNOWN	11.9973	11.558	11.8047	11.8704	11.5603	11.7874	11.9793	11.9445	11.9459	12.0478	12.0592	12.1029
ENSMUSG00000031849	0.595599	1.5111	6.66735	6.90553	6.30993	2.76624	0.0191947	0.54163	1	protein_coding	Comp	cartilage oligomeric matrix protein [Source:MGI Symbol;Acc:MGI:88469]	chr8	70373548	70382065	1	ensembl	KNOWN	6.75422	7.18896	6.95279	6.52392	7.36149	6.83118	6.39228	6.4561	6.61745	6.58948	6.33606	6.00426
ENSMUSG00000030790	0.506855	1.42095	8.92427	9.08284	8.57599	2.76482	0.0192423	0.541981	1	protein_coding	Adm	adrenomedullin [Source:MGI Symbol;Acc:MGI:108058]	chr7	110627661	110629820	3	ensembl_havana	KNOWN	9.64613	8.91429	8.98521	9.02847	9.24204	8.97802	9.00011	8.89616	8.67287	8.67401	8.4321	8.62185
ENSMUSG00000014444	0.400559	1.32002	12.5729	12.794	12.3935	2.76249	0.019321	0.542142	-1	protein_coding	Piezo1	piezo-type mechanosensitive ion channel component 1 [Source:MGI Symbol;Acc:MGI:3603204]	chr8	122481698	122551329	9	ensembl_havana	KNOWN	12.6223	13.0193	12.6126	12.9366	12.8662	12.5793	12.252	12.5319	12.2741	12.5235	12.2872	12.3697
ENSMUSG00000027018	-0.226535	-1.17002	10.3833	10.2705	10.4971	-2.7618	0.0193441	0.542561	1	protein_coding	Hat1	histone aminotransferase 1 [Source:MGI Symbol;Acc:MGI:96013]	chr2	71388958	71441622	4	ensembl_havana	KNOWN	10.2822	10.2241	10.3305	10.2665	10.3375	10.2076	10.5434	10.4233	10.4939	10.5801	10.4333	10.4778
ENSMUSG00000035095	0.58588	1.50095	6.51733	6.71187	6.12599	2.76139	0.0193582	0.542586	1	protein_coding	Fam167a	family with sequence similarity 167, member A [Source:MGI Symbol;Acc:MGI:3606565]	chr14	63436394	63465498	2	ensembl_havana	KNOWN	6.43736	7.10215	6.25417	6.45266	6.95017	6.73278	6.83181	6.4171	6.65181	6.1689	6.20481	6.00426
ENSMUSG00000032777	0.2452	1.18526	12.9558	13.1224	12.8772	2.76123	0.0193635	0.542586	-1	protein_coding	Gtf3c1	general transcription factor III C 1 [Source:MGI Symbol;Acc:MGI:107887]	chr7	125640955	125707780	1	ensembl	KNOWN	13.0152	13.0218	13.1119	13.2325	13.0716	13.063	12.703	12.8714	12.748	12.7992	12.9514	12.8809
ENSMUSG00000061527	1.57272	2.97464	8.36704	9.22895	7.65623	2.76105	0.0193697	0.542586	-1	protein_coding	Krt5	keratin 5 [Source:MGI Symbol;Acc:MGI:96702]	chr15	101707070	101712891	1	ensembl_havana	KNOWN	8.83809	7.86571	8.11133	8.08552	9.20513	10.3962	9.06973	7.42695	8.43717	8.11808	7.17005	7.68056
ENSMUSG00000030256	0.550744	1.46484	9.28096	9.55473	9.00398	2.75839	0.01946	0.543621	-1	protein_coding	Bhlhe41	basic helix-loop-helix family, member e41 [Source:MGI Symbol;Acc:MGI:1930704]	chr6	145858243	145865558	3	ensembl_havana	KNOWN	9.54991	9.44628	9.80523	9.36077	9.54748	9.75593	8.74548	8.81599	9.33253	8.69728	9.32819	8.98647
ENSMUSG00000047423	-0.252597	-1.19135	11.0278	10.8817	11.1343	-2.75804	0.0194718	0.543621	1	protein_coding	AI837181	expressed sequence AI837181 [Source:MGI Symbol;Acc:MGI:2147598]	chr19	5425157	5427313	2	ensembl_havana	KNOWN	11.0443	10.8747	10.9914	10.8008	10.8371	11.0073	11.1011	11.061	11.2132	11.0824	11.1984	11.1222
ENSMUSG00000002844	-0.376731	-1.2984	10.2824	10.0773	10.454	-2.7573	0.0194972	0.543817	-1	protein_coding	Adprh	ADP-ribosylarginine hydrolase [Source:MGI Symbol;Acc:MGI:1098234]	chr16	38445399	38452689	1	ensembl	KNOWN	9.94209	9.93798	10.2318	9.83713	10.1333	10.2615	10.5501	10.4573	10.676	10.2848	10.5618	10.5155
ENSMUSG00000027984	-0.265625	-1.20216	14.8987	14.7746	15.0402	-2.75713	0.0195028	0.543817	-1	protein_coding	Hadh	hydroxyacyl-Coenzyme A dehydrogenase [Source:MGI Symbol;Acc:MGI:96009]	chr3	131233419	131272101	2	ensembl_havana	KNOWN	14.8927	14.6666	14.7084	14.6643	14.7866	14.8729	15.0944	15.0035	14.975	14.9847	15.1366	14.9993
ENSMUSG00000054057	-0.625183	-1.54241	7.34209	7.00141	7.62659	-2.75443	0.0195952	0.545043	-1	protein_coding	A930004D18Rik	RIKEN cDNA A930004D18 gene [Source:MGI Symbol;Acc:MGI:1925190]	chr2	18025193	18037737	3	ensembl_havana	KNOWN	7.0802	7.79829	6.98164	7.01925	7.09173	6.89324	7.30048	7.67849	7.38197	7.32645	8.00232	7.551
ENSMUSG00000022510	0.87535	1.83445	6.90738	7.27979	6.40445	2.75334	0.0196325	0.545611	1	protein_coding	Trp63	transformation related protein 63 [Source:MGI Symbol;Acc:MGI:1330810]	chr16	25683763	25892102	8	ensembl_havana	KNOWN	6.97951	7.05671	6.43195	6.68804	7.22062	7.93072	7.42162	6.67022	7.27584	6.62227	6.53131	6.05975
ENSMUSG00000045005	-0.293292	-1.22543	10.5025	10.2238	10.5171	-2.7529	0.0196475	0.545801	-1	protein_coding	Fzd5	frizzled homolog 5 (Drosophila) [Source:MGI Symbol;Acc:MGI:108571]	chr1	64730558	64737751	2	ensembl_havana	KNOWN	10.6746	10.3798	10.4514	10.33	10.143	10.1984	10.7406	10.8846	10.676	10.5591	10.5796	10.4127
ENSMUSG00000025194	0.383587	1.30458	14.8394	15.02	14.6364	2.75206	0.0196765	0.545868	1	protein_coding	Abcc2	ATP-binding cassette, sub-family C (CFTR/MRP), member 2 [Source:MGI Symbol;Acc:MGI:1352447]	chr19	43782192	43840740	5	ensembl_havana	KNOWN	15.2317	14.9462	15.0011	15.2096	14.7758	15.0746	14.5899	14.8411	14.4934	14.5907	14.5606	14.7579
ENSMUSG00000051355	-0.366837	-1.28952	10.3638	10.1038	10.4706	-2.75174	0.0196875	0.545868	-1	protein_coding	Commd1	COMM domain containing 1 [Source:MGI Symbol;Acc:MGI:109474]	chr11	22896136	22982382	6	ensembl_havana	KNOWN	10.2822	10.0696	10.3078	9.82308	10.1495	10.3388	10.6298	10.6271	10.7252	10.5074	10.5685	10.3361
ENSMUSG00000040181	0.303047	1.23375	15.3903	15.5507	15.2477	2.75164	0.0196908	0.545868	-1	protein_coding	Fmo1	flavin containing monooxygenase 1 [Source:MGI Symbol;Acc:MGI:1310002]	chr1	162829561	162866610	8	ensembl_havana	KNOWN	15.7916	15.4576	15.4005	15.5647	15.489	15.5986	15.2961	15.1377	15.2049	15.1699	15.2829	15.2903
ENSMUSG00000025200	-0.307136	-1.23725	9.34849	9.27659	9.58372	-2.75082	0.0197193	0.546205	-1	protein_coding	Cwf19l1	CWF19-like 1, cell cycle control (S. pombe) [Source:MGI Symbol;Acc:MGI:1919752]	chr19	44108644	44135876	1	ensembl	KNOWN	9.03492	9.29305	9.17205	9.32131	9.15439	9.35406	9.37488	9.25242	9.47364	9.70687	9.42475	9.61955
ENSMUSG00000001105	-0.308451	-1.23838	11.1296	10.9273	11.2358	-2.74916	0.0197764	0.547105	1	protein_coding	Ift20	intraflagellar transport 20 [Source:MGI Symbol;Acc:MGI:1915585]	chr11	78536361	78541737	5	ensembl_havana	KNOWN	11.1152	10.9356	11.0641	10.79	10.8491	11.1428	11.3011	11.2038	11.4464	11.2093	11.2997	11.1983
ENSMUSG00000022533	0.324607	1.25232	13.3564	13.5444	13.2198	2.74488	0.0199249	0.549987	-1	protein_coding	Atp13a3	ATPase type 13A3 [Source:MGI Symbol;Acc:MGI:2685387]	chr16	30312423	30388837	5	ensembl_havana	KNOWN	13.5791	13.4483	13.3904	13.7148	13.4292	13.4891	13.3173	13.2807	12.968	13.1942	13.171	13.2942
ENSMUSG00000073609	-0.296876	-1.22848	11.1584	11.0117	11.3086	-2.74474	0.0199299	0.549987	1	protein_coding	D2hgdh	D-2-hydroxyglutarate dehydrogenase [Source:MGI Symbol;Acc:MGI:2138209]	chr1	93824909	93852348	8	ensembl_havana	KNOWN	11.0893	10.878	10.8577	11.1719	10.8025	11.0606	11.4162	11.3167	11.3826	11.3258	11.3117	11.2882
ENSMUSG00000020609	0.759639	1.69307	14.1605	14.5815	13.8219	2.74443	0.0199407	0.550056	1	protein_coding	Apob	apolipoprotein B [Source:MGI Symbol;Acc:MGI:88052]	chr12	7977648	8016835	4	ensembl_havana	KNOWN	14.9049	14.22	14.1981	14.604	14.3659	14.7745	13.6944	13.9145	13.7844	13.5146	13.4496	14.5014
ENSMUSG00000020070	0.40358	1.32279	9.92604	10.1261	9.72253	2.74263	0.0200034	0.551104	1	protein_coding	Rufy2	RUN and FYVE domain-containing 2 [Source:MGI Symbol;Acc:MGI:1917682]	chr10	62980223	63017210	8	ensembl_havana	KNOWN	10.0619	10.423	9.82924	10.2948	10.1001	9.98338	9.72405	9.88728	9.64116	9.68375	9.78786	9.69597
ENSMUSG00000032375	0.337878	1.2639	10.6251	10.7999	10.462	2.74237	0.0200127	0.551132	-1	protein_coding	Aph1b	anterior pharynx defective 1b homolog (C. elegans) [Source:MGI Symbol;Acc:MGI:3522097]	chr9	66775202	66795490	3	ensembl_havana	KNOWN	10.9849	10.5677	10.7839	10.808	10.8943	10.6973	10.3984	10.4452	10.5359	10.3177	10.4406	10.6276
ENSMUSG00000056383	0.226449	1.16995	9.7891	9.90565	9.6792	2.74137	0.0200477	0.551642	-1	protein_coding	AI987944	expressed sequence AI987944 [Source:MGI Symbol;Acc:MGI:2142079]	chr7	41372923	41393260	1	ensembl_havana	KNOWN	9.8736	9.86407	9.76844	9.9286	9.8521	9.93626	9.62241	9.81036	9.77575	9.70304	9.70124	9.63333
ENSMUSG00000055493	-0.294001	-1.22604	10.0526	9.87699	10.171	-2.74084	0.0200661	0.55192	1	protein_coding	Epm2a	epilepsy, progressive myoclonic epilepsy, type 2 gene alpha [Source:MGI Symbol;Acc:MGI:1341085]	chr10	11343404	11459644	2	ensembl_havana	KNOWN	9.8736	9.94735	10.0082	9.74694	9.84811	10.0359	10.1287	10.3319	10.1981	10.1224	10.319	10.0716
ENSMUSG00000027575	-0.254255	-1.19272	11.253	11.1543	11.4086	-2.74006	0.0200937	0.552227	1	protein_coding	Arfgap1	ADP-ribosylation factor GTPase activating protein 1 [Source:MGI Symbol;Acc:MGI:2183559]	chr2	180967225	180982526	14	ensembl_havana	KNOWN	11.0149	11.269	11.0539	11.221	11.0959	11.146	11.3503	11.3777	11.282	11.4947	11.3445	11.3864
ENSMUSG00000015709	0.306661	1.23684	11.932	12.1246	11.818	2.73976	0.0201043	0.552289	-1	protein_coding	Arnt2	aryl hydrocarbon receptor nuclear translocator 2 [Source:MGI Symbol;Acc:MGI:107188]	chr7	84246281	84409959	1	ensembl	KNOWN	12.0112	11.9655	11.8966	12.0726	12.2394	12.0619	11.8548	11.9539	11.6744	11.8448	11.6375	11.9716
ENSMUSG00000018809	-0.325115	-1.25276	9.76452	9.57614	9.90126	-2.73894	0.0201331	0.552327	1	protein_coding	Smyd4	SET and MYND domain containing 4 [Source:MGI Symbol;Acc:MGI:2442796]	chr11	75348433	75405705	4	ensembl_havana	KNOWN	9.74146	9.86407	9.52555	9.57724	9.51265	9.63854	9.7003	9.86572	10.0449	9.78135	9.97405	9.94838
ENSMUSG00000021520	-0.315971	-1.24485	13.1987	13.0188	13.3348	-2.73887	0.0201353	0.552327	-1	protein_coding	Uqcrb	ubiquinol-cytochrome c reductase binding protein [Source:MGI Symbol;Acc:MGI:1914780]	chr13	66900617	66905378	2	ensembl_havana	KNOWN	13.081	12.8758	13.1773	12.8175	13.069	13.1699	13.3747	13.3324	13.4822	13.3381	13.4057	13.2605
ENSMUSG00000028019	0.332456	1.25916	10.923	11.091	10.7585	2.73682	0.0202078	0.553665	1	protein_coding	Pdgfc	platelet-derived growth factor, C polypeptide [Source:MGI Symbol;Acc:MGI:1859631]	chr3	81036416	81214040	3	ensembl_havana	KNOWN	11.3179	11.015	11.222	11.1197	10.9267	11.2265	10.5479	10.6918	10.7333	10.5926	10.8866	10.7964
ENSMUSG00000031105	0.276615	1.21135	8.35702	8.42151	8.14489	2.73527	0.0202627	0.553907	1	protein_coding	Slc25a14	solute carrier family 25 (mitochondrial carrier, brain), member 14 [Source:MGI Symbol;Acc:MGI:1330823]	chrX	48623413	48662294	8	ensembl_havana	KNOWN	8.26981	8.44407	8.31778	8.42035	8.35588	8.4883	8.40702	8.49874	8.64756	8.28096	8.1284	8.02532
ENSMUSG00000037341	0.780145	1.7173	7.11251	7.53263	6.75249	2.73444	0.020292	0.554256	-1	protein_coding	Slc9a7	solute carrier family 9 (sodium/hydrogen exchanger), member 7 [Source:MGI Symbol;Acc:MGI:2444530]	chrX	20105755	20291807	4	ensembl_havana	KNOWN	7.29097	7.47463	6.89328	7.20417	7.44829	7.94544	6.83181	7.04746	6.95666	6.29628	6.53131	7.42987
ENSMUSG00000028465	-0.3674	-1.29003	14.4037	14.2646	14.632	-2.73384	0.0203134	0.554387	-1	protein_coding	Tln1	talin 1 [Source:MGI Symbol;Acc:MGI:1099832]	chr4	43531519	43562691	8	ensembl_havana	KNOWN	14.4467	14.0117	14.4483	14.3346	14.0538	14.4053	14.395	14.4584	14.3945	14.5855	14.5901	14.7203
ENSMUSG00000057278	-0.41474	-1.33306	8.68762	8.43132	8.84606	-2.73307	0.0203407	0.554905	1	protein_coding	Snrpg	small nuclear ribonucleoprotein polypeptide G [Source:MGI Symbol;Acc:MGI:1915261]	chr6	86371304	86379328	4	ensembl_havana	KNOWN	8.59882	8.46161	8.63177	8.12043	8.45355	8.71999	8.70628	8.91728	9.1035	8.79399	8.80873	8.93546
ENSMUSG00000034449	0.28441	1.21791	10.9565	11.0896	10.8052	2.73245	0.0203627	0.555279	-1	protein_coding	Dhrs11	dehydrogenase/reductase (SDR family) member 11 [Source:MGI Symbol;Acc:MGI:2652816]	chr11	84820856	84828994	2	ensembl_havana	KNOWN	11.34	11.0061	11.1444	11.067	11.0464	11.1555	10.8052	10.8132	10.6843	10.9254	10.7144	10.7758
ENSMUSG00000071074	-0.41782	-1.33591	12.4036	12.1862	12.604	-2.73024	0.0204414	0.556516	1	protein_coding	Yipf3	Yip1 domain family, member 3 [Source:MGI Symbol;Acc:MGI:106280]	chr17	46248080	46252537	6	ensembl_havana	KNOWN	12.486	11.9547	12.342	12.0659	12.0572	12.4355	12.6237	12.3868	12.6789	12.6235	12.5715	12.6169
ENSMUSG00000027134	0.34203	1.26754	9.14929	9.33627	8.99424	2.72991	0.0204532	0.55661	1	protein_coding	Lpcat4	lysophosphatidylcholine acyltransferase 4 [Source:MGI Symbol;Acc:MGI:2138993]	chr2	112239468	112247111	4	ensembl_havana	KNOWN	9.0181	9.26835	9.38682	9.27559	9.54255	9.19067	9.05108	9.14316	8.93241	9.01998	9.05725	8.90548
ENSMUSG00000042985	-0.633705	-1.55154	9.15521	8.68147	9.31518	-2.72921	0.0204784	0.55707	1	protein_coding	Upk3b	uroplakin 3B [Source:MGI Symbol;Acc:MGI:2140882]	chr5	136038496	136046487	1	ensembl_havana	KNOWN	9.068	9.11052	9.47063	8.3825	8.51517	9.14676	9.4622	8.9855	9.77575	9.25245	9.43942	9.25367
ENSMUSG00000057103	-0.605594	-1.52161	14.117	13.807	14.4126	-2.7283	0.0205108	0.557213	-1	protein_coding	Cml1	camello-like 1 [Source:MGI Symbol;Acc:MGI:1913366]	chr6	85910154	85915687	3	ensembl_havana	KNOWN	14.3193	13.4917	13.8948	13.8805	13.4823	14.0582	14.4143	14.0353	14.5894	14.3429	14.3627	14.5322
ENSMUSG00000029616	-0.339057	-1.26493	13.0544	12.8408	13.1799	-2.72813	0.020517	0.557213	-1	protein_coding	Erp29	endoplasmic reticulum protein 29 [Source:MGI Symbol;Acc:MGI:1914647]	chr5	121428590	121452506	4	ensembl_havana	KNOWN	12.9154	12.7872	12.9877	12.6873	12.9303	12.9048	13.3039	13.2976	13.2989	13.1276	13.4393	12.9728
ENSMUSG00000079677	-0.410111	-1.32879	10.3416	10.1107	10.5208	-2.72718	0.0205512	0.557908	-1	protein_coding	Fdx1l	ferredoxin 1-like [Source:MGI Symbol;Acc:MGI:1915415]	chr9	21067520	21073514	1	ensembl	KNOWN	10.2573	9.91589	10.2762	9.9286	10.09	10.3135	10.669	10.3266	10.7591	10.5738	10.584	10.4046
ENSMUSG00000061315	-0.313298	-1.24255	12.0303	11.8663	12.1796	-2.72695	0.0205594	0.557908	1	protein_coding	Naca	nascent polypeptide-associated complex alpha polypeptide [Source:MGI Symbol;Acc:MGI:106095]	chr10	128035346	128048637	2	ensembl	KNOWN	12.0197	11.7125	11.8563	11.8058	11.8255	11.9677	12.1815	12.0534	12.402	12.2567	12.149	12.1331
ENSMUSG00000019960	0.568382	1.48286	12.2322	11.8701	11.3017	2.72579	0.0206014	0.558276	1	protein_coding	Dusp6	dual specificity phosphatase 6 [Source:MGI Symbol;Acc:MGI:1914853]	chr10	99263231	99267488	1	ensembl	KNOWN	13.0723	12.5491	12.6172	11.9042	12.2047	11.5014	12.9297	13.2919	12.8101	11.348	11.4629	11.0942
ENSMUSG00000037936	0.315032	1.24404	10.8163	10.9741	10.659	2.72513	0.0206249	0.558453	-1	protein_coding	Scarb1	scavenger receptor class B, member 1 [Source:MGI Symbol;Acc:MGI:893578]	chr5	125277087	125341094	11	ensembl_havana	KNOWN	10.891	10.7678	10.9932	10.8777	11.139	10.9055	10.7211	10.5991	10.9245	10.5884	10.6295	10.7591
ENSMUSG00000036110	1.38686	2.6151	8.38488	8.91538	7.52851	2.725	0.0206296	0.558453	1	protein_coding	Slc17a2	solute carrier family 17 (sodium phosphate), member 2 [Source:MGI Symbol;Acc:MGI:2443098]	chr13	23806993	23825180	4	ensembl_havana	KNOWN	8.05568	10.1063	8.45786	8.78188	9.62406	8.3402	8.21926	7.83461	8.6131	7.0654	8.02843	7.49171
ENSMUSG00000029385	0.482956	1.3976	10.9364	11.2063	10.7234	2.72374	0.0206753	0.558878	1	protein_coding	Ccng2	cyclin G2 [Source:MGI Symbol;Acc:MGI:1095734]	chr5	93267257	93276231	6	ensembl_havana	KNOWN	10.9543	11.4698	11.1853	11.2929	11.3705	10.9555	10.5255	10.7771	10.5359	10.6886	11.0113	10.4701
ENSMUSG00000047557	0.552927	1.46706	8.91048	9.13969	8.58677	2.72364	0.0206787	0.558878	-1	protein_coding	Lxn	latexin [Source:MGI Symbol;Acc:MGI:107633]	chr3	67457998	67463926	3	ensembl_havana	KNOWN	9.38255	9.11052	9.26301	8.78188	9.44037	9.19683	8.54675	8.55371	8.88987	8.31144	8.97237	8.47649
ENSMUSG00000050645	-1.05929	-2.08391	5.74846	5.21405	6.27335	-2.72299	0.0207022	0.559022	-1	protein_coding	Defb19	defensin beta 19 [Source:MGI Symbol;Acc:MGI:2385955]	chr2	152576086	152580312	1	ensembl_havana	KNOWN	5.64886	4.73478	5.53288	4.90377	4.74258	5.99581	6.3522	6.3358	5.91484	6.37536	6.82744	5.61724
ENSMUSG00000024853	-0.277049	-1.21171	13.6463	13.518	13.795	-2.72287	0.0207067	0.559022	-1	protein_coding	Sf3b2	splicing factor 3b, subunit 2 [Source:MGI Symbol;Acc:MGI:2441856]	chr19	5273923	5295455	1	ensembl	KNOWN	13.6408	13.2947	13.518	13.4477	13.4864	13.6199	13.7852	13.7292	13.848	13.8307	13.7409	13.8135
ENSMUSG00000072582	-0.256195	-1.19432	9.90539	9.74492	10.0011	-2.72267	0.0207139	0.559022	1	protein_coding	Ptrh2	peptidyl-tRNA hydrolase 2 [Source:MGI Symbol;Acc:MGI:2444848]	chr11	86683985	86692457	2	ensembl_havana	KNOWN	9.78687	9.75092	9.8332	9.62259	9.73612	9.87606	10.1138	9.96706	10.1746	10.0338	10.0397	9.92989
ENSMUSG00000021133	0.294216	1.22622	13.3096	13.5066	13.2124	2.72198	0.0207387	0.559369	1	protein_coding	Susd6	sushi domain containing 6 [Source:MGI Symbol;Acc:MGI:2444661]	chr12	80790532	80880832	1	ensembl	KNOWN	13.3377	13.3414	13.518	13.6374	13.4219	13.4605	13.2114	13.1093	13.0403	13.1825	13.0748	13.3798
ENSMUSG00000020441	-0.357749	-1.28142	9.13238	8.91123	9.26898	-2.72083	0.0207805	0.559818	1	protein_coding	2310033P09Rik	RIKEN cDNA 2310033P09 gene [Source:MGI Symbol;Acc:MGI:1915112]	chr11	59208321	59210738	1	ensembl_havana	KNOWN	8.96641	8.9458	9.11459	8.75251	8.95389	9.02729	9.54897	9.29606	9.17611	9.32396	9.41982	9.06315
ENSMUSG00000017453	-0.375063	-1.2969	14.4715	14.2613	14.6364	-2.71895	0.020849	0.561168	-1	protein_coding	Pipox	pipecolic acid oxidase [Source:MGI Symbol;Acc:MGI:1197006]	chr11	77880615	77894096	3	ensembl_havana	KNOWN	14.6019	14.2306	14.2559	14.4517	13.9838	14.3484	14.7102	14.5313	14.6348	14.6512	14.5984	14.6596
ENSMUSG00000074182	0.301013	1.23201	9.64492	9.81165	9.51063	2.71787	0.0208883	0.561521	1	protein_coding	Znhit6	zinc finger, HIT type 6 [Source:MGI Symbol;Acc:MGI:1916996]	chr3	145576205	145604795	7	ensembl_havana	KNOWN	9.80659	9.65508	9.78081	9.89203	9.78697	9.75593	9.43847	9.67643	9.41484	9.69921	9.39495	9.43774
ENSMUSG00000042498	0.835668	1.78468	8.12289	8.45268	7.61701	2.71787	0.0208886	0.561521	1	protein_coding	D330045A20Rik	RIKEN cDNA D330045A20 gene [Source:MGI Symbol;Acc:MGI:2147848]	chrX	139480367	139554582	3	ensembl_havana	KNOWN	8.22652	8.80173	8.64084	8.1878	8.83004	8.3402	7.76469	7.34622	8.48559	7.28609	7.48492	8.08003
ENSMUSG00000006526	-0.341826	-1.26736	9.90639	9.72524	10.0671	-2.71754	0.0209006	0.561521	1	protein_coding	Tmem110	transmembrane protein 110 [Source:MGI Symbol;Acc:MGI:1921500]	chr14	30825590	30876986	5	ensembl_havana	KNOWN	9.99033	9.67777	9.63404	9.53043	9.84011	9.80519	10.0589	9.96706	10.1717	9.94905	10.1178	10.1344
ENSMUSG00000021638	0.347721	1.27255	11.3672	11.5206	11.1729	2.71748	0.0209026	0.561521	-1	protein_coding	Ocln	occludin [Source:MGI Symbol;Acc:MGI:106183]	chr13	100496507	100552718	5	ensembl_havana	KNOWN	11.4985	11.5662	11.3942	11.5277	11.6862	11.3478	11.1545	11.4687	11.2445	11.0345	11.3652	11.1189
ENSMUSG00000000561	-0.213947	-1.15986	10.4508	10.3367	10.5506	-2.71672	0.0209303	0.561815	1	protein_coding	Wdr77	WD repeat domain 77 [Source:MGI Symbol;Acc:MGI:1917715]	chr3	105959369	105970037	5	ensembl_havana	KNOWN	10.3443	10.443	10.4411	10.3325	10.2706	10.4069	10.5611	10.4428	10.515	10.5183	10.5573	10.5762
ENSMUSG00000079509	0.372731	1.2948	11.2063	11.397	11.0243	2.71626	0.0209474	0.562047	-1	protein_coding	Zfx	zinc finger protein X-linked [Source:MGI Symbol;Acc:MGI:99211]	chrX	94074631	94123702	7	ensembl_havana	KNOWN	11.2438	11.6002	11.1992	11.5407	11.4089	11.2415	10.9278	11.188	11.0522	10.8478	11.1094	11.1157
ENSMUSG00000056394	-0.4403	-1.35689	8.93597	8.70517	9.14547	-2.71569	0.0209681	0.562058	1	protein_coding	Lig1	ligase I, DNA, ATP-dependent [Source:MGI Symbol;Acc:MGI:101789]	chr7	13277283	13311433	12	ensembl_havana	KNOWN	8.62128	8.59475	9.02733	8.51083	8.89329	8.71141	9.11833	9.10686	9.21108	9.21531	9.36964	8.85147
ENSMUSG00000020079	-0.23123	-1.17384	11.147	11.0642	11.2955	-2.71556	0.0209731	0.562058	-1	protein_coding	Supv3l1	suppressor of var1, 3-like 1 (S. cerevisiae) [Source:MGI Symbol;Acc:MGI:2441711]	chr10	62429209	62449738	5	ensembl_havana	KNOWN	11.1465	10.9682	10.9914	11.098	11.0324	11.0623	11.2959	11.1851	11.0981	11.3058	11.2997	11.2809
ENSMUSG00000024352	-0.559462	-1.47372	8.14842	7.85844	8.4179	-2.71484	0.0209994	0.562101	-1	protein_coding	Spata24	spermatogenesis associated 24 [Source:MGI Symbol;Acc:MGI:1918492]	chr18	35656690	35662186	2	ensembl	KNOWN	8.0391	7.96744	7.42146	8.13188	7.88164	7.56179	8.37738	8.33057	8.81606	8.33141	8.30968	8.6126
ENSMUSG00000095959	-0.832294	-1.78051	6.84424	6.32162	7.15392	-2.71482	0.0209999	0.562101	-1	protein_coding	Gm10845	predicted gene 10845 [Source:MGI Symbol;Acc:MGI:3641716]	chr14	79863074	79868398	1	ensembl	KNOWN	7.01386	6.63009	7.03767	5.8768	6.07818	7.00989	7.12132	6.67022	7.2311	7.58116	6.70326	7.17732
ENSMUSG00000053310	-0.585214	-1.50026	6.94977	6.54409	7.12931	-2.71205	0.0211019	0.563033	-1	protein_coding	Nrgn	neurogranin [Source:MGI Symbol;Acc:MGI:1927184]	chr9	37544492	37552904	2	ensembl_havana	KNOWN	7.14363	6.74914	7.03767	6.07962	6.88942	6.66324	6.99687	7.04746	7.40229	7.26548	7.28281	6.83963
ENSMUSG00000023074	0.259514	1.19708	10.9181	11.0216	10.762	2.70828	0.0212416	0.565434	-1	protein_coding	Mospd1	motile sperm domain containing 1 [Source:MGI Symbol;Acc:MGI:1917630]	chrX	53344598	53370502	3	ensembl_havana	KNOWN	11.1231	10.9087	11.1666	10.9245	11.0022	11.138	10.8472	10.8	10.8208	10.7211	10.8376	10.7274
ENSMUSG00000034168	-0.351893	-1.27623	11.8207	11.5136	11.8655	-2.70789	0.0212559	0.565434	-1	protein_coding	Irf2bpl	interferon regulatory factor 2 binding protein-like [Source:MGI Symbol;Acc:MGI:2442463]	chr12	86880703	86884814	1	ensembl	KNOWN	11.8916	11.5072	11.7184	11.4268	11.5893	11.5249	12.1614	12.13	12.3021	11.6833	11.8195	12.0938
ENSMUSG00000053040	0.277143	1.21179	11.6964	11.8257	11.5486	2.70632	0.0213144	0.566618	-1	protein_coding	Aph1c	anterior pharynx defective 1c homolog (C. elegans) [Source:MGI Symbol;Acc:MGI:1915568]	chr9	66814994	66834726	2	ensembl_havana	KNOWN	11.9713	11.777	11.8524	11.9558	11.6907	11.8307	11.6292	11.3916	11.6126	11.5775	11.5534	11.5148
ENSMUSG00000048186	0.246561	1.18638	10.5481	10.6915	10.4449	2.70604	0.0213249	0.566618	1	protein_coding	Bend7	BEN domain containing 7 [Source:MGI Symbol;Acc:MGI:2443100]	chr2	4717831	4802142	4	ensembl_havana	KNOWN	10.688	10.6233	10.4694	10.7479	10.597	10.7296	10.5074	10.4835	10.396	10.3596	10.4671	10.508
ENSMUSG00000030031	0.296868	1.22847	7.7668	7.84351	7.54664	2.70521	0.0213559	0.566859	1	protein_coding	Kbtbd8	kelch repeat and BTB (POZ) domain containing 8 [Source:MGI Symbol;Acc:MGI:2661430]	chr6	95117240	95129790	4	ensembl_havana	KNOWN	7.6157	7.83912	7.96005	7.84237	7.81787	7.87028	7.90981	7.94838	7.75812	7.66224	7.40744	7.57024
ENSMUSG00000029335	0.409656	1.32837	8.59368	8.8628	8.45314	2.70258	0.0214542	0.568791	1	protein_coding	Bmp3	bone morphogenetic protein 3 [Source:MGI Symbol;Acc:MGI:88179]	chr5	98854415	98884396	3	ensembl_havana	KNOWN	8.45622	8.71664	8.6042	8.57095	9.06107	8.95638	8.37738	8.49874	8.52319	8.18546	8.58948	8.5845
ENSMUSG00000009207	0.363539	1.28658	8.7808	8.94076	8.57722	2.70203	0.0214748	0.569026	-1	protein_coding	Lnp	limb and neural patterns [Source:MGI Symbol;Acc:MGI:1918115]	chr2	74520291	74579435	13	ensembl_havana	KNOWN	8.88524	9.13259	8.84307	9.07072	8.99772	8.75384	8.61608	8.88192	8.45673	8.5686	8.66632	8.49674
ENSMUSG00000034342	0.554036	1.46819	9.53089	9.83916	9.28513	2.7012	0.0215063	0.56924	-1	protein_coding	Cbl	Casitas B-lineage lymphoma [Source:MGI Symbol;Acc:MGI:88279]	chr9	44149262	44234046	1	ensembl	KNOWN	9.62961	9.90951	9.25712	10.0722	9.81583	9.62945	9.31359	9.62602	9.26201	9.14935	9.06358	9.64245
ENSMUSG00000054027	0.35312	1.27732	9.87028	10.0245	9.67136	2.69924	0.0215799	0.56924	1	protein_coding	Nt5dc3	5'-nucleotidase domain containing 3 [Source:MGI Symbol;Acc:MGI:3513266]	chr10	86779005	86838389	1	ensembl	KNOWN	9.93315	10.0437	9.79714	10.0269	10.2617	9.78487	9.91498	9.96706	9.6998	9.64039	9.6177	9.756
ENSMUSG00000025465	-0.282782	-1.21654	13.9818	13.8264	14.1092	-2.6989	0.0215926	0.56924	-1	protein_coding	Echs1	enoyl Coenzyme A hydratase, short chain, 1, mitochondrial [Source:MGI Symbol;Acc:MGI:2136460]	chr7	140105710	140116476	6	ensembl_havana	KNOWN	13.9682	13.7414	13.8264	13.7403	13.7795	13.9594	14.1494	14.0325	14.2563	13.9931	14.182	14.1525
ENSMUSG00000049090	-0.207524	-1.1547	12.01	11.9137	12.1212	-2.69874	0.0215989	0.56924	1	protein_coding	Zadh2	zinc binding alcohol dehydrogenase, domain containing 2 [Source:MGI Symbol;Acc:MGI:2444835]	chr18	84088158	84097514	1	ensembl	KNOWN	11.946	11.9547	11.7905	11.9042	11.9263	11.9107	12.1336	12.1111	12.0796	12.1469	12.0975	12.1193
ENSMUSG00000028030	-0.329908	-1.25693	11.6857	11.5254	11.8554	-2.69837	0.0216128	0.569382	1	protein_coding	Tbck	TBC1 domain containing kinase [Source:MGI Symbol;Acc:MGI:2445052]	chr3	132684144	132841688	4	ensembl_havana	KNOWN	11.581	11.3454	11.7386	11.5103	11.4157	11.6504	11.8038	11.7366	11.8804	11.6929	11.8853	11.9878
ENSMUSG00000026153	0.522691	1.43663	11.0304	11.2687	10.746	2.69686	0.0216699	0.569804	-1	protein_coding	Fam135a	family with sequence similarity 135, member A [Source:MGI Symbol;Acc:MGI:1915437]	chr1	24011093	24100341	9	ensembl_havana	KNOWN	11.2564	11.6839	10.8655	11.5385	11.1918	11.0758	10.7484	11.0435	10.7232	10.7492	10.7657	10.7231
ENSMUSG00000037762	-0.524572	-1.43851	13.7699	13.5626	14.0871	-2.69426	0.0217685	0.570498	1	protein_coding	Slc16a9	solute carrier family 16 (monocarboxylic acid transporters), member 9 [Source:MGI Symbol;Acc:MGI:1914109]	chr10	70245100	70285968	2	ensembl_havana	KNOWN	13.9058	13.2146	13.2683	13.7845	13.4302	13.473	14.0964	13.9311	13.8735	13.9506	13.9369	14.3739
ENSMUSG00000020679	-0.407951	-1.3268	13.3011	13.1406	13.5486	-2.69379	0.0217863	0.570498	1	protein_coding	Hnf1b	HNF1 homeobox B [Source:MGI Symbol;Acc:MGI:98505]	chr11	83850063	83905819	5	ensembl_havana	KNOWN	13.3322	13.2146	13.0781	13.3389	13.0256	13.0575	13.261	13.47	13.1902	13.461	13.8577	13.3271
ENSMUSG00000030443	0.601985	1.5178	5.38494	5.7574	5.15542	2.6932	0.0218091	0.570498	-1	protein_coding	Zfp583	zinc finger protein 583 [Source:MGI Symbol;Acc:MGI:2682297]	chr7	6315660	6331285	6	ensembl_havana	KNOWN	5.12803	6.15702	5.45271	5.64074	6.02268	5.60879	4.95734	5.08526	5.1004	5.00452	5.27193	5.18981
ENSMUSG00000024987	1.92531	3.79819	4.40609	5.26566	3.34035	2.69294	0.021819	0.570498	1	protein_coding	Cyp26a1	cytochrome P450, family 26, subfamily a, polypeptide 1 [Source:MGI Symbol;Acc:MGI:1096359]	chr19	37697808	37701528	1	ensembl	KNOWN	3.41183	6.06821	5.27763	4.5412	6.54008	4.71571	3.37238	3.92772	4.9973	3.84698	3.03489	3.13919
ENSMUSG00000031628	0.265524	1.20207	9.94158	10.0731	9.80762	2.69282	0.0218233	0.570498	1	protein_coding	Casp3	caspase 3 [Source:MGI Symbol;Acc:MGI:107739]	chr8	46617449	46638706	1	ensembl	KNOWN	10.1456	10.0668	9.94731	10.1132	10.0031	10.1031	9.74355	9.89084	9.86264	9.69536	9.76086	9.96664
ENSMUSG00000021737	-0.295074	-1.22695	12.1553	12.012	12.3071	-2.6925	0.0218356	0.570498	-1	protein_coding	Psmd6	proteasome (prosome, macropain) 26S subunit, non-ATPase, 6 [Source:MGI Symbol;Acc:MGI:1913663]	chr14	14112184	14120984	4	ensembl_havana	KNOWN	12.1557	11.9011	12.0695	12.0273	11.8285	12.1802	12.2513	12.2092	12.3189	12.3995	12.2412	12.2806
ENSMUSG00000034640	0.319158	1.2476	11.1219	11.1953	10.8762	2.69192	0.0218577	0.570498	1	protein_coding	Tiparp	TCDD-inducible poly(ADP-ribose) polymerase [Source:MGI Symbol;Acc:MGI:2159210]	chr3	65528410	65555518	3	ensembl_havana	KNOWN	11.5666	11.1577	11.2356	11.1994	11.3008	11.0858	11.1833	11.0274	11.0777	10.7713	10.9079	10.9493
ENSMUSG00000028536	-0.391086	-1.31138	11.8045	11.5421	11.9332	-2.69175	0.0218641	0.570498	1	protein_coding	2610528J11Rik	RIKEN cDNA 2610528J11 gene [Source:MGI Symbol;Acc:MGI:1913701]	chr4	118526999	118530228	2	ensembl_havana	KNOWN	11.9449	11.5722	11.7141	11.6778	11.2714	11.6771	11.9611	11.9462	12.0899	11.7872	12.134	11.8782
ENSMUSG00000063458	0.657493	1.57734	8.34953	8.61787	7.96037	2.69145	0.0218758	0.570498	1	protein_coding	1700112E06Rik	RIKEN cDNA 1700112E06 gene [Source:MGI Symbol;Acc:MGI:1923883]	chr14	22019712	23056085	6	ensembl_havana	KNOWN	9.068	8.30525	8.29497	8.37288	8.68565	8.79506	8.16245	8.39219	8.23677	7.56439	8.39244	7.92429
ENSMUSG00000071103	1.04086	2.05745	8.24136	8.70205	7.6612	2.69021	0.0219233	0.570498	-1	protein_coding	1700029J07Rik	RIKEN cDNA 1700029J07 gene [Source:MGI Symbol;Acc:MGI:1916729]	chr8	45953606	45975252	2	ensembl_havana	KNOWN	8.1819	9.79656	8.30642	8.92037	8.73828	8.44751	7.6203	8.06648	7.83487	8.17444	7.55845	7.2507
ENSMUSG00000031819	0.220184	1.16488	11.2866	11.3824	11.1622	2.69019	0.0219239	0.570498	-1	protein_coding	Emc8	ER membrane protein complex subunit 8 [Source:MGI Symbol;Acc:MGI:1343095]	chr8	120653914	120668573	8	ensembl_havana	KNOWN	11.4909	11.37	11.4261	11.4325	11.3139	11.4009	11.1116	11.2038	11.2031	11.1472	11.094	11.2455
ENSMUSG00000037953	-0.401739	-1.3211	10.4105	10.1888	10.5906	-2.6899	0.021935	0.570498	1	protein_coding	A4gnt	alpha-1,4-N-acetylglucosaminyltransferase [Source:MGI Symbol;Acc:MGI:2143261]	chr9	99612502	99622367	1	ensembl_havana	KNOWN	10.0328	10.454	10.2674	10.2846	10.1624	10.1194	10.4539	10.7101	10.6697	10.2976	10.6818	10.7923
ENSMUSG00000090290	0.449235	1.36532	8.42265	8.71164	8.2624	2.68963	0.0219455	0.570498	-1	protein_coding	Gm17296	predicted gene, 17296 [Source:MGI Symbol;Acc:MGI:4936930]	chr8	126426652	126475065	1	ensembl	KNOWN	8.57601	8.74556	8.40558	9.05878	8.64947	8.42668	8.23036	8.29874	7.89347	8.19639	8.29899	8.29184
ENSMUSG00000037703	-0.311186	-1.24073	13.3864	13.2428	13.554	-2.68879	0.0219778	0.571066	-1	protein_coding	Lzts3	leucine zipper, putative tumor suppressor family member 3 [Source:MGI Symbol;Acc:MGI:2656976]	chr2	130632839	130642803	3	ensembl_havana	KNOWN	13.2499	13.3949	13.3327	13.2612	13.0352	13.4321	13.46	13.416	13.393	13.5108	13.4304	13.7208
ENSMUSG00000021565	-0.347816	-1.27263	14.8347	14.6181	14.9659	-2.6884	0.0219928	0.571066	-1	protein_coding	Slc6a19	solute carrier family 6 (neurotransmitter transporter), member 19 [Source:MGI Symbol;Acc:MGI:1921588]	chr13	73679745	73704865	7	ensembl_havana	KNOWN	14.9969	14.7249	14.636	14.5209	14.5287	14.8047	14.9071	14.8321	15.1678	14.9168	15.0095	14.9715
ENSMUSG00000031934	0.622327	1.53936	6.93827	7.23493	6.6126	2.68839	0.021993	0.571066	-1	protein_coding	Panx1	pannexin 1 [Source:MGI Symbol;Acc:MGI:1860055]	chr9	15005161	15045478	4	ensembl_havana	KNOWN	6.75422	6.72028	7.24229	6.83538	7.42708	7.44233	7.21368	6.88549	6.90063	6.65433	6.969	6.21448
ENSMUSG00000034563	-0.258586	-1.19631	10.4214	10.2757	10.5343	-2.68681	0.022054	0.571796	1	protein_coding	Ccpg1	cell cycle progression 1 [Source:MGI Symbol;Acc:MGI:1196419]	chr9	72985429	73016340	10	ensembl_havana	KNOWN	10.3273	10.1421	10.3719	10.2028	10.2496	10.3746	10.53	10.5322	10.7232	10.5612	10.5461	10.4955
ENSMUSG00000040455	0.459239	1.37482	10.4751	10.7248	10.2656	2.68514	0.0221183	0.572922	1	protein_coding	Usp45	ubiquitin specific petidase 45 [Source:MGI Symbol;Acc:MGI:101850]	chr4	21767156	21837872	8	ensembl_havana	KNOWN	10.5396	11.0459	10.5046	10.936	10.6756	10.563	10.2564	10.3707	10.0123	10.3127	10.0715	10.4127
ENSMUSG00000036564	-0.815835	-1.76032	8.96308	8.42002	9.23585	-2.68486	0.0221291	0.572922	1	protein_coding	Ndrg4	N-myc downstream regulated gene 4 [Source:MGI Symbol;Acc:MGI:2384590]	chr8	95676980	95715119	10	ensembl_havana	KNOWN	8.29796	9.56869	8.95642	8.40155	8.6586	8.19991	9.30836	8.99877	9.45916	9.46169	9.49197	8.7539
ENSMUSG00000032342	-0.269215	-1.20515	10.6815	10.5682	10.8375	-2.68431	0.0221504	0.573148	1	protein_coding	Mto1	mitochondrial translation optimization 1 homolog (S. cerevisiae) [Source:MGI Symbol;Acc:MGI:1915541]	chr9	78448208	78475348	6	ensembl_havana	KNOWN	10.5543	10.5411	10.4306	10.6114	10.396	10.6973	10.794	10.9338	10.707	10.8668	10.8209	10.8247
ENSMUSG00000021259	1.1505	2.21991	6.26725	6.99833	5.84783	2.68311	0.0221969	0.573763	1	protein_coding	Cyp46a1	cytochrome P450, family 46, subfamily a, polypeptide 1 [Source:MGI Symbol;Acc:MGI:1341877]	chr12	108334377	108362231	1	ensembl	KNOWN	6.33239	7.57474	6.47318	7.36805	7.03676	6.59018	4.84631	5.84199	5.59997	6.65433	5.27193	5.61724
ENSMUSG00000026162	-0.501053	-1.41525	7.91611	7.66018	8.16124	-2.68301	0.0222009	0.573763	-1	protein_coding	Nhej1	nonhomologous end-joining factor 1 [Source:MGI Symbol;Acc:MGI:1922820]	chr1	74967139	75125200	2	ensembl_havana	KNOWN	7.80414	7.47463	7.83913	7.58351	7.33894	8.0581	8.26315	8.07903	8.06896	8.34129	8.23316	7.90926
ENSMUSG00000063047	0.401955	1.3213	7.73729	7.95102	7.54906	2.68281	0.0222085	0.573763	-1	protein_coding	Zfp780b	zinc finger protein 780B [Source:MGI Symbol;Acc:MGI:2444764]	chr7	27962708	27975368	1	ensembl	KNOWN	7.8806	7.89183	7.90086	7.92367	7.9125	8.01688	7.342	7.5582	7.7738	7.36571	7.3874	7.89408
ENSMUSG00000028100	-0.601027	-1.5168	6.0405	5.68758	6.28861	-2.68243	0.0222234	0.573926	-1	protein_coding	Nudt17	nudix (nucleoside diphosphate linked moiety X)-type motif 17 [Source:MGI Symbol;Acc:MGI:1925623]	chr3	96706067	96708562	4	ensembl_havana	KNOWN	5.96202	6.15702	5.74969	6.07962	5.90485	5.07828	6.31098	6.15802	6.2197	6.37536	6.37728	6.11319
ENSMUSG00000036620	-0.362015	-1.28522	13.1742	12.9756	13.3376	-2.67928	0.0223462	0.576076	1	protein_coding	Mgat4b	mannoside acetylglucosaminyltransferase 4, isoenzyme B [Source:MGI Symbol;Acc:MGI:2143974]	chr11	50210890	50235103	5	ensembl_havana	KNOWN	13.1981	12.7653	13.1083	12.9164	12.8613	13.1489	13.4813	13.1972	13.4012	13.3331	13.4381	13.2415
ENSMUSG00000047141	0.28074	1.21482	10.3643	10.4375	10.1568	2.67895	0.0223591	0.576076	-1	protein_coding	Zfp654	zinc finger protein 654 [Source:MGI Symbol;Acc:MGI:1919270]	chr16	64780351	64786321	1	ensembl	KNOWN	10.3577	10.5555	10.539	10.4898	10.5063	10.3163	10.2753	10.4035	10.4579	10.0758	10.084	10.3105
ENSMUSG00000039783	-0.336322	-1.26253	13.3179	13.1264	13.4627	-2.67861	0.0223722	0.576076	1	protein_coding	Kmo	kynurenine 3-monooxygenase (kynurenine 3-hydroxylase) [Source:MGI Symbol;Acc:MGI:2138151]	chr1	175620381	175662116	6	ensembl_havana	KNOWN	13.3432	12.9386	13.2143	13.17	12.9448	13.2643	13.5911	13.4176	13.5423	13.5061	13.3515	13.5304
ENSMUSG00000042035	0.271759	1.20728	9.53476	9.74461	9.47285	2.67776	0.0224055	0.576076	1	protein_coding	Igsf3	immunoglobulin superfamily, member 3 [Source:MGI Symbol;Acc:MGI:1926158]	chr3	101377083	101463059	3	ensembl_havana	KNOWN	9.61849	9.71115	9.6521	9.84411	9.77862	9.6111	9.24411	9.4047	9.1342	9.36812	9.55621	9.49423
ENSMUSG00000061288	0.246684	1.18648	10.6592	10.7758	10.5291	2.67764	0.0224102	0.576076	1	protein_coding	Taok3	TAO kinase 3 [Source:MGI Symbol;Acc:MGI:3041177]	chr5	117120129	117275219	10	ensembl_havana	KNOWN	10.8512	10.7321	10.6644	10.7273	10.8451	10.7549	10.5142	10.6356	10.5989	10.4098	10.6422	10.5352
ENSMUSG00000021185	0.425187	1.34275	13.957	14.1526	13.7274	2.67668	0.0224478	0.576277	1	protein_coding	9030617O03Rik	RIKEN cDNA 9030617O03 gene [Source:MGI Symbol;Acc:MGI:2444813]	chr12	100779057	100896981	8	ensembl_havana	KNOWN	14.5139	13.9571	14.1844	14.2583	13.8903	14.3093	13.8891	13.7302	13.569	13.7898	13.7411	13.6514
ENSMUSG00000086596	-0.616847	-1.53352	7.05658	6.7189	7.33575	-2.67608	0.0224713	0.576317	1	protein_coding	Susd5	sushi domain containing 5 [Source:MGI Symbol;Acc:MGI:2685972]	chr9	114057354	114098733	1	ensembl	KNOWN	6.62684	6.98575	7.61805	6.68804	7.03676	6.43191	7.07282	7.28256	6.92892	7.40392	7.28281	7.32052
ENSMUSG00000024575	-1.25014	-2.37864	8.91601	8.40773	9.65786	-2.67525	0.0225041	0.576811	1	protein_coding	Pde6a	phosphodiesterase 6A, cGMP-specific, rod, alpha [Source:MGI Symbol;Acc:MGI:97524]	chr18	61220482	61289924	2	ensembl_havana	KNOWN	8.90368	7.2508	8.29497	8.71494	7.58866	8.91958	9.75512	9.41463	9.17611	9.91307	8.95885	10.1017
ENSMUSG00000024902	-0.309091	-1.23893	11.3372	11.161	11.4701	-2.67504	0.0225123	0.576811	1	protein_coding	Mrpl11	mitochondrial ribosomal protein L11 [Source:MGI Symbol;Acc:MGI:2137215]	chr19	4962306	4966995	1	ensembl	KNOWN	11.3669	11.0298	11.2593	11.0338	11.1026	11.3464	11.6145	11.4325	11.45	11.4645	11.5112	11.4345
ENSMUSG00000047694	-0.209459	-1.15625	12.0358	11.9397	12.1492	-2.67413	0.0225479	0.576811	1	protein_coding	Yipf6	Yip1 domain family, member 6 [Source:MGI Symbol;Acc:MGI:1925179]	chrX	98936316	98949017	6	ensembl_havana	KNOWN	11.8435	11.8784	12.0016	11.9494	11.9525	11.9172	12.1722	12.1621	12.1047	12.088	12.1616	12.198
ENSMUSG00000001995	0.378777	1.30024	10.2339	10.4715	10.0927	2.67413	0.0225481	0.576811	-1	protein_coding	Sipa1l2	signal-induced proliferation-associated 1 like 2 [Source:MGI Symbol;Acc:MGI:2676970]	chr8	125418063	125492710	1	ensembl	KNOWN	10.1838	10.3821	10.4228	10.4584	10.7671	10.1891	10.1435	9.93636	10.0449	10.003	10.0746	10.2007
ENSMUSG00000030541	-0.204207	-1.15205	15.002	14.8989	15.1031	-2.67412	0.0225486	0.576811	-1	protein_coding	Idh2	isocitrate dehydrogenase 2 (NADP+), mitochondrial [Source:MGI Symbol;Acc:MGI:96414]	chr7	80094846	80115392	6	ensembl_havana	KNOWN	14.9086	14.8073	14.8296	14.8451	14.9362	14.9154	15.1038	15.1501	15.2185	15.0745	15.1352	15.0997
ENSMUSG00000001827	-0.485454	-1.40003	14.725	14.4581	14.9436	-2.67355	0.022571	0.576883	-1	protein_coding	Folr1	folate receptor 1 (adult) [Source:MGI Symbol;Acc:MGI:95568]	chr7	101858331	101870788	17	ensembl_havana	KNOWN	14.9341	14.1488	14.5803	14.368	14.3176	14.6888	14.9362	14.8179	15.077	14.9342	14.8501	15.0465
ENSMUSG00000025995	0.27447	1.20955	10.0805	10.235	9.96055	2.67325	0.0225828	0.576962	1	protein_coding	Wdr75	WD repeat domain 75 [Source:MGI Symbol;Acc:MGI:1920924]	chr1	45795166	45823619	9	ensembl_havana	KNOWN	10.0577	10.3209	10.0462	10.3201	10.2526	10.1324	9.95567	10.0712	9.92716	9.87616	10.0461	9.95937
ENSMUSG00000070047	0.369046	1.2915	13.0367	13.271	12.9019	2.6723	0.0226204	0.577351	1	protein_coding	Fat1	FAT tumor suppressor homolog 1 (Drosophila) [Source:MGI Symbol;Acc:MGI:109168]	chr8	44935447	45052257	6	ensembl_havana	KNOWN	13.2363	13.0152	13.1967	13.3751	13.1904	13.2473	12.7844	12.9668	12.7224	12.6825	12.8169	13.2062
ENSMUSG00000024769	0.430942	1.34811	12.5101	12.7811	12.3502	2.6721	0.0226282	0.577351	1	protein_coding	Cdc42bpg	CDC42 binding protein kinase gamma (DMPK-like) [Source:MGI Symbol;Acc:MGI:2652845]	chr19	6306456	6325652	2	ensembl_havana	KNOWN	12.7772	12.8489	12.4336	13.0537	12.7169	12.5728	12.2189	12.3912	12.0574	12.5104	12.1704	12.3697
ENSMUSG00000024588	-0.265318	-1.2019	13.1469	13.0349	13.3002	-2.67013	0.0227062	0.577673	-1	protein_coding	Fech	ferrochelatase [Source:MGI Symbol;Acc:MGI:95513]	chr18	64456550	64489066	1	ensembl	KNOWN	13.1253	12.861	13.0516	13.0113	13.0082	13.0851	13.3102	13.1922	13.2174	13.2958	13.1735	13.4313
ENSMUSG00000050394	0.48227	1.39694	6.12516	6.2922	5.80993	2.66993	0.0227144	0.577673	-1	protein_coding	Armcx6	armadillo repeat containing, X-linked 6 [Source:MGI Symbol;Acc:MGI:2147993]	chrX	134748461	134751417	4	ensembl_havana	KNOWN	6.03074	6.46597	6.10479	5.8768	6.37263	6.62717	6.31098	6.15802	6.12506	5.70113	5.84224	5.88642
ENSMUSG00000041203	-0.345429	-1.27053	12.138	11.9556	12.301	-2.66804	0.0227892	0.578979	1	protein_coding	2310036O22Rik	RIKEN cDNA 2310036O22 gene [Source:MGI Symbol;Acc:MGI:1922833]	chr8	85026833	85030285	1	ensembl	KNOWN	11.967	11.9337	12.1771	11.7631	11.8957	12.2079	12.3333	12.1315	12.3441	12.4095	12.2933	12.2003
ENSMUSG00000000154	-0.69382	-1.61756	15.1017	14.7223	15.4161	-2.66675	0.0228409	0.578979	1	protein_coding	Slc22a18	solute carrier family 22 (organic cation transporter), member 18 [Source:MGI Symbol;Acc:MGI:1336884]	chr7	143473721	143499334	6	ensembl_havana	KNOWN	15.3603	14.33	15.0252	14.7373	14.3125	15.1171	15.4279	15.1148	15.5465	15.4162	15.3423	15.4899
ENSMUSG00000021027	0.34726	1.27214	12.086	12.2732	11.9259	2.66658	0.0228476	0.578979	-1	protein_coding	Ralgapa1	Ral GTPase activating protein, alpha subunit 1 [Source:MGI Symbol;Acc:MGI:1931050]	chr12	55602929	55821167	2	ensembl	KNOWN	12.2542	12.3092	11.9874	12.3702	12.2195	12.2299	11.8629	12.1949	11.826	11.8977	11.8064	12.0737
ENSMUSG00000043782	0.458315	1.37394	7.79169	7.91395	7.45564	2.66656	0.0228482	0.578979	1	protein_coding	Ccdc64b	coiled-coil domain containing 64B [Source:MGI Symbol;Acc:MGI:2388267]	chr17	23660523	23668610	1	ensembl	KNOWN	7.80414	7.86571	8.00291	8.0254	8.09845	7.61801	7.8535	7.75866	8.1066	7.32645	7.78977	7.2507
[truncated: 12,144 more rows]

## Sheet: GO process
GO Term	Description	P-value	FDR q-value	Enrichment	N	B	n	b	Genes
[truncated: 38 more rows]

## Sheet: GO function
GO Term	Description	P-value	FDR q-value	Enrichment	N	B	n	b	Genes
[truncated: 17 more rows]

## Sheet: GO component
GO Term	Description	P-value	FDR q-value	Enrichment	N	B	n	b	Genes
[truncated: 7 more rows]
