# Supplementary material for: Renal FGF23 signaling depends on redox protein Memo1 and promotes orthovanadate-sensitive protein phosphotyrosyl phosphatase activity
Source: J Cell Commun Signal. 2022 Nov 25;17(3):705–22. doi: 10.1007/s12079-022-00710-1 (PMC10409928; doi:10.1007/s12079-022-00710-1)
Supplement: Supplementary file 6 — Supplementary file6 (XLSX 5210 KB) [file 12079_2022_710_MOESM6_ESM.xlsx]

## Sheet: genes
Supplemental Table 5 genes.list5_(KOFGF_vs_KOV)_vs_(WTFGF_vs_WTV)_globaladj_all
ID	logFC	FoldChange	AveExp	AveExp_KOFGF	AveExp_KOV	AveExp_WTFGF	AveExp_WTV	t	P.Value	adj.P.Val	Strand	Gene_type	Associated_Gene_Name	Description	Chromosome_Name	Gene_Start_.bp.	Gene_End_.bp.	Transcript_count	Source_.gene.	Status_.gene.	KOFGF_1	KOFGF_2	KOFGF_3	KOV_1	KOV_2	KOV_3	WTFGF_1	WTFGF_2	WTFGF_3	WTV_1	WTV_2	WTV_3
ENSMUSG00000044647	1.30702	2.47431	7.90334	8.44159	7.89876	7.25441	8.01859	7.00826	2.95689e-05	0.0217886	1	protein_coding	Csrnp3	cysteine-serine-rich nuclear protein 3 [Source:MGI Symbol;Acc:MGI:1925021]	chr2	65845767	66031546	8	ensembl_havana	KNOWN	8.39237	8.44407	8.48834	7.86998	7.62638	8.19991	7.36232	7.21596	7.18493	7.93444	8.04131	8.08003
ENSMUSG00000025402	-0.897393	-1.8627	10.4458	10.4252	9.7043	11.636	10.0178	-4.66243	0.000795564	0.120253	-1	protein_coding	Nab2	Ngfi-A binding protein 2 [Source:MGI Symbol;Acc:MGI:107563]	chr10	127660918	127668568	4	ensembl_havana	KNOWN	10.5337	10.1955	10.5462	9.68221	9.67893	9.75175	11.5395	11.9125	11.4561	10.0728	9.91228	10.0682
ENSMUSG00000022951	-1.48812	-2.80524	12.8187	12.6967	13.3811	13.0004	12.1967	-4.51156	0.00100939	0.138192	-1	protein_coding	Rcan1	regulator of calcineurin 1 [Source:MGI Symbol;Acc:MGI:1890564]	chr16	92391953	92466146	2	ensembl	KNOWN	12.7514	12.6438	12.6949	13.4645	13.882	12.7968	13.0876	13.1508	12.7628	11.9948	12.1835	12.4117
ENSMUSG00000020787	0.930685	1.90618	7.54091	7.83797	7.3811	7.23538	7.7092	4.44977	0.00111377	0.144372	1	protein_coding	P2rx1	purinergic receptor P2X, ligand-gated ion channel, 1 [Source:MGI Symbol;Acc:MGI:1098235]	chr11	72999103	73015200	3	ensembl_havana	KNOWN	7.74402	7.69826	8.07162	7.42501	7.38368	7.33462	7.36232	6.94153	7.40229	7.72397	7.54041	7.86322
ENSMUSG00000026628	-1.03298	-2.04625	7.32899	7.25731	7.38952	7.78495	6.88418	-4.30754	0.00139969	0.162632	-1	protein_coding	Atf3	activating transcription factor 3 [Source:MGI Symbol;Acc:MGI:109384]	chr1	191170296	191218039	3	ensembl_havana	KNOWN	7.17433	6.96129	7.63631	7.26782	7.58866	7.31207	7.86779	7.5936	7.89347	6.99203	6.88574	6.77478
ENSMUSG00000027702	0.976139	1.96719	5.46622	6.0039	5.50245	4.94193	5.41662	4.11366	0.00191948	0.192194	-1	protein_coding	Lrrc34	leucine rich repeat containing 34 [Source:MGI Symbol;Acc:MGI:1919077]	chr3	30624267	30647869	1	ensembl_havana	KNOWN	6.15906	6.31975	5.53288	5.57515	5.47954	5.45267	4.95734	4.87114	4.9973	5.43194	5.35681	5.46112
ENSMUSG00000024118	0.950887	1.93306	7.43802	7.86789	7.21518	7.18542	7.4836	4.06872	0.00206669	0.197517	-1	protein_coding	1600002H07Rik	RIKEN cDNA 1600002H07 gene [Source:MGI Symbol;Acc:MGI:1919266]	chr17	24215054	24220851	5	ensembl_havana	KNOWN	7.9532	8.05093	7.59955	7.38729	7.22062	7.03763	7.09727	7.34622	7.11278	7.66224	7.61124	7.17732
ENSMUSG00000028889	-0.429443	-1.34671	9.986	9.95857	10.0459	10.1408	9.79871	-3.98529	0.0023722	0.210159	1	protein_coding	Yrdc	yrdC domain containing (E.coli) [Source:MGI Symbol;Acc:MGI:2387201]	chr4	124850679	124855242	3	ensembl_havana	KNOWN	9.98168	9.92856	9.96548	10.0331	10.1035	10.0011	10.0651	10.1887	10.1687	9.83828	9.76863	9.78921
ENSMUSG00000039883	1.09302	2.1332	5.89879	6.29621	5.93141	5.31965	6.04787	3.96647	0.00244741	0.213739	1	protein_coding	Lrrc17	leucine rich repeat containing 17 [Source:MGI Symbol;Acc:MGI:1921761]	chr5	21543559	21575904	2	ensembl_havana	KNOWN	6.38583	6.15702	6.3458	5.76359	6.281	5.74965	5.56	4.87114	5.52782	6.02918	6.11017	6.00426
ENSMUSG00000000776	-0.742793	-1.67341	9.9921	9.9167	9.99534	10.3603	9.6961	-3.84672	0.00298815	0.235145	-1	protein_coding	Polr3d	polymerase (RNA) III (DNA directed) polypeptide D [Source:MGI Symbol;Acc:MGI:1914315]	chr14	70438748	70443471	2	ensembl	KNOWN	9.88756	9.99028	9.87225	10.1132	10.1592	9.71356	10.5655	10.1974	10.3179	9.81009	9.6177	9.66051
ENSMUSG00000023067	-1.02154	-2.03008	10.91	12.1152	12.4097	9.92113	9.19409	-3.66072	0.0040877	0.273896	1	protein_coding	Cdkn1a	cyclin-dependent kinase inhibitor 1A (P21) [Source:MGI Symbol;Acc:MGI:104556]	chr17	29090979	29100722	3	ensembl_havana	KNOWN	12.1795	11.7708	12.3952	12.4643	12.6572	12.1076	10.005	9.99049	9.76794	9.42033	8.89642	9.26552
ENSMUSG00000022179	0.606853	1.52293	8.52204	8.73681	8.52201	8.21865	8.61069	3.53671	0.00504756	0.305191	-1	protein_coding	4931414P19Rik	RIKEN cDNA 4931414P19 gene [Source:MGI Symbol;Acc:MGI:1921609]	chr14	54583663	54605908	1	ensembl	KNOWN	8.70776	8.72392	8.77876	8.60421	8.45355	8.50826	7.99035	8.30943	8.35616	8.58533	8.80118	8.44558
ENSMUSG00000031379	-0.66502	-1.58559	6.85112	6.9004	7.16599	6.86876	6.46932	-3.53405	0.00507053	0.305742	1	protein_coding	Pir	pirin [Source:MGI Symbol;Acc:MGI:1916906]	chrX	164269371	164373011	5	ensembl_havana	KNOWN	6.97951	6.63009	7.09161	7.28843	7.09173	7.1178	6.77231	6.79714	7.03683	6.48639	6.56738	6.3542
ENSMUSG00000096255	-0.899207	-1.86504	6.69966	6.51503	6.8523	6.99661	6.43467	-3.5221	0.00517501	0.308423	1	protein_coding	Dynlt1b	dynein light chain Tctex-type 1B [Source:MGI Symbol;Acc:MGI:98643]	chr17	6430112	6436293	1	ensembl	KNOWN	6.48711	6.39471	6.66328	6.68804	7.17044	6.69843	7.14497	6.63667	7.2082	6.25506	6.56738	6.48158
ENSMUSG00000026725	1.47035	2.7709	9.20527	9.34358	8.40038	9.27498	9.80213	3.50599	0.00531951	0.311067	-1	protein_coding	Tnn	tenascin N [Source:MGI Symbol;Acc:MGI:2665790]	chr1	160085029	160153580	2	ensembl_havana	KNOWN	9.32215	9.25332	9.45529	8.84585	7.75114	8.60416	9.65983	8.7857	9.37941	10.0669	9.91228	9.42723
ENSMUSG00000048572	-1.21837	-2.32684	13.5818	13.6073	13.3928	14.38	12.9471	-3.41716	0.00619421	0.334007	1	protein_coding	Tmem252	transmembrane protein 252 [Source:MGI Symbol;Acc:MGI:3583948]	chr19	24674008	24679661	1	ensembl	KNOWN	13.9277	13.1676	13.7266	13.2145	13.4583	13.5056	14.6107	14.3583	14.171	13.4725	12.5236	12.8453
ENSMUSG00000017607	-1.46129	-2.75354	5.62956	5.172	5.73311	6.25666	5.35648	-3.33967	0.0070778	0.353355	-1	protein_coding	Tns4	tensin 4 [Source:MGI Symbol;Acc:MGI:2144377]	chr11	99065678	99089306	4	ensembl_havana	KNOWN	5.24833	5.30038	4.96729	5.10308	5.84211	6.25413	6.39228	6.20456	6.17315	5.43194	4.75109	5.88642
ENSMUSG00000022595	1.26971	2.41113	8.12136	8.41727	7.31312	8.29474	8.46031	3.31076	0.00743975	0.360865	-1	protein_coding	Lypd2	Ly6/Plaur domain containing 2 [Source:MGI Symbol;Acc:MGI:1915561]	chr15	74732247	74734329	2	ensembl_havana	KNOWN	8.19693	8.23559	8.81928	7.40627	6.82599	7.70709	8.21926	7.97547	8.6895	8.45488	8.75501	8.17104
ENSMUSG00000071893	1.08225	2.11733	5.49467	6.13546	5.34687	5.10135	5.39501	3.25937	0.00813072	0.374888	1	protein_coding	Vmn1r4	vomeronasal 1 receptor 4 [Source:MGI Symbol;Acc:MGI:2159457]	chr6	56924015	56958100	3	ensembl_havana	KNOWN	5.73375	6.24067	6.43195	5.19328	5.39465	5.45267	5.15665	5.51268	4.63473	5.63839	5.35681	5.18981
ENSMUSG00000056498	-0.973876	-1.96411	5.81873	5.5059	6.39644	5.72796	5.64462	-3.25361	0.00821218	0.377046	1	protein_coding	Tmem154	transmembrane protein 154 [Source:MGI Symbol;Acc:MGI:2444725]	chr3	84666192	84704575	4	ensembl_havana	KNOWN	4.99679	5.58278	5.93814	6.25741	6.45878	6.47314	5.56	5.9552	5.66868	5.81896	5.6538	5.46112
ENSMUSG00000037868	-2.00597	-4.01658	4.64209	4.75117	3.99644	6.29072	3.53002	-3.21202	0.00882537	0.391516	1	protein_coding	Egr2	early growth response 2 [Source:MGI Symbol;Acc:MGI:95296]	chr10	67535475	67542188	7	ensembl_havana	KNOWN	4.99679	4.17839	5.07832	3.60831	4.59819	3.78282	6.39228	6.00864	6.47123	4.53885	3.39746	2.65376
ENSMUSG00000031105	-0.450501	-1.36651	8.35702	8.34389	8.42151	8.51777	8.14489	-3.14996	0.00982858	0.41026	1	protein_coding	Slc25a14	solute carrier family 25 (mitochondrial carrier, brain), member 14 [Source:MGI Symbol;Acc:MGI:1330823]	chrX	48623413	48662294	8	ensembl_havana	KNOWN	8.26981	8.44407	8.31778	8.42035	8.35588	8.4883	8.40702	8.49874	8.64756	8.28096	8.1284	8.02532
ENSMUSG00000023905	-0.674261	-1.59578	9.5867	9.7101	9.80662	9.70392	9.12618	-3.14327	0.00994353	0.412047	-1	protein_coding	Tnfrsf12a	tumor necrosis factor receptor superfamily, member 12a [Source:MGI Symbol;Acc:MGI:1351484]	chr17	23675447	23677449	2	ensembl	KNOWN	9.61849	9.83744	9.67437	9.79454	10.09	9.53528	9.9456	9.66399	9.50216	9.19366	9.09481	9.09006
ENSMUSG00000021614	1.59889	3.02909	8.19606	8.48658	6.99122	8.60146	8.70499	3.11555	0.0104342	0.421778	-1	protein_coding	Vcan	versican [Source:MGI Symbol;Acc:MGI:102889]	chr13	89655312	89742509	9	ensembl_havana	KNOWN	8.13585	8.8558	8.46809	6.48873	7.19575	7.28917	8.16245	8.32004	9.3219	9.09782	8.91053	8.10662
ENSMUSG00000071984	1.06868	2.09751	7.45224	7.68114	6.92437	7.44577	7.75769	3.10954	0.0105438	0.423631	-1	protein_coding	Fndc1	fibronectin type III domain containing 1 [Source:MGI Symbol;Acc:MGI:1915905]	chr17	7738569	7827302	5	ensembl_havana	KNOWN	7.68129	7.2508	8.11133	6.62462	6.97962	7.16888	7.38236	7.34622	7.60874	8.0949	7.34647	7.83168
ENSMUSG00000032719	0.943242	1.92284	7.75146	7.9378	6.98685	8.04445	8.03675	3.10261	0.0106717	0.423633	-1	protein_coding	Sbspon	somatomedin B and thrombospondin, type 1 domain containing [Source:MGI Symbol;Acc:MGI:2684952]	chr1	15853862	15892722	1	ensembl_havana	KNOWN	7.8806	8.06247	7.87032	6.77824	7.06451	7.1178	8.21926	7.61098	8.30311	8.08317	8.38235	7.64472
ENSMUSG00000074925	-0.918736	-1.89046	7.72687	7.66903	8.05165	7.86146	7.32534	-3.08334	0.0110356	0.429153	1	protein_coding	Ptar1	protein prenyltransferase alpha subunit repeat containing 1 [Source:MGI Symbol;Acc:MGI:1921875]	chr19	23687400	23721129	1	ensembl	KNOWN	7.89909	7.86571	7.24229	7.6327	8.41096	8.11129	7.74935	8.01518	7.81984	7.30641	7.30435	7.36526
ENSMUSG00000023087	-1.88009	-3.68098	11.7274	11.3608	12.0608	12.3342	11.154	-3.00343	0.0126838	0.459116	1	protein_coding	Ccrn4l	CCR4 carbon catabolite repression 4-like (S. cerevisiae) [Source:MGI Symbol;Acc:MGI:109382]	chr3	51224447	51251644	4	ensembl_havana	KNOWN	12.0375	10.9574	11.0875	12.6299	12.2828	11.2696	12.8192	11.7513	12.4319	11.7571	10.5618	11.1432
ENSMUSG00000049107	0.644575	1.56328	6.4163	6.37151	6.07746	6.43286	6.78338	2.9667	0.0135229	0.472055	-1	protein_coding	Ntf3	neurotrophin 3 [Source:MGI Symbol;Acc:MGI:97380]	chr6	126101412	126166910	3	ensembl_havana	KNOWN	6.09632	6.46597	6.55225	6.17125	6.18315	5.87798	6.31098	6.3358	6.65181	6.6857	6.70326	6.96119
ENSMUSG00000020644	-0.395923	-1.31578	13.8763	14.0522	13.918	14.0325	13.5024	-2.96466	0.0135712	0.47213	-1	protein_coding	Id2	inhibitor of DNA binding 2 [Source:MGI Symbol;Acc:MGI:96397]	chr12	25093801	25096092	1	ensembl	KNOWN	13.9985	14.1395	14.0185	13.9448	13.929	13.8803	14.0741	14.1001	13.9233	13.3628	13.6256	13.5187
ENSMUSG00000036437	0.71508	1.64157	8.68269	8.80429	8.12893	8.87892	8.91864	2.96178	0.0136395	0.472456	1	protein_coding	Npy1r	neuropeptide Y receptor Y1 [Source:MGI Symbol;Acc:MGI:104963]	chr8	66697422	66706798	1	ensembl	KNOWN	8.51736	8.88209	9.01343	7.92367	8.11181	8.35129	8.91326	8.65773	9.06578	9.07431	8.97908	8.70252
ENSMUSG00000034607	-0.808367	-1.75123	6.36119	6.25059	6.76886	6.35769	6.0676	-2.93856	0.0142037	0.48268	-1	protein_coding	Pof1b	premature ovarian failure 1B [Source:MGI Symbol;Acc:MGI:1916943]	chrX	112638431	112698651	1	ensembl_havana	KNOWN	6.09632	6.77743	5.87802	6.68804	6.7253	6.89324	6.43127	6.37703	6.26478	5.9279	6.06042	6.21448
ENSMUSG00000025069	-0.826447	-1.77331	6.42799	6.33961	6.42131	6.84789	6.10314	-2.92938	0.0144332	0.485601	1	protein_coding	Gsto2	glutathione S-transferase omega 2 [Source:MGI Symbol;Acc:MGI:1915464]	chr19	47865545	47886324	3	ensembl_havana	KNOWN	6.58175	6.28075	6.15632	6.21497	6.45878	6.59018	6.71025	6.60232	7.2311	5.81896	6.37728	6.11319
ENSMUSG00000024965	-0.688931	-1.61209	7.64863	7.56773	7.89175	7.74998	7.38507	-2.92414	0.0145661	0.487271	-1	protein_coding	Fermt3	fermitin family homolog 3 (Drosophila) [Source:MGI Symbol;Acc:MGI:2147790]	chr19	6998958	7019469	1	ensembl	KNOWN	7.17433	7.83912	7.68975	7.66458	8.12505	7.88563	7.71815	7.78952	7.74226	7.34621	7.46594	7.34306
ENSMUSG00000068323	0.642071	1.56057	7.59742	7.73038	7.23313	7.64068	7.78549	2.91587	0.0147779	0.489126	1	protein_coding	Slc4a5	solute carrier family 4, sodium bicarbonate cotransporter, member 5 [Source:MGI Symbol;Acc:MGI:2443220]	chr6	83219828	83304945	6	ensembl_havana	KNOWN	7.47484	7.75626	7.96005	7.42501	7.29277	6.9816	7.42162	7.7111	7.78931	7.79759	7.71135	7.84753
ENSMUSG00000022010	-0.857759	-1.81222	14.8263	14.6476	14.8282	15.2532	14.5761	-2.91414	0.0148224	0.489514	1	protein_coding	Tsc22d1	TSC22 domain family, member 1 [Source:MGI Symbol;Acc:MGI:109127]	chr14	76414961	76507765	16	ensembl_havana	KNOWN	14.8886	14.4285	14.6256	14.8232	15.2003	14.4611	15.4753	15.0152	15.2691	14.7756	14.3036	14.649
ENSMUSG00000059146	-0.879806	-1.84013	6.2891	5.83796	6.55589	6.46221	6.30034	-2.91146	0.0148922	0.490604	-1	protein_coding	Ntrk3	neurotrophic tyrosine kinase, receptor, type 3 [Source:MGI Symbol;Acc:MGI:97385]	chr7	78192362	78578408	6	ensembl_havana	KNOWN	5.46245	6.1133	5.93814	6.65668	6.57908	6.43191	6.83181	6.53106	6.02377	6.48639	6.2499	6.16472
ENSMUSG00000017144	-0.566731	-1.48116	10.2015	10.4688	10.1573	10.5292	9.65088	-2.91055	0.0149156	0.490809	-1	protein_coding	Rnd3	Rho family GTPase 3 [Source:MGI Symbol;Acc:MGI:1921444]	chr2	51130438	51149111	3	ensembl_havana	KNOWN	10.6692	10.3518	10.3855	10.1699	10.3657	9.93626	10.5479	10.5458	10.4939	9.66421	9.45875	9.82969
ENSMUSG00000053553	-0.642483	-1.56101	7.67811	7.37931	7.83156	7.8459	7.65567	-2.87701	0.0158157	0.502744	-1	protein_coding	3110082I17Rik	RIKEN cDNA 3110082I17 gene [Source:MGI Symbol;Acc:MGI:1920462]	chr5	139359739	139460527	4	ensembl_havana	KNOWN	7.29097	7.65317	7.19379	7.64873	8.07136	7.7746	7.79491	7.84933	7.89347	7.70878	7.84958	7.40865
ENSMUSG00000031530	-0.901851	-1.86846	9.45545	9.53293	9.11038	10.2514	8.92703	-2.85669	0.0163875	0.50937	1	protein_coding	Dusp4	dual specificity phosphatase 4 [Source:MGI Symbol;Acc:MGI:2442191]	chr8	34807297	34819894	1	ensembl_havana	KNOWN	10.0577	9.24321	9.29784	9.24428	9.32467	8.76218	10.2095	10.4999	10.0449	8.93117	8.95205	8.89789
ENSMUSG00000029790	0.517252	1.43123	7.71556	7.8758	7.67928	7.49321	7.81394	2.85627	0.0163995	0.50937	-1	protein_coding	Cep41	centrosomal protein 41 [Source:MGI Symbol;Acc:MGI:1891414]	chr6	30653457	30693749	10	ensembl_havana	KNOWN	7.82364	8.06247	7.74128	7.46177	7.80147	7.7746	7.53337	7.44645	7.4998	7.72397	8.00232	7.71554
ENSMUSG00000019960	-0.832757	-1.78109	12.2322	12.7462	11.8701	13.0106	11.3017	-2.82394	0.017353	0.520488	1	protein_coding	Dusp6	dual specificity phosphatase 6 [Source:MGI Symbol;Acc:MGI:1914853]	chr10	99263231	99267488	1	ensembl	KNOWN	13.0723	12.5491	12.6172	11.9042	12.2047	11.5014	12.9297	13.2919	12.8101	11.348	11.4629	11.0942
ENSMUSG00000025577	0.488405	1.40289	8.83963	8.68868	8.80204	8.63302	9.23479	2.81135	0.0177389	0.526614	1	protein_coding	Cbx2	chromobox 2 [Source:MGI Symbol;Acc:MGI:88289]	chr11	119022962	119031270	2	ensembl_havana	KNOWN	8.49321	8.74556	8.82726	8.85969	8.70341	8.84302	8.51079	8.70706	8.68121	9.29374	9.03166	9.37896
ENSMUSG00000034765	-1.11897	-2.17192	7.77265	8.23355	7.16972	8.93507	6.75226	-2.79724	0.0181819	0.531146	1	protein_coding	Dusp5	dual specificity phosphatase 5 [Source:MGI Symbol;Acc:MGI:2685183]	chr19	53529109	53542431	1	ensembl_havana	KNOWN	8.83809	8.03929	7.82328	7.16011	7.54993	6.79912	9.28726	8.9855	8.53243	6.86078	6.79739	6.59862
ENSMUSG00000003545	-1.63778	-3.11186	5.11472	4.81183	4.99094	6.05739	4.59873	-2.79	0.0184136	0.533947	-1	protein_coding	Fosb	FBJ osteosarcoma oncogene B [Source:MGI Symbol;Acc:MGI:95575]	chr7	19302721	19310045	1	ensembl	KNOWN	5.35936	3.99782	5.07832	5.00686	5.39465	4.57132	5.81716	5.51268	6.84233	4.234	4.98242	4.57976
ENSMUSG00000033450	-0.661126	-1.58132	6.79621	6.75144	6.87378	7.04919	6.51041	-2.76872	0.0191116	0.541007	1	protein_coding	Tagap	T cell activation Rho GTPase activating protein [Source:MGI Symbol;Acc:MGI:3615484]	chr17	7926000	7934897	1	ensembl_havana	KNOWN	6.43736	6.98575	6.83122	6.9433	6.97962	6.69843	6.97064	7.19306	6.98388	6.80475	6.41736	6.30911
ENSMUSG00000070691	-1.21057	-2.31429	6.41024	6.28352	6.8142	6.61156	5.93168	-2.76759	0.0191493	0.541186	1	protein_coding	Runx3	runt related transcription factor 3 [Source:MGI Symbol;Acc:MGI:102672]	chr4	135120652	135177990	6	ensembl_havana	KNOWN	5.81392	6.1133	6.92334	6.41567	7.19575	6.83118	6.3522	6.79714	6.68536	5.9279	5.51293	6.3542
ENSMUSG00000073791	1.20902	2.3118	6.44321	6.79142	6.50415	5.77777	6.69951	2.76346	0.0192882	0.542062	1	protein_coding	Efcab7	EF-hand calcium binding domain 7 [Source:MGI Symbol;Acc:MGI:2385199]	chr4	99829198	99912788	5	ensembl_havana	KNOWN	6.21918	7.49181	6.66328	6.80709	6.07818	6.62717	5.81716	5.71913	5.797	6.25506	6.94178	6.90169
ENSMUSG00000054641	0.7676	1.70243	7.20321	7.17474	7.04919	6.97343	7.61548	2.73949	0.0201137	0.552321	1	protein_coding	Mmrn1	multimerin 1 [Source:MGI Symbol;Acc:MGI:1918195]	chr6	60924976	60989378	3	ensembl_havana	KNOWN	7.20438	7.36705	6.95279	7.01925	7.11844	7.00989	7.14497	6.4561	7.31923	7.49526	7.74323	7.60796
ENSMUSG00000050930	0.517648	1.43162	8.943	9.09452	8.87622	8.75096	9.05031	2.73636	0.0202241	0.553665	1	protein_coding	Map10	microtubule-associated protein 10 [Source:MGI Symbol;Acc:MGI:1921643]	chr8	125669818	125673359	1	ensembl_havana	KNOWN	9.13195	9.03051	9.12109	8.90043	8.85409	8.87414	8.79864	8.86752	8.58671	8.9377	9.36964	8.84359
ENSMUSG00000003452	-0.461544	-1.37701	10.0015	10.0544	10.2653	9.96848	9.71783	-2.73473	0.0202816	0.554199	1	protein_coding	Bicd1	bicaudal D homolog 1 (Drosophila) [Source:MGI Symbol;Acc:MGI:1101760]	chr6	149408886	149563329	9	ensembl_havana	KNOWN	10.0286	10.2394	9.89518	10.3176	10.2617	10.2167	9.8872	10.1447	9.87359	9.59155	9.86597	9.69597
ENSMUSG00000073424	-2.6837	-6.42502	4.70808	3.86321	5.5321	5.22591	4.2111	-2.72878	0.0204938	0.557213	1	protein_coding	Cyp4f15	cytochrome P450, family 4, subfamily f, polypeptide 15 [Source:MGI Symbol;Acc:MGI:2146921]	chr17	32685627	32703352	4	ensembl_havana	KNOWN	3.7744	3.79137	4.02387	4.90377	4.99412	6.69843	5.69431	4.31474	5.66868	5.50409	4.47546	2.65376
ENSMUSG00000024778	-0.400566	-1.32003	8.99586	9.14439	9.27369	8.91831	8.64704	-2.72852	0.020503	0.557213	1	protein_coding	Fas	Fas (TNF receptor superfamily member 6) [Source:MGI Symbol;Acc:MGI:95484]	chr19	34290659	34327770	2	ensembl	KNOWN	9.13195	9.11052	9.19071	9.39444	9.21754	9.20909	8.98709	8.95179	8.81606	8.82953	8.5083	8.6033
ENSMUSG00000053279	-0.614659	-1.5312	9.99921	10.3473	10.6031	9.70267	9.34379	-2.72168	0.0207496	0.559435	1	protein_coding	Aldh1a1	aldehyde dehydrogenase family 1, subfamily A1 [Source:MGI Symbol;Acc:MGI:1353450]	chr19	20601961	20643462	1	ensembl_havana	KNOWN	10.6087	10.3565	10.0766	10.9063	10.4311	10.4719	9.73188	9.66815	9.70798	9.22602	9.51062	9.29473
ENSMUSG00000060176	0.656017	1.57573	6.70684	7.02283	6.6825	6.40317	6.71886	2.71286	0.0210721	0.56268	-1	protein_coding	Kif27	kinesin family member 27 [Source:MGI Symbol;Acc:MGI:1922300]	chr13	58287516	58354862	1	ensembl	KNOWN	6.713	7.2906	7.0649	6.55827	6.82599	6.66324	6.13319	6.56713	6.5092	6.62227	6.60257	6.93175
ENSMUSG00000060288	0.390935	1.31124	7.76611	7.62146	7.30077	8.03599	8.10623	2.70272	0.021449	0.568791	-1	protein_coding	Ppih	peptidyl prolyl isomerase H [Source:MGI Symbol;Acc:MGI:106499]	chr4	119300010	119320546	6	ensembl_havana	KNOWN	7.59316	7.65317	7.61805	7.36805	7.31604	7.21821	8.10332	8.14017	7.86447	8.24982	8.00232	8.06654
ENSMUSG00000039579	-0.735337	-1.66479	7.19194	6.98453	7.29197	7.45959	7.03168	-2.70053	0.0215315	0.56924	-1	protein_coding	Grin3a	glutamate receptor ionotropic, NMDA3A [Source:MGI Symbol;Acc:MGI:1933206]	chr4	49661611	49845744	4	ensembl_havana	KNOWN	6.97951	6.93642	7.03767	7.06775	7.71658	7.09157	7.51534	7.16979	7.69363	7.0169	6.82744	7.2507
ENSMUSG00000053600	-0.389078	-1.30956	8.08077	8.08623	8.08044	8.27565	7.88078	-2.68656	0.0220635	0.571796	1	protein_coding	Zfp472	zinc finger protein 472 [Source:MGI Symbol;Acc:MGI:2385049]	chr17	32965814	32979233	1	ensembl_havana	KNOWN	7.8806	8.12985	8.24824	8.08552	8.05762	8.09818	8.20808	8.3821	8.23677	7.8539	7.86416	7.92429
ENSMUSG00000043895	0.648908	1.56798	8.04212	8.13665	7.94745	7.81233	8.27203	2.68655	0.0220639	0.571796	-1	protein_coding	S1pr2	sphingosine-1-phosphate receptor 2 [Source:MGI Symbol;Acc:MGI:99569]	chr9	20965952	20976793	1	ensembl	KNOWN	8.1819	7.86571	8.36235	8.08552	7.76811	7.98872	7.65366	7.72713	8.0562	8.12953	8.14042	8.54615
ENSMUSG00000062073	0.822476	1.76844	5.905	6.09227	5.43995	5.95881	6.12898	2.67055	0.0226897	0.577484	-1	protein_coding	Gm10109	predicted gene 10109 [Source:MGI Symbol;Acc:MGI:3647742]	chr7	44221449	44227421	1	ensembl	KNOWN	6.03074	6.43078	5.81528	5.93024	5.20824	5.18137	5.87488	5.78187	6.2197	6.1689	6.15827	6.05975
ENSMUSG00000016918	-0.435911	-1.35276	8.6656	8.42305	8.82326	8.72589	8.69019	-2.66277	0.0230003	0.58054	1	protein_coding	Sulf1	sulfatase 1 [Source:MGI Symbol;Acc:MGI:2138563]	chr1	12692277	12861192	10	ensembl_havana	KNOWN	8.37926	8.3717	8.51819	8.62056	9.05416	8.79506	8.73773	8.62388	8.81606	8.65036	8.6496	8.77063
ENSMUSG00000036411	0.840466	1.79063	6.59351	7.0188	6.72366	6.04313	6.58845	2.63116	0.0243063	0.592449	1	protein_coding	9530077C05Rik	RIKEN cDNA 9530077C05 gene [Source:MGI Symbol;Acc:MGI:1915533]	chr9	22411577	22444677	1	ensembl	KNOWN	6.94432	7.10215	7.00993	7.0914	6.69011	6.38948	6.03534	6.49407	5.59997	6.48639	6.79739	6.48158
ENSMUSG00000063889	-0.367928	-1.2905	9.91098	9.81014	9.99414	10.0118	9.82785	-2.62555	0.0245455	0.595622	-1	protein_coding	Crem	cAMP responsive element modulator [Source:MGI Symbol;Acc:MGI:88495]	chr18	3266048	3337748	39	ensembl_havana	KNOWN	9.68928	9.91589	9.82527	9.92202	10.1168	9.94361	10.0338	9.88728	10.1143	9.76676	9.84775	9.86905
ENSMUSG00000043953	0.532354	1.44629	7.48503	7.59895	7.4694	7.23448	7.63728	2.62187	0.0247037	0.59656	-1	protein_coding	Ccrl2	chemokine (C-C motif) receptor-like 2 [Source:MGI Symbol;Acc:MGI:1920904]	chr9	111054486	111057519	3	ensembl_havana	KNOWN	7.54699	7.52556	7.72431	7.42501	7.62638	7.35681	7.19114	7.3041	7.2082	7.38494	7.55845	7.96846
ENSMUSG00000026627	0.372136	1.29427	10.786	11.1379	11.0558	10.3301	10.6201	2.62074	0.0247528	0.597207	1	protein_coding	Tmem206	transmembrane protein 206 [Source:MGI Symbol;Acc:MGI:1914200]	chr1	191325912	191350914	1	ensembl_havana	KNOWN	11.2256	11.0076	11.1806	11.0863	10.9115	11.1697	10.3097	10.2621	10.4186	10.6867	10.5393	10.6345
ENSMUSG00000022510	-1.17519	-2.25822	6.90738	6.82273	7.27979	7.12256	6.40445	-2.61378	0.0250553	0.601005	1	protein_coding	Trp63	transformation related protein 63 [Source:MGI Symbol;Acc:MGI:1330810]	chr16	25683763	25892102	8	ensembl_havana	KNOWN	6.97951	7.05671	6.43195	6.68804	7.22062	7.93072	7.42162	6.67022	7.27584	6.62227	6.53131	6.05975
ENSMUSG00000019464	0.47854	1.39333	10.4909	10.5203	10.1749	10.5677	10.7007	2.6021	0.0255716	0.605957	1	protein_coding	Ptger1	prostaglandin E receptor 1 (subtype EP1) [Source:MGI Symbol;Acc:MGI:97793]	chr8	83666833	83672753	2	ensembl_havana	KNOWN	10.4134	10.5798	10.5678	10.2846	9.90677	10.3332	10.6506	10.3681	10.6843	10.7455	10.6422	10.7145
ENSMUSG00000032470	0.277262	1.21189	10.4927	10.581	10.3155	10.5313	10.543	2.59941	0.0256922	0.607283	-1	protein_coding	Mras	muscle and microspikes RAS [Source:MGI Symbol;Acc:MGI:1100856]	chr9	99385420	99437381	6	ensembl_havana	KNOWN	10.5832	10.5898	10.5702	10.3125	10.3404	10.2935	10.5367	10.5727	10.4844	10.4964	10.6295	10.503
ENSMUSG00000045064	0.429997	1.34723	9.64409	9.86788	9.67251	9.40066	9.63529	2.58795	0.026211	0.611122	1	protein_coding	Zc2hc1c	zinc finger, C2HC-type containing 1C [Source:MGI Symbol;Acc:MGI:1919600]	chr12	85288591	85299358	1	ensembl_havana	KNOWN	9.89218	9.85082	9.86065	9.78369	9.58627	9.64757	9.13023	9.49172	9.58004	9.5749	9.62628	9.7047
ENSMUSG00000070661	-0.686916	-1.60984	10.8497	11.1706	10.3218	11.7211	10.1854	-2.57919	0.026615	0.613652	1	protein_coding	Rnf186	ring finger protein 186 [Source:MGI Symbol;Acc:MGI:1914075]	chr4	138967112	138968360	1	ensembl_havana	KNOWN	11.6753	10.845	10.9914	10.3024	10.2884	10.3746	11.7982	11.7833	11.5817	10.0993	10.3785	10.0783
ENSMUSG00000028035	-0.500154	-1.41436	11.5054	11.4583	11.4725	11.7883	11.3024	-2.56134	0.0274569	0.620909	-1	protein_coding	Dnajb4	DnaJ (Hsp40) homolog, subfamily B, member 4 [Source:MGI Symbol;Acc:MGI:1914285]	chr3	152178511	152210302	7	ensembl_havana	KNOWN	11.3451	11.3263	11.7033	11.4859	11.6118	11.3199	11.8112	11.7718	11.7821	11.2854	11.0971	11.5247
ENSMUSG00000044749	-1.09827	-2.14098	6.12853	5.78906	6.46374	6.34246	5.91886	-2.55276	0.027871	0.625902	-1	protein_coding	Abca6	ATP-binding cassette, sub-family A (ABC1), member 6 [Source:MGI Symbol;Acc:MGI:1923434]	chr11	110176820	110251776	2	ensembl_havana	KNOWN	5.81392	5.87229	5.68098	6.59183	7.11844	5.68094	6.26854	6.49407	6.26478	6.02918	5.51293	6.21448
ENSMUSG00000021221	0.533711	1.44765	7.56231	7.87075	7.74858	7.10918	7.52071	2.54462	0.0282697	0.629035	-1	protein_coding	Dpf3	D4, zinc and double PHD fingers, family 3 [Source:MGI Symbol;Acc:MGI:1917377]	chr12	83213745	83487716	7	ensembl_havana	KNOWN	7.89909	7.95511	7.75806	7.82836	7.81787	7.59951	6.9167	7.42695	6.98388	7.72397	7.3874	7.45077
ENSMUSG00000035595	0.423877	1.34153	7.65475	7.91583	7.61192	7.48565	7.60562	2.5308	0.0289591	0.63266	1	protein_coding	1600002K03Rik	RIKEN cDNA 1600002K03 gene [Source:MGI Symbol;Acc:MGI:1917020]	chr10	80172944	80175146	1	ensembl_havana	KNOWN	7.84288	7.93013	7.97448	7.84237	7.51013	7.48326	7.67006	7.44645	7.34045	7.61414	7.57626	7.62645
ENSMUSG00000046962	-0.408365	-1.32718	9.8253	9.82121	10.0083	9.84646	9.62521	-2.5305	0.0289746	0.63266	-1	protein_coding	Zbtb21	zinc finger and BTB domain containing 21 [Source:MGI Symbol;Acc:MGI:1927240]	chr16	97947435	97962621	3	ensembl	KNOWN	9.73118	9.86407	9.86839	10.1531	10.1035	9.7684	9.85888	9.81787	9.86264	9.76676	9.56515	9.54372
ENSMUSG00000021483	0.343235	1.2686	8.34044	8.53462	8.42344	8.08582	8.31787	2.53027	0.0289863	0.63266	1	protein_coding	Cdk20	cyclin-dependent kinase 20 [Source:MGI Symbol;Acc:MGI:2145349]	chr13	64432553	64439720	1	ensembl	KNOWN	8.51736	8.6184	8.46809	8.40155	8.48469	8.38408	7.95065	8.17565	8.13116	8.29119	8.44185	8.22058
ENSMUSG00000029455	-0.331685	-1.25848	15.3799	15.4219	15.6438	15.2818	15.172	-2.52047	0.0294856	0.635667	-1	protein_coding	Aldh2	aldehyde dehydrogenase 2, mitochondrial [Source:MGI Symbol;Acc:MGI:99600]	chr5	121566027	121593824	7	ensembl_havana	KNOWN	15.3267	15.586	15.3531	15.7368	15.6514	15.5431	15.2701	15.2763	15.2991	15.1365	15.2128	15.1667
ENSMUSG00000037738	0.567555	1.48201	6.8073	7.22517	6.82381	6.50701	6.67321	2.5055	0.0302646	0.642856	-1	protein_coding	Nek5	NIMA (never in mitosis gene a)-related expressed kinase 5 [Source:MGI Symbol;Acc:MGI:2142824]	chr8	22073616	22125053	1	ensembl	KNOWN	7.11227	7.52556	7.03767	6.96906	6.95017	6.55221	6.6454	6.29337	6.58227	6.6857	6.73533	6.59862
ENSMUSG00000007216	0.374714	1.29658	8.56545	8.56288	8.41164	8.53191	8.75538	2.49723	0.0307039	0.647004	1	protein_coding	Zfp775	zinc finger protein 775 [Source:MGI Symbol;Acc:MGI:2683557]	chr6	48602063	48623227	3	ensembl_havana	KNOWN	8.48099	8.78093	8.42672	8.41098	8.49492	8.32901	8.51079	8.58043	8.50451	8.73525	8.84592	8.68498
ENSMUSG00000032500	0.403777	1.32297	11.7732	11.793	11.7406	11.6039	11.9554	2.49289	0.0309367	0.650167	1	protein_coding	Dclk3	doublecortin-like kinase 3 [Source:MGI Symbol;Acc:MGI:3039580]	chr9	111439081	111489118	1	ensembl_havana	KNOWN	11.9008	11.6267	11.8514	11.7258	11.5976	11.8985	11.4884	11.6903	11.6331	11.8817	11.9066	12.0779
ENSMUSG00000048616	-0.935121	-1.91205	5.97772	6.20745	6.13782	6.28518	5.28042	-2.47931	0.0316771	0.655621	-1	protein_coding	Nog	noggin [Source:MGI Symbol;Acc:MGI:104327]	chr11	89300638	89302332	1	ensembl_havana	KNOWN	6.2769	5.87229	6.47318	5.76359	6.65404	5.99581	6.17973	6.4561	6.2197	4.90142	5.18173	5.7581
ENSMUSG00000063849	0.374822	1.29668	10.3706	10.4611	10.2912	10.2626	10.4675	2.4741	0.0319659	0.658742	-1	protein_coding	Ppcdc	phosphopantothenoylcysteine decarboxylase [Source:MGI Symbol;Acc:MGI:1914062]	chr9	57412668	57440114	1	ensembl	KNOWN	10.4671	10.5858	10.3305	10.4098	10.1001	10.3637	10.2859	10.1974	10.3045	10.5463	10.3912	10.465
ENSMUSG00000031885	-0.31447	-1.24355	10.5955	10.4486	10.5755	10.7727	10.5851	-2.46433	0.0325143	0.662582	1	protein_coding	Cbfb	core binding factor beta [Source:MGI Symbol;Acc:MGI:99851]	chr8	105170674	105217989	7	ensembl_havana	KNOWN	10.4294	10.4319	10.4846	10.525	10.6845	10.5169	10.7445	10.9059	10.6676	10.5442	10.6443	10.5667
ENSMUSG00000004552	-1.59283	-3.0164	7.76549	7.41634	8.39262	7.93478	7.31824	-2.46218	0.0326359	0.663746	1	protein_coding	Ctse	cathepsin E [Source:MGI Symbol;Acc:MGI:107361]	chr1	131638306	131675505	3	ensembl_havana	KNOWN	7.78438	6.96129	7.50334	7.54976	8.62172	9.00638	8.57314	6.88549	8.3457	7.24457	7.23876	7.47139
ENSMUSG00000051243	-0.744455	-1.67534	6.71032	6.4924	7.06001	6.73286	6.55601	-2.45952	0.0327873	0.665002	-1	protein_coding	Islr2	immunoglobulin superfamily containing leucine-rich repeat 2 [Source:MGI Symbol;Acc:MGI:2444277]	chr9	58196298	58204319	5	ensembl	KNOWN	6.43736	6.24067	6.79916	7.20417	6.85805	7.1178	6.50623	6.53106	7.16128	6.74645	6.2499	6.67168
ENSMUSG00000039899	-0.636867	-1.55495	8.60389	8.36062	8.63612	8.8901	8.52873	-2.45683	0.032941	0.66517	1	protein_coding	Fgl2	fibrinogen-like protein 2 [Source:MGI Symbol;Acc:MGI:103266]	chr5	21372642	21378374	1	ensembl_havana	KNOWN	8.2118	8.3717	8.49835	8.34364	8.92391	8.6408	8.74548	9.17856	8.74624	8.29119	8.77828	8.51671
ENSMUSG00000008035	-0.498874	-1.41311	11.5364	11.6534	11.7646	11.5576	11.1699	-2.45449	0.0330752	0.666062	1	protein_coding	Mid1ip1	Mid1 interacting protein 1 (gastrulation specific G12-like (zebrafish)) [Source:MGI Symbol;Acc:MGI:1915291]	chrX	10715013	10719690	5	ensembl_havana	KNOWN	11.7292	11.556	11.6749	11.6372	12.1072	11.5492	11.5539	11.4794	11.6396	11.0037	11.2339	11.2721
ENSMUSG00000057396	0.387271	1.30792	8.21089	8.34254	8.29766	7.93049	8.27288	2.44189	0.0338085	0.671646	1	protein_coding	Zfp759	zinc finger protein 759 [Source:MGI Symbol;Acc:MGI:2446280]	chr13	67128228	67141787	1	ensembl	KNOWN	8.2411	8.38095	8.40558	8.23103	8.47438	8.18757	7.89594	7.87833	8.0172	8.11808	8.4321	8.26847
ENSMUSG00000033594	-0.411058	-1.32966	9.92835	9.76098	9.78355	10.2787	9.89018	-2.43018	0.0345036	0.676154	-1	protein_coding	Spata2l	spermatogenesis associated 2-like [Source:MGI Symbol;Acc:MGI:1926029]	chr8	123232255	123236209	2	ensembl	KNOWN	9.8736	9.55649	9.85286	9.76175	9.63797	9.95092	10.2833	10.396	10.1568	9.96831	9.8293	9.87293
ENSMUSG00000020918	0.265427	1.20199	10.9432	11.0826	10.927	10.8267	10.9366	2.41149	0.0356421	0.684071	-1	protein_coding	Kat2a	K(lysine) acetyltransferase 2A [Source:MGI Symbol;Acc:MGI:1343101]	chr11	100704746	100712465	4	ensembl_havana	KNOWN	11	11.1098	11.138	10.9261	10.8689	10.9861	10.8633	10.7886	10.8283	10.9073	10.9698	10.9327
ENSMUSG00000055555	1.585	3.00008	4.84898	5.50632	5.20984	3.69561	4.98414	2.40413	0.0361004	0.686219	1	protein_coding	4930502E18Rik	RIKEN cDNA 4930502E18 gene [Source:MGI Symbol;Acc:MGI:1922263]	chrX	53724826	53738441	1	ensembl_havana	KNOWN	6.62684	4.61449	5.27763	5.43429	4.74258	5.45267	3.90289	4.13417	3.04977	5.19093	5.18173	4.57976
ENSMUSG00000004500	0.444132	1.3605	9.31381	9.45827	9.45835	8.94721	9.39142	2.4038	0.0361215	0.686219	1	protein_coding	Zfp324	zinc finger protein 324 [Source:MGI Symbol;Acc:MGI:2444641]	chr7	12965838	12974236	3	ensembl_havana	KNOWN	9.56737	9.33172	9.47571	9.61036	9.28395	9.48074	8.82084	9.08837	8.93241	9.18271	9.56961	9.42195
ENSMUSG00000028341	-0.902217	-1.86894	6.0155	5.07703	5.68732	6.7948	6.50287	-2.38768	0.0371464	0.692077	1	protein_coding	Nr4a3	nuclear receptor subfamily 4, group A, member 3 [Source:MGI Symbol;Acc:MGI:1352457]	chr4	48045153	48086447	4	ensembl_havana	KNOWN	4.8524	4.84582	5.53288	5.35834	5.70781	5.99581	6.57749	7.2607	6.5462	6.86078	6.2499	6.39792
ENSMUSG00000092164	0.907774	1.87615	6.26058	6.4317	5.69424	6.37302	6.54334	2.37965	0.0376675	0.694034	-1	protein_coding	Rergl	RERG/RAS-like [Source:MGI Symbol;Acc:MGI:3642998]	chr6	139492973	139501976	1	ensembl_havana	KNOWN	6.2769	6.31975	6.69847	5.98177	6.02268	5.07828	5.98381	6.4171	6.71815	6.48639	6.33606	6.80757
ENSMUSG00000074170	-0.641981	-1.56047	10.3672	10.5903	10.5089	10.5464	9.82306	-2.36954	0.0383334	0.698786	-1	protein_coding	Plekhf1	pleckstrin homology domain containing, family F (with FYVE domain) member 1 [Source:MGI Symbol;Acc:MGI:1919537]	chr7	38220654	38227994	1	ensembl	KNOWN	11.017	10.2343	10.5194	10.5009	10.4204	10.6053	10.7522	10.4835	10.4035	10.0368	9.58288	9.8495
ENSMUSG00000002107	-0.446181	-1.36243	9.22074	9.10853	9.3431	9.32148	9.10987	-2.36432	0.0386821	0.700756	-1	protein_coding	Celf2	CUGBP, Elav-like family member 2 [Source:MGI Symbol;Acc:MGI:1338822]	chr2	6539694	7509563	28	ensembl_havana	KNOWN	9.0598	9.09374	9.17205	9.06476	9.56701	9.39753	9.36484	9.4294	9.17019	8.97626	9.23035	9.123
ENSMUSG00000027176	0.40486	1.32396	9.98111	10.0582	9.85264	9.90716	10.1064	2.35927	0.0390217	0.702896	1	protein_coding	Cstf3	cleavage stimulation factor, 3' pre-RNA, subunit 3 [Source:MGI Symbol;Acc:MGI:1351825]	chr2	104590523	104665429	6	ensembl_havana	KNOWN	10.1339	10.1119	9.92891	10.0543	9.85607	9.64757	9.81163	10.0362	9.87359	10.2274	10.0683	10.0236
ENSMUSG00000090137	-0.73415	-1.66342	6.35559	5.91497	6.62726	6.45099	6.42914	-2.35144	0.0395548	0.706403	-1	protein_coding	Uba52	ubiquitin A-52 residue ribosomal protein fusion product 1 [Source:MGI Symbol;Acc:MGI:98887]	chr8	70508263	70510801	8	ensembl_havana	KNOWN	5.35936	6.28075	6.10479	6.59183	6.45878	6.83118	6.57749	6.60232	6.17315	6.55593	6.37728	6.3542
ENSMUSG00000033364	0.306759	1.23693	10.2981	10.3473	10.2005	10.2422	10.4022	2.34716	0.039849	0.709151	-1	protein_coding	Usp37	ubiquitin specific peptidase 37 [Source:MGI Symbol;Acc:MGI:2442483]	chr1	74435511	74544284	7	ensembl_havana	KNOWN	10.3973	10.2918	10.3527	10.3399	10.1101	10.1515	10.1258	10.3319	10.2689	10.4122	10.3581	10.4364
ENSMUSG00000030031	-0.364012	-1.287	7.7668	7.80496	7.84351	7.8721	7.54664	-2.34552	0.0399627	0.709326	1	protein_coding	Kbtbd8	kelch repeat and BTB (POZ) domain containing 8 [Source:MGI Symbol;Acc:MGI:2661430]	chr6	95117240	95129790	4	ensembl_havana	KNOWN	7.6157	7.83912	7.96005	7.84237	7.81787	7.87028	7.90981	7.94838	7.75812	7.66224	7.40744	7.57024
ENSMUSG00000028195	-0.780385	-1.71759	10.596	10.6515	10.6249	10.9573	10.1503	-2.33494	0.0407013	0.714118	-1	protein_coding	Cyr61	cysteine rich protein 61 [Source:MGI Symbol;Acc:MGI:88613]	chr3	145646976	145649981	1	ensembl_havana	KNOWN	10.7881	10.6446	10.5219	10.5762	11.0636	10.2348	11.4015	10.6271	10.8433	9.98731	10.0588	10.4046
ENSMUSG00000005057	-1.37115	-2.58677	5.80041	5.27658	6.35358	5.93282	5.63866	-2.33316	0.0408265	0.715106	-1	protein_coding	Sh2b2	SH2B adaptor protein 2 [Source:MGI Symbol;Acc:MGI:1345171]	chr5	136218147	136246556	5	ensembl_havana	KNOWN	4.30491	6.15702	5.36782	6.17125	6.41635	6.47314	6.3522	6.24965	5.19661	5.50409	5.6538	5.7581
ENSMUSG00000074865	0.738809	1.6688	6.29452	6.64482	6.01054	6.20909	6.31362	2.3321	0.0409017	0.715539	-1	protein_coding	Zfp934	zinc finger protein 934 [Source:MGI Symbol;Acc:MGI:1924367]	chr13	62517500	62520544	2	ensembl	KNOWN	6.38583	6.88534	6.66328	6.12616	6.37263	5.53284	6.39228	6.10992	6.12506	6.02918	6.60257	6.30911
ENSMUSG00000066797	-1.29047	-2.44608	6.47127	6.40795	6.80497	6.7828	5.88935	-2.32679	0.0412791	0.717655	1	protein_coding	Zfp648	zinc finger protein 648 [Source:MGI Symbol;Acc:MGI:2685049]	chr1	154201187	154205689	1	ensembl_havana	KNOWN	6.83329	6.39471	5.99585	7.26782	7.26912	5.87798	6.9167	6.88549	6.5462	6.33636	5.27193	6.05975
ENSMUSG00000058626	-4.79158	-27.6955	3.0983	1.57309	3.50359	5.0888	2.22773	-2.32307	0.0415459	0.719089	-1	protein_coding	Capn11	calpain 11 [Source:MGI Symbol;Acc:MGI:1352490]	chr17	45630204	45659325	2	ensembl_havana	KNOWN	0.604471	3.79137	0.323429	1.73385	6.13162	2.64532	4.28992	6.82719	4.14931	1.7315	0.227531	4.72415
ENSMUSG00000030364	0.547597	1.46165	11.1658	10.8494	10.7621	11.2958	11.756	2.30948	0.0425337	0.725287	1	protein_coding	Clec2h	C-type lectin domain family 2, member h [Source:MGI Symbol;Acc:MGI:2136934]	chr6	128662385	128677374	4	ensembl_havana	KNOWN	10.5601	11.0254	10.9628	10.6216	10.7001	10.9645	11.2625	11.2641	11.3607	11.758	12.0457	11.4643
ENSMUSG00000068762	-0.531585	-1.44552	8.17698	8.87817	8.98657	7.63318	7.21	-2.30639	0.0427614	0.725583	-1	protein_coding	Gstm6	glutathione S-transferase, mu 6 [Source:MGI Symbol;Acc:MGI:1309467]	chr3	107938847	107943749	6	ensembl_havana	KNOWN	8.86657	8.8558	8.91214	8.7073	9.21135	9.04107	7.342	7.67849	7.87904	7.24457	7.36708	7.01833
ENSMUSG00000051124	0.298394	1.22978	9.63903	9.7471	9.49854	9.63032	9.68015	2.3035	0.0429759	0.727437	1	protein_coding	Gimap9	GTPase, IMAP family member 9 [Source:MGI Symbol;Acc:MGI:3511744]	chr6	48676129	48679114	2	ensembl_havana	KNOWN	9.76686	9.71846	9.75597	9.53475	9.39192	9.56894	9.70826	9.63879	9.54391	9.71069	9.77635	9.55342
ENSMUSG00000055333	-1.53364	-2.89515	6.24964	5.98983	6.84106	6.42503	5.74263	-2.30007	0.0432308	0.728149	-1	protein_coding	Fat2	FAT tumor suppressor homolog 2 (Drosophila) [Source:MGI Symbol;Acc:MGI:2685369]	chr11	55250609	55336564	2	ensembl_havana	KNOWN	6.38583	5.64552	5.93814	5.98177	6.97962	7.56179	7.07282	5.58483	6.61745	5.9279	5.08551	6.21448
ENSMUSG00000032011	-0.623829	-1.54096	6.96069	6.70622	7.12134	7.11196	6.90324	-2.3	0.0432366	0.728149	1	protein_coding	Thy1	thymus cell antigen 1, theta [Source:MGI Symbol;Acc:MGI:98747]	chr9	44043384	44048579	1	ensembl_havana	KNOWN	6.48711	6.83239	6.79916	6.71874	7.24508	7.4002	6.83181	7.36683	7.13723	7.04135	6.79739	6.87099
ENSMUSG00000028885	-0.766908	-1.70162	6.24291	6.21905	6.28206	6.58722	5.88332	-2.29876	0.0433293	0.728993	-1	protein_coding	Smpdl3b	sphingomyelin phosphodiesterase, acid-like 3B [Source:MGI Symbol;Acc:MGI:1916022]	chr4	132732966	132757252	1	ensembl_havana	KNOWN	5.73375	6.53387	6.38952	6.55827	6.18315	6.10475	6.5423	6.37703	6.84233	6.07727	5.51293	6.05975
ENSMUSG00000051851	0.419219	1.3372	7.99895	8.16474	8.07706	7.71122	8.04276	2.29276	0.0437802	0.732614	1	protein_coding	Cxx1c	CAAX box 1C [Source:MGI Symbol;Acc:MGI:1920115]	chrX	53608032	53608432	1	ensembl_havana	KNOWN	8.02232	8.00382	8.46809	8.0737	7.95759	8.19991	7.79491	7.67849	7.66027	8.05943	7.96224	8.10662
ENSMUSG00000048351	-0.307553	-1.23761	10.1218	9.96277	10.1426	10.2548	10.127	-2.28959	0.0440208	0.734157	1	protein_coding	Coa7	cytochrome c oxidase assembly factor 7 [Source:MGI Symbol;Acc:MGI:1917143]	chr4	108328140	108341544	5	ensembl_havana	KNOWN	9.89679	9.96591	10.0256	10.0422	10.1688	10.2167	10.1982	10.1829	10.3832	10.0184	10.2091	10.1536
ENSMUSG00000035171	0.277394	1.212	10.1069	10.1121	9.9745	10.1006	10.2405	2.28767	0.0441667	0.734825	-1	protein_coding	1110059E24Rik	RIKEN cDNA 1110059E24 gene [Source:MGI Symbol;Acc:MGI:1913456]	chr19	21581202	21652976	9	ensembl_havana	KNOWN	10.1724	10.0378	10.1259	9.90877	10.0385	9.97623	10.0558	10.0775	10.1687	10.2538	10.3269	10.1408
ENSMUSG00000019970	-0.912211	-1.88193	14.1788	14.362	14.4821	14.3315	13.5394	-2.26332	0.0460613	0.746207	1	protein_coding	Sgk1	serum/glucocorticoid regulated kinase 1 [Source:MGI Symbol;Acc:MGI:1340062]	chr10	21882184	21999903	13	ensembl_havana	KNOWN	14.5897	14.4423	14.054	14.6044	14.9515	13.8905	14.6894	14.0687	14.2363	13.648	13.1414	13.8288
ENSMUSG00000079547	-0.563064	-1.4774	10.4468	10.5411	10.6333	10.5418	10.0709	-2.25971	0.0463488	0.747646	1	protein_coding	H2-DMb1	histocompatibility 2, class II, locus Mb1 [Source:MGI Symbol;Acc:MGI:95922]	chr17	34153072	34160230	2	ensembl_havana	KNOWN	10.7906	10.2343	10.5984	10.3861	10.7177	10.7961	10.2726	10.702	10.6507	9.90975	10.0808	10.2221
ENSMUSG00000038612	-0.283782	-1.21738	13.6675	13.7139	13.6747	13.8022	13.4792	-2.25535	0.0466985	0.748681	1	protein_coding	Mcl1	myeloid cell leukemia sequence 1 [Source:MGI Symbol;Acc:MGI:101769]	chr3	95658788	95663176	2	ensembl_havana	KNOWN	13.7203	13.6367	13.7845	13.5706	13.8264	13.627	13.7677	13.8206	13.8183	13.4901	13.4399	13.5075
ENSMUSG00000013338	-1.18504	-2.27369	5.52332	5.00554	6.16496	5.47419	5.44857	-2.25219	0.0469537	0.749927	-1	protein_coding	Fer1l4	fer-1-like 4 (C. elegans) [Source:MGI Symbol;Acc:MGI:1921812]	chr2	156019139	156052947	6	ensembl_havana	KNOWN	4.99679	5.44848	4.57136	5.76359	5.96497	6.76633	5.81716	4.87114	5.73427	6.07727	5.18173	5.08672
ENSMUSG00000051323	-0.548046	-1.4621	7.19827	7.18436	7.43887	7.23169	6.93816	-2.24767	0.0473208	0.752136	-1	protein_coding	Pcdh19	protocadherin 19 [Source:MGI Symbol;Acc:MGI:2685563]	chrX	133582860	133688987	5	ensembl_havana	KNOWN	7.20438	7.36705	6.98164	7.2257	7.60765	7.48326	6.88895	7.32531	7.48082	6.86078	6.82744	7.12625
ENSMUSG00000022543	0.577038	1.49178	6.48292	6.61728	6.33466	6.34266	6.63708	2.24711	0.0473662	0.752136	1	protein_coding	4930451G09Rik	RIKEN cDNA 4930451G09 gene [Source:MGI Symbol;Acc:MGI:1921934]	chr16	4968936	4978962	1	ensembl	KNOWN	6.33239	6.72028	6.79916	6.45266	6.50001	6.05131	6.3522	6.20456	6.47123	6.80475	6.79739	6.30911
ENSMUSG00000059791	0.514738	1.42873	6.5122	6.46144	6.05092	6.71611	6.82034	2.24079	0.0478842	0.755049	1	protein_coding	Nrm	nurim (nuclear envelope membrane protein) [Source:MGI Symbol;Acc:MGI:2146855]	chr17	35861318	35865402	3	ensembl_havana	KNOWN	6.43736	6.31975	6.62721	5.98177	5.96497	6.20603	6.86066	6.60232	6.68536	6.83304	7.14639	6.48158
ENSMUSG00000057836	1.14288	2.20822	6.04436	6.53534	5.87641	5.64086	6.12482	2.23807	0.0481092	0.7566	-1	protein_coding	Xlr3a	X-linked lymphocyte-regulated 3A [Source:MGI Symbol;Acc:MGI:109506]	chrX	73086293	73097095	7	ensembl_havana	KNOWN	7.0802	6.31975	6.20607	6.03153	5.20824	6.38948	5.41191	5.84199	5.66868	5.5728	6.06042	6.74122
ENSMUSG00000018405	0.327242	1.25461	9.31068	9.42624	9.37973	9.078	9.35874	2.23774	0.0481365	0.7566	-1	protein_coding	Mrm1	mitochondrial rRNA methyltransferase 1 homolog (S. cerevisiae) [Source:MGI Symbol;Acc:MGI:2443470]	chr11	84813061	84819515	3	ensembl_havana	KNOWN	9.39563	9.52347	9.3596	9.4954	9.47179	9.17201	9.0448	9.14912	9.04008	9.38733	9.39996	9.28894
ENSMUSG00000021179	0.346087	1.27111	10.2571	10.1664	10.0382	10.303	10.5209	2.22712	0.0490247	0.75994	-1	protein_coding	Nrde2	nrde-2 necessary for RNA interference, domain containing [Source:MGI Symbol;Acc:MGI:2670969]	chr12	100125452	100159653	1	ensembl	KNOWN	10.2284	10.161	10.1097	10.0663	9.98507	10.0632	10.1494	10.5046	10.255	10.6131	10.5884	10.3611
ENSMUSG00000028364	0.668614	1.58954	9.84928	9.88075	9.35839	10.0059	10.1521	2.22687	0.0490451	0.759993	-1	protein_coding	Tnc	tenascin C [Source:MGI Symbol;Acc:MGI:101922]	chr4	63959785	64047015	4	ensembl_havana	KNOWN	9.49625	9.76865	10.3774	9.22837	9.48725	9.35956	9.96898	10.0868	9.9618	10.4673	10.1239	9.86516
ENSMUSG00000062661	-0.490631	-1.40506	9.98401	10.2014	10.3605	9.85283	9.52132	-2.2143	0.0501164	0.767426	1	protein_coding	Ncs1	neuronal calcium sensor 1 [Source:MGI Symbol;Acc:MGI:109166]	chr2	31245823	31295989	2	ensembl_havana	KNOWN	10.3239	10.1036	10.1767	10.553	10.5239	10.0046	10.0774	9.7528	9.72824	9.5707	9.58728	9.40598
ENSMUSG00000058656	-0.780772	-1.71805	6.01922	5.839	6.19631	6.23252	5.80906	-2.21315	0.0502157	0.768272	-1	protein_coding	Samd12	sterile alpha motif domain containing 12 [Source:MGI Symbol;Acc:MGI:2444518]	chr15	53461621	53902537	4	ensembl_havana	KNOWN	5.64886	5.87229	5.99585	5.57515	6.281	6.73278	6.17973	6.00864	6.5092	5.76125	5.71938	5.94654
ENSMUSG00000039637	0.350283	1.27481	11.5868	11.5705	11.3878	11.6105	11.7781	2.20662	0.0507822	0.770102	-1	protein_coding	Coro7	coronin 7 [Source:MGI Symbol;Acc:MGI:1926135]	chr16	4626133	4679777	12	ensembl_havana	KNOWN	11.737	11.525	11.4495	11.5147	11.1839	11.4649	11.6459	11.5688	11.6169	11.8176	11.8335	11.6833
ENSMUSG00000050071	-0.475325	-1.39023	7.50711	7.59149	7.7446	7.50727	7.18506	-2.19413	0.0518828	0.776888	-1	protein_coding	Bex1	brain expressed gene 1 [Source:MGI Symbol;Acc:MGI:1328321]	chrX	136213972	136215513	4	ensembl_havana	KNOWN	7.39889	7.85248	7.5231	7.54976	8.02974	7.65431	7.51534	7.34622	7.66027	7.11232	7.21622	7.22665
ENSMUSG00000051022	0.52326	1.4372	6.82582	6.93998	6.63275	6.75726	6.97329	2.19283	0.0519993	0.777283	-1	protein_coding	Hs3st1	heparan sulfate (glucosamine) 3-O-sulfotransferase 1 [Source:MGI Symbol;Acc:MGI:1201606]	chr5	39613935	39755475	4	ensembl_havana	KNOWN	6.67056	7.16774	6.98164	6.59183	6.7932	6.51321	6.94392	6.85664	6.47123	6.86078	6.85689	7.2022
ENSMUSG00000015852	-1.03315	-2.04649	5.72798	6.19603	6.58923	5.38331	4.74336	-2.18972	0.0522776	0.77805	-1	protein_coding	Fcrls	Fc receptor-like S, scavenger receptor [Source:MGI Symbol;Acc:MGI:1933397]	chr3	87250758	87263738	2	ensembl_havana	KNOWN	6.21918	6.06821	6.30071	6.25741	6.92012	6.59018	4.59477	5.9552	5.59997	4.53885	5.27193	4.4193
ENSMUSG00000031934	-0.716662	-1.64337	6.93827	6.9056	7.23493	6.99993	6.6126	-2.18914	0.0523297	0.778518	-1	protein_coding	Panx1	pannexin 1 [Source:MGI Symbol;Acc:MGI:1860055]	chr9	15005161	15045478	4	ensembl_havana	KNOWN	6.75422	6.72028	7.24229	6.83538	7.42708	7.44233	7.21368	6.88549	6.90063	6.65433	6.969	6.21448
ENSMUSG00000023075	-0.310237	-1.23991	10.9647	10.8124	10.9577	11.1267	10.9618	-2.18077	0.0530856	0.782264	-1	protein_coding	Akirin1	akirin 1 [Source:MGI Symbol;Acc:MGI:1915300]	chr4	123734559	123750345	3	ensembl_havana	KNOWN	10.6959	10.8265	10.915	10.9195	10.8846	11.0691	11.2434	11.0419	11.0949	10.8634	10.9563	11.0657
ENSMUSG00000035351	0.469514	1.38464	8.26483	8.4627	8.08187	8.21303	8.30172	2.18008	0.0531484	0.782264	1	protein_coding	Nup37	nucleoporin 37 [Source:MGI Symbol;Acc:MGI:1919964]	chr10	88146992	88178388	2	ensembl	KNOWN	8.52928	8.61056	8.24824	7.85624	8.22678	8.16259	8.0542	8.12815	8.45673	8.15216	8.46115	8.29184
ENSMUSG00000020513	0.519242	1.4332	7.87166	7.76227	7.74419	7.7395	8.24066	2.17237	0.0538559	0.785683	1	protein_coding	Tubd1	tubulin, delta 1 [Source:MGI Symbol;Acc:MGI:1891826]	chr11	86544991	86567360	5	ensembl_havana	KNOWN	7.68129	7.79829	7.80725	7.89708	7.68118	7.65431	8.19681	7.5219	7.4998	8.30135	8.14042	8.2802
ENSMUSG00000017002	-1.81116	-3.50925	4.17359	4.22254	4.44303	4.80974	3.21906	-2.17206	0.0538841	0.785683	-1	protein_coding	Slpi	secretory leukocyte peptidase inhibitor [Source:MGI Symbol;Acc:MGI:109297]	chr2	164354070	164389095	3	ensembl_havana	KNOWN	4.30491	4.33886	4.02387	3.60831	4.87382	4.84695	3.90289	6.37703	4.14931	3.31646	3.68696	2.65376
ENSMUSG00000025893	0.812074	1.75573	7.35328	7.55327	7.22978	7.07075	7.55933	2.17098	0.0539839	0.786108	1	protein_coding	Kbtbd3	kelch repeat and BTB (POZ) domain containing 3 [Source:MGI Symbol;Acc:MGI:1916399]	chr9	4309743	4331721	1	ensembl	KNOWN	7.11227	8.30525	7.24229	7.4798	7.09173	7.1178	7.02263	7.2607	6.92892	7.63035	7.57626	7.47139
ENSMUSG00000070509	0.521499	1.43545	8.77338	8.85242	8.67952	8.60649	8.95508	2.16488	0.054551	0.789089	1	protein_coding	Rgma	repulsive guidance molecule family member A [Source:MGI Symbol;Acc:MGI:2679262]	chr7	73375520	73419899	4	ensembl_havana	KNOWN	8.76938	8.57877	9.20913	8.48427	8.70341	8.85087	8.54675	8.4416	8.83113	8.87105	8.91753	9.07667
ENSMUSG00000001630	0.306404	1.23662	10.4269	10.4536	10.3662	10.3344	10.5534	2.16474	0.0545642	0.789089	1	protein_coding	Stk38l	serine/threonine kinase 38 like [Source:MGI Symbol;Acc:MGI:1922250]	chr6	146724995	146778812	3	ensembl_havana	KNOWN	10.4609	10.5555	10.3444	10.4145	10.2587	10.4254	10.3382	10.4525	10.2125	10.4537	10.6231	10.5833
ENSMUSG00000041831	-0.793845	-1.73369	6.74948	6.5299	6.74897	7.14691	6.57214	-2.15619	0.0553686	0.792854	1	protein_coding	Sytl3	synaptotagmin-like 3 [Source:MGI Symbol;Acc:MGI:1933367]	chr17	6673458	6738042	9	ensembl_havana	KNOWN	6.33239	6.63009	6.62721	6.25741	7.03676	6.95275	6.9167	6.96875	7.5553	6.52158	6.20481	6.99005
ENSMUSG00000042918	0.669308	1.59031	5.66617	5.87407	5.59302	5.40467	5.79293	2.15482	0.0554992	0.79363	1	protein_coding	Mamstr	MEF2 activating motif and SAP domain containing transcriptional regulator [Source:MGI Symbol;Acc:MGI:1921740]	chr7	45639977	45646521	6	ensembl_havana	KNOWN	5.88987	6.19945	5.53288	5.70347	5.70781	5.36778	5.06043	5.78187	5.3717	5.97943	5.51293	5.88642
ENSMUSG00000051439	-0.392079	-1.31228	8.45311	8.50911	8.63851	8.46375	8.20106	-2.15454	0.0555253	0.79363	-1	protein_coding	Cd14	CD14 antigen [Source:MGI Symbol;Acc:MGI:88318]	chr18	36725074	36726736	1	ensembl	KNOWN	8.43102	8.52972	8.5666	8.50203	8.88553	8.52796	8.42645	8.4416	8.52319	8.03528	8.42229	8.14561
ENSMUSG00000001542	-0.301239	-1.2322	11.8633	11.9539	12.1485	11.7287	11.622	-2.15446	0.0555327	0.79363	1	protein_coding	Ell2	elongation factor RNA polymerase II 2 [Source:MGI Symbol;Acc:MGI:2183438]	chr13	75707484	75772356	1	ensembl	KNOWN	11.9604	11.8454	12.056	12.1854	12.1328	12.1271	11.8139	11.6718	11.7003	11.6598	11.457	11.7492
ENSMUSG00000028634	-0.482768	-1.39742	7.62329	7.50789	7.75902	7.72894	7.49731	-2.15186	0.0557809	0.79363	1	protein_coding	Hivep3	human immunodeficiency virus type I enhancer binding protein 3 [Source:MGI Symbol;Acc:MGI:106589]	chr4	119733784	120138045	9	ensembl_havana	KNOWN	7.31872	7.74198	7.46298	7.64873	8.12505	7.5033	7.73383	7.69489	7.75812	7.40392	7.57626	7.51174
ENSMUSG00000031661	0.637261	1.55537	8.17332	8.30631	7.97504	8.05298	8.35897	2.13847	0.0570724	0.800715	1	protein_coding	Nkd1	naked cuticle 1 homolog (Drosophila) [Source:MGI Symbol;Acc:MGI:2135954]	chr8	88521344	88594887	2	ensembl	KNOWN	8.07208	8.02757	8.81928	7.69578	7.95759	8.27176	8.06664	7.87833	8.21396	8.40863	8.33082	8.33746
ENSMUSG00000023845	-0.82889	-1.77632	10.4985	10.5126	10.8569	10.5546	10.07	-2.13271	0.0576367	0.803403	-1	protein_coding	Lnpep	leucyl/cystinyl aminopeptidase [Source:MGI Symbol;Acc:MGI:2387123]	chr17	17527723	17624489	1	ensembl	KNOWN	10.5659	11.0283	9.94365	10.4331	11.139	10.9985	10.3786	10.8792	10.4061	9.85217	10.2429	10.1148
ENSMUSG00000022014	-0.457083	-1.37276	7.82911	7.78057	8.00864	7.87813	7.64912	-2.12598	0.0583031	0.808993	1	protein_coding	Epsti1	epithelial stromal interaction 1 (breast) [Source:MGI Symbol;Acc:MGI:1915168]	chr14	77904239	78002656	2	ensembl	KNOWN	7.54699	7.87883	7.91589	7.66458	8.26315	8.09818	7.95065	7.8639	7.81984	7.70878	7.59385	7.64472
ENSMUSG00000024500	-0.317066	-1.24579	8.18456	8.22173	8.19498	8.33268	7.98886	-2.12342	0.058558	0.809297	-1	protein_coding	Ppp2r2b	protein phosphatase 2, regulatory subunit B, beta [Source:MGI Symbol;Acc:MGI:1920180]	chr18	42637432	43059471	6	ensembl_havana	KNOWN	8.16671	8.21505	8.28343	8.22035	8.20201	8.16259	8.13909	8.4416	8.41734	7.94744	8.14042	7.87873
ENSMUSG00000048373	-0.677684	-1.59957	8.1864	8.09819	8.18758	8.52405	7.93577	-2.12113	0.0587881	0.809297	-1	protein_coding	Fgfbp1	fibroblast growth factor binding protein 1 [Source:MGI Symbol;Acc:MGI:1096350]	chr5	43978858	43981779	3	ensembl_havana	KNOWN	7.86186	8.2955	8.13721	8.03763	8.45355	8.07158	8.21926	8.60666	8.74624	7.69343	7.67874	8.43512
ENSMUSG00000026064	-0.421261	-1.3391	9.87144	9.82989	10.059	9.89448	9.70237	-2.11984	0.0589174	0.809297	-1	protein_coding	Ptp4a1	protein tyrosine phosphatase 4a1 [Source:MGI Symbol;Acc:MGI:1277096]	chr1	30940302	30949770	6	ensembl_havana	KNOWN	9.55576	9.92223	10.0117	9.99907	10.2344	9.94361	9.8872	9.91902	9.87723	9.5324	9.90525	9.66946
ENSMUSG00000056501	-0.801002	-1.74231	9.66091	9.60454	9.91237	9.80995	9.31678	-2.11912	0.0589895	0.809476	1	protein_coding	Cebpb	CCAAT/enhancer binding protein (C/EBP), beta [Source:MGI Symbol;Acc:MGI:88373]	chr2	167688915	167690418	1	ensembl_havana	KNOWN	9.56737	9.37402	9.87225	9.87169	10.0765	9.78896	10.2151	9.63029	9.58449	9.91968	9.21905	8.81161
ENSMUSG00000021615	0.292673	1.22491	9.47368	9.56921	9.32953	9.47149	9.52448	2.11674	0.0592296	0.810218	-1	protein_coding	Xrcc4	X-ray repair complementing defective repair in Chinese hamster cells 4 [Source:MGI Symbol;Acc:MGI:1333799]	chr13	89774027	90089608	4	ensembl_havana	KNOWN	9.44052	9.7221	9.54502	9.23369	9.44566	9.30923	9.50395	9.38967	9.52086	9.48416	9.56515	9.52413
ENSMUSG00000054364	-0.544297	-1.45831	12.4413	12.4387	12.5831	12.5717	12.1718	-2.11612	0.0592923	0.810278	-1	protein_coding	Rhob	ras homolog gene family, member B [Source:MGI Symbol;Acc:MGI:107949]	chr12	8497763	8499985	1	ensembl	KNOWN	12.3539	12.2365	12.7256	12.4328	12.9606	12.3558	12.7933	12.4594	12.4625	12.28	12.0592	12.1761
ENSMUSG00000075324	0.403911	1.32309	8.4209	8.35017	8.17474	8.46511	8.6936	2.10834	0.0600839	0.813864	-1	protein_coding	Fign	fidgetin [Source:MGI Symbol;Acc:MGI:1890647]	chr2	63971507	64098038	4	ensembl_havana	KNOWN	8.15137	8.38095	8.51819	8.08552	8.21445	8.22426	8.36736	8.64091	8.38707	8.89808	8.4802	8.70252
ENSMUSG00000042622	-0.84777	-1.79972	7.64578	7.65459	7.41942	8.29603	7.21308	-2.09909	0.0610389	0.816581	1	protein_coding	Maff	v-maf musculoaponeurotic fibrosarcoma oncogene family, protein F (avian) [Source:MGI Symbol;Acc:MGI:96910]	chr15	79347541	79359072	2	ensembl	KNOWN	7.89909	7.20987	7.85481	7.24691	8.02974	6.9816	8.39721	8.37194	8.11893	7.63035	7.04771	6.96119
ENSMUSG00000018362	-0.378238	-1.29975	7.88644	7.61894	7.85437	8.10763	7.96481	-2.09727	0.061228	0.817801	-1	protein_coding	Kpna2	karyopherin (importin) alpha 2 [Source:MGI Symbol;Acc:MGI:103561]	chr11	106988629	106999541	7	ensembl_havana	KNOWN	7.47484	7.57474	7.80725	7.66458	7.88164	8.01688	8.16245	8.05383	8.1066	7.79759	8.1284	7.96846
ENSMUSG00000002249	0.312212	1.24161	10.3881	10.5657	10.4201	10.2001	10.3667	2.09577	0.0613846	0.818646	-1	protein_coding	Tead3	TEA domain family member 3 [Source:MGI Symbol;Acc:MGI:109241]	chr17	28331671	28350805	7	ensembl_havana	KNOWN	10.6171	10.5778	10.5021	10.6216	10.2587	10.38	10.1317	10.3028	10.1657	10.4261	10.3836	10.2904
ENSMUSG00000055435	0.437733	1.35447	13.4593	13.6492	13.6472	13.0526	13.4883	2.09143	0.0618403	0.821075	-1	protein_coding	Maf	avian musculoaponeurotic fibrosarcoma (v-maf) AS42 oncogene homolog [Source:MGI Symbol;Acc:MGI:96909]	chr8	115682942	115707794	2	ensembl_havana	KNOWN	13.4808	13.8699	13.5968	13.7231	13.5291	13.6893	12.9555	13.3487	12.8537	13.4102	13.6349	13.4198
ENSMUSG00000033111	0.27601	1.21084	11.0653	11.1611	10.9048	11.0877	11.1074	2.0856	0.0624566	0.825039	1	protein_coding	3830406C13Rik	RIKEN cDNA 3830406C13 gene [Source:MGI Symbol;Acc:MGI:1917937]	chr14	12284209	12303231	2	ensembl	KNOWN	11.1715	11.0704	11.2415	10.79	10.8689	11.0556	11.044	11.0467	11.1724	11.0912	11.0894	11.1416
ENSMUSG00000063558	-1.04753	-2.06699	5.77262	5.70959	6.35424	5.71476	5.31189	-2.08369	0.0626597	0.826187	1	protein_coding	Aox1	aldehyde oxidase 1 [Source:MGI Symbol;Acc:MGI:88035]	chr1	58029931	58106413	2	ensembl_havana	KNOWN	5.12803	6.31975	5.68098	6.29863	5.96497	6.79912	5.48785	6.20456	5.45187	5.87446	5.08551	4.97569
ENSMUSG00000005667	-0.310221	-1.2399	8.34198	8.41123	8.45121	8.38785	8.11761	-2.08016	0.0630378	0.827255	-1	protein_coding	Mthfd2	methylenetetrahydrofolate dehydrogenase (NAD+ dependent), methenyltetrahydrofolate cyclohydrolase [Source:MGI Symbol;Acc:MGI:1338850]	chr6	83305691	83325908	7	ensembl_havana	KNOWN	8.35266	8.35302	8.528	8.56251	8.26315	8.52796	8.32657	8.3514	8.48559	8.16334	8.16417	8.02532
ENSMUSG00000004462	0.229919	1.17277	10.6028	10.6868	10.5015	10.5891	10.6338	2.07265	0.063847	0.829403	-1	protein_coding	Tbccd1	TBCC domain containing 1 [Source:MGI Symbol;Acc:MGI:1917823]	chr16	22813215	22857569	1	ensembl	KNOWN	10.688	10.6407	10.7318	10.5097	10.4705	10.5243	10.5872	10.5991	10.5812	10.5905	10.5685	10.7423
ENSMUSG00000035095	-0.621559	-1.53854	6.51733	6.59789	6.71187	6.63357	6.12599	-2.0715	0.0639717	0.830245	1	protein_coding	Fam167a	family with sequence similarity 167, member A [Source:MGI Symbol;Acc:MGI:3606565]	chr14	63436394	63465498	2	ensembl_havana	KNOWN	6.43736	7.10215	6.25417	6.45266	6.95017	6.73278	6.83181	6.4171	6.65181	6.1689	6.20481	6.00426
ENSMUSG00000063535	-0.595673	-1.51118	6.07163	5.64837	6.257	6.18411	6.19707	-2.07095	0.0640319	0.830674	-1	protein_coding	Zfp773	zinc finger protein 773 [Source:MGI Symbol;Acc:MGI:1923623]	chr7	7130678	7136755	1	ensembl	KNOWN	5.64886	5.76335	5.53288	6.12616	6.13162	6.51321	6.0851	5.78187	6.68536	6.07727	6.20481	6.30911
ENSMUSG00000073856	-0.551316	-1.46542	6.21342	6.32163	6.6473	6.0552	5.82955	-2.06939	0.064202	0.831227	1	protein_coding	Iqck	IQ motif containing K [Source:MGI Symbol;Acc:MGI:3612188]	chr7	118855760	118972652	5	ensembl_havana	KNOWN	5.81392	6.59872	6.55225	6.62462	6.65404	6.66324	6.13319	6.00864	6.02377	6.02918	5.84224	5.61724
ENSMUSG00000026980	-0.446395	-1.36263	8.25166	8.06471	8.26243	8.46409	8.21541	-2.06778	0.0643778	0.831608	-1	protein_coding	Ly75	lymphocyte antigen 75 [Source:MGI Symbol;Acc:MGI:106662]	chr2	60292103	60383303	2	ensembl_havana	KNOWN	7.98817	8.10774	8.09822	8.28331	8.43241	8.07158	8.30574	8.64934	8.43717	7.92132	8.4802	8.24472
ENSMUSG00000055305	0.385111	1.30596	9.39664	9.59098	9.38594	9.21477	9.39485	2.06503	0.0646796	0.832201	1	protein_coding	Zfp93	zinc finger protein 93 [Source:MGI Symbol;Acc:MGI:107611]	chr7	24270420	24276827	3	ensembl_havana	KNOWN	9.75676	9.433	9.58317	9.58559	9.2237	9.34853	9.16535	9.17856	9.30041	9.20453	9.57405	9.40598
ENSMUSG00000041406	0.417324	1.33545	6.31509	6.40859	6.11806	6.30345	6.43025	2.06392	0.0648008	0.832275	-1	protein_coding	BC055324	cDNA sequence BC055324 [Source:MGI Symbol;Acc:MGI:3590554]	chr1	163945993	163994796	6	ensembl_havana	KNOWN	6.21918	6.66078	6.3458	5.93024	6.37263	6.05131	6.22482	6.29337	6.39216	6.45032	6.53131	6.30911
ENSMUSG00000048581	-0.462626	-1.37805	8.57335	8.58414	8.78062	8.5974	8.33126	-2.06387	0.0648066	0.832275	-1	protein_coding	E130311K13Rik	RIKEN cDNA E130311K13 gene [Source:MGI Symbol;Acc:MGI:3607716]	chr3	63914684	63929472	3	ensembl_havana	KNOWN	8.45622	8.7879	8.5083	8.86656	8.73828	8.73702	8.59047	8.75476	8.44699	8.34129	8.64116	8.01131
ENSMUSG00000028010	-0.423289	-1.34098	8.80187	8.60126	8.86035	8.95504	8.79084	-2.06287	0.0649171	0.832275	-1	protein_coding	Gar1	GAR1 ribonucleoprotein homolog (yeast) [Source:MGI Symbol;Acc:MGI:1930948]	chr3	129824912	129831396	6	ensembl_havana	KNOWN	8.49321	8.84247	8.46809	8.79634	9.13489	8.64982	8.94054	8.99215	8.93241	8.95711	8.73928	8.67613
ENSMUSG00000068686	0.658175	1.57809	7.50177	7.74869	7.27471	7.39974	7.58394	2.0581	0.065445	0.835031	1	protein_coding	Cd59b	CD59b antigen [Source:MGI Symbol;Acc:MGI:1888996]	chr2	104069849	104091187	5	ensembl_havana	KNOWN	7.54699	7.89183	7.80725	6.80709	7.29277	7.72427	7.12132	7.3041	7.7738	7.67792	7.50366	7.57024
ENSMUSG00000026779	0.538112	1.45207	7.24286	7.42993	7.13272	7.08395	7.32485	2.0572	0.065545	0.835361	-1	protein_coding	Mastl	microtubule associated serine/threonine kinase-like [Source:MGI Symbol;Acc:MGI:1914371]	chr2	23115606	23156024	2	ensembl_havana	KNOWN	7.39889	7.3101	7.58082	7.06775	7.29277	7.03763	7.30048	6.76644	7.18493	7.38494	7.62841	6.96119
ENSMUSG00000026979	-0.793283	-1.73301	7.00742	6.64742	7.26012	7.15136	6.97078	-2.05652	0.0656204	0.835544	1	protein_coding	Psd4	pleckstrin and Sec7 domain containing 4 [Source:MGI Symbol;Acc:MGI:2674093]	chr2	24367580	24414954	10	ensembl_havana	KNOWN	6.48711	7.40381	6.05135	7.28843	7.42708	7.06486	7.32139	7.1221	7.0106	7.0654	6.85689	6.99005
ENSMUSG00000027510	0.338595	1.26452	8.45694	8.65594	8.5386	8.20598	8.42723	2.05604	0.0656736	0.835661	1	protein_coding	Rbm38	RNA binding motif protein 38 [Source:MGI Symbol;Acc:MGI:1889294]	chr2	173020498	173034734	8	ensembl_havana	KNOWN	8.84764	8.41736	8.70281	8.61241	8.52519	8.47821	8.2846	8.27713	8.0562	8.43656	8.44185	8.4033
ENSMUSG00000024972	-1.02929	-2.04102	6.58718	6.80996	6.98758	6.70142	5.84975	-2.05109	0.0662274	0.838745	-1	protein_coding	Lgals12	lectin, galactose binding, soluble 12 [Source:MGI Symbol;Acc:MGI:1929094]	chr19	7596660	7607193	3	ensembl_havana	KNOWN	6.62684	7.45725	6.3458	6.52392	7.60765	6.83118	7.14497	6.56713	6.39216	5.63839	6.29362	5.61724
ENSMUSG00000038582	-0.279268	-1.21358	11.845	11.814	11.8957	11.9339	11.7363	-2.05049	0.0662955	0.838745	1	protein_coding	Pptc7	PTC7 protein phosphatase homolog (S. cerevisiae) [Source:MGI Symbol;Acc:MGI:2444593]	chr5	122284365	122324281	2	ensembl_havana	KNOWN	11.8506	11.7717	11.8198	11.9208	11.8436	11.9228	11.9686	11.9063	11.9267	11.6608	11.6085	11.9396
ENSMUSG00000009621	0.274285	1.20939	11.5351	11.5514	11.4124	11.5207	11.656	2.05014	0.0663346	0.838745	-1	protein_coding	Vav2	vav 2 oncogene [Source:MGI Symbol;Acc:MGI:102718]	chr2	27262104	27427033	7	ensembl_havana	KNOWN	11.5652	11.5219	11.5672	11.5015	11.2876	11.4482	11.5824	11.4722	11.5074	11.7809	11.517	11.67
ENSMUSG00000011148	-0.398505	-1.31814	9.15819	9.19441	9.15773	9.35791	8.92273	-2.0463	0.066768	0.839753	1	protein_coding	Adssl1	adenylosuccinate synthetase like 1 [Source:MGI Symbol;Acc:MGI:87947]	chr12	112620045	112641354	2	ensembl	KNOWN	9.3493	9.01871	9.21521	8.92037	9.28984	9.26297	9.26585	9.2413	9.5666	8.81542	8.95205	9.00072
ENSMUSG00000050050	0.90858	1.8772	6.20124	6.47088	5.92216	6.02604	6.3859	2.04365	0.0670683	0.841313	-1	protein_coding	Ccdc158	coiled-coil domain containing 158 [Source:MGI Symbol;Acc:MGI:2444555]	chr5	92607954	92675271	4	ensembl_havana	KNOWN	6.58175	6.35771	6.47318	6.52392	5.30446	5.9381	6.39228	6.15802	5.52782	6.83304	6.11017	6.21448
ENSMUSG00000068037	-0.496897	-1.41117	7.3716	7.09089	7.43325	7.5584	7.40387	-2.04328	0.06711	0.84152	-1	protein_coding	Mas1	MAS1 oncogene [Source:MGI Symbol;Acc:MGI:96918]	chr17	12841079	12868143	9	ensembl_havana	KNOWN	7.17433	7.03344	7.0649	7.58351	7.31604	7.4002	7.74935	7.62816	7.2977	7.67792	7.02195	7.51174
ENSMUSG00000043587	0.360518	1.28389	9.47551	9.80528	9.46436	9.3064	9.32601	2.04247	0.0672022	0.842044	-1	protein_coding	Pxylp1	2-phosphoxylose phosphatase 1 [Source:MGI Symbol;Acc:MGI:2442444]	chr9	96823336	96892669	13	ensembl_havana	KNOWN	9.84048	9.85746	9.71789	9.47756	9.56701	9.34853	9.0759	9.37448	9.46883	9.19366	9.2801	9.50426
ENSMUSG00000008384	-0.582391	-1.49733	10.3988	10.5713	10.0933	10.9955	9.93514	-2.03892	0.0676079	0.84412	1	protein_coding	Sertad1	SERTA domain containing 1 [Source:MGI Symbol;Acc:MGI:1913438]	chr7	27486910	27490316	2	ensembl_havana	KNOWN	10.9365	10.0349	10.7423	9.92532	10.0524	10.3021	11.0409	10.8648	11.0808	9.98416	9.83301	9.98826
ENSMUSG00000027996	0.684477	1.60712	8.27881	8.3569	7.93909	8.2763	8.54297	2.0386	0.0676447	0.844414	1	protein_coding	Sfrp2	secreted frizzled-related protein 2 [Source:MGI Symbol;Acc:MGI:108078]	chr3	83766321	83774316	3	ensembl_havana	KNOWN	8.0391	8.03929	8.99231	7.77093	8.0156	8.03075	8.31619	8.19882	8.31388	8.40863	8.86053	8.35974
ENSMUSG00000039634	-0.276284	-1.21107	9.58212	9.68395	9.76836	9.53402	9.34214	-2.03763	0.0677563	0.844662	1	protein_coding	Zfp189	zinc finger protein 189 [Source:MGI Symbol;Acc:MGI:2444707]	chr4	49521176	49531517	2	ensembl_havana	KNOWN	9.60729	9.64743	9.79714	9.70155	9.72747	9.87606	9.55339	9.47758	9.57109	9.20453	9.39996	9.42195
ENSMUSG00000070605	-0.687566	-1.61056	6.04578	6.22833	6.55604	5.87929	5.51944	-2.03683	0.0678474	0.844662	1	protein_coding	Gm13251	predicted gene 13251 [Source:MGI Symbol;Acc:MGI:3700963]	chr4	146449023	146470292	1	ensembl_havana	KNOWN	5.96202	6.56666	6.15632	6.45266	6.82599	6.38948	5.33174	6.3358	5.97034	5.50409	5.51293	5.54129
ENSMUSG00000029471	0.352311	1.2766	10.64	10.8183	10.5752	10.5286	10.6379	2.03399	0.0681744	0.846132	-1	protein_coding	Camkk2	calcium/calmodulin-dependent protein kinase kinase 2, beta [Source:MGI Symbol;Acc:MGI:2444812]	chr5	122731170	122779409	11	ensembl_havana	KNOWN	10.7091	11.012	10.7339	10.7423	10.5634	10.4201	10.4349	10.5046	10.6465	10.7677	10.6231	10.5229
ENSMUSG00000003824	0.410305	1.32897	6.79122	7.04615	6.77081	6.60647	6.74144	2.02958	0.0686855	0.848142	1	protein_coding	Syce2	synaptonemal complex central element protein 2 [Source:MGI Symbol;Acc:MGI:1919096]	chr8	84872111	84888221	4	ensembl_havana	KNOWN	7.11227	6.83239	7.19379	6.59183	6.85805	6.86255	6.83181	6.3358	6.65181	6.71639	6.76669	6.74122
ENSMUSG00000038508	-0.600268	-1.516	9.11962	9.8588	9.82445	8.71492	8.0803	-2.02879	0.0687776	0.848142	-1	protein_coding	Gdf15	growth differentiation factor 15 [Source:MGI Symbol;Acc:MGI:1346047]	chr8	70629393	70632456	2	ensembl_havana	KNOWN	9.79182	9.93171	9.85286	9.86141	10.1879	9.42405	8.65778	8.40221	9.08477	8.28096	7.90701	8.05293
ENSMUSG00000078719	-0.696292	-1.62033	6.16397	5.85474	6.15488	6.52121	6.12505	-2.02826	0.0688396	0.848399	-1	protein_coding	Msmp	microseminoprotein, prostate associated [Source:MGI Symbol;Acc:MGI:3652339]	chr4	43583216	43584494	1	ensembl_havana	KNOWN	5.81392	5.64552	6.10479	5.57515	6.50001	6.38948	6.57749	6.76644	6.2197	6.21263	5.89996	6.26257
ENSMUSG00000017692	-0.553408	-1.46755	7.82494	7.74091	7.98831	7.93827	7.63226	-2.02751	0.0689263	0.848741	1	protein_coding	Rhbdl3	rhomboid, veinlet-like 3 (Drosophila) [Source:MGI Symbol;Acc:MGI:2179276]	chr11	80300912	80355955	3	ensembl_havana	KNOWN	7.44996	7.74198	8.03079	7.93679	8.2869	7.74124	8.029	7.90676	7.87904	7.54742	7.96224	7.38712
ENSMUSG00000049811	0.490347	1.40478	8.83676	9.1556	8.77709	8.65124	8.76308	2.02591	0.0691138	0.849099	1	protein_coding	Fam161a	family with sequence similarity 161, member A [Source:MGI Symbol;Acc:MGI:1921123]	chr11	23007531	23030788	6	ensembl_havana	KNOWN	9.28747	9.36005	8.81928	8.97861	8.6586	8.69408	8.5556	8.54469	8.85344	8.79399	8.95885	8.5364
ENSMUSG00000028417	0.682008	1.60437	6.19931	6.33628	6.0512	6.00642	6.40335	2.02436	0.069295	0.849936	1	protein_coding	Tal2	T cell acute lymphocytic leukemia 2 [Source:MGI Symbol;Acc:MGI:99540]	chr4	53779705	53788712	1	ensembl_havana	KNOWN	6.21918	6.19945	6.59022	6.07962	6.02268	6.05131	6.03534	5.71913	6.26478	6.99203	5.95545	6.26257
ENSMUSG00000011658	0.25185	1.19073	10.5585	10.5889	10.3211	10.6699	10.654	2.01933	0.0698868	0.854112	1	protein_coding	Fuz	fuzzy homolog (Drosophila) [Source:MGI Symbol;Acc:MGI:1917550]	chr7	44896079	44902631	13	ensembl_havana	KNOWN	10.6448	10.6174	10.5046	10.4308	10.191	10.3416	10.7172	10.625	10.6676	10.6886	10.6736	10.5998
ENSMUSG00000052837	-0.761824	-1.69563	10.4325	10.8649	9.58351	11.6624	9.61922	-2.01905	0.0699197	0.854112	-1	protein_coding	Junb	jun B proto-oncogene [Source:MGI Symbol;Acc:MGI:96647]	chr8	84976909	84978748	1	ensembl	KNOWN	11.5565	10.277	10.7612	9.3801	9.81583	9.55461	11.8047	11.4579	11.7247	9.78497	9.57847	9.49423
ENSMUSG00000027173	0.323519	1.25138	10.6054	10.8281	10.5984	10.4506	10.5445	2.01796	0.0700496	0.854112	-1	protein_coding	Depdc7	DEP domain containing 7 [Source:MGI Symbol;Acc:MGI:2139258]	chr2	104721784	104742878	2	ensembl_havana	KNOWN	10.8512	10.9183	10.7147	10.6987	10.5264	10.5701	10.3861	10.6775	10.2882	10.5549	10.6058	10.4727
ENSMUSG00000020085	-0.304886	-1.23532	10.6061	10.5529	10.7067	10.658	10.507	-2.01737	0.0701195	0.854112	1	protein_coding	Aifm2	apoptosis-inducing factor, mitochondrion-associated 2 [Source:MGI Symbol;Acc:MGI:1918611]	chr10	61715263	61739260	7	ensembl_havana	KNOWN	10.6692	10.5878	10.4016	10.7497	10.6643	10.706	10.8181	10.5771	10.5789	10.6394	10.4503	10.4312
ENSMUSG00000041660	-0.555148	-1.46932	7.7455	7.2978	7.72738	8.04119	7.91563	-2.01563	0.0703261	0.855359	-1	protein_coding	Bbox1	butyrobetaine (gamma), 2-oxoglutarate dioxygenase 1 (gamma-butyrobetaine hydroxylase) [Source:MGI Symbol;Acc:MGI:1891372]	chr2	110262697	110314560	2	ensembl_havana	KNOWN	7.68129	7.23048	6.98164	7.46177	7.89715	7.82323	7.99035	8.00207	8.13116	7.94744	7.62841	8.17104
ENSMUSG00000036098	0.369529	1.29193	10.059	10.2178	10.1805	9.75272	10.0849	2.01248	0.070701	0.856799	-1	protein_coding	Myrf	myelin regulatory factor [Source:MGI Symbol;Acc:MGI:2684944]	chr19	10208272	10240748	6	ensembl_havana	KNOWN	10.0117	10.3113	10.3305	10.0239	10.0765	10.441	9.70429	9.71713	9.83674	10.0489	10.0268	10.1789
ENSMUSG00000024906	0.327498	1.25484	9.11391	9.12314	9.00024	9.06383	9.26843	2.01155	0.0708126	0.857529	-1	protein_coding	Mus81	MUS81 endonuclease homolog (yeast) [Source:MGI Symbol;Acc:MGI:1918961]	chr19	5482345	5488402	11	ensembl_havana	KNOWN	9.02654	9.28814	9.05475	9.04673	9.0049	8.9491	9.19963	9.02494	8.96693	9.41098	9.31764	9.07667
ENSMUSG00000021303	0.367719	1.29031	7.96721	8.16597	7.83308	7.91749	7.95232	2.00912	0.0711039	0.858878	1	protein_coding	Gng4	guanine nucleotide binding protein (G protein), gamma 4 [Source:MGI Symbol;Acc:MGI:102703]	chr13	13784059	13827897	2	ensembl_havana	KNOWN	8.26981	7.99179	8.23632	7.82836	7.62638	8.04449	7.89594	7.90676	7.94977	7.94744	7.78977	8.11974
ENSMUSG00000054381	-0.29765	-1.22914	8.54075	8.55995	8.73441	8.49592	8.37273	-2.00297	0.0718456	0.862426	-1	protein_coding	Zfp747	zinc finger protein 747 [Source:MGI Symbol;Acc:MGI:2443581]	chr7	127372564	127376050	1	ensembl	KNOWN	8.43102	8.6262	8.62264	8.66064	8.80559	8.73702	8.45512	8.40221	8.63043	8.24982	8.35165	8.51671
ENSMUSG00000061527	-1.61229	-3.05737	8.36704	8.27171	9.22895	8.31129	7.65623	-2.00148	0.0720266	0.86289	-1	protein_coding	Krt5	keratin 5 [Source:MGI Symbol;Acc:MGI:96702]	chr15	101707070	101712891	1	ensembl_havana	KNOWN	8.83809	7.86571	8.11133	8.08552	9.20513	10.3962	9.06973	7.42695	8.43717	8.11808	7.17005	7.68056
ENSMUSG00000028654	-0.568323	-1.4828	7.62165	7.62539	7.90886	7.6186	7.33375	-1.99604	0.0726913	0.863639	1	protein_coding	Mycl	v-myc myelocytomatosis viral oncogene homolog, lung carcinoma derived (avian) [Source:MGI Symbol;Acc:MGI:96799]	chr4	122995652	123002485	5	ensembl_havana	KNOWN	7.76434	7.43966	7.67216	7.58351	8.08497	8.0581	8.06664	7.40719	7.38197	7.47745	7.34647	7.17732
ENSMUSG00000027796	0.479485	1.39425	7.16442	7.19311	7.19502	6.89407	7.37547	1.99427	0.0729081	0.863767	1	protein_coding	Smad9	SMAD family member 9 [Source:MGI Symbol;Acc:MGI:1859993]	chr3	54755582	54801257	1	ensembl_havana	KNOWN	6.90825	7.27084	7.40024	7.11467	7.40554	7.06486	6.77231	6.79714	7.11278	7.26548	7.21622	7.64472
ENSMUSG00000002458	0.328681	1.25586	7.84881	8.14879	8.01485	7.51844	7.71317	1.98992	0.0734444	0.865482	-1	protein_coding	Rgs19	regulator of G-protein signaling 19 [Source:MGI Symbol;Acc:MGI:1915153]	chr2	181688419	181693977	12	ensembl_havana	KNOWN	8.00535	8.26585	8.17518	7.75621	8.16404	8.12429	7.53337	7.5034	7.51854	7.67792	7.69514	7.76646
ENSMUSG00000035517	0.254729	1.19311	11.2171	11.3989	11.2553	11.0515	11.1626	1.98856	0.0736132	0.866327	1	protein_coding	Tdrd7	tudor domain containing 7 [Source:MGI Symbol;Acc:MGI:2140279]	chr4	45965334	46034761	5	ensembl_havana	KNOWN	11.3817	11.4424	11.3726	11.2762	11.1584	11.3311	10.9928	11.2024	10.9592	11.1217	11.1926	11.1734
ENSMUSG00000055760	-0.252352	-1.19115	8.44168	8.4264	8.5591	8.45044	8.3308	-1.98288	0.074321	0.868822	1	protein_coding	Gemin6	gem (nuclear organelle) associated protein 6 [Source:MGI Symbol;Acc:MGI:1914492]	chr17	80224441	80228497	2	ensembl_havana	KNOWN	8.35266	8.40834	8.51819	8.51957	8.53513	8.6226	8.57314	8.42204	8.35616	8.32146	8.40246	8.26847
ENSMUSG00000055485	0.384303	1.30523	9.84338	9.8758	9.72334	9.77127	10.0031	1.98234	0.0743895	0.868822	-1	protein_coding	Soga1	suppressor of glucose, autophagy associated 1 [Source:MGI Symbol;Acc:MGI:2444575]	chr2	157015799	157079254	3	ensembl_havana	KNOWN	9.69987	10.0023	9.9252	9.81954	9.89522	9.45525	9.74355	9.81412	9.75614	9.89641	9.91228	10.2007
ENSMUSG00000051113	0.557968	1.47219	6.53039	6.45704	6.17552	6.60629	6.88274	1.98065	0.0746007	0.869669	1	protein_coding	Fam71e1	family with sequence similarity 71, member E1 [Source:MGI Symbol;Acc:MGI:1922788]	chr7	44496588	44501134	1	ensembl	KNOWN	6.43736	6.77743	6.15632	6.03153	5.90485	6.59018	6.50623	6.53106	6.78157	6.71639	6.94178	6.99005
ENSMUSG00000000078	-0.457959	-1.3736	11.7897	12.0991	11.9944	11.8139	11.2513	-1.97531	0.075275	0.873112	1	protein_coding	Klf6	Kruppel-like factor 6 [Source:MGI Symbol;Acc:MGI:1346318]	chr13	5861489	5870393	1	ensembl	KNOWN	12.1048	12.0564	12.136	11.9429	12.3414	11.699	11.87	11.8725	11.6993	11.0854	11.1427	11.526
ENSMUSG00000037344	0.2776	1.21218	10.5411	10.6355	10.5183	10.425	10.5855	1.9726	0.0756182	0.87384	-1	protein_coding	Slc12a9	solute carrier family 12 (potassium/chloride transporters), member 9 [Source:MGI Symbol;Acc:MGI:1933532]	chr5	137314558	137333597	4	ensembl_havana	KNOWN	10.7325	10.7047	10.4694	10.6596	10.4337	10.4617	10.4058	10.3707	10.4986	10.6152	10.5818	10.5594
ENSMUSG00000019577	-2.30545	-4.94323	11.4366	11.172	12.207	11.819	10.5485	-1.96619	0.076439	0.87702	-1	protein_coding	Pdk4	pyruvate dehydrogenase kinase, isoenzyme 4 [Source:MGI Symbol;Acc:MGI:1351481]	chr6	5483351	5496309	3	ensembl_havana	KNOWN	11.1368	12.263	10.1162	12.9164	13.6824	10.0221	12.0724	12.0148	11.3698	10.9172	10.8209	9.90737
ENSMUSG00000039891	0.737678	1.66749	5.9893	6.85715	6.44979	5.15999	5.4903	1.96406	0.0767123	0.878129	1	protein_coding	Txlnb	taxilin beta [Source:MGI Symbol;Acc:MGI:2671945]	chr10	17796226	17845665	2	ensembl_havana	KNOWN	6.97951	6.50032	7.09161	6.91707	6.32754	6.10475	5.06043	4.75084	5.66868	5.35599	5.6538	5.46112
ENSMUSG00000091764	0.371601	1.29379	8.22375	8.39103	8.48495	7.77674	8.24227	1.96325	0.0768175	0.878129	1	protein_coding	Zfp964	zinc finger protein 964 [Source:MGI Symbol;Acc:MGI:3646490]	chr8	69654479	69666982	3	ensembl_havana	KNOWN	8.33918	8.63396	8.19995	8.55402	8.48469	8.41615	7.53337	7.96199	7.83487	8.218	8.28823	8.22058
ENSMUSG00000019831	0.456944	1.37263	7.09894	7.12778	6.89071	7.0787	7.29858	1.96318	0.076826	0.878129	1	protein_coding	Wasf1	WAS protein family, member 1 [Source:MGI Symbol;Acc:MGI:1890563]	chr10	40883475	40938570	2	ensembl_havana	KNOWN	7.11227	7.10215	7.16892	7.01925	6.75965	6.89324	7.40212	6.79714	7.03683	7.0169	7.36708	7.51174
ENSMUSG00000023143	0.321873	1.24995	9.85207	9.9275	9.85633	9.68688	9.93759	1.96287	0.0768668	0.878129	-1	protein_coding	Nagpa	N-acetylglucosamine-1-phosphodiester alpha-N-acetylglucosaminidase [Source:MGI Symbol;Acc:MGI:1351598]	chr16	5195289	5204012	4	ensembl_havana	KNOWN	9.83569	9.88697	10.0598	9.79454	9.7012	10.0733	9.78553	9.65982	9.61528	9.83479	10.0333	9.9447
ENSMUSG00000024053	0.471392	1.38645	7.16612	7.45287	7.06195	7.03458	7.11506	1.95846	0.0774377	0.879273	-1	protein_coding	Emilin2	elastin microfibril interfacer 2 [Source:MGI Symbol;Acc:MGI:2389136]	chr17	71252176	71310965	1	ensembl	KNOWN	7.44996	7.38555	7.5231	6.91707	7.31604	6.95275	6.74161	7.32531	7.03683	7.28609	6.85689	7.2022
ENSMUSG00000052684	-0.568246	-1.48272	11.4546	11.6179	11.7442	11.4492	11.0073	-1.95679	0.0776554	0.880394	-1	protein_coding	Jun	jun proto-oncogene [Source:MGI Symbol;Acc:MGI:96646]	chr4	95049034	95052222	1	ensembl_havana	KNOWN	11.751	11.4556	11.647	11.8515	12.0389	11.3423	11.7402	11.1647	11.4427	11.2492	10.7657	11.0069
ENSMUSG00000020335	0.562858	1.47719	6.7962	6.95714	6.64345	6.66752	6.91669	1.95533	0.0778458	0.880976	-1	protein_coding	Zfp354b	zinc finger protein 354B [Source:MGI Symbol;Acc:MGI:1351476]	chr11	50921823	50931633	3	ensembl_havana	KNOWN	6.7943	7.12435	6.95279	6.48873	6.57908	6.86255	6.13319	6.88549	6.98388	6.91472	6.99572	6.83963
ENSMUSG00000029844	-0.687724	-1.61074	5.79598	5.45908	6.07782	5.858	5.78902	-1.95152	0.0783462	0.881345	-1	protein_coding	Hoxa1	homeobox A1 [Source:MGI Symbol;Acc:MGI:96170]	chr6	52155590	52158317	2	ensembl_havana	KNOWN	4.8524	6.15702	5.36782	6.21497	6.02268	5.99581	5.81716	5.84199	5.91484	5.76125	5.78212	5.82369
ENSMUSG00000043782	-0.473648	-1.38862	7.79169	7.89092	7.91395	7.90626	7.45564	-1.94863	0.0787272	0.882214	1	protein_coding	Ccdc64b	coiled-coil domain containing 64B [Source:MGI Symbol;Acc:MGI:2388267]	chr17	23660523	23668610	1	ensembl	KNOWN	7.80414	7.86571	8.00291	8.0254	8.09845	7.61801	7.8535	7.75866	8.1066	7.32645	7.78977	7.2507
ENSMUSG00000041859	0.466578	1.38183	8.56485	8.61196	8.33236	8.56405	8.75103	1.94071	0.0797796	0.887185	-1	protein_coding	Mcm3	minichromosome maintenance deficient 3 (S. cerevisiae) [Source:MGI Symbol;Acc:MGI:101845]	chr1	20802968	20820312	5	ensembl_havana	KNOWN	8.62128	8.44407	8.77051	8.20958	8.61235	8.17514	8.66598	8.64934	8.37684	8.49968	9.0509	8.70252
ENSMUSG00000066515	-0.738847	-1.66884	6.48692	6.08616	6.49256	6.85071	6.51826	-1.94064	0.0797895	0.887185	1	protein_coding	Klk1b3	kallikrein 1-related peptidase b3 [Source:MGI Symbol;Acc:MGI:97322]	chr7	44198191	44202351	1	ensembl_havana	KNOWN	6.53521	5.51719	6.20607	6.17125	6.54008	6.76633	6.74161	6.60232	7.2082	6.21263	6.67047	6.67168
ENSMUSG00000081058	0.697408	1.62159	5.94006	6.46671	6.30929	5.22212	5.76212	1.9404	0.0798215	0.887185	-1	protein_coding	Hist2h3c2	histone cluster 2, H3c2 [Source:MGI Symbol;Acc:MGI:2448357]	chr3	96238108	96239127	1	ensembl_havana	KNOWN	6.2769	6.1133	7.00993	6.25741	6.281	6.38948	4.72601	5.27167	5.66868	5.87446	5.6538	5.7581
ENSMUSG00000020658	0.496412	1.4107	7.50209	7.4584	7.44277	7.31321	7.79399	1.93765	0.0801907	0.888642	-1	protein_coding	Efr3b	EFR3 homolog B (S. cerevisiae) [Source:MGI Symbol;Acc:MGI:2444851]	chr12	3962554	4038915	1	ensembl	KNOWN	7.11227	7.43966	7.82328	7.2257	7.68118	7.42142	7.19114	7.34622	7.40229	7.59775	7.92102	7.86322
ENSMUSG00000049502	-0.290711	-1.22324	9.85491	9.97156	10.0866	9.76855	9.59291	-1.93693	0.0802874	0.88911	-1	protein_coding	Dtx3l	deltex 3-like (Drosophila) [Source:MGI Symbol;Acc:MGI:2656973]	chr16	35926511	35939151	2	ensembl_havana	KNOWN	9.95541	10.0083	9.95096	10.1045	10.1333	10.0221	9.63916	10.0168	9.64968	9.6121	9.55171	9.61492
ENSMUSG00000078201	0.367226	1.28987	9.22132	9.27847	9.03695	9.22208	9.34778	1.93495	0.0805532	0.890586	1	protein_coding	Tmem203	transmembrane protein 203 [Source:MGI Symbol;Acc:MGI:2443597]	chr2	25255439	25256292	1	ensembl_havana	KNOWN	9.46556	9.26835	9.10151	9.1517	8.8381	9.12105	9.42886	9.18438	9.05299	9.31896	9.42966	9.29473
ENSMUSG00000045917	0.24473	1.18487	9.79663	9.85075	9.8799	9.591	9.86487	1.93437	0.080632	0.891154	1	protein_coding	6330416G13Rik	RIKEN cDNA 6330416G13 gene [Source:MGI Symbol;Acc:MGI:1913920]	chr4	63558781	63586357	5	ensembl_havana	KNOWN	9.89218	9.85082	9.80926	9.89203	9.77862	9.96905	9.50395	9.72513	9.54391	9.89975	9.87319	9.82168
ENSMUSG00000030486	0.585531	1.50059	7.2317	7.38514	7.3918	6.77882	7.37102	1.93155	0.0810135	0.893527	1	protein_coding	Zfp108	zinc finger protein 108 [Source:MGI Symbol;Acc:MGI:1891198]	chr7	24257644	24261914	1	ensembl	KNOWN	7.04741	7.86571	7.24229	7.32879	7.48981	7.35681	6.46924	6.99546	6.87177	7.26548	7.64538	7.2022
ENSMUSG00000021240	0.297047	1.22863	10.881	10.8707	10.7053	10.9082	11.0398	1.92792	0.0815085	0.89405	-1	protein_coding	Abcd4	ATP-binding cassette, sub-family D (ALD), member 4 [Source:MGI Symbol;Acc:MGI:1349217]	chr12	84602531	84617466	1	ensembl	KNOWN	10.9048	11.0209	10.6865	10.7121	10.6159	10.7879	10.9431	10.7867	10.9948	11.0942	11.0925	10.9327
ENSMUSG00000005413	-0.513644	-1.42765	11.0646	11.1029	11.3316	11.0545	10.7696	-1.9246	0.0819621	0.895663	1	protein_coding	Hmox1	heme oxygenase 1 [Source:MGI Symbol;Acc:MGI:96163]	chr8	75093591	75100596	3	ensembl_havana	KNOWN	11.1619	10.9262	11.2205	10.9762	11.777	11.2415	11.1718	11.1558	10.8358	10.8548	10.6252	10.8287
ENSMUSG00000000167	0.475579	1.39048	7.49264	7.72182	7.59072	7.15676	7.50124	1.91976	0.0826283	0.898795	1	protein_coding	Pih1d2	PIH1 domain containing 2 [Source:MGI Symbol;Acc:MGI:1919864]	chr9	50617321	50625000	7	ensembl_havana	KNOWN	7.68129	7.81203	7.67216	7.92367	7.44829	7.4002	6.9167	7.46568	7.08791	7.28609	7.62841	7.58922
ENSMUSG00000034159	0.433892	1.35087	8.33214	8.64099	8.3736	8.07373	8.24023	1.91935	0.0826854	0.898934	-1	protein_coding	2310007B03Rik	RIKEN cDNA 2310007B03 gene [Source:MGI Symbol;Acc:MGI:1919124]	chr1	93151349	93160948	2	ensembl_havana	KNOWN	8.41825	8.88209	8.62264	8.29354	8.43241	8.39485	8.23036	8.04106	7.94977	7.90809	8.44185	8.37075
ENSMUSG00000031840	0.314088	1.24323	9.40544	9.56675	9.49187	9.16196	9.40116	1.91872	0.0827719	0.89916	1	protein_coding	Rab3a	RAB3A, member RAS oncogene family [Source:MGI Symbol;Acc:MGI:97843]	chr8	70754679	70758677	6	ensembl_havana	KNOWN	9.726	9.4196	9.55465	9.42268	9.39192	9.66101	9.29785	9.16097	9.02705	9.35842	9.48256	9.3625
ENSMUSG00000063851	0.427529	1.34493	10.7566	10.5755	10.411	10.8883	11.1514	1.91811	0.082857	0.899379	-1	protein_coding	Rnf183	ring finger protein 183 [Source:MGI Symbol;Acc:MGI:1923322]	chr4	62427540	62435252	3	ensembl_havana	KNOWN	10.5129	10.4692	10.7444	10.2948	10.1688	10.7694	10.8986	10.8038	10.9627	11.3419	11.0081	11.1041
ENSMUSG00000071291	0.390846	1.31116	7.77626	7.98214	7.77816	7.57893	7.7658	1.91742	0.0829527	0.899565	-1	protein_coding	Zfp58	zinc finger protein 58 [Source:MGI Symbol;Acc:MGI:99205]	chr13	67490167	67500555	4	ensembl_havana	KNOWN	8.02232	7.85248	8.07162	7.81422	7.86596	7.65431	7.23588	7.75866	7.74226	7.72397	7.89287	7.68056
ENSMUSG00000026616	-0.591354	-1.50666	7.28293	7.42389	7.64797	7.21357	6.84629	-1.91481	0.0833146	0.899565	-1	protein_coding	Cr2	complement receptor 2 [Source:MGI Symbol;Acc:MGI:88489]	chr1	195136811	195176716	11	ensembl_havana	KNOWN	7.0802	7.66836	7.5231	7.32879	7.53017	8.08494	7.19114	7.46568	6.98388	6.71639	7.04771	6.77478
ENSMUSG00000091007	0.693634	1.61735	6.26669	6.64052	6.24148	5.94507	6.23967	1.91355	0.0834902	0.900118	-1	protein_coding	D630036H23Rik	RIKEN cDNA D630036H23 gene [Source:MGI Symbol;Acc:MGI:3704386]	chr12	36381242	36382181	1	ensembl	KNOWN	6.67056	6.35771	6.89328	6.33871	6.13162	6.25413	5.93037	6.37703	5.52782	5.81896	6.73533	6.16472
ENSMUSG00000031712	0.365763	1.28856	9.49965	9.64302	9.58118	9.23524	9.53916	1.91172	0.0837463	0.900957	-1	protein_coding	Il15	interleukin 15 [Source:MGI Symbol;Acc:MGI:103014]	chr8	82331637	82403222	1	ensembl	KNOWN	9.73633	9.76865	9.42409	9.78732	9.31316	9.64306	9.33431	9.14316	9.22826	9.59155	9.49197	9.53396
ENSMUSG00000030017	-4.80402	-27.9354	3.1882	0.339609	4.22593	4.55249	3.63478	-1.9111	0.083833	0.901298	-1	protein_coding	Reg3g	regenerating islet-derived 3 gamma [Source:MGI Symbol;Acc:MGI:109406]	chr6	78466269	78468872	2	ensembl_havana	KNOWN	0.604471	0.0909276	0.323429	1.73385	8.29863	2.64532	7.51534	1.81224	4.32988	2.46846	2.54946	5.88642
ENSMUSG00000049872	-0.984186	-1.9782	5.30178	5.40659	5.65301	5.44264	4.70488	-1.91103	0.0838432	0.901298	-1	protein_coding	Fam26e	family with sequence similarity 26, member E [Source:MGI Symbol;Acc:MGI:2143897]	chr10	34091352	34096519	1	ensembl	KNOWN	5.35936	5.58278	5.27763	5.35834	6.2329	5.36778	4.84631	6.10992	5.3717	4.05343	5.08551	4.97569
ENSMUSG00000022061	0.921458	1.89403	6.53875	6.66626	6.21985	6.39691	6.87196	1.90793	0.0842779	0.903209	1	protein_coding	Nkx3-1	NK-3 transcription factor, locus 1 (Drosophila) [Source:MGI Symbol;Acc:MGI:97352]	chr14	69190638	69194662	1	ensembl_havana	KNOWN	6.87126	6.39471	6.73282	6.52392	6.85805	5.27759	6.77231	6.29337	6.12506	6.888	6.76669	6.96119
ENSMUSG00000048424	0.414125	1.33249	11.624	11.7148	11.4757	11.5652	11.7403	1.90411	0.0848183	0.905359	1	protein_coding	Ranbp3l	RAN binding protein 3-like [Source:MGI Symbol;Acc:MGI:2444654]	chr15	8968426	9066551	2	ensembl	KNOWN	11.715	11.9876	11.4417	11.6332	11.2352	11.5588	11.4149	11.6593	11.6213	11.6197	11.8372	11.7639
ENSMUSG00000020638	0.393712	1.31377	10.1014	10.1686	9.99676	10.0091	10.231	1.89854	0.0856103	0.908886	1	protein_coding	Cmpk2	cytidine monophosphate (UMP-CMP) kinase 2, mitochondrial [Source:MGI Symbol;Acc:MGI:99830]	chr12	26469204	26479835	1	ensembl	KNOWN	9.93763	10.1063	10.4617	9.85106	9.94085	10.1984	9.85171	10.0491	10.1266	10.1395	10.2374	10.3163
ENSMUSG00000020656	-0.548386	-1.46245	6.72365	6.74398	6.95728	6.76422	6.42914	-1.8972	0.0858013	0.909536	1	protein_coding	Grhl1	grainyhead-like 1 (Drosophila) [Source:MGI Symbol;Acc:MGI:2182540]	chr12	24572287	24617391	2	ensembl	KNOWN	6.94432	7.03344	6.25417	6.99437	7.14468	6.73278	6.97064	6.67022	6.65181	6.29628	6.63692	6.3542
ENSMUSG00000041747	-0.211944	-1.15825	10.1766	10.1294	10.2045	10.2548	10.1179	-1.89677	0.0858634	0.90972	-1	protein_coding	Utp15	UTP15, U3 small nucleolar ribonucleoprotein, homolog (yeast) [Source:MGI Symbol;Acc:MGI:2145443]	chr13	98246845	98262992	1	ensembl	KNOWN	10.0495	10.1744	10.1642	10.1837	10.2344	10.1953	10.2672	10.3108	10.1864	10.0549	10.1389	10.16
ENSMUSG00000053647	-0.334707	-1.26112	7.52678	7.42005	7.45231	7.7686	7.46615	-1.89326	0.0863665	0.911805	1	protein_coding	Gper1	G protein-coupled estrogen receptor 1 [Source:MGI Symbol;Acc:MGI:1924104]	chr5	139423151	139427800	2	ensembl_havana	KNOWN	7.37266	7.50878	7.37871	7.2257	7.58866	7.54256	7.73383	7.67849	7.89347	7.53024	7.59385	7.27435
ENSMUSG00000047473	0.334813	1.26121	9.20153	9.36686	9.35544	8.88022	9.20361	1.89255	0.0864695	0.911911	1	protein_coding	Zfp30	zinc finger protein 30 [Source:MGI Symbol;Acc:MGI:99178]	chr7	29783998	29794702	3	ensembl_havana	KNOWN	9.33579	9.34596	9.41883	9.27042	9.49237	9.30353	8.59906	9.08837	8.95322	9.13238	9.28552	9.19292
ENSMUSG00000040857	-0.359074	-1.2826	11.6915	11.6871	11.5525	12.01	11.5164	-1.88823	0.087094	0.913461	-1	protein_coding	Erf	Ets2 repressor factor [Source:MGI Symbol;Acc:MGI:109637]	chr7	25242561	25250761	2	ensembl_havana	KNOWN	11.9526	11.4763	11.6323	11.532	11.4397	11.6859	11.9452	12.0131	12.0717	11.6085	11.3275	11.6132
ENSMUSG00000032103	0.383011	1.30406	8.93186	9.01156	8.73536	8.93685	9.04367	1.8854	0.087506	0.913973	1	protein_coding	Pus3	pseudouridine synthase 3 [Source:MGI Symbol;Acc:MGI:1914299]	chr9	35558595	35567401	3	ensembl_havana	KNOWN	8.99249	9.32215	8.72003	8.71494	8.64028	8.85087	8.79864	8.96537	9.04655	8.95711	9.0509	9.123
ENSMUSG00000071847	0.395048	1.31499	8.39246	8.36139	8.18502	8.40237	8.62105	1.88498	0.0875669	0.913973	1	protein_coding	Apcdd1	adenomatosis polyposis coli down-regulated 1 [Source:MGI Symbol;Acc:MGI:3513977]	chr18	62922327	62953195	2	ensembl	KNOWN	8.32557	8.17308	8.58552	8.0254	8.36707	8.16259	8.67413	8.33057	8.20242	8.57699	8.68286	8.6033
ENSMUSG00000063902	-0.334584	-1.26101	8.51215	8.35653	8.63026	8.56133	8.50048	-1.88354	0.0877775	0.914885	1	protein_coding	Gm7964	predicted gene 7964 [Source:MGI Symbol;Acc:MGI:3646150]	chr7	83755904	83757356	2	ensembl	KNOWN	8.41825	8.24575	8.40558	8.57095	8.48469	8.83514	8.7761	8.43185	8.47603	8.3992	8.5083	8.59393
ENSMUSG00000030649	0.319062	1.24752	9.46939	9.27847	9.09193	9.68732	9.81984	1.88194	0.0880118	0.915077	1	protein_coding	Anapc15	anaphase prompoting complex C subunit 15 [Source:MGI Symbol;Acc:MGI:1922680]	chr7	101881325	101901845	13	ensembl_havana	KNOWN	9.1475	9.37864	9.30927	9.21228	8.96865	9.09488	9.8553	9.60449	9.60216	9.99985	9.7725	9.68718
ENSMUSG00000071715	0.712345	1.63847	5.43342	5.61672	5.31145	5.19922	5.6063	1.8813	0.088105	0.915077	1	protein_coding	Ncf4	neutrophil cytosolic factor 4 [Source:MGI Symbol;Acc:MGI:109186]	chr15	78244801	78262580	6	ensembl_havana	KNOWN	5.12803	6.1133	5.60883	5.00686	5.39465	5.53284	4.72601	5.58483	5.28681	5.63839	5.71938	5.46112
ENSMUSG00000000976	0.279319	1.21362	10.0676	10.1214	10.1322	9.86327	10.1534	1.88074	0.088188	0.915592	1	protein_coding	Heatr6	HEAT repeat containing 6 [Source:MGI Symbol;Acc:MGI:1919790]	chr11	83753696	83783754	5	ensembl_havana	KNOWN	10.016	10.1903	10.1579	10.2613	10.042	10.0932	9.87311	9.8837	9.833	10.295	9.97068	10.1945
ENSMUSG00000037625	1.53206	2.89199	6.71123	6.63727	5.37907	7.27736	7.55123	1.88008	0.0882841	0.916164	1	protein_coding	Cldn11	claudin 11 [Source:MGI Symbol;Acc:MGI:106925]	chr3	31149920	31164324	1	ensembl_havana	KNOWN	6.33239	7.47463	6.10479	5.43429	6.13162	4.57132	7.40212	6.20456	8.22541	8.07135	7.71135	6.87099
ENSMUSG00000050394	-0.479791	-1.39454	6.12516	6.2005	6.2922	6.19802	5.80993	-1.87822	0.0885589	0.917447	-1	protein_coding	Armcx6	armadillo repeat containing, X-linked 6 [Source:MGI Symbol;Acc:MGI:2147993]	chrX	134748461	134751417	4	ensembl_havana	KNOWN	6.03074	6.46597	6.10479	5.8768	6.37263	6.62717	6.31098	6.15802	6.12506	5.70113	5.84224	5.88642
ENSMUSG00000050270	-0.260152	-1.1976	9.34006	9.21618	9.4763	9.33389	9.33386	-1.8749	0.089049	0.918366	1	protein_coding	Tmem220	transmembrane protein 220 [Source:MGI Symbol;Acc:MGI:2443691]	chr11	67025154	67035312	2	ensembl_havana	KNOWN	9.29447	9.20727	9.1468	9.58142	9.39738	9.45009	9.23863	9.27985	9.48321	9.42499	9.32293	9.25367
ENSMUSG00000024298	-0.76373	-1.69787	10.7953	10.886	11.1969	10.7756	10.3228	-1.87437	0.0891279	0.918366	-1	protein_coding	Zfp871	zinc finger protein 871 [Source:MGI Symbol;Acc:MGI:1921793]	chr17	32771236	32788287	3	ensembl_havana	KNOWN	11.1271	11.3953	10.1356	10.8912	11.2106	11.4889	10.5589	11.0029	10.765	10.2719	10.1686	10.5278
ENSMUSG00000062545	0.653052	1.57249	10.9979	11.0177	10.9058	10.7634	11.3047	1.87214	0.0894582	0.920281	-1	protein_coding	Tlr12	toll-like receptor 12 [Source:MGI Symbol;Acc:MGI:3045221]	chr4	128615443	128618619	2	ensembl_havana	KNOWN	11.2329	10.6056	11.2145	10.9425	10.3517	11.4234	10.7808	10.863	10.6465	11.2025	11.2889	11.4226
ENSMUSG00000032715	0.330679	1.25761	6.26307	6.53013	6.56563	5.79518	6.16136	1.87001	0.0897761	0.920803	-1	protein_coding	Trib3	tribbles homolog 3 (Drosophila) [Source:MGI Symbol;Acc:MGI:1345675]	chr2	152337422	152344032	3	ensembl_havana	KNOWN	6.48711	6.63009	6.47318	6.45266	6.61705	6.62717	5.81716	5.89971	5.66868	5.9279	6.15827	6.39792
ENSMUSG00000017817	0.269839	1.20567	7.9844	8.16028	8.06978	7.7641	7.94344	1.8681	0.0900614	0.920812	-1	protein_coding	Jph2	junctophilin 2 [Source:MGI Symbol;Acc:MGI:1891496]	chr2	163336242	163397993	2	ensembl_havana	KNOWN	8.2411	8.02757	8.21217	8.01307	8.13816	8.0581	7.65366	7.84933	7.78931	7.81187	8.07928	7.93916
ENSMUSG00000031578	-0.215164	-1.16084	10.4833	10.4635	10.4678	10.6063	10.3954	-1.86714	0.0902047	0.920812	-1	protein_coding	Mak16	MAK16 homolog (S. cerevisiae) [Source:MGI Symbol;Acc:MGI:1915170]	chr8	31159468	31168724	1	ensembl	KNOWN	10.4326	10.4886	10.4694	10.5551	10.374	10.4744	10.6065	10.6356	10.5767	10.3127	10.4112	10.4624
ENSMUSG00000035849	-0.465168	-1.38048	6.75653	6.84626	7.06797	6.67767	6.43421	-1.86652	0.0902978	0.920812	-1	protein_coding	Krt222	keratin 222 [Source:MGI Symbol;Acc:MGI:2442728]	chr11	99232761	99244085	3	ensembl_havana	KNOWN	6.43736	7.00979	7.09161	6.99437	7.14468	7.06486	6.67819	6.70301	6.65181	6.74645	6.29362	6.26257
ENSMUSG00000029402	-0.273684	-1.20889	8.7956	8.66864	8.79162	8.93641	8.78571	-1.86473	0.0905665	0.922272	1	protein_coding	Snrnp35	small nuclear ribonucleoprotein 35 (U11/U12) [Source:MGI Symbol;Acc:MGI:1923417]	chr5	124483134	124491124	3	ensembl_havana	KNOWN	8.7794	8.59475	8.63177	8.63672	8.78905	8.9491	9.00011	8.80848	9.00064	8.82249	8.73928	8.79536
ENSMUSG00000031847	0.341822	1.26736	7.47021	7.52407	7.32469	7.44482	7.58727	1.86446	0.090607	0.922272	-1	protein_coding	1700030J22Rik	RIKEN cDNA 1700030J22 gene [Source:MGI Symbol;Acc:MGI:1916778]	chr8	116969599	116978943	1	ensembl	KNOWN	7.68129	7.3101	7.58082	7.32879	7.42708	7.21821	7.47858	7.28256	7.57333	7.40392	7.69514	7.66275
ENSMUSG00000038894	0.376752	1.29841	9.96178	9.86419	10.0724	9.66275	10.2477	1.86445	0.0906092	0.922272	-1	protein_coding	Irs2	insulin receptor substrate 2 [Source:MGI Symbol;Acc:MGI:109334]	chr8	10986980	11008458	1	ensembl	KNOWN	9.84526	9.80001	9.94731	10.2509	10.1333	9.83316	9.53561	9.92251	9.53013	10.238	10.1086	10.3966
ENSMUSG00000027827	0.670884	1.59205	7.10454	7.18399	6.87628	6.99735	7.36052	1.86338	0.0907707	0.922667	1	protein_coding	Kcnab1	potassium voltage-gated channel, shaker-related subfamily, beta member 1 [Source:MGI Symbol;Acc:MGI:109155]	chr3	65109384	65378223	6	ensembl_havana	KNOWN	6.94432	7.2508	7.35685	6.77824	7.54993	6.30067	6.83181	7.09764	7.06259	7.26548	7.40744	7.40865
ENSMUSG00000055782	-1.67047	-3.18318	5.34359	5.19885	5.95973	5.56269	4.6531	-1.8577	0.0916297	0.926127	-1	protein_coding	Abcd2	ATP-binding cassette, sub-family D (ALD), member 2 [Source:MGI Symbol;Acc:MGI:1349467]	chr15	91145884	91191807	1	ensembl	KNOWN	4.30491	5.92382	5.36782	5.82131	5.10515	6.95275	5.62872	6.29337	4.76598	5.27582	5.18173	3.50176
ENSMUSG00000022377	0.276031	1.21086	10.6459	10.733	10.6702	10.4837	10.6969	1.85697	0.0917419	0.926127	-1	protein_coding	Asap1	ArfGAP with SH3 domain, ankyrin repeat and PH domain1 [Source:MGI Symbol;Acc:MGI:1342335]	chr15	64086857	64382919	19	ensembl_havana	KNOWN	10.6393	10.6787	10.8809	10.714	10.7479	10.5486	10.5677	10.4134	10.47	10.6273	10.6209	10.8426
ENSMUSG00000071356	-5.3296	-40.2133	3.23456	1.11359	4.1601	4.97383	2.69074	-1.85687	0.0917564	0.926127	1	protein_coding	Reg3b	regenerating islet-derived 3 beta [Source:MGI Symbol;Acc:MGI:97478]	chr6	78370657	78373466	4	ensembl_havana	KNOWN	0.604471	0.0909276	2.64536	1.73385	8.8381	1.90835	7.88193	2.54921	4.49034	2.46846	0.227531	5.37623
ENSMUSG00000074277	0.389989	1.31038	8.42529	8.64718	8.39097	8.26462	8.3984	1.85381	0.0922245	0.928775	1	protein_coding	Phldb3	pleckstrin homology-like domain, family B, member 3 [Source:MGI Symbol;Acc:MGI:3642959]	chr7	24611328	24629288	1	ensembl	KNOWN	8.80904	8.59475	8.53775	8.41098	8.42172	8.3402	8.29521	8.50805	7.99061	8.60186	8.42229	8.17104
ENSMUSG00000056753	0.611602	1.52795	6.61059	6.77175	6.24815	6.66723	6.75523	1.85169	0.092548	0.928999	-1	protein_coding	C330011M18Rik	RIKEN cDNA C330011M18 gene [Source:MGI Symbol;Acc:MGI:3045248]	chr8	84065236	84067287	1	ensembl	KNOWN	6.83329	6.74914	6.73282	6.03153	6.45878	6.25413	6.77231	6.79714	6.43224	6.58948	7.36708	6.30911
ENSMUSG00000050359	-1.29671	-2.45669	9.34064	9.10347	9.87385	9.45578	8.92945	-1.85158	0.0925649	0.928999	-1	protein_coding	Sprr1a	small proline-rich protein 1A [Source:MGI Symbol;Acc:MGI:106660]	chr3	92483952	92485895	1	ensembl_havana	KNOWN	9.34256	9.01871	8.94914	8.83188	9.69233	11.0974	9.98217	8.64091	9.74425	9.07431	8.91053	8.80351
ENSMUSG00000069755	0.365059	1.28793	6.73534	6.96403	6.74232	6.54583	6.68917	1.84962	0.0928668	0.929921	-1	protein_coding	Zfp125	zinc finger protein 125 [Source:MGI Symbol;Acc:MGI:1336211]	chr12	20899822	20900867	1	ensembl	KNOWN	7.0802	6.85911	6.95279	6.96906	6.45878	6.79912	6.5423	6.70301	6.39216	6.58948	6.67047	6.80757
ENSMUSG00000019122	-0.53989	-1.45386	6.02902	5.73733	6.01347	6.31452	6.05077	-1.84315	0.0938687	0.933525	-1	protein_coding	Ccl9	chemokine (C-C motif) ligand 9 [Source:MGI Symbol;Acc:MGI:104533]	chr11	83572919	83578636	2	ensembl_havana	KNOWN	5.81392	5.58278	5.81528	5.82131	6.281	5.9381	6.13319	6.73507	6.07531	6.12382	5.71938	6.30911
ENSMUSG00000029211	0.623731	1.54085	5.93063	6.43775	5.84067	5.70872	5.73538	1.84305	0.0938835	0.933525	-1	protein_coding	Gabra4	gamma-aminobutyric acid (GABA) A receptor, subunit alpha 4 [Source:MGI Symbol;Acc:MGI:95616]	chr5	71569749	71658308	5	ensembl_havana	KNOWN	6.21918	6.43078	6.66328	5.93024	5.84211	5.74965	5.69431	5.35656	6.07531	5.19093	5.95545	6.05975
ENSMUSG00000030781	0.325192	1.25283	15.1765	15.3254	15.2601	14.9302	15.1901	1.84176	0.0940845	0.934113	1	protein_coding	Slc5a2	solute carrier family 5 (sodium/glucose cotransporter), member 2 [Source:MGI Symbol;Acc:MGI:2181411]	chr7	128265657	128272430	8	ensembl_havana	KNOWN	15.5522	15.1803	15.2436	15.1762	15.17	15.4342	14.9599	14.7882	15.0426	15.2629	15.1029	15.2045
ENSMUSG00000038007	-0.392049	-1.31226	10.9321	10.8349	11.0611	10.9993	10.8334	-1.84033	0.0943083	0.935382	1	protein_coding	Acer2	alkaline ceramidase 2 [Source:MGI Symbol;Acc:MGI:1920932]	chr4	86874396	86934822	4	ensembl_havana	KNOWN	10.5803	11.0902	10.8342	10.8204	11.292	11.0707	11.0487	10.8666	11.0824	10.9304	10.7754	10.7943
ENSMUSG00000086596	0.59896	1.51462	7.05658	7.07688	6.7189	7.09476	7.33575	1.83741	0.0947653	0.937525	1	protein_coding	Susd5	sushi domain containing 5 [Source:MGI Symbol;Acc:MGI:2685972]	chr9	114057354	114098733	1	ensembl	KNOWN	6.62684	6.98575	7.61805	6.68804	7.03676	6.43191	7.07282	7.28256	6.92892	7.40392	7.28281	7.32052
ENSMUSG00000024327	-0.543884	-1.45789	7.64184	7.34097	7.75205	7.80358	7.67078	-1.83553	0.0950606	0.93895	-1	protein_coding	Slc39a7	solute carrier family 39 (zinc transporter), member 7 [Source:MGI Symbol;Acc:MGI:95909]	chr17	34028267	34031690	6	ensembl_havana	KNOWN	7.7025	7.10215	7.21825	7.61649	7.88164	7.75802	7.65366	7.89262	7.86447	7.89473	7.19332	7.92429
ENSMUSG00000034226	0.560268	1.47454	8.82932	8.88048	9.30242	8.07607	9.05828	1.83294	0.0954677	0.941292	-1	protein_coding	Rhov	ras homolog gene family, member V [Source:MGI Symbol;Acc:MGI:2444227]	chr2	119269201	119271272	1	ensembl_havana	KNOWN	8.52928	8.84915	9.26301	9.54335	9.09509	9.26883	7.97724	8.37194	7.87904	9.28353	9.13742	8.7539
ENSMUSG00000007080	0.421134	1.33898	7.63022	7.72497	7.50954	7.54034	7.74605	1.8322	0.0955849	0.941615	1	protein_coding	Pole	polymerase (DNA directed), epsilon [Source:MGI Symbol;Acc:MGI:1196391]	chr5	110286306	110337474	7	ensembl_havana	KNOWN	7.98817	7.68338	7.50334	7.32879	7.71658	7.48326	7.27927	7.80471	7.53704	7.78316	7.77443	7.68056
ENSMUSG00000030963	-0.35015	-1.27469	18.1466	18.012	18.2752	18.1931	18.1062	-1.82673	0.0964531	0.946098	-1	protein_coding	Umod	uromodulin [Source:MGI Symbol;Acc:MGI:102674]	chr7	119462866	119479255	1	ensembl	KNOWN	18.0035	18.1122	17.9204	18.062	18.4969	18.2668	18.0815	18.2178	18.2802	17.931	18.0613	18.3263
ENSMUSG00000062760	0.630903	1.54853	6.82061	7.37896	7.43467	5.89109	6.5777	1.82551	0.096649	0.946098	-1	protein_coding	1810041L15Rik	RIKEN cDNA 1810041L15 gene [Source:MGI Symbol;Acc:MGI:1919551]	chr15	84379203	84447097	4	ensembl_havana	KNOWN	7.34594	7.99179	6.79916	7.32879	7.33894	7.63627	5.69431	6.00864	5.97034	6.62227	6.67047	6.44036
ENSMUSG00000028680	-1.37372	-2.59139	10.5853	10.8129	10.3265	11.531	9.67083	-1.82535	0.0966743	0.946098	-1	protein_coding	Plk3	polo-like kinase 3 [Source:MGI Symbol;Acc:MGI:109604]	chr4	117128655	117133963	3	ensembl_havana	KNOWN	11.5433	10.3565	10.539	10.5293	10.7111	9.73913	12.027	11.242	11.3239	10.8039	8.5083	9.70034
ENSMUSG00000036782	0.334875	1.26127	9.30109	9.55764	9.40188	9.03286	9.21199	1.82515	0.0967051	0.946098	-1	protein_coding	Klhl13	kelch-like 13 [Source:MGI Symbol;Acc:MGI:1914705]	chrX	23219271	23365082	7	ensembl_havana	KNOWN	9.44052	9.58478	9.64761	9.1404	9.61	9.45525	9.01944	8.94496	9.1342	9.15497	9.36452	9.11647
ENSMUSG00000029373	-0.531587	-1.44552	5.63903	5.7397	5.95744	5.58642	5.27258	-1.82485	0.0967539	0.946098	1	protein_coding	Pf4	platelet factor 4 [Source:MGI Symbol;Acc:MGI:1888711]	chr5	90772435	90773383	3	ensembl_havana	KNOWN	5.81392	5.87229	5.53288	5.64074	6.41635	5.81524	5.48785	5.89971	5.3717	5.19093	5.43698	5.18981
ENSMUSG00000054630	-0.578014	-1.49279	7.5146	8.29903	8.63607	6.68213	6.44115	-1.8248	0.0967623	0.946098	-1	protein_coding	Ugt2b5	UDP glucuronosyltransferase 2 family, polypeptide B5 [Source:MGI Symbol;Acc:MGI:98900]	chr5	87124960	87140318	1	ensembl_havana	KNOWN	8.44367	8.47894	7.97448	8.65271	9.06794	8.18757	6.94392	6.67022	6.43224	6.58948	6.33606	6.39792
ENSMUSG00000032064	0.439577	1.35621	10.2067	10.2214	9.88964	10.304	10.4117	1.81894	0.0977024	0.947715	-1	protein_coding	Dixdc1	DIX domain containing 1 [Source:MGI Symbol;Acc:MGI:2679721]	chr9	50662752	50739517	12	ensembl_havana	KNOWN	10.0117	10.5266	10.1259	10.03	9.89136	9.74755	10.1048	10.5161	10.2909	10.5292	10.5685	10.1376
ENSMUSG00000021886	-0.578375	-1.49317	6.37585	6.09179	6.35302	6.68788	6.37073	-1.81666	0.0980715	0.9497	1	protein_coding	Gpr65	G-protein coupled receptor 65 [Source:MGI Symbol;Acc:MGI:108031]	chr12	98268635	98276624	1	ensembl	KNOWN	5.96202	6.15702	6.15632	6.07962	6.7253	6.25413	6.74161	6.67022	6.65181	6.25506	5.95545	6.90169
ENSMUSG00000024176	-0.548235	-1.4623	5.61322	5.63754	6.07746	5.4231	5.31478	-1.81354	0.0985773	0.952053	-1	protein_coding	Sox8	SRY (sex determining region Y)-box 8 [Source:MGI Symbol;Acc:MGI:98370]	chr17	25565892	25570686	3	ensembl_havana	KNOWN	5.64886	5.58278	5.68098	5.70347	6.37263	6.15628	5.48785	5.18148	5.59997	5.00452	5.18173	5.7581
ENSMUSG00000038180	-0.477169	-1.39201	5.76577	5.04681	5.47323	6.29691	6.24615	-1.81239	0.098765	0.952905	1	protein_coding	Spag4	sperm associated antigen 4 [Source:MGI Symbol;Acc:MGI:2444120]	chr2	156065175	156070617	8	ensembl_havana	KNOWN	5.12803	5.04512	4.96729	5.43429	5.70781	5.27759	6.43127	5.84199	6.61745	6.37536	6.2499	6.11319
ENSMUSG00000001521	0.353203	1.27739	11.3791	11.4044	11.2736	11.3079	11.5303	1.81096	0.0989975	0.954482	-1	protein_coding	Tulp3	tubby-like protein 3 [Source:MGI Symbol;Acc:MGI:1329045]	chr6	128321161	128355851	6	ensembl_havana	KNOWN	11.5995	11.2438	11.3699	11.4826	11.0411	11.2971	11.2434	11.4947	11.1857	11.5869	11.541	11.463
ENSMUSG00000044469	-0.803775	-1.74566	6.05557	5.67849	6.11536	6.39767	6.03076	-1.80788	0.0995022	0.956372	1	protein_coding	Tnfaip8l1	tumor necrosis factor, alpha-induced protein 8-like 1 [Source:MGI Symbol;Acc:MGI:1913693]	chr17	56162477	56173955	1	ensembl_havana	KNOWN	5.64886	5.70564	5.68098	5.64074	6.65404	6.05131	6.0851	6.4561	6.65181	5.9279	6.70326	5.46112
ENSMUSG00000003948	-0.290405	-1.22298	11.124	11.0246	11.0749	11.3183	11.0782	-1.80432	0.100087	0.957861	1	protein_coding	Mmd	monocyte to macrophage differentiation-associated [Source:MGI Symbol;Acc:MGI:1914718]	chr11	90187684	90278589	5	ensembl_havana	KNOWN	10.9477	10.985	11.1412	10.9179	11.2891	11.0177	11.2972	11.3154	11.3424	11.0676	11.2141	10.953
ENSMUSG00000006724	1.05274	2.07446	8.76948	8.64393	9.16777	7.84481	9.4214	1.80397	0.100146	0.958145	1	protein_coding	Cyp27b1	cytochrome P450, family 27, subfamily b, polypeptide 1 [Source:MGI Symbol;Acc:MGI:1098274]	chr10	127048250	127053006	3	ensembl_havana	KNOWN	7.98817	8.88209	9.06152	8.57095	9.60056	9.33182	8.06664	7.77417	7.69363	10.3401	8.86778	9.05635
ENSMUSG00000055491	-0.363509	-1.28655	10.1971	10.2073	10.269	10.3069	10.0052	-1.79922	0.100932	0.960985	1	protein_coding	Pprc1	peroxisome proliferative activated receptor, gamma, coactivator-related 1 [Source:MGI Symbol;Acc:MGI:2385096]	chr19	46044886	46072915	12	ensembl_havana	KNOWN	10.1261	10.282	10.2137	10.5185	10.3088	9.97981	10.2965	10.4976	10.1266	10.108	9.91927	9.98826
ENSMUSG00000026587	0.959329	1.9444	6.48051	6.63088	6.27592	6.20544	6.80982	1.79792	0.101148	0.961942	1	protein_coding	Astn1	astrotactin 1 [Source:MGI Symbol;Acc:MGI:1098567]	chr1	158362273	158691781	11	ensembl_havana	KNOWN	7.31872	6.02166	6.55225	6.68804	5.70781	6.43191	6.31098	6.63667	5.66868	6.74645	6.45635	7.22665
ENSMUSG00000027660	-0.369053	-1.29151	10.7767	10.6269	10.5826	11.1554	10.742	-1.79627	0.101424	0.963204	1	protein_coding	Skil	SKI-like [Source:MGI Symbol;Acc:MGI:106203]	chr3	31095058	31122577	6	ensembl_havana	KNOWN	10.4917	10.8332	10.5559	10.689	10.7199	10.3388	11.2297	11.2434	10.9931	10.8956	10.5483	10.782
ENSMUSG00000062542	0.296745	1.22837	7.82857	7.85161	7.56714	7.94164	7.95391	1.79324	0.101931	0.964921	1	protein_coding	Syt9	synaptotagmin IX [Source:MGI Symbol;Acc:MGI:1926373]	chr7	107370728	107548656	5	ensembl_havana	KNOWN	7.84288	7.90471	7.80725	7.46177	7.71658	7.52306	7.79491	7.94838	8.08162	7.75387	8.04131	8.06654
ENSMUSG00000026960	-0.250884	-1.18994	9.85378	9.79686	9.77947	10.0535	9.78525	-1.78891	0.102659	0.966195	1	protein_coding	Arl6ip6	ADP-ribosylation factor-like 6 interacting protein 6 [Source:MGI Symbol;Acc:MGI:1929507]	chr2	53191726	53219220	2	ensembl_havana	KNOWN	9.69458	9.93171	9.7643	9.85452	9.749	9.7349	10.0017	10.1565	10.0023	9.83828	9.86597	9.65151
ENSMUSG00000044768	-0.25232	-1.19112	11.6635	11.6692	11.658	11.7951	11.5316	-1.78889	0.102663	0.966195	-1	protein_coding	D1Ertd622e	DNA segment, Chr 1, ERATO Doi 622, expressed [Source:MGI Symbol;Acc:MGI:1277184]	chr1	97606318	97662074	4	ensembl_havana	KNOWN	11.7241	11.5104	11.7731	11.7239	11.5676	11.6826	11.8771	11.7106	11.7975	11.4791	11.4772	11.6385
ENSMUSG00000024056	-1.06413	-2.09091	5.38972	5.07219	5.54309	5.76841	5.17518	-1.78654	0.103059	0.967865	-1	protein_coding	Ndc80	NDC80 homolog, kinetochore complex component (S. cerevisiae) [Source:MGI Symbol;Acc:MGI:1914302]	chr17	71496100	71526857	1	ensembl	KNOWN	5.12803	5.51719	4.57136	5.57515	5.77652	5.27759	5.56	6.29337	5.45187	4.90142	6.20481	4.4193
ENSMUSG00000070705	0.351772	1.27613	8.98497	9.10679	8.96938	8.82468	9.03904	1.78188	0.103853	0.970812	1	protein_coding	Eid2b	EP300 interacting inhibitor of differentiation 2B [Source:MGI Symbol;Acc:MGI:1924095]	chr7	28277706	28280129	1	ensembl	KNOWN	9.17052	9.22278	8.92706	9.04067	8.85409	9.01339	8.58183	9.03141	8.8608	8.88463	9.22471	9.00779
ENSMUSG00000051890	0.295837	1.2276	8.67251	8.95647	8.82523	8.37188	8.53647	1.77698	0.104692	0.972768	1	protein_coding	Klhdc1	kelch domain containing 1 [Source:MGI Symbol;Acc:MGI:2672853]	chr12	69241176	69284632	4	ensembl_havana	KNOWN	9.00961	9.02462	8.83518	9.01616	8.84611	8.61341	8.35727	8.34102	8.41734	8.38016	8.59822	8.63104
ENSMUSG00000000148	0.280887	1.21494	10.1241	10.2361	10.0368	10.071	10.1525	1.77602	0.104856	0.973118	1	protein_coding	Brat1	BRCA1-associated ATM activator 1 [Source:MGI Symbol;Acc:MGI:1891679]	chr5	140705011	140719379	6	ensembl_havana	KNOWN	10.2857	10.3936	10.0291	10.1782	9.95944	9.97264	9.98545	10.1858	10.0417	10.1195	10.1686	10.1695
ENSMUSG00000001870	0.518045	1.43201	10.5419	10.5182	10.2204	10.6044	10.8246	1.77386	0.105229	0.973506	1	protein_coding	Ltbp1	latent transforming growth factor beta binding protein 1 [Source:MGI Symbol;Acc:MGI:109151]	chr17	75005568	75392512	7	ensembl_havana	KNOWN	10.1876	10.2795	11.0875	10.1671	10.3488	10.1452	10.6339	10.4929	10.6864	10.9739	10.6359	10.8642
ENSMUSG00000063568	0.396744	1.31653	6.11006	6.41046	6.33489	5.68686	6.00804	1.77368	0.105259	0.973506	-1	protein_coding	Jazf1	JAZF zinc finger 1 [Source:MGI Symbol;Acc:MGI:2141450]	chr6	52768797	53068631	3	ensembl_havana	KNOWN	6.43736	6.28075	6.51325	6.29863	6.2329	6.47314	6.03534	5.65354	5.3717	5.97943	6.15827	5.88642
ENSMUSG00000047632	0.774446	1.71053	7.61397	7.78757	7.11268	7.72804	7.8276	1.77362	0.105269	0.973506	-1	protein_coding	Fgfbp3	fibroblast growth factor binding protein 3 [Source:MGI Symbol;Acc:MGI:1919764]	chr19	36917550	36919615	1	ensembl_havana	KNOWN	7.14363	8.10774	8.11133	6.80709	7.60765	6.9233	7.342	7.62816	8.21396	7.96032	7.78977	7.73271
ENSMUSG00000038637	0.350112	1.27466	9.69998	9.82477	9.68504	9.53987	9.75025	1.76947	0.105989	0.975311	1	protein_coding	Lrrc56	leucine rich repeat containing 56 [Source:MGI Symbol;Acc:MGI:1917802]	chr7	141194157	141210055	6	ensembl_havana	KNOWN	9.96422	9.94111	9.56898	9.95785	9.54748	9.5498	9.48554	9.65564	9.47843	9.79938	9.72937	9.722
ENSMUSG00000043705	-0.962104	-1.94815	6.66704	6.38115	6.95516	6.85997	6.47187	-1.76745	0.106339	0.976301	-1	protein_coding	Capn13	calpain 13 [Source:MGI Symbol;Acc:MGI:2685789]	chr17	73306464	73399296	1	ensembl	KNOWN	6.09632	6.28075	6.76637	6.29863	6.75965	7.8072	7.21368	6.15802	7.2082	6.45032	6.29362	6.67168
ENSMUSG00000032006	-0.299563	-1.23077	9.94624	9.90169	10.0628	9.97946	9.841	-1.76629	0.106543	0.976689	1	protein_coding	Pdgfd	platelet-derived growth factor, D polypeptide [Source:MGI Symbol;Acc:MGI:1919035]	chr9	6168612	6378843	2	ensembl	KNOWN	9.90597	9.96591	9.8332	9.96747	10.1816	10.0394	9.8005	10.1624	9.97543	9.76309	9.72937	10.0305
ENSMUSG00000001943	-0.932723	-1.90888	6.9007	6.78218	7.40517	6.86259	6.55285	-1.76615	0.106568	0.976785	1	protein_coding	Vsig2	V-set and immunoglobulin domain containing 2 [Source:MGI Symbol;Acc:MGI:1928009]	chr9	37539255	37544205	1	ensembl	KNOWN	6.62684	7.66836	6.05135	7.30875	7.38368	7.52306	6.94392	6.53106	7.11278	7.15776	6.33606	6.16472
ENSMUSG00000049988	-0.613682	-1.53016	5.83098	5.54605	6.14016	5.82863	5.80906	-1.76322	0.10708	0.979193	1	protein_coding	Lrrc25	leucine rich repeat containing 25 [Source:MGI Symbol;Acc:MGI:2445284]	chr8	70616844	70620850	1	ensembl	KNOWN	4.99679	5.76335	5.87802	5.70347	6.41635	6.30067	6.03534	5.65354	5.797	5.63839	5.84224	5.94654
ENSMUSG00000035275	-0.376713	-1.29838	7.93484	7.78202	7.98776	8.07028	7.8993	-1.7603	0.107594	0.981	1	protein_coding	Raver2	ribonucleoprotein, PTB-binding 2 [Source:MGI Symbol;Acc:MGI:2443623]	chr4	101068983	101152370	3	ensembl_havana	KNOWN	7.68129	7.82564	7.83913	7.77093	8.18946	8.00287	7.80978	8.21027	8.19078	7.75387	8.1284	7.81565
ENSMUSG00000066278	-0.203346	-1.15137	10.1299	10.1222	10.0335	10.3279	10.0359	-1.75993	0.107658	0.981	-1	protein_coding	Vps37b	vacuolar protein sorting 37B (yeast) [Source:MGI Symbol;Acc:MGI:1916724]	chr5	124004641	124032270	3	ensembl_havana	KNOWN	10.0577	10.2189	10.09	9.96427	10.0867	10.0496	10.3711	10.3081	10.3045	10.0368	10.0933	9.97749
ENSMUSG00000049882	0.284163	1.2177	8.36027	8.52794	8.39344	8.18501	8.33468	1.75403	0.108704	0.983902	-1	protein_coding	Vcpkmt	valosin containing protein lysine (K) methyltransferase [Source:MGI Symbol;Acc:MGI:2684917]	chr12	69577628	69583028	1	ensembl	KNOWN	8.69723	8.40834	8.47825	8.34364	8.38918	8.44751	8.31619	8.22163	8.0172	8.44574	8.18753	8.37075
ENSMUSG00000035186	-0.596855	-1.51242	5.9023	5.90102	5.96161	6.14142	5.60516	-1.7534	0.108814	0.984252	1	protein_coding	Ubd	ubiquitin D [Source:MGI Symbol;Acc:MGI:1344410]	chr17	37193892	37196095	1	ensembl_havana	KNOWN	5.55867	6.39471	5.74969	5.76359	6.18315	5.9381	6.13319	6.49407	5.797	5.35599	5.84224	5.61724
ENSMUSG00000040133	-0.847551	-1.79944	5.75566	5.27929	6.19502	5.74008	5.80826	-1.74973	0.10947	0.985606	-1	protein_coding	Gpr176	G protein-coupled receptor 176 [Source:MGI Symbol;Acc:MGI:2685858]	chr2	118277110	118373419	1	ensembl_havana	KNOWN	4.51136	5.44848	5.87802	5.98177	6.7253	5.87798	5.48785	5.51268	6.2197	5.81896	5.71938	5.88642
ENSMUSG00000102752	0.40151	1.32089	10.3643	10.5496	10.3004	10.2273	10.3797	1.74782	0.109812	0.986179	-1	protein_coding	Gm7694	predicted gene 7694 [Source:MGI Symbol;Acc:MGI:3649135]	chr1	170298199	170306332	1	ensembl_havana	KNOWN	10.5308	10.7572	10.361	10.3668	10.3117	10.2227	10.1168	10.6034	9.9618	10.3742	10.4978	10.267
ENSMUSG00000059810	0.276138	1.21095	9.74868	9.95285	9.81266	9.54663	9.68258	1.74654	0.110041	0.986908	1	protein_coding	Rgs3	regulator of G-protein signaling 3 [Source:MGI Symbol;Acc:MGI:1354734]	chr4	62559847	62704001	17	ensembl_havana	KNOWN	9.86891	9.85082	10.1388	9.71684	9.97779	9.74335	9.44324	9.63455	9.56209	9.64439	9.6348	9.76855
ENSMUSG00000029602	1.0877	2.12535	7.64657	7.97914	6.77081	7.97848	7.85784	1.74574	0.110186	0.986993	1	protein_coding	Rasal1	RAS protein activator like 1 (GAP1 like) [Source:MGI Symbol;Acc:MGI:1330842]	chr5	120648812	120679597	5	ensembl_havana	KNOWN	7.44996	8.51299	7.97448	6.59183	6.85805	6.86255	8.19681	7.16979	8.56884	8.40863	8.23316	6.93175
ENSMUSG00000049723	-0.825463	-1.7721	5.74208	5.74524	5.82731	6.06958	5.32619	-1.74213	0.110837	0.989487	1	protein_coding	Mmp12	matrix metallopeptidase 12 [Source:MGI Symbol;Acc:MGI:97005]	chr9	7344381	7369499	7	ensembl_havana	KNOWN	5.55867	6.06821	5.60883	5.10308	6.07818	6.30067	5.48785	6.4561	6.26478	5.00452	5.35681	5.61724
ENSMUSG00000063564	0.461467	1.37694	8.84893	9.13041	8.85616	8.61095	8.79817	1.74141	0.110967	0.989832	1	protein_coding	Col23a1	collagen, type XXIII, alpha 1 [Source:MGI Symbol;Acc:MGI:2653243]	chr11	51289920	51583918	2	ensembl_havana	KNOWN	9.32215	9.00082	9.06826	8.97861	8.74686	8.84302	8.78365	8.48937	8.55983	8.65829	8.47071	9.26552
ENSMUSG00000023064	0.44933	1.36541	8.08272	7.94844	7.67778	8.263	8.44166	1.74119	0.111008	0.989832	-1	protein_coding	Sncg	synuclein, gamma [Source:MGI Symbol;Acc:MGI:1298397]	chr14	34370274	34374789	1	ensembl_havana	KNOWN	7.84288	7.91748	8.08498	7.28843	7.78489	7.96001	8.34711	7.97547	8.46642	8.47297	8.57183	8.2802
ENSMUSG00000018698	-0.269003	-1.20498	10.6242	10.5725	10.4956	10.8873	10.5414	-1.7409	0.111061	0.989905	-1	protein_coding	Lhx1	LIM homeobox protein 1 [Source:MGI Symbol;Acc:MGI:99783]	chr11	84518284	84525535	4	ensembl_havana	KNOWN	10.464	10.688	10.5654	10.5009	10.5164	10.4693	10.7618	11.0984	10.8018	10.456	10.6527	10.5155
ENSMUSG00000038583	0.710957	1.63689	7.64127	7.62649	7.2424	7.68466	8.01152	1.74048	0.111136	0.990267	1	protein_coding	Pln	phospholamban [Source:MGI Symbol;Acc:MGI:97622]	chr10	53337686	53345999	2	ensembl	KNOWN	7.37266	7.42184	8.08498	7.18231	7.42708	7.1178	7.04794	7.98883	8.0172	7.64638	8.02843	8.35974
ENSMUSG00000030510	-1.27303	-2.41669	5.37163	5.0918	5.6808	5.69898	5.01495	-1.7394	0.111333	0.99089	1	protein_coding	Cers3	ceramide synthase 3 [Source:MGI Symbol;Acc:MGI:2681008]	chr7	66743504	66823692	1	ensembl_havana	KNOWN	5.12803	4.61449	5.53288	4.79274	5.77652	6.47314	6.31098	4.87114	5.91484	5.87446	4.75109	4.4193
ENSMUSG00000027242	0.457867	1.37351	7.88691	7.99017	7.66506	7.87983	8.01259	1.73919	0.111371	0.990908	1	protein_coding	Wdr76	WD repeat domain 76 [Source:MGI Symbol;Acc:MGI:1926186]	chr2	121506723	121544860	5	ensembl_havana	KNOWN	7.9532	8.39927	7.61805	7.69578	7.66314	7.63627	7.68627	8.16392	7.78931	7.93444	8.16417	7.93916
ENSMUSG00000030109	0.715549	1.64211	8.00378	8.05196	7.45126	8.19853	8.31339	1.73845	0.111506	0.99118	1	protein_coding	Slc6a12	solute carrier family 6 (neurotransmitter transporter, betaine/GABA), member 12 [Source:MGI Symbol;Acc:MGI:95628]	chr6	121343076	121365775	10	ensembl_havana	KNOWN	8.26981	8.01574	7.87032	7.40627	6.88942	8.0581	8.24137	7.75866	8.59556	8.27066	8.58948	8.08003
ENSMUSG00000049287	-0.259484	-1.19705	10.6671	10.3873	10.593	10.8709	10.8171	-1.73756	0.111667	0.99195	-1	protein_coding	Iba57	IBA57, iron-sulfur cluster assembly homolog (S. cerevisiae) [Source:MGI Symbol;Acc:MGI:3041174]	chr11	59155369	59163739	3	ensembl_havana	KNOWN	10.351	10.3065	10.5046	10.4809	10.8087	10.4896	10.874	10.8337	10.9051	10.8074	10.8848	10.7591
ENSMUSG00000055629	1.68241	3.20963	4.41442	4.19922	2.93896	5.04868	5.47083	1.73739	0.111699	0.992037	1	protein_coding	B4galnt4	beta-1,4-N-acetyl-galactosaminyl transferase 4 [Source:MGI Symbol;Acc:MGI:2652891]	chr7	141061274	141072119	1	ensembl	KNOWN	4.8524	4.61449	3.13078	4.23635	2.67219	1.90835	5.56	5.43673	4.14931	5.10073	6.45635	4.8554
ENSMUSG00000052949	0.459388	1.37496	7.79949	8.06486	7.85325	7.51603	7.76381	1.73636	0.111886	0.992973	-1	protein_coding	Rnf157	ring finger protein 157 [Source:MGI Symbol;Acc:MGI:2442484]	chr11	116336353	116413032	11	ensembl_havana	KNOWN	7.93539	8.09655	8.16263	7.61649	8.05762	7.88563	7.38236	7.21596	7.94977	7.86764	7.57626	7.84753
ENSMUSG00000037337	0.787656	1.72627	5.81067	6.01469	5.73817	5.48934	6.00047	1.73595	0.11196	0.993106	1	protein_coding	Map4k1	mitogen-activated protein kinase kinase kinase kinase 1 [Source:MGI Symbol;Acc:MGI:1346882]	chr7	28982854	29003279	1	ensembl	KNOWN	5.73375	6.77743	5.53288	5.64074	5.63566	5.9381	4.95734	5.84199	5.66868	5.76125	6.29362	5.94654
ENSMUSG00000028907	0.217459	1.16268	10.5066	10.6095	10.5167	10.3878	10.5124	1.73316	0.112471	0.994036	-1	protein_coding	Utp11l	UTP11-like, U3 small nucleolar ribonucleoprotein, (yeast) [Source:MGI Symbol;Acc:MGI:1914455]	chr4	124678160	124693600	2	ensembl_havana	KNOWN	10.5068	10.7047	10.6169	10.6256	10.4653	10.4591	10.3761	10.4428	10.3444	10.5654	10.5302	10.4417
ENSMUSG00000021598	-0.25384	-1.19238	10.0819	10.0927	10.1231	10.1676	9.9442	-1.73286	0.112526	0.994036	1	protein_coding	Med10	mediator complex subunit 10 [Source:MGI Symbol;Acc:MGI:106331]	chr13	69809882	69816094	1	ensembl	KNOWN	10.0453	10.1036	10.1292	10.03	10.1688	10.1704	10.1523	10.1266	10.224	9.79219	10.1597	9.88066
ENSMUSG00000092260	0.28549	1.21882	7.64929	7.80886	7.78061	7.37524	7.63248	1.73162	0.112754	0.994865	-1	protein_coding	Zfp963	zinc finger protein 963 [Source:MGI Symbol;Acc:MGI:4867078]	chr8	69741639	69749970	2	ensembl_havana	KNOWN	7.84288	7.82564	7.75806	7.88359	7.75114	7.70709	7.25773	7.46568	7.40229	7.81187	7.3874	7.69816
ENSMUSG00000037624	0.910858	1.88016	7.11758	7.18135	6.52029	7.25943	7.50923	1.72728	0.113554	0.997359	-1	protein_coding	Kcnk2	potassium channel, subfamily K, member 2 [Source:MGI Symbol;Acc:MGI:109366]	chr1	189207930	189402273	10	ensembl_havana	KNOWN	6.53521	7.2508	7.75806	5.76359	6.75965	7.03763	7.07282	6.99546	7.71002	7.63035	7.69514	7.2022
ENSMUSG00000024486	-0.891279	-1.85482	11.0919	11.5152	10.1069	12.5226	10.223	-1.72626	0.113744	0.997669	-1	protein_coding	Hbegf	heparin-binding EGF-like growth factor [Source:MGI Symbol;Acc:MGI:96070]	chr18	36504929	36515805	1	ensembl	KNOWN	12.5857	10.8299	11.13	10.2324	10.0455	10.0428	12.6457	12.6459	12.2762	10.5074	10.1627	9.99895
ENSMUSG00000041361	0.474951	1.38987	7.78519	8.04081	7.7976	7.53531	7.76705	1.72542	0.113899	0.998316	-1	protein_coding	Myzap	myocardial zonula adherens protein [Source:MGI Symbol;Acc:MGI:2142908]	chr9	71504347	71592360	5	ensembl_havana	KNOWN	7.89909	8.35302	7.87032	7.68026	8.18946	7.52306	7.53337	7.44645	7.62612	8.01072	7.75891	7.53151
ENSMUSG00000038179	-0.674789	-1.59636	6.38982	6.00308	6.4074	6.70964	6.43918	-1.72223	0.114492	0.999944	-1	protein_coding	Slamf7	SLAM family member 7 [Source:MGI Symbol;Acc:MGI:1922595]	chr1	171632403	171653035	5	ensembl_havana	KNOWN	5.81392	5.76335	6.43195	5.8768	6.7932	6.55221	6.67819	6.94153	6.5092	6.33636	6.11017	6.87099
ENSMUSG00000004110	-1.48755	-2.80412	5.08062	5.11347	5.71981	5.1852	4.304	-1.72089	0.114742	0.999992	-1	protein_coding	Cacna1e	calcium channel, voltage-dependent, R type, alpha 1E subunit [Source:MGI Symbol;Acc:MGI:106217]	chr1	154390731	154884501	6	ensembl_havana	KNOWN	4.30491	6.31975	4.71575	5.93024	5.77652	5.45267	4.84631	5.51268	5.19661	5.63839	4.13442	3.13919
ENSMUSG00000046589	-0.618083	-1.53483	6.72128	6.50783	6.58752	7.16408	6.62569	-1.71874	0.115144	0.999992	1	protein_coding	Lrrc8e	leucine rich repeat containing 8 family, member E [Source:MGI Symbol;Acc:MGI:1919517]	chr8	4226827	4237470	1	ensembl	KNOWN	6.09632	6.66078	6.76637	6.07962	6.75965	6.9233	7.19114	7.04746	7.25364	6.21263	6.85689	6.80757
ENSMUSG00000020592	-0.353725	-1.27786	10.4678	10.6016	10.7038	10.4087	10.1572	-1.71694	0.115482	0.999992	1	protein_coding	Sdc1	syndecan 1 [Source:MGI Symbol;Acc:MGI:1349162]	chr12	8771323	8793715	5	ensembl_havana	KNOWN	10.6171	10.5035	10.6843	10.3861	10.8331	10.8923	10.489	10.3161	10.4211	9.93607	10.2923	10.2432
ENSMUSG00000028549	-0.315684	-1.2446	9.12577	8.9993	9.1147	9.29468	9.09439	-1.71638	0.115587	0.999992	-1	protein_coding	Itgb3bp	integrin beta 3 binding protein (beta3-endonexin) [Source:MGI Symbol;Acc:MGI:1914983]	chr4	99765402	99929813	5	ensembl_havana	KNOWN	9.13195	8.89506	8.97089	8.88698	9.22984	9.22727	9.26585	9.17856	9.43963	9.24193	9.11323	8.92802
ENSMUSG00000021645	-0.24924	-1.18858	9.49962	9.3648	9.505	9.61887	9.50983	-1.71604	0.11565	0.999992	1	protein_coding	Smn1	survival motor neuron 1 [Source:MGI Symbol;Acc:MGI:109257]	chr13	100124852	100137690	9	ensembl_havana	KNOWN	9.27336	9.47247	9.34857	9.37047	9.4614	9.68314	9.61396	9.68055	9.56209	9.46621	9.60474	9.45854
ENSMUSG00000030641	-0.761961	-1.69579	6.95308	7.85468	8.15759	6.12954	5.67049	-1.71114	0.116576	0.999992	-1	protein_coding	Ddias	DNA damage-induced apoptosis suppressor [Source:MGI Symbol;Acc:MGI:1921291]	chr7	92857529	92874213	1	ensembl	KNOWN	7.84288	7.93013	7.79103	8.3825	8.18946	7.90082	5.87488	6.91378	5.59997	5.76125	6.06042	5.18981
ENSMUSG00000094483	-0.239918	-1.18093	13.0963	12.955	13.0489	13.2638	13.1178	-1.71055	0.116688	0.999992	-1	protein_coding	Purb	purine rich element binding protein B [Source:MGI Symbol;Acc:MGI:1338779]	chr11	6467599	6475917	1	ensembl_havana	KNOWN	12.9295	12.9634	12.972	12.9349	13.179	13.0327	13.236	13.2824	13.2729	12.9549	13.1312	13.2672
ENSMUSG00000035299	0.409681	1.32839	7.63434	7.73329	7.50307	7.56076	7.74023	1.70723	0.117318	0.999992	1	protein_coding	Mid1	midline 1 [Source:MGI Symbol;Acc:MGI:1100537]	chrX	169685199	170005736	15	ensembl_havana	KNOWN	7.72341	7.59077	7.88567	7.24691	7.36149	7.90082	7.56877	7.54016	7.57333	7.56439	7.97572	7.68056
ENSMUSG00000079555	0.332385	1.25909	8.24578	8.36305	8.22658	8.09878	8.2947	1.70013	0.118679	0.999992	-1	protein_coding	Haus3	HAUS augmin-like complex, subunit 3 [Source:MGI Symbol;Acc:MGI:2387633]	chr5	34153880	34169527	6	ensembl_havana	KNOWN	8.05568	8.64935	8.38413	8.35345	8.20201	8.12429	8.00335	8.19882	8.09416	8.29119	8.25544	8.33746
ENSMUSG00000035007	-0.188802	-1.13982	11.1472	11.1147	11.1896	11.1992	11.0853	-1.69856	0.11898	0.999992	1	protein_coding	Rundc1	RUN domain containing 1 [Source:MGI Symbol;Acc:MGI:2144506]	chr11	101425085	101435673	1	ensembl_havana	KNOWN	11.069	11.1387	11.1364	11.1482	11.2891	11.1315	11.1989	11.1528	11.2459	11.0602	11.0785	11.1173
ENSMUSG00000049295	0.209998	1.15669	11.2082	11.2576	11.1327	11.1788	11.2639	1.69714	0.119256	0.999992	-1	protein_coding	Zfp219	zinc finger protein 219 [Source:MGI Symbol;Acc:MGI:1917140]	chr14	52006077	52020733	2	ensembl	KNOWN	11.251	11.3287	11.193	11.213	11.1043	11.0808	11.131	11.1764	11.229	11.3639	11.2781	11.1496
ENSMUSG00000031143	0.329835	1.25687	7.5264	7.62607	7.24735	7.64053	7.59165	1.69518	0.119635	0.999992	-1	protein_coding	Ccdc22	coiled-coil domain containing 22 [Source:MGI Symbol;Acc:MGI:1859608]	chrX	7593809	7605517	2	ensembl_havana	KNOWN	7.76434	7.59077	7.5231	7.16011	7.29277	7.28917	7.7023	7.62816	7.59114	7.54742	7.90701	7.32052
ENSMUSG00000035745	0.544843	1.45886	5.66921	6.45449	6.10468	4.96132	5.15635	1.68997	0.120649	0.999992	1	protein_coding	Grin3b	glutamate receptor, ionotropic, NMDA3B [Source:MGI Symbol;Acc:MGI:2150393]	chr10	79970715	79977190	3	ensembl_havana	KNOWN	6.2769	6.83239	6.25417	6.17125	6.32754	5.81524	5.24685	4.75084	4.88627	5.43194	4.75109	5.28603
ENSMUSG00000020689	0.536442	1.45039	7.66163	7.95052	8.00127	7.05376	7.64096	1.6899	0.120662	0.999992	1	protein_coding	Itgb3	integrin beta 3 [Source:MGI Symbol;Acc:MGI:96612]	chr11	104608000	104670476	2	ensembl_havana	KNOWN	7.68129	7.85248	8.31778	8.15451	8.12505	7.72427	6.94392	7.2607	6.95666	8.0949	7.48492	7.34306
ENSMUSG00000035314	0.310304	1.23997	9.4207	9.82125	9.68968	8.99657	9.17531	1.68756	0.121121	0.999992	1	protein_coding	Gdpd5	glycerophosphodiester phosphodiesterase domain containing 5 [Source:MGI Symbol;Acc:MGI:2686926]	chr7	99381549	99460983	1	ensembl	KNOWN	9.77189	9.82733	9.86453	9.64673	9.81583	9.60648	9.11235	8.91728	8.96009	9.00762	9.48256	9.03574
ENSMUSG00000024190	-0.706833	-1.63222	12.0098	11.8346	11.734	12.6391	11.8316	-1.68712	0.121206	0.999992	-1	protein_coding	Dusp1	dual specificity phosphatase 1 [Source:MGI Symbol;Acc:MGI:105120]	chr17	26505590	26508519	3	ensembl_havana	KNOWN	12.1595	11.5146	11.8297	11.8967	11.7215	11.5837	12.9395	12.4654	12.5124	12.5413	11.2012	11.7523
ENSMUSG00000004668	-0.577632	-1.4924	14.2683	14.0952	14.3425	14.4829	14.1525	-1.68443	0.121735	0.999992	1	protein_coding	Abca13	ATP-binding cassette, sub-family A (ABC1), member 13 [Source:MGI Symbol;Acc:MGI:2388707]	chr11	9191942	9684259	3	ensembl_havana	KNOWN	14.2482	14.3354	13.7021	14.1327	14.7017	14.1931	14.2092	14.673	14.5665	13.7526	14.1811	14.5239
ENSMUSG00000073423	0.3619	1.28512	8.30939	8.35402	8.05308	8.38475	8.44572	1.68353	0.121913	0.999992	1	protein_coding	Zfp414	zinc finger protein 414 [Source:MGI Symbol;Acc:MGI:1915641]	chr17	33629090	33631779	7	ensembl_havana	KNOWN	8.31183	8.5626	8.18762	8.24164	7.95759	7.96001	8.42645	8.3821	8.3457	8.60186	8.61555	8.11974
ENSMUSG00000000628	-1.3703	-2.58525	5.96112	5.7763	6.57152	6.03587	5.46079	-1.68329	0.12196	0.999992	-1	protein_coding	Hk2	hexokinase 2 [Source:MGI Symbol;Acc:MGI:1315197]	chr6	82725025	82774454	4	ensembl_havana	KNOWN	4.99679	6.28075	6.05135	5.8768	6.41635	7.42142	6.86066	6.24965	4.9973	6.25506	4.75109	5.37623
ENSMUSG00000034748	0.397456	1.31718	8.52086	8.79568	8.58386	8.25913	8.44476	1.68214	0.122187	0.999992	-1	protein_coding	Sirt6	sirtuin 6 [Source:MGI Symbol;Acc:MGI:1354161]	chr10	81621785	81627797	4	ensembl_havana	KNOWN	8.57601	9.08245	8.72857	8.92696	8.2869	8.53771	8.24137	8.28798	8.24804	8.56016	8.39244	8.38168
ENSMUSG00000069678	0.475556	1.39045	8.03866	8.33618	7.96084	7.87871	7.97892	1.68012	0.122586	0.999992	1	protein_coding	Pcgf1	polycomb group ring finger 1 [Source:MGI Symbol;Acc:MGI:1917087]	chr6	83077869	83080855	8	ensembl_havana	KNOWN	8.2411	8.70931	8.05814	8.14324	8.08497	7.65431	7.95065	7.69489	7.99061	8.15216	8.10405	7.68056
ENSMUSG00000022772	-0.361105	-1.28441	10.1645	10.2445	10.4972	10.0124	9.90396	-1.67791	0.123025	0.999992	-1	protein_coding	Senp5	SUMO/sentrin specific peptidase 5 [Source:MGI Symbol;Acc:MGI:2443596]	chr16	31962506	32003287	4	ensembl_havana	KNOWN	10.3907	10.185	10.1579	10.7553	10.4257	10.3107	9.97559	10.1916	9.86995	9.75202	9.80307	10.1568
ENSMUSG00000020672	0.355161	1.27913	7.5793	8.47988	8.03695	6.94408	6.85631	1.67654	0.123299	0.999992	-1	protein_coding	Sntg2	syntrophin, gamma 2 [Source:MGI Symbol;Acc:MGI:1919541]	chr12	30174482	30373375	7	ensembl_havana	KNOWN	8.39237	8.64167	8.40558	8.09725	7.80147	8.21213	7.16824	6.73507	6.92892	6.74645	7.04771	6.77478
ENSMUSG00000034329	0.296128	1.22784	7.52456	7.60206	7.57659	7.32446	7.59512	1.6759	0.123425	0.999992	-1	protein_coding	Brip1	BRCA1 interacting protein C-terminal helicase 1 [Source:MGI Symbol;Acc:MGI:2442836]	chr11	86058138	86201193	3	ensembl_havana	KNOWN	7.52333	7.55853	7.72431	7.32879	7.62638	7.7746	7.42162	7.36683	7.18493	7.49526	7.64538	7.64472
ENSMUSG00000034007	-0.214019	-1.15991	9.9429	9.79959	9.97594	10.0169	9.97919	-1.67519	0.123568	0.999992	-1	protein_coding	Scaper	S phase cyclin A-associated protein in the ER [Source:MGI Symbol;Acc:MGI:1925976]	chr9	55549883	55919605	1	ensembl	KNOWN	9.79182	9.90631	9.70064	9.94492	10.0103	9.97264	9.92184	10.033	10.0957	9.87616	10.0171	10.0444
ENSMUSG00000025235	0.314209	1.24333	9.55745	9.64822	9.43296	9.52484	9.62379	1.6747	0.123664	0.999992	-1	protein_coding	Bbs4	Bardet-Biedl syndrome 4 (human) [Source:MGI Symbol;Acc:MGI:2143311]	chr9	59321966	59353508	1	ensembl	KNOWN	9.3493	9.9254	9.66994	9.36077	9.56215	9.37596	9.56659	9.50108	9.50686	9.5538	9.6348	9.68277
ENSMUSG00000036327	-0.200272	-1.14891	10.4272	10.4803	10.6046	10.3498	10.2739	-1.67039	0.124529	0.999992	-1	protein_coding	Qsox2	quiescin Q6 sulfhydryl oxidase 2 [Source:MGI Symbol;Acc:MGI:2387194]	chr2	26208637	26237525	2	ensembl_havana	KNOWN	10.4326	10.5287	10.4795	10.6317	10.6506	10.5316	10.4156	10.324	10.3098	10.3302	10.3347	10.1568
ENSMUSG00000020099	-0.247589	-1.18722	9.63808	9.55885	9.7204	9.67955	9.5935	-1.66974	0.124659	0.999992	-1	protein_coding	Unc5b	unc-5 homolog B (C. elegans) [Source:MGI Symbol;Acc:MGI:894703]	chr10	60762610	60831581	1	ensembl	KNOWN	9.48405	9.57676	9.61575	9.58142	9.82802	9.75175	9.62662	9.83646	9.57557	9.50189	9.70124	9.57739
ENSMUSG00000036315	-0.227469	-1.17078	9.78694	9.793	9.76487	9.92274	9.66715	-1.66921	0.124765	0.999992	-1	protein_coding	Znrd1	zinc ribbon domain containing, 1 [Source:MGI Symbol;Acc:MGI:1913386]	chr17	36954356	36958559	4	ensembl_havana	KNOWN	9.82122	9.67401	9.88376	9.63873	9.79527	9.86061	9.90116	9.85481	10.0123	9.74459	9.65589	9.60096
ENSMUSG00000028800	0.202923	1.15103	10.7907	10.8992	10.7787	10.7013	10.7837	1.66786	0.125038	0.999992	-1	protein_coding	Hdac1	histone deacetylase 1 [Source:MGI Symbol;Acc:MGI:108086]	chr4	129516104	129542713	7	ensembl_havana	KNOWN	10.9609	10.7922	10.9446	10.8467	10.7199	10.7694	10.7368	10.74	10.6272	10.8616	10.7599	10.7295
ENSMUSG00000026235	0.396422	1.31624	9.11996	9.24781	9.16182	8.8799	9.19033	1.66738	0.125135	0.999992	-1	protein_coding	Epha4	Eph receptor A4 [Source:MGI Symbol;Acc:MGI:98277]	chr1	77367185	77515088	7	ensembl_havana	KNOWN	9.2081	9.17574	9.3596	9.29609	9.21135	8.97802	9.06973	8.56267	9.00729	9.10943	8.97237	9.48918
ENSMUSG00000024827	-0.535443	-1.44939	13.3023	13.497	14.0055	12.8669	12.84	-1.66684	0.125245	0.999992	-1	protein_coding	Gldc	glycine decarboxylase [Source:MGI Symbol;Acc:MGI:1341155]	chr19	30098449	30175418	1	ensembl	KNOWN	13.5866	13.7103	13.194	14.0404	14.5037	13.4723	12.9816	12.9083	12.7108	12.755	12.9364	12.8284
ENSMUSG00000022114	-0.31149	-1.24099	10.4319	10.5529	10.0919	10.9277	10.1552	-1.66296	0.126031	0.999992	-1	protein_coding	Spry2	sprouty homolog 2 (Drosophila) [Source:MGI Symbol;Acc:MGI:1345138]	chr14	105891949	105896819	1	ensembl	KNOWN	10.6665	10.3233	10.6688	10.0022	10.2972	9.97623	10.8033	10.8648	11.1151	10.1051	10.1568	10.2037
ENSMUSG00000095959	0.718622	1.64561	6.84424	6.89387	6.32162	7.00755	7.15392	1.65749	0.127146	0.999992	-1	protein_coding	Gm10845	predicted gene 10845 [Source:MGI Symbol;Acc:MGI:3641716]	chr14	79863074	79868398	1	ensembl	KNOWN	7.01386	6.63009	7.03767	5.8768	6.07818	7.00989	7.12132	6.67022	7.2311	7.58116	6.70326	7.17732
ENSMUSG00000022177	0.405613	1.32465	9.22477	9.20691	8.90762	9.33911	9.44543	1.65623	0.127403	0.999992	-1	protein_coding	Haus4	HAUS augmin-like complex, subunit 4 [Source:MGI Symbol;Acc:MGI:1261794]	chr14	54541785	54554361	1	ensembl	KNOWN	9.10033	9.47247	9.04794	8.66064	8.87774	9.18448	9.23312	9.21312	9.57109	9.62024	9.46832	9.24771
ENSMUSG00000031728	0.240851	1.18169	9.96961	10.0097	9.94761	9.87117	10.0499	1.65584	0.127484	0.999992	1	protein_coding	Zfp821	zinc finger protein 821 [Source:MGI Symbol;Acc:MGI:1923121]	chr8	109705549	109724932	1	ensembl	KNOWN	9.95098	10.032	10.0462	10.0722	9.92958	9.84106	9.78553	10.0522	9.77575	10.0934	10.0933	9.96301
ENSMUSG00000034083	-0.25859	-1.19631	9.43226	9.38935	9.39181	9.60201	9.34589	-1.65579	0.127495	0.999992	1	protein_coding	Ccdc174	coiled-coil domain containing 174 [Source:MGI Symbol;Acc:MGI:2444652]	chr6	91878053	91899843	7	ensembl_havana	KNOWN	9.15522	9.55241	9.46042	9.43197	9.44566	9.2978	9.52212	9.61314	9.67078	9.40628	9.28552	9.34585
ENSMUSG00000090862	-0.352976	-1.27719	9.36112	9.27155	9.53889	9.35984	9.27422	-1.65508	0.12764	0.999992	-1	protein_coding	Rps13	ribosomal protein S13 [Source:MGI Symbol;Acc:MGI:1915302]	chr7	116331507	116334190	1	ensembl	KNOWN	9.45309	8.92698	9.43456	9.42268	9.42974	9.76426	9.43847	9.2413	9.39976	9.25767	9.22471	9.34026
ENSMUSG00000051817	0.254895	1.19325	10.131	10.0708	10.1369	9.99766	10.3186	1.65507	0.127642	0.999992	-1	protein_coding	Sox12	SRY (sex determining region Y)-box 12 [Source:MGI Symbol;Acc:MGI:98360]	chr2	152393611	152398063	2	ensembl_havana	KNOWN	10.0943	10.0753	10.0428	10.0722	10.1463	10.1922	9.82999	10.0395	10.1235	10.259	10.5118	10.1851
ENSMUSG00000035305	0.474837	1.38976	9.61235	9.69198	9.54245	9.44484	9.77014	1.65331	0.128005	0.999992	1	protein_coding	Ror1	receptor tyrosine kinase-like orphan receptor 1 [Source:MGI Symbol;Acc:MGI:1347520]	chr4	100095791	100444765	1	ensembl_havana	KNOWN	9.86421	9.50244	9.70929	9.88528	9.12175	9.6203	9.49477	9.60014	9.23959	9.66814	9.57405	10.0682
ENSMUSG00000002699	0.82222	1.76813	6.33456	6.64555	6.08128	6.17672	6.43467	1.65113	0.128454	0.999992	1	protein_coding	Lcp2	lymphocyte cytosolic protein 2 [Source:MGI Symbol;Acc:MGI:1321402]	chr11	34046920	34092295	5	ensembl_havana	KNOWN	6.2769	6.96129	6.69847	5.27817	6.75965	6.20603	6.22482	6.63667	5.66868	6.29628	6.56738	6.44036
ENSMUSG00000057716	0.485072	1.39966	7.69007	8.55566	8.73297	6.40464	7.06702	1.64785	0.129132	0.999992	1	protein_coding	Tmem178b	transmembrane protein 178B [Source:MGI Symbol;Acc:MGI:3647581]	chr6	39873271	40255150	3	ensembl_havana	KNOWN	8.72859	8.47031	8.46809	8.82484	8.55483	8.81924	6.88895	6.24965	6.07531	7.36571	6.99572	6.83963
ENSMUSG00000052981	0.625901	1.54317	6.48564	6.62294	5.82928	6.82905	6.66129	1.64765	0.129176	0.999992	-1	protein_coding	Ube2ql1	ubiquitin-conjugating enzyme E2Q family-like 1 [Source:MGI Symbol;Acc:MGI:1924230]	chr13	69702835	69739897	1	ensembl	KNOWN	6.2769	6.85911	6.73282	5.50643	6.37263	5.60879	6.83181	6.49407	7.16128	6.52158	7.02195	6.44036
ENSMUSG00000078771	0.753918	1.68637	5.63409	5.77169	5.44047	5.45075	5.87345	1.64754	0.129198	0.999992	-1	protein_coding	Evi2a	ecotropic viral integration site 2a [Source:MGI Symbol;Acc:MGI:95458]	chr11	79526560	79530609	5	ensembl_havana	KNOWN	5.24833	6.53387	5.53288	5.27817	5.96497	5.07828	5.24685	5.65354	5.45187	5.63839	6.15827	5.82369
ENSMUSG00000031286	0.343979	1.26925	8.99067	9.06689	8.90793	8.90142	9.08644	1.64634	0.129447	0.999992	-1	protein_coding	Glt28d2	glycosyltransferase 28 domain containing 2 [Source:MGI Symbol;Acc:MGI:2443773]	chr3	85869849	85887516	1	ensembl_havana	KNOWN	9.23018	8.86242	9.10806	8.99123	8.7122	9.02036	8.82084	8.73111	9.15231	8.91803	9.16711	9.17418
ENSMUSG00000035828	-0.380633	-1.30191	13.8851	14.1024	13.6428	14.3178	13.4775	-1.64569	0.129582	0.999992	1	protein_coding	Pim3	proviral integration site 3 [Source:MGI Symbol;Acc:MGI:1355297]	chr15	88862186	88865718	1	ensembl	KNOWN	14.4512	13.9422	13.9139	13.7942	13.6239	13.5103	14.4928	14.2463	14.2142	13.641	13.5295	13.262
ENSMUSG00000044337	-0.480737	-1.39546	12.0712	12.2989	12.0686	12.3141	11.6032	-1.64471	0.129787	0.999992	1	protein_coding	Ackr3	atypical chemokine receptor 3 [Source:MGI Symbol;Acc:MGI:109562]	chr1	90203980	90216751	2	ensembl_havana	KNOWN	12.4219	12.4221	12.0526	12.0196	12.4519	11.7344	12.3442	12.1405	12.4576	11.3083	11.5746	11.9266
ENSMUSG00000031214	-0.294304	-1.22629	9.21692	9.21757	9.33168	9.24932	9.06913	-1.64416	0.129901	0.999992	-1	protein_coding	Ophn1	oligophrenin 1 [Source:MGI Symbol;Acc:MGI:2151070]	chrX	98554277	98891025	10	ensembl_havana	KNOWN	9.04326	9.31734	9.2921	9.26523	9.25414	9.47567	9.15955	9.22446	9.36395	8.92461	9.29631	8.98647
ENSMUSG00000030823	-0.34507	-1.27021	8.11377	8.12568	8.3794	8.02067	7.92933	-1.64353	0.130033	0.999992	-1	protein_coding	9130019O22Rik	RIKEN cDNA 9130019O22 gene [Source:MGI Symbol;Acc:MGI:1926171]	chr7	127382260	127387166	2	ensembl_havana	KNOWN	8.13585	7.87883	8.36235	8.273	8.59343	8.27176	7.99035	8.16392	7.90775	7.84002	8.11627	7.83168
ENSMUSG00000061535	-0.490558	-1.40499	8.70001	8.4743	8.90038	8.74491	8.68044	-1.64324	0.130094	0.999992	1	protein_coding	C1qtnf7	C1q and tumor necrosis factor related protein 7 [Source:MGI Symbol;Acc:MGI:1925911]	chr5	43515538	43618803	3	ensembl_havana	KNOWN	8.44367	8.22535	8.75388	8.83888	9.2957	8.56656	8.98053	8.60666	8.64756	8.55168	8.51755	8.97208
ENSMUSG00000093661	0.271333	1.20692	9.0836	9.23468	9.03343	8.9981	9.06818	1.64201	0.130351	0.999992	-1	protein_coding	Eif4e3	eukaryotic translation initiation factor 4E member 3 [Source:MGI Symbol;Acc:MGI:1914142]	chr6	99625135	99666771	1	ensembl_havana	KNOWN	9.17052	9.20727	9.32624	8.94654	9.15439	8.99935	8.88545	9.08837	9.02049	8.8435	9.11932	9.24173
ENSMUSG00000006313	-1.08573	-2.12244	8.75769	8.33506	8.95673	9.10151	8.63744	-1.64079	0.130606	0.999992	-1	protein_coding	Upk1a	uroplakin 1A [Source:MGI Symbol;Acc:MGI:98911]	chr7	30603092	30612734	1	ensembl	KNOWN	8.80904	8.15162	8.04453	8.12043	8.78071	9.96905	9.57096	8.19882	9.53474	8.72018	8.48963	8.70252
ENSMUSG00000026698	0.280377	1.21451	9.97282	9.99737	9.82961	9.97584	10.0885	1.63828	0.131133	0.999992	1	protein_coding	Pigc	phosphatidylinositol glycan anchor biosynthesis, class C [Source:MGI Symbol;Acc:MGI:1914542]	chr1	161969186	161973435	5	ensembl_havana	KNOWN	9.8595	10.1036	10.0291	9.97702	9.8199	9.6919	9.79678	10.1053	10.0254	10.0184	10.2374	10.0096
ENSMUSG00000022299	-0.228944	-1.17198	9.55959	9.54921	9.64511	9.58854	9.4555	-1.63664	0.13148	0.999992	-1	protein_coding	Slc25a32	solute carrier family 25, member 32 [Source:MGI Symbol;Acc:MGI:1917156]	chr15	39094191	39112716	1	ensembl	KNOWN	9.55576	9.52764	9.56422	9.71303	9.69677	9.52551	9.72405	9.62174	9.41983	9.5324	9.44428	9.38983
ENSMUSG00000019789	0.351314	1.27572	7.0419	6.95377	6.97538	6.93275	7.30568	1.63543	0.131735	0.999992	-1	protein_coding	Hey2	hairy/enhancer-of-split related with YRPW motif 2 [Source:MGI Symbol;Acc:MGI:1341884]	chr10	30832359	30842801	1	ensembl_havana	KNOWN	6.83329	6.85911	7.16892	6.80709	7.19575	6.9233	6.74161	7.07277	6.98388	7.08905	7.48492	7.34306
ENSMUSG00000042104	0.3435	1.26883	8.68208	9.04943	8.81084	8.38157	8.48647	1.63427	0.131981	0.999992	-1	protein_coding	Uggt2	UDP-glucose glycoprotein glucosyltransferase 2 [Source:MGI Symbol;Acc:MGI:1913685]	chr14	118985039	119099430	14	ensembl_havana	KNOWN	9.2081	9.18632	8.75388	8.81777	8.87774	8.73702	8.29521	8.29874	8.55075	8.38971	8.34127	8.72844
ENSMUSG00000032238	-0.294468	-1.22643	12.4239	12.377	12.5481	12.447	12.3236	-1.63383	0.132073	0.999992	1	protein_coding	Rora	RAR-related orphan receptor alpha [Source:MGI Symbol;Acc:MGI:104661]	chr9	68653786	69388246	6	ensembl_havana	KNOWN	12.4698	12.2473	12.4139	12.7166	12.4347	12.493	12.5999	12.405	12.3362	12.3924	12.1075	12.4711
ENSMUSG00000025373	-0.164429	-1.12072	10.756	10.7995	10.7499	10.8443	10.6303	-1.63084	0.132708	0.999992	1	protein_coding	Rnf41	ring finger protein 41 [Source:MGI Symbol;Acc:MGI:1914838]	chr10	128411616	128441438	2	ensembl	KNOWN	10.8078	10.7625	10.8282	10.7553	10.7755	10.7189	10.8562	10.8447	10.8321	10.5884	10.6611	10.6413
ENSMUSG00000073680	1.24196	2.36519	6.77021	7.08772	6.88504	6.0344	7.07368	1.63065	0.132748	0.999992	-1	protein_coding	Tmem88b	transmembrane protein 88B [Source:MGI Symbol;Acc:MGI:2444329]	chr4	155781591	155785874	1	ensembl_havana	KNOWN	6.43736	8.23559	6.59022	7.94978	6.65404	6.05131	5.87488	6.49407	5.73427	7.44116	7.07302	6.70687
ENSMUSG00000006335	-0.240457	-1.18137	9.2099	9.17079	9.16543	9.37459	9.12878	-1.62927	0.133041	0.999992	-1	protein_coding	Tfpt	TCF3 (E2A) fusion partner [Source:MGI Symbol;Acc:MGI:1916964]	chr7	3620324	3629929	5	ensembl_havana	KNOWN	9.26625	9.00681	9.23931	8.98493	9.2721	9.23927	9.33944	9.37448	9.40983	9.1882	9.09481	9.10332
ENSMUSG00000042106	0.485783	1.40035	6.37448	6.36591	6.1334	6.37267	6.62594	1.62683	0.133564	0.999992	-1	protein_coding	Fam212a	family with sequence similarity 212, member A [Source:MGI Symbol;Acc:MGI:1915426]	chr9	107984223	107985879	2	ensembl_havana	KNOWN	6.2769	6.02166	6.79916	6.12616	5.84211	6.43191	6.31098	6.4561	6.35094	6.33636	6.76669	6.77478
ENSMUSG00000021548	0.195841	1.14539	10.6106	10.7411	10.6224	10.5008	10.578	1.62482	0.133994	0.999992	1	protein_coding	Ccnh	cyclin H [Source:MGI Symbol;Acc:MGI:1913921]	chr13	85189408	85223469	7	ensembl_havana	KNOWN	10.7038	10.7625	10.757	10.5866	10.5899	10.6908	10.4444	10.5903	10.4676	10.5313	10.6921	10.5105
ENSMUSG00000036022	0.303215	1.23389	8.49731	8.53973	8.34257	8.50043	8.60649	1.62169	0.134668	0.999992	-1	protein_coding	Fam122b	family with sequence similarity 122, member B [Source:MGI Symbol;Acc:MGI:1926005]	chrX	53243415	53269805	4	ensembl_havana	KNOWN	8.66517	8.60268	8.35134	8.41098	8.3218	8.29493	8.62452	8.67436	8.20242	8.57699	8.65798	8.5845
ENSMUSG00000033906	-0.419248	-1.33723	7.91359	7.83716	8.02482	8.01197	7.78038	-1.62112	0.134789	0.999992	-1	protein_coding	Zdhhc15	zinc finger, DHHC domain containing 15 [Source:MGI Symbol;Acc:MGI:1915336]	chrX	104536969	104671064	1	ensembl_havana	KNOWN	7.49929	8.17308	7.83913	7.98809	8.26315	7.82323	8.12726	7.87833	8.03032	7.76859	8.00232	7.57024
ENSMUSG00000033419	0.424814	1.3424	6.36009	7.33492	7.42804	5.07974	5.59767	1.61938	0.135165	0.999992	-1	protein_coding	Snap91	synaptosomal-associated protein 91 [Source:MGI Symbol;Acc:MGI:109132]	chr9	86765923	86880654	10	ensembl_havana	KNOWN	7.74402	7.2508	7.00993	7.40627	7.31604	7.56179	5.06043	5.18148	4.9973	5.43194	5.89996	5.46112
ENSMUSG00000036986	0.258957	1.19661	11.2269	11.2754	11.1816	11.1428	11.308	1.61743	0.135587	0.999992	-1	protein_coding	Pml	promyelocytic leukemia [Source:MGI Symbol;Acc:MGI:104662]	chr9	58218076	58249786	12	ensembl_havana	KNOWN	11.2384	11.0888	11.499	11.1197	11.2245	11.2007	11.0298	11.235	11.1635	11.212	11.3432	11.3687
ENSMUSG00000050022	0.511304	1.42534	8.23136	8.15186	8.14539	8.06168	8.5665	1.61516	0.136082	0.999992	1	protein_coding	Amz1	archaelysin family metallopeptidase 1 [Source:MGI Symbol;Acc:MGI:2442258]	chr5	140724127	140761439	7	ensembl_havana	KNOWN	8.05568	8.31493	8.08498	8.0254	7.94272	8.46805	7.80978	8.11602	8.25922	8.75016	8.89642	8.05293
ENSMUSG00000039376	0.622498	1.53954	7.27391	7.34997	7.15739	7.07919	7.50911	1.61053	0.137091	0.999992	-1	protein_coding	Synpo2l	synaptopodin 2-like [Source:MGI Symbol;Acc:MGI:1916010]	chr14	20658946	20668354	3	ensembl_havana	KNOWN	7.80414	7.10215	7.14361	7.66458	7.00847	6.79912	7.04794	7.2607	6.92892	7.75387	7.72738	7.04608
ENSMUSG00000005410	0.351945	1.27628	8.73626	8.61147	8.47284	8.8237	9.03701	1.60949	0.13732	0.999992	1	protein_coding	Mcm5	minichromosome maintenance deficient 5, cell division cycle 46 (S. cerevisiae) [Source:MGI Symbol;Acc:MGI:103197]	chr8	75109528	75128439	1	ensembl	KNOWN	8.72859	8.52972	8.57609	8.13188	8.58388	8.70277	8.99362	8.58043	8.89705	9.0014	9.09481	9.01483
ENSMUSG00000039781	0.359874	1.28331	8.96912	9.14244	8.99883	8.75948	8.97574	1.60766	0.13772	0.999992	-1	protein_coding	Cep131	centrosomal protein 131 [Source:MGI Symbol;Acc:MGI:107440]	chr11	120064430	120086827	7	ensembl_havana	KNOWN	9.05155	9.35537	9.0204	9.18506	9.13489	8.67654	8.64954	8.87474	8.75417	9.17168	8.95205	8.80351
ENSMUSG00000089762	-0.422785	-1.34051	9.12378	9.18986	9.08583	9.37313	8.84632	-1.60752	0.137752	0.999992	-1	protein_coding	Ier5l	immediate early response 5-like [Source:MGI Symbol;Acc:MGI:1919750]	chr2	30471537	30474219	1	ensembl_havana	KNOWN	9.15522	9.08811	9.32624	8.74507	9.08835	9.42405	9.45748	9.15506	9.50686	8.61006	9.12538	8.80351
ENSMUSG00000008153	-0.714994	-1.64148	6.57628	7.13454	7.30202	6.20804	5.66052	-1.6063	0.138019	0.999992	-1	protein_coding	Clstn3	calsyntenin 3 [Source:MGI Symbol;Acc:MGI:2178323]	chr6	124430759	124464794	7	ensembl_havana	KNOWN	7.01386	7.55853	6.83122	6.99437	7.17044	7.74124	6.67819	6.49407	5.45187	5.5728	5.71938	5.68939
ENSMUSG00000002289	-0.920394	-1.89263	12.807	12.3459	12.9891	13.0851	12.8079	-1.6046	0.138395	0.999992	-1	protein_coding	Angptl4	angiopoietin-like 4 [Source:MGI Symbol;Acc:MGI:1888999]	chr17	33773750	33781575	4	ensembl_havana	KNOWN	12.845	12.5201	11.6727	13.3243	13.6101	12.0329	13.2016	12.845	13.2087	13.2302	12.5576	12.6359
ENSMUSG00000022439	0.599407	1.51509	6.76829	6.89891	6.65527	6.5816	6.93738	1.60448	0.138422	0.999992	1	protein_coding	Parvg	parvin, gamma [Source:MGI Symbol;Acc:MGI:2158329]	chr15	84324026	84342978	7	ensembl_havana	KNOWN	6.43736	6.85911	7.40024	6.12616	7.00847	6.83118	6.71025	6.60232	6.43224	6.71639	6.99572	7.10002
ENSMUSG00000035638	0.694441	1.61826	11.1163	11.1819	10.3794	11.506	11.3979	1.60407	0.138513	0.999992	-1	protein_coding	Muc20	mucin 20 [Source:MGI Symbol;Acc:MGI:2385039]	chr16	32777419	32797435	2	ensembl_havana	KNOWN	10.7955	11.2764	11.4738	10.1531	10.4731	10.512	11.5216	10.8318	12.1646	11.4116	11.6946	11.0876
ENSMUSG00000030188	-0.583008	-1.49797	7.3718	7.38364	7.4738	7.5613	7.06844	-1.60331	0.13868	0.999992	-1	protein_coding	Magohb	mago-nashi homolog B (Drosophila) [Source:MGI Symbol;Acc:MGI:1913691]	chr6	131284388	131293244	7	ensembl_havana	KNOWN	7.0802	7.85248	7.21825	7.30875	7.40554	7.70709	7.27927	7.54016	7.86447	6.77589	7.55845	6.87099
ENSMUSG00000041263	0.306025	1.2363	8.7727	9.13497	8.95817	8.43422	8.56344	1.60266	0.138824	0.999992	-1	protein_coding	Rusc1	RUN and SH3 domain containing 1 [Source:MGI Symbol;Acc:MGI:1919546]	chr3	89083981	89093311	7	ensembl_havana	KNOWN	8.99249	9.22792	9.18452	8.93352	9.12175	8.81924	8.5644	8.34102	8.39723	8.55168	8.80118	8.33746
ENSMUSG00000031722	-1.72603	-3.30816	7.67689	7.91432	8.12468	8.09211	6.57645	-1.60081	0.139234	0.999992	-1	protein_coding	Hp	haptoglobin [Source:MGI Symbol;Acc:MGI:96211]	chr8	109575130	109579172	1	ensembl	KNOWN	7.93539	7.32933	8.47825	6.89035	7.60765	9.87606	8.31619	9.08837	6.87177	7.32645	6.45635	5.94654
ENSMUSG00000073295	0.325832	1.25339	7.74878	7.89724	7.62834	7.7063	7.76323	1.60045	0.139313	0.999992	1	protein_coding	Nudt11	nudix (nucleoside diphosphate linked moiety X)-type motif 11 [Source:MGI Symbol;Acc:MGI:1930957]	chrX	6047453	6055110	1	ensembl_havana	KNOWN	7.80414	8.09655	7.79103	7.49761	7.75114	7.63627	7.42162	7.89262	7.80466	7.63035	7.89287	7.76646
ENSMUSG00000031953	-0.251993	-1.19085	9.65521	9.64745	9.76196	9.67445	9.53696	-1.60035	0.139336	0.999992	-1	protein_coding	Tmem170	transmembrane protein 170 [Source:MGI Symbol;Acc:MGI:106426]	chr8	111864898	111876675	1	ensembl	KNOWN	9.67325	9.61253	9.65658	9.90877	9.766	9.6111	9.66393	9.69285	9.66658	9.31896	9.60474	9.68718
ENSMUSG00000042515	0.308854	1.23872	7.53929	7.66644	7.33215	7.592	7.56657	1.59898	0.139641	0.999992	1	protein_coding	Mum1l1	melanoma associated antigen (mutated) 1-like 1 [Source:MGI Symbol;Acc:MGI:2445062]	chrX	139210042	139238335	8	ensembl_havana	KNOWN	7.49929	7.74198	7.75806	7.0437	7.48981	7.46294	7.68627	7.62816	7.46158	7.51286	7.69514	7.49171
ENSMUSG00000060063	-0.403502	-1.32272	7.43263	7.27434	7.4322	7.63481	7.38916	-1.59731	0.140013	0.999992	1	protein_coding	Alox5ap	arachidonate 5-lipoxygenase activating protein [Source:MGI Symbol;Acc:MGI:107505]	chr5	149264767	149288153	4	ensembl_havana	KNOWN	7.23383	7.16774	7.42146	6.9433	7.68118	7.67212	7.55118	7.61098	7.74226	7.40392	7.46594	7.29762
ENSMUSG00000029547	0.275047	1.21003	11.738	11.7677	11.6403	11.6981	11.8458	1.59602	0.140302	0.999992	-1	protein_coding	Ints1	integrator complex subunit 1 [Source:MGI Symbol;Acc:MGI:1915760]	chr5	139751282	139775674	10	ensembl_havana	KNOWN	11.9702	11.6208	11.712	11.7427	11.4021	11.7761	11.6968	11.6718	11.7257	11.8025	11.8214	11.9135
ENSMUSG00000030545	-0.319604	-1.24799	11.8899	11.656	11.8536	12.086	11.964	-1.59404	0.140744	0.999992	-1	protein_coding	Pex11a	peroxisomal biogenesis factor 11 alpha [Source:MGI Symbol;Acc:MGI:1338788]	chr7	79735957	79743131	3	ensembl_havana	KNOWN	11.682	11.7822	11.504	12.0969	11.8802	11.5837	12.1708	12.1225	11.9648	12.1256	11.9431	11.8232
ENSMUSG00000037962	0.44672	1.36294	6.6234	6.62595	6.4886	6.53483	6.84421	1.59281	0.14102	0.999992	1	protein_coding	Fam101a	family with sequence similarity 101, member A [Source:MGI Symbol;Acc:MGI:1920371]	chr5	125003221	125012547	3	ensembl_havana	KNOWN	6.38583	6.59872	6.89328	6.12616	6.95017	6.38948	6.46924	6.4171	6.71815	6.77589	6.88574	6.87099
ENSMUSG00000091649	-0.480285	-1.39502	6.84413	6.71226	6.85986	7.06854	6.73585	-1.59245	0.1411	0.999992	-1	protein_coding	Phf11b	PHD finger protein 11B [Source:MGI Symbol;Acc:MGI:3645789]	chr14	59320964	59341351	1	ensembl_havana	KNOWN	6.33239	6.66078	7.14361	6.65668	7.09173	6.83118	6.99687	7.14614	7.06259	7.08905	6.63692	6.48158
ENSMUSG00000017679	-0.194087	-1.144	10.8096	10.7949	10.9006	10.8156	10.7272	-1.5919	0.141225	0.999992	1	protein_coding	Ttpal	tocopherol (alpha) transfer protein-like [Source:MGI Symbol;Acc:MGI:1923330]	chr2	163602314	163619013	7	ensembl_havana	KNOWN	10.8465	10.7139	10.8243	10.9778	10.938	10.7859	10.8633	10.8263	10.7571	10.7343	10.6632	10.7841
ENSMUSG00000048930	0.232715	1.17504	10.4578	10.5454	10.4288	10.3705	10.4867	1.59181	0.141244	0.999992	-1	protein_coding	Tada3	transcriptional adaptor 3 [Source:MGI Symbol;Acc:MGI:1915724]	chr6	113366025	113377883	7	ensembl_havana	KNOWN	10.5832	10.443	10.61	10.3125	10.4496	10.5243	10.3686	10.2538	10.4892	10.3861	10.6166	10.4572
ENSMUSG00000051517	0.873093	1.83158	8.61417	8.32213	7.79756	8.99425	9.34276	1.59149	0.141317	0.999992	-1	protein_coding	Arhgef39	Rho guanine nucleotide exchange factor (GEF) 39 [Source:MGI Symbol;Acc:MGI:3036286]	chr4	43496142	43499695	10	ensembl_havana	KNOWN	8.36602	8.74556	7.85481	8.4389	7.19575	7.75802	8.84991	9.64724	8.48559	9.83479	9.23596	8.95754
ENSMUSG00000053965	0.33171	1.2585	9.62625	9.8793	9.76187	9.32478	9.53907	1.59122	0.141377	0.999992	1	protein_coding	Pde5a	phosphodiesterase 5A, cGMP-specific [Source:MGI Symbol;Acc:MGI:2651499]	chr3	122728947	122859374	4	ensembl_havana	KNOWN	9.99464	9.67777	9.96548	10.0208	9.47179	9.79303	9.36484	9.36427	9.24523	9.54955	9.38488	9.68277
ENSMUSG00000028413	-0.313974	-1.24313	12.1103	12.037	12.2339	12.1438	12.0267	-1.58967	0.141726	0.999992	-1	protein_coding	B4galt1	UDP-Gal:betaGlcNAc beta 1,4- galactosyltransferase, polypeptide 1 [Source:MGI Symbol;Acc:MGI:95705]	chr4	40804602	40854005	2	ensembl_havana	KNOWN	12.1363	11.9944	11.9803	12.4328	12.2394	12.0295	12.4018	12.0495	11.9801	12.1775	11.9491	11.9534
ENSMUSG00000031304	-0.404493	-1.32362	7.07101	6.96352	7.26497	7.0793	6.97626	-1.58922	0.141827	0.999992	-1	protein_coding	Il2rg	interleukin 2 receptor, gamma chain [Source:MGI Symbol;Acc:MGI:96551]	chrX	101264378	101268255	4	ensembl_havana	KNOWN	6.67056	7.10215	7.11785	6.91707	7.58866	7.28917	6.86066	7.21596	7.16128	6.91472	6.99572	7.01833
ENSMUSG00000055523	0.666596	1.58732	6.71373	6.66619	6.05997	7.0342	7.09458	1.5892	0.141831	0.999992	-1	protein_coding	Gucy2g	guanylate cyclase 2g [Source:MGI Symbol;Acc:MGI:106025]	chr19	55198297	55241236	1	ensembl_havana	KNOWN	6.53521	6.91111	6.55225	6.29863	6.13162	5.74965	7.09727	6.79714	7.2082	7.34621	7.62841	6.30911
ENSMUSG00000034825	0.60945	1.52568	7.82802	8.38071	7.48097	7.87034	7.58006	1.58896	0.141886	0.999992	-1	protein_coding	Nrip3	nuclear receptor interacting protein 3 [Source:MGI Symbol;Acc:MGI:1925843]	chr7	109758055	109782025	2	ensembl_havana	KNOWN	7.91735	8.86242	8.36235	7.53259	7.51013	7.4002	7.55118	7.78952	8.27032	7.88125	7.75891	7.10002
ENSMUSG00000030786	-0.725591	-1.65358	7.04349	7.59022	7.68916	6.76062	6.13398	-1.58758	0.142197	0.999992	1	protein_coding	Itgam	integrin alpha M [Source:MGI Symbol;Acc:MGI:96607]	chr7	128062640	128128160	9	ensembl_havana	KNOWN	7.11227	8.09655	7.56183	7.40627	8.44302	7.21821	6.57749	7.1221	6.58227	6.07727	6.11017	6.21448
ENSMUSG00000074500	-0.553095	-1.46723	5.81563	5.91943	6.1592	5.74861	5.43528	-1.58564	0.142638	0.999992	-1	protein_coding	Zfp558	zinc finger protein 558 [Source:MGI Symbol;Acc:MGI:1921681]	chr9	18455575	18478268	4	ensembl_havana	KNOWN	5.46245	6.35771	5.93814	5.98177	6.50001	5.99581	5.48785	6.15802	5.59997	5.5728	5.27193	5.46112
ENSMUSG00000024990	-0.823058	-1.76915	6.55246	6.38477	6.72626	6.79019	6.30862	-1.58538	0.142696	0.999992	-1	protein_coding	Rbp4	retinol binding protein 4, plasma [Source:MGI Symbol;Acc:MGI:97879]	chr19	38116620	38125321	2	ensembl	KNOWN	6.09632	6.39471	6.66328	6.21497	6.32754	7.63627	7.19114	6.49407	6.68536	6.6857	5.84224	6.39792
ENSMUSG00000047098	0.289453	1.22218	10.5542	10.6495	10.5217	10.442	10.6037	1.58406	0.142995	0.999992	1	protein_coding	Rnf31	ring finger protein 31 [Source:MGI Symbol;Acc:MGI:1934704]	chr14	55591708	55603693	5	ensembl_havana	KNOWN	10.6584	10.7536	10.5365	10.6851	10.5164	10.3637	10.2482	10.5815	10.4963	10.7859	10.5551	10.4701
ENSMUSG00000047044	-0.275612	-1.21051	9.64113	9.77156	9.7937	9.62637	9.3729	-1.58351	0.143122	0.999992	1	protein_coding	D030056L22Rik	RIKEN cDNA D030056L22 gene [Source:MGI Symbol;Acc:MGI:3583960]	chr19	18713193	18718428	2	ensembl	KNOWN	9.55576	9.83744	9.92148	9.80173	9.88748	9.6919	9.54453	9.64302	9.69156	9.27324	9.57405	9.27141
ENSMUSG00000035270	-0.875611	-1.83479	6.05002	6.07138	6.70858	5.82927	5.59085	-1.58305	0.143224	0.999992	1	protein_coding	Impg2	interphotoreceptor matrix proteoglycan 2 [Source:MGI Symbol;Acc:MGI:3044955]	chr16	56204313	56273756	4	ensembl_havana	KNOWN	5.46245	6.93642	5.81528	6.86313	7.00847	6.25413	5.15665	6.15802	6.17315	5.87446	5.35681	5.54129
ENSMUSG00000030643	-0.610163	-1.52643	6.46225	6.47409	6.58991	6.63966	6.14533	-1.58276	0.143293	0.999992	1	protein_coding	Rab30	RAB30, member RAS oncogene family [Source:MGI Symbol;Acc:MGI:1923235]	chr7	92741603	92837117	3	ensembl_havana	KNOWN	6.67056	6.19945	6.55225	6.29863	7.17044	6.30067	6.43127	6.53106	6.95666	6.58948	5.84224	6.00426
ENSMUSG00000019852	-0.75785	-1.69097	7.59311	7.62679	7.84026	7.72488	7.1805	-1.57945	0.144047	0.999992	-1	protein_coding	Arfgef3	ARFGEF family member 3 [Source:MGI Symbol;Acc:MGI:106387]	chr10	18588011	18743758	1	ensembl	KNOWN	7.84288	8.02757	7.00993	7.28843	8.2869	7.94544	7.47858	7.90676	7.78931	6.58948	7.52215	7.42987
ENSMUSG00000047003	0.431387	1.34853	8.16179	8.22535	8.00496	8.10293	8.31393	1.5782	0.144332	0.999992	1	protein_coding	Zfp41	zinc finger protein 41 [Source:MGI Symbol;Acc:MGI:99186]	chr15	75616679	75625300	4	ensembl_havana	KNOWN	8.00535	8.2758	8.39489	7.68026	8.38918	7.94544	8.174	8.09147	8.04332	8.20723	8.64116	8.09338
ENSMUSG00000056537	-0.221595	-1.16602	12.1055	11.9991	12.0932	12.2287	12.1012	-1.57722	0.144557	0.999992	-1	protein_coding	Rlim	ring finger protein, LIM domain interacting [Source:MGI Symbol;Acc:MGI:1342291]	chrX	103957163	103981284	3	ensembl_havana	KNOWN	11.8327	12.0983	12.0662	12.1977	12.1213	11.9605	12.1592	12.3011	12.2258	12.1055	12.1144	12.0838
ENSMUSG00000027316	-0.745702	-1.67679	6.21341	5.81228	6.17747	6.62221	6.2417	-1.57663	0.144693	0.999992	-1	protein_coding	Gfra4	glial cell line derived neurotrophic factor family receptor alpha 4 [Source:MGI Symbol;Acc:MGI:1341873]	chr2	131039632	131043088	8	ensembl_havana	KNOWN	5.35936	5.64552	6.43195	5.50643	6.32754	6.69843	6.67819	6.20456	6.98388	6.1689	6.29362	6.26257
ENSMUSG00000026890	-0.667366	-1.58817	5.47446	5.75968	6.07148	5.21112	4.85557	-1.57623	0.144785	0.999992	-1	protein_coding	Lhx6	LIM homeobox protein 6 [Source:MGI Symbol;Acc:MGI:1306803]	chr2	36081953	36105408	9	ensembl_havana	KNOWN	5.35936	5.92382	5.99585	5.93024	6.2329	6.05131	5.81716	5.18148	4.63473	4.39446	4.98242	5.18981
ENSMUSG00000046865	-0.333855	-1.26038	8.33121	8.13532	8.4614	8.36796	8.36018	-1.57621	0.144789	0.999992	1	protein_coding	Fbl	fibrillarin [Source:MGI Symbol;Acc:MGI:95486]	chr7	28169748	28179269	1	ensembl	KNOWN	8.02232	8.18368	8.19995	8.273	8.60292	8.50826	8.0542	8.50805	8.54162	8.418	8.1759	8.48665
ENSMUSG00000029130	0.436143	1.35298	7.35229	7.87481	7.65908	6.82743	7.04784	1.57567	0.144914	0.999992	1	protein_coding	Rnf32	ring finger protein 32 [Source:MGI Symbol;Acc:MGI:1861747]	chr5	29195992	29228457	12	ensembl_havana	KNOWN	7.68129	8.34359	7.59955	7.77093	7.44829	7.75802	6.61184	6.94153	6.92892	6.91472	7.23876	6.99005
ENSMUSG00000004446	0.290946	1.22344	11.8889	11.8212	11.6269	12.0054	12.102	1.57394	0.145312	0.999992	-1	protein_coding	Bid	BH3 interacting domain death agonist [Source:MGI Symbol;Acc:MGI:108093]	chr6	120891930	120916853	5	ensembl_havana	KNOWN	11.7408	11.7935	11.9294	11.5342	11.4237	11.9228	12.0405	11.9531	12.0225	12.1994	11.9533	12.1532
ENSMUSG00000040177	-0.230566	-1.1733	8.30308	8.49969	8.39341	8.32804	7.99119	-1.57286	0.145562	0.999992	-1	protein_coding	2310057M21Rik	RIKEN cDNA 2310057M21 gene [Source:MGI Symbol;Acc:MGI:1915527]	chr7	131342718	131362698	1	ensembl	KNOWN	8.40537	8.45287	8.64084	8.25217	8.40011	8.52796	8.41677	8.22163	8.3457	7.98574	7.93489	8.05293
ENSMUSG00000074811	0.22006	1.16478	9.22411	9.30514	9.21942	9.11877	9.25311	1.57216	0.145723	0.999992	1	protein_coding	Hps6	Hermansky-Pudlak syndrome 6 [Source:MGI Symbol;Acc:MGI:2181763]	chr19	46003478	46006173	1	ensembl	KNOWN	9.28747	9.26835	9.3596	9.19054	9.2957	9.17201	9.15374	9.04426	9.15829	9.06242	9.30167	9.39523
ENSMUSG00000030761	0.314486	1.24357	11.5018	11.661	11.5985	11.2479	11.4999	1.57201	0.145756	0.999992	-1	protein_coding	Myo7a	myosin VIIA [Source:MGI Symbol;Acc:MGI:104510]	chr7	98051060	98119524	12	ensembl_havana	KNOWN	11.7725	11.5135	11.6968	11.8164	11.3008	11.6782	11.2985	11.3286	11.1166	11.6238	11.3562	11.5198
ENSMUSG00000037548	-0.931818	-1.90768	6.53594	6.16817	6.50163	7.03616	6.43779	-1.57016	0.146186	0.999992	1	protein_coding	H2-DMb2	histocompatibility 2, class II, locus Mb2 [Source:MGI Symbol;Acc:MGI:95923]	chr17	34143307	34151553	3	ensembl_havana	KNOWN	6.15906	6.24067	6.10479	6.3777	6.50001	6.62717	6.57749	8.2662	6.26478	5.97943	6.73533	6.59862
ENSMUSG00000057561	-0.188304	-1.13942	11.5488	11.5166	11.5369	11.6548	11.4869	-1.57009	0.146202	0.999992	1	protein_coding	Eif1a	eukaryotic translation initiation factor 1A [Source:MGI Symbol;Acc:MGI:95298]	chr18	46597704	46610225	2	ensembl	KNOWN	11.4507	11.4977	11.6013	11.4993	11.594	11.5175	11.6583	11.5996	11.7065	11.3796	11.533	11.548
ENSMUSG00000039033	0.243426	1.1838	9.24687	9.1296	9.02628	9.34576	9.48586	1.56977	0.146275	0.999992	-1	protein_coding	Tasp1	taspase, threonine aspartase 1 [Source:MGI Symbol;Acc:MGI:1923062]	chr2	139833480	140066805	4	ensembl_havana	KNOWN	9.0181	9.33648	9.03424	9.19054	8.96128	8.92702	9.41434	9.27985	9.34308	9.49305	9.50598	9.45854
ENSMUSG00000043621	0.29393	1.22598	8.64097	8.68937	8.50973	8.62525	8.73955	1.56931	0.146383	0.999992	-1	protein_coding	Ubxn10	UBX domain protein 10 [Source:MGI Symbol;Acc:MGI:2443123]	chr4	138709837	138737167	5	ensembl_havana	KNOWN	8.98385	8.46161	8.62264	8.4663	8.52519	8.53771	8.5556	8.70706	8.6131	8.91141	8.65798	8.64925
ENSMUSG00000037752	0.366082	1.28885	8.19247	8.31745	8.31085	7.89106	8.25053	1.56809	0.146666	0.999992	-1	protein_coding	Xkr8	X Kell blood group precursor related family member 8 homolog [Source:MGI Symbol;Acc:MGI:2685877]	chr4	132724897	132732546	3	ensembl_havana	KNOWN	8.28395	8.40834	8.26007	8.3825	8.17681	8.37324	7.93716	8.25519	7.48082	8.26028	8.32029	8.17104
ENSMUSG00000039956	-1.8096	-3.50546	4.95381	4.8885	5.02789	5.78454	4.11433	-1.56795	0.146698	0.999992	1	protein_coding	Mrap	melanocortin 2 receptor accessory protein [Source:MGI Symbol;Acc:MGI:1924287]	chr16	90738324	90749785	4	ensembl_havana	KNOWN	4.8524	4.73478	5.07832	4.05577	4.43772	6.59018	6.71025	6.49407	4.14931	5.27582	3.03489	4.03227
ENSMUSG00000024160	0.2456	1.18559	10.9761	10.9408	10.8129	11.0165	11.1343	1.56732	0.146845	0.999992	1	protein_coding	Spsb3	splA/ryanodine receptor domain and SOCS box containing 3 [Source:MGI Symbol;Acc:MGI:1891471]	chr17	24886643	24892152	9	ensembl_havana	KNOWN	10.9762	10.7888	11.0573	10.6596	10.7458	11.0333	11.0519	10.978	11.0197	11.1724	11.1246	11.1058
ENSMUSG00000021367	-0.808867	-1.75183	6.63957	6.55841	6.93931	6.74427	6.3163	-1.56601	0.147149	0.999992	1	protein_coding	Edn1	endothelin 1 [Source:MGI Symbol;Acc:MGI:95283]	chr13	42301270	42307989	1	ensembl	KNOWN	6.15906	7.3101	6.20607	6.99437	7.56943	6.25413	6.94392	6.85664	6.43224	6.45032	6.49432	6.00426
ENSMUSG00000049300	0.280839	1.2149	9.598	9.69226	9.46041	9.59517	9.64417	1.56351	0.147733	0.999992	-1	protein_coding	Prmt6	protein arginine N-methyltransferase 6 [Source:MGI Symbol;Acc:MGI:2139971]	chr3	110246109	110250998	3	ensembl_havana	KNOWN	9.69458	9.78963	9.59256	9.52175	9.35869	9.50081	9.63916	9.69692	9.44943	9.62834	9.88753	9.41664
ENSMUSG00000020224	-0.253675	-1.19224	8.63978	8.58498	8.69487	8.71154	8.56775	-1.56327	0.147789	0.999992	1	protein_coding	Llph	LLP homolog, long-term synaptic facilitation (Aplysia) [Source:MGI Symbol;Acc:MGI:1913475]	chr10	120227070	120232071	2	ensembl_havana	KNOWN	8.72859	8.53801	8.48834	8.79634	8.7122	8.57605	8.82084	8.64091	8.67287	8.66617	8.66632	8.37075
ENSMUSG00000054027	-0.289082	-1.22186	9.87028	9.92465	10.0245	9.86061	9.67136	-1.56252	0.147965	0.999992	1	protein_coding	Nt5dc3	5'-nucleotidase domain containing 3 [Source:MGI Symbol;Acc:MGI:3513266]	chr10	86779005	86838389	1	ensembl	KNOWN	9.93315	10.0437	9.79714	10.0269	10.2617	9.78487	9.91498	9.96706	9.6998	9.64039	9.6177	9.756
ENSMUSG00000050315	0.408022	1.32687	8.45163	8.37288	8.37319	8.32606	8.73439	1.56171	0.148155	0.999992	-1	protein_coding	Synpo2	synaptopodin 2 [Source:MGI Symbol;Acc:MGI:2153070]	chr3	123076519	123236149	7	ensembl_havana	KNOWN	8.02232	8.3341	8.76222	8.1878	8.50508	8.42668	8.18545	8.54469	8.24804	8.87105	8.54494	8.78716
ENSMUSG00000026107	-0.444346	-1.3607	12.197	12.3754	12.5152	12.1009	11.7964	-1.5602	0.148508	0.999992	-1	protein_coding	Nabp1	nucleic acid binding protein 1 [Source:MGI Symbol;Acc:MGI:1923258]	chr1	51465862	51478425	10	ensembl_havana	KNOWN	12.0827	12.9049	12.1384	12.6075	12.682	12.256	12.0507	12.2528	11.9994	11.8034	11.7778	11.8081
ENSMUSG00000014075	0.279723	1.21396	9.37867	9.42742	9.18178	9.4357	9.46979	1.56016	0.148518	0.999992	1	protein_coding	Tctex1d2	Tctex1 domain containing 2 [Source:MGI Symbol;Acc:MGI:1913311]	chr16	32419702	32429099	3	ensembl_havana	KNOWN	9.49625	9.43744	9.34857	9.22302	8.9905	9.33182	9.47158	9.26894	9.5666	9.59981	9.53814	9.27141
ENSMUSG00000073421	-0.659213	-1.57922	12.5708	12.4136	12.3898	13.0813	12.3983	-1.55954	0.148663	0.999992	1	protein_coding	H2-Ab1	histocompatibility 2, class II antigen A, beta 1 [Source:MGI Symbol;Acc:MGI:103070]	chr17	34263209	34269418	3	ensembl_havana	KNOWN	12.3706	12.4255	12.4446	11.804	12.8202	12.5453	12.5179	13.7302	12.9958	12.2716	12.4542	12.4691
ENSMUSG00000062488	0.460704	1.37621	8.99755	9.14861	8.88578	8.87898	9.07685	1.559	0.148792	0.999992	1	protein_coding	Ifit3b	interferon-induced protein with tetratricopeptide repeats 3B [Source:MGI Symbol;Acc:MGI:3698419]	chr19	34607970	34613401	1	ensembl_havana	KNOWN	8.90368	8.98271	9.55944	8.68416	9.06107	8.9121	8.47392	9.14912	9.0139	9.13238	9.15531	8.94286
ENSMUSG00000035439	-0.350211	-1.27475	7.80912	7.4124	7.58019	8.21315	8.03074	-1.5586	0.148885	0.999992	-1	protein_coding	Haus8	4HAUS augmin-like complex, subunit 8 [Source:MGI Symbol;Acc:MGI:1923728]	chr8	71248561	71272934	8	ensembl_havana	KNOWN	7.23383	7.36705	7.63631	7.49761	7.58866	7.65431	8.10332	8.04106	8.49508	7.79759	8.25544	8.03919
ENSMUSG00000023277	0.246592	1.1864	9.48282	9.61028	9.55923	9.28313	9.47866	1.55684	0.1493	0.999992	1	protein_coding	Twf2	twinfilin, actin-binding protein, homolog 2 (Drosophila) [Source:MGI Symbol;Acc:MGI:1346078]	chr9	106203108	106215389	5	ensembl_havana	KNOWN	9.74146	9.44628	9.6431	9.4412	9.56215	9.67433	9.30311	9.16686	9.37941	9.5749	9.51524	9.34585
ENSMUSG00000038271	0.608498	1.52467	9.94043	10.2075	10.1488	9.42783	9.97758	1.55626	0.149437	0.999992	1	protein_coding	Iffo1	intermediate filament family orphan 1 [Source:MGI Symbol;Acc:MGI:2444516]	chr6	125145241	125161782	10	ensembl_havana	KNOWN	9.93315	10.8483	9.8411	10.3789	10.0628	10.0046	9.18259	9.76838	9.33253	10.3742	9.75305	9.80554
ENSMUSG00000028848	0.284746	1.2182	9.36496	9.42731	9.25111	9.33645	9.44499	1.55552	0.149613	0.999992	1	protein_coding	Gpn2	GPN-loop GTPase 2 [Source:MGI Symbol;Acc:MGI:2140368]	chr4	133584362	133591735	3	ensembl_havana	KNOWN	9.52035	9.36938	9.39221	9.39444	9.1018	9.25708	9.36484	9.32794	9.31656	9.6121	9.57405	9.14882
ENSMUSG00000074513	0.259446	1.19702	9.22801	9.25282	9.12697	9.19933	9.33293	1.55522	0.149684	0.999992	-1	protein_coding	Arfip1	ADP-ribosylation factor interacting protein 1 [Source:MGI Symbol;Acc:MGI:1277120]	chr3	84496093	84582625	3	ensembl_havana	KNOWN	9.39563	9.08811	9.27471	9.13472	9.06794	9.17826	9.33431	9.01844	9.24523	9.2472	9.49197	9.25961
ENSMUSG00000029627	0.287142	1.22022	9.34266	9.38844	9.42407	9.11768	9.44046	1.55475	0.149793	0.999992	-1	protein_coding	Zkscan14	zinc finger with KRAB and SCAN domains 14 [Source:MGI Symbol;Acc:MGI:1914485]	chr5	145194946	145201868	3	ensembl_havana	KNOWN	9.67325	9.1435	9.34857	9.51302	9.32467	9.43452	9.00658	9.10686	9.23959	9.50189	9.42966	9.38983
ENSMUSG00000029154	-0.343529	-1.26886	11.098	11.0421	11.1273	11.2404	10.9821	-1.55473	0.149799	0.999992	1	protein_coding	Cwh43	cell wall biogenesis 43 C-terminal homolog (S. cerevisiae) [Source:MGI Symbol;Acc:MGI:2444131]	chr5	73406075	73453435	3	ensembl_havana	KNOWN	11.2109	11.0135	10.9018	11.0323	11.4516	10.898	11.0202	11.3404	11.3607	10.8651	11.0292	11.0521
ENSMUSG00000049717	0.231847	1.17434	9.63106	9.68974	9.6185	9.5277	9.68831	1.55239	0.150354	0.999992	-1	protein_coding	Lig4	ligase IV, DNA, ATP-dependent [Source:MGI Symbol;Acc:MGI:1335098]	chr8	9970020	9977686	2	ensembl	KNOWN	9.71038	9.72936	9.62949	9.65469	9.51768	9.68314	9.61396	9.64724	9.3219	9.62834	9.64327	9.79331
ENSMUSG00000044916	0.374842	1.2967	6.56301	6.78425	6.68026	6.25833	6.52919	1.55122	0.150632	0.999992	1	protein_coding	1700029I15Rik	RIKEN cDNA 1700029I15 gene [Source:MGI Symbol;Acc:MGI:1916742]	chr2	92382538	92385708	4	ensembl_havana	KNOWN	6.38583	7.16774	6.79916	6.62462	6.61705	6.79912	6.13319	6.37703	6.26478	6.62227	6.56738	6.39792
ENSMUSG00000032392	0.315044	1.24405	9.35869	9.30815	9.19739	9.36248	9.56676	1.55055	0.150791	0.999992	1	protein_coding	Parp16	poly (ADP-ribose) polymerase family, member 16 [Source:MGI Symbol;Acc:MGI:2446133]	chr9	65214690	65239219	1	ensembl	KNOWN	9.50232	9.28814	9.134	9.3559	8.89329	9.34298	9.43847	9.35398	9.29498	9.68375	9.42966	9.58686
ENSMUSG00000033813	0.161185	1.11821	10.8106	10.8208	10.7419	10.7987	10.881	1.55018	0.15088	0.999992	1	protein_coding	Tcea1	transcription elongation factor A (SII) 1 [Source:MGI Symbol;Acc:MGI:1196624]	chr1	4857814	4897909	2	ensembl_havana	KNOWN	10.8176	10.8009	10.844	10.7159	10.7199	10.79	10.7789	10.7518	10.8654	10.8753	10.8669	10.9007
ENSMUSG00000043290	0.277095	1.21175	8.78272	8.85629	8.80037	8.62653	8.84771	1.54941	0.151064	0.999992	-1	protein_coding	Zfp784	zinc finger protein 784 [Source:MGI Symbol;Acc:MGI:3606042]	chr7	5034439	5038446	1	ensembl_havana	KNOWN	8.85714	8.82225	8.88948	8.60421	8.8699	8.92702	8.42645	8.69896	8.75417	8.74273	9.0381	8.76229
ENSMUSG00000021025	-0.380151	-1.30148	11.3003	11.2931	11.3342	11.4564	11.1174	-1.54684	0.151676	0.999992	-1	protein_coding	Nfkbia	nuclear factor of kappa light polypeptide gene enhancer in B cells inhibitor, alpha [Source:MGI Symbol;Acc:MGI:104741]	chr12	55489411	55492647	1	ensembl	KNOWN	11.2936	11.2131	11.3726	11.2554	11.6141	11.1332	11.5362	11.3482	11.485	11.5002	10.8172	11.0349
ENSMUSG00000079283	0.27172	1.20725	7.71692	7.9469	7.5115	7.78648	7.6228	1.54616	0.151839	0.999992	-1	protein_coding	2310009B15Rik	RIKEN cDNA 2310009B15 gene [Source:MGI Symbol;Acc:MGI:1916799]	chr1	138851983	138856852	3	ensembl_havana	KNOWN	7.97079	7.83912	8.03079	7.36805	7.53017	7.63627	7.71815	7.61098	8.03032	7.67792	7.67874	7.51174
ENSMUSG00000025978	0.445209	1.36151	7.73267	7.84641	7.58374	7.659	7.84153	1.54474	0.152179	0.999992	-1	protein_coding	Rftn2	raftlin family member 2 [Source:MGI Symbol;Acc:MGI:1921263]	chr1	55170159	55226782	5	ensembl_havana	KNOWN	7.57025	7.60663	8.36235	7.4798	7.76811	7.5033	7.42162	7.66191	7.89347	7.8539	7.92102	7.74969
ENSMUSG00000029312	0.258046	1.19586	9.05824	9.12539	9.03997	8.94749	9.12011	1.54473	0.152183	0.999992	-1	protein_coding	Klhl8	kelch-like 8 [Source:MGI Symbol;Acc:MGI:2179430]	chr5	103861973	103911259	5	ensembl_havana	KNOWN	9.12411	9.17041	9.08165	9.00997	8.97597	9.13396	9.13614	8.86028	8.84604	9.21531	9.24712	8.89789
ENSMUSG00000005125	-0.446042	-1.3623	17.1505	17.1442	17.228	17.2961	16.9338	-1.54425	0.152298	0.999992	-1	protein_coding	Ndrg1	N-myc downstream regulated gene 1 [Source:MGI Symbol;Acc:MGI:1341799]	chr15	66929321	66969640	13	ensembl_havana	KNOWN	16.9003	17.4776	17.0547	17.1443	17.5631	16.9765	17.3601	17.5586	16.9695	16.9039	17.0867	16.8108
ENSMUSG00000036106	-0.471077	-1.38614	11.1968	11.229	11.233	11.3962	10.9291	-1.54368	0.152433	0.999992	1	protein_coding	Prr5	proline rich 5 (renal) [Source:MGI Symbol;Acc:MGI:1924714]	chr15	84669620	84703673	2	ensembl_havana	KNOWN	11.6645	10.8878	11.1348	11.2724	11.2743	11.1523	11.6837	11.5017	11.0031	10.9579	11.117	10.7123
ENSMUSG00000030528	0.676972	1.59878	6.56969	6.80708	6.42823	6.37267	6.67079	1.54302	0.152593	0.999992	-1	protein_coding	Blm	Bloom syndrome, RecQ helicase-like [Source:MGI Symbol;Acc:MGI:1328362]	chr7	80454993	80535119	2	ensembl	KNOWN	6.97951	7.00979	6.43195	6.7488	6.54008	5.99581	6.31098	7.07277	5.73427	6.71639	6.73533	6.56065
ENSMUSG00000022881	0.278192	1.21267	8.26943	8.3631	8.14427	8.25549	8.31485	1.54236	0.152752	0.999992	-1	protein_coding	Rfc4	replication factor C (activator 1) 4 [Source:MGI Symbol;Acc:MGI:2146571]	chr16	23113943	23127737	5	ensembl_havana	KNOWN	8.62128	8.25583	8.21217	8.19873	7.92769	8.30638	8.21926	8.24409	8.30311	8.31144	8.34127	8.29184
ENSMUSG00000041438	-0.21669	-1.16206	10.8744	10.9492	11.0181	10.839	10.6912	-1.54222	0.152786	0.999992	1	protein_coding	Cirh1a	cirrhosis, autosomal recessive 1A (human) [Source:MGI Symbol;Acc:MGI:1096573]	chr8	106893640	106923093	1	ensembl	KNOWN	11.0255	10.8112	11.0108	10.9699	10.9211	11.1634	10.858	10.779	10.8799	10.5926	10.7304	10.7507
ENSMUSG00000049191	0.446239	1.36248	9.60006	10.0909	9.92107	9.05594	9.33237	1.54214	0.152804	0.999992	-1	protein_coding	Rgag4	retrotransposon gag domain containing 4 [Source:MGI Symbol;Acc:MGI:3045324]	chrX	102066544	102071304	4	ensembl_havana	KNOWN	10.0032	10.4886	9.78081	10.2509	9.81174	9.7006	8.954	9.33842	8.87541	9.30388	9.46355	9.22968
ENSMUSG00000099398	-2.00831	-4.02312	3.98375	3.90959	5.20722	3.76443	3.05374	-1.5404	0.153224	0.999992	-1	protein_coding	Ms4a14	membrane-spanning 4-domains, subfamily A, member 14 [Source:MGI Symbol;Acc:MGI:2686122]	chr19	11301249	11314454	1	havana	KNOWN	2.9264	6.15702	2.64536	5.43429	5.77652	4.41085	3.37238	4.87114	3.04977	1.7315	3.92797	3.50176
ENSMUSG00000038827	-0.241321	-1.18207	10.1269	10.1949	10.2797	10.0948	9.93818	-1.53871	0.153633	0.999992	1	protein_coding	Fam206a	family with sequence similarity 206, member A [Source:MGI Symbol;Acc:MGI:2677850]	chr4	56802345	56809601	4	ensembl_havana	KNOWN	10.3644	10.0437	10.1767	10.2846	10.3347	10.2197	10.0805	10.1206	10.0832	9.75572	9.95715	10.1017
ENSMUSG00000050796	0.264108	1.20089	8.662	8.74895	8.44567	8.74627	8.7071	1.53833	0.153724	0.999992	-1	protein_coding	B3galt6	UDP-Gal:betaGal beta 1,3-galactosyltransferase, polypeptide 6 [Source:MGI Symbol;Acc:MGI:2152819]	chr4	155989466	155992649	1	ensembl_havana	KNOWN	8.92188	8.53801	8.78695	8.3037	8.51517	8.51815	8.84991	8.58043	8.80847	8.65036	8.78595	8.68498
ENSMUSG00000021149	-0.241591	-1.1823	11.46	11.4928	11.5469	11.494	11.3064	-1.53767	0.153886	0.999992	-1	protein_coding	Gtpbp4	GTP binding protein 4 [Source:MGI Symbol;Acc:MGI:1916487]	chr13	8972071	8996017	1	ensembl	KNOWN	11.6846	11.3418	11.4521	11.6827	11.5333	11.4247	11.5769	11.5339	11.3711	11.2778	11.3432	11.2983
ENSMUSG00000002831	-1.20922	-2.31212	8.38029	8.3523	9.06013	8.30505	7.80367	-1.53701	0.154045	0.999992	-1	protein_coding	Plin4	perilipin 4 [Source:MGI Symbol;Acc:MGI:1929709]	chr17	56100591	56109803	2	ensembl_havana	KNOWN	8.32557	8.81544	7.91589	9.46855	8.13816	9.57369	8.7532	8.60666	7.5553	8.87786	6.76669	7.76646
ENSMUSG00000026020	-0.264124	-1.20091	10.4892	10.4164	10.5377	10.5728	10.43	-1.53599	0.154293	0.999992	1	protein_coding	Nop58	NOP58 ribonucleoprotein [Source:MGI Symbol;Acc:MGI:1933184]	chr1	59684971	59719044	15	ensembl_havana	KNOWN	10.18	10.7029	10.3665	10.5508	10.5779	10.4845	10.5434	10.6483	10.5267	10.3742	10.4431	10.4727
ENSMUSG00000030243	0.309911	1.23963	9.3931	9.45681	9.41447	9.21677	9.48434	1.53574	0.154353	0.999992	-1	protein_coding	Recql	RecQ protein-like [Source:MGI Symbol;Acc:MGI:103021]	chr6	142350342	142387087	12	ensembl_havana	KNOWN	9.4086	9.59674	9.36509	9.58142	9.18631	9.47567	9.20527	9.26894	9.17611	9.67987	9.57405	9.19911
ENSMUSG00000003271	0.504219	1.41836	6.42184	6.45869	6.15057	6.44101	6.63711	1.53534	0.154451	0.999992	-1	protein_coding	Sult2b1	sulfotransferase family, cytosolic, 2B, member 1 [Source:MGI Symbol;Acc:MGI:1926342]	chr7	45729983	45759612	5	ensembl_havana	KNOWN	6.21918	6.35771	6.79916	5.82131	6.07818	6.55221	6.57749	6.06017	6.68536	6.65433	6.41736	6.83963
ENSMUSG00000043155	-0.446585	-1.36281	6.93777	6.92576	6.92989	7.16895	6.72648	-1.5353	0.15446	0.999992	-1	protein_coding	Hpdl	4-hydroxyphenylpyruvate dioxygenase-like [Source:MGI Symbol;Acc:MGI:2444646]	chr4	116819904	116821707	1	ensembl_havana	KNOWN	7.29097	6.39471	7.09161	6.83538	6.88942	7.06486	7.21368	6.99546	7.2977	6.74645	6.53131	6.90169
ENSMUSG00000079523	-0.558148	-1.47238	9.92874	9.64354	9.94683	10.1897	9.93486	-1.53501	0.154531	0.999992	-1	protein_coding	Tmsb10	thymosin, beta 10 [Source:MGI Symbol;Acc:MGI:109146]	chr6	72957347	72958748	4	ensembl_havana	KNOWN	9.30837	9.62815	9.99409	9.28074	10.3987	10.161	10.0897	10.1858	10.2936	9.86934	10.0203	9.91492
ENSMUSG00000045314	-0.259221	-1.19683	10.9307	11.2724	11.0665	10.9246	10.4595	-1.53471	0.154604	0.999992	-1	protein_coding	Sowahb	sosondowah ankyrin repeat domain family member B [Source:MGI Symbol;Acc:MGI:1925338]	chr5	93041123	93045022	1	ensembl_havana	KNOWN	11.2971	11.2577	11.2623	11.0907	11.0568	11.0522	10.8651	11.1183	10.7903	10.2167	10.5551	10.6068
ENSMUSG00000006154	0.515815	1.4298	8.88173	8.84534	8.37319	9.13236	9.17602	1.5339	0.154801	0.999992	1	protein_coding	Eps8l1	EPS8-like 1 [Source:MGI Symbol;Acc:MGI:1914675]	chr7	4460674	4479404	14	ensembl_havana	KNOWN	8.26981	9.28814	8.97807	8.1878	8.45355	8.47821	9.45275	8.91728	9.02705	9.36812	9.06988	9.09006
ENSMUSG00000015134	1.00909	2.01263	10.371	10.5862	8.96547	11.272	10.6604	1.53348	0.154904	0.999992	-1	protein_coding	Aldh1a3	aldehyde dehydrogenase family 1, subfamily A3 [Source:MGI Symbol;Acc:MGI:1861722]	chr7	66390892	66427517	5	ensembl_havana	KNOWN	9.80169	11.1791	10.7777	8.51957	9.43507	8.94177	11.1056	11.1319	11.5784	11.3033	11.0909	9.58686
ENSMUSG00000035455	0.76395	1.69813	5.7948	5.54695	5.35044	5.8572	6.42463	1.53301	0.155019	0.999992	-1	protein_coding	Fignl1	fidgetin-like 1 [Source:MGI Symbol;Acc:MGI:1890648]	chr11	11787431	11808962	7	ensembl_havana	KNOWN	5.46245	5.64552	5.53288	4.39681	5.90485	5.74965	5.87488	5.78187	5.91484	6.41332	6.91403	5.94654
ENSMUSG00000034105	0.208475	1.15547	9.89531	9.97466	9.85542	9.83096	9.9202	1.53296	0.15503	0.999992	-1	protein_coding	Tldc1	TBC/LysM associated domain containing 1 [Source:MGI Symbol;Acc:MGI:1921597]	chr8	119760587	119778416	1	ensembl	KNOWN	10.1339	9.94111	9.84895	9.88528	9.87578	9.80519	9.84811	9.87294	9.77185	9.88969	10.0333	9.83765
ENSMUSG00000028137	1.76463	3.39787	4.33946	4.61187	3.28623	4.51037	4.94936	1.53223	0.155209	0.999992	1	protein_coding	Celf3	CUGBP, Elav-like family member 3 [Source:MGI Symbol;Acc:MGI:1926034]	chr3	94478295	94492198	15	ensembl_havana	KNOWN	2.9264	6.88534	4.02387	2.95624	2.67219	4.23028	4.28992	4.75084	4.49034	5.50409	4.61985	4.72415
ENSMUSG00000094870	-0.244811	-1.18494	10.4666	10.4869	10.4251	10.6306	10.324	-1.53205	0.155252	0.999992	-1	protein_coding	Zfp131	zinc finger protein 131 [Source:MGI Symbol;Acc:MGI:1919715]	chr13	119765187	119790805	2	ensembl	KNOWN	10.4199	10.6579	10.3828	10.5825	10.3878	10.305	10.7152	10.6898	10.4868	10.2564	10.3137	10.402
ENSMUSG00000028799	0.200562	1.14915	10.8497	10.9397	10.8552	10.744	10.86	1.53198	0.15527	0.999992	-1	protein_coding	Zfp362	zinc finger protein 362 [Source:MGI Symbol;Acc:MGI:2652839]	chr4	128773088	128806045	4	ensembl_havana	KNOWN	10.9719	10.923	10.9243	10.8151	10.8411	10.9093	10.7387	10.8447	10.6486	10.9691	10.9008	10.7101
ENSMUSG00000050503	0.569143	1.48364	5.91215	6.35567	6.24412	5.2956	5.75319	1.53133	0.155428	0.999992	-1	protein_coding	Fbxl22	F-box and leucine-rich repeat protein 22 [Source:MGI Symbol;Acc:MGI:1921415]	chr9	66508459	66514593	1	ensembl	KNOWN	6.15906	6.28075	6.62721	6.25741	5.77652	6.69843	5.48785	5.51268	4.88627	5.9279	5.95545	5.37623
ENSMUSG00000070337	0.797576	1.73818	6.23465	6.97709	6.37933	5.69118	5.89099	1.53056	0.155617	0.999992	-1	protein_coding	Gpr179	G protein-coupled receptor 179 [Source:MGI Symbol;Acc:MGI:2443409]	chr11	97332109	97352077	2	ensembl_havana	KNOWN	7.42465	7.03344	6.47318	6.7488	6.18315	6.20603	5.24685	6.15802	5.66868	6.33636	6.2499	5.08672
ENSMUSG00000004988	0.36065	1.284	11.2558	11.2892	10.8601	11.4711	11.4027	1.53012	0.155725	0.999992	-1	protein_coding	Fxyd4	FXYD domain-containing ion transport regulator 4 [Source:MGI Symbol;Acc:MGI:1889005]	chr6	117933559	117937692	9	ensembl_havana	KNOWN	11.1053	11.2949	11.4675	10.8502	10.5922	11.138	11.4722	11.242	11.6993	11.3748	11.5612	11.2721
ENSMUSG00000038644	0.319411	1.24782	8.68899	8.65851	8.54418	8.6741	8.87917	1.52971	0.155824	0.999992	-1	protein_coding	Pold1	polymerase (DNA directed), delta 1, catalytic subunit [Source:MGI Symbol;Acc:MGI:97741]	chr7	44532746	44548849	12	ensembl_havana	KNOWN	8.50534	8.95201	8.51819	8.50203	8.61235	8.51815	8.52888	8.58922	8.90419	8.78678	9.06358	8.78716
ENSMUSG00000074766	0.402542	1.32183	6.12827	6.17554	6.30859	5.74669	6.28227	1.52841	0.156142	0.999992	1	protein_coding	Ism1	isthmin 1 homolog (zebrafish) [Source:MGI Symbol;Acc:MGI:2442963]	chr2	139678178	139758581	2	ensembl_havana	KNOWN	5.81392	6.28075	6.43195	6.25741	6.61705	6.05131	5.93037	5.51268	5.797	6.29628	6.33606	6.21448
ENSMUSG00000024791	0.974957	1.96558	5.67836	6.03795	5.62242	5.24682	5.80625	1.52694	0.156504	0.999992	1	protein_coding	Cdca5	cell division cycle associated 5 [Source:MGI Symbol;Acc:MGI:1915099]	chr19	6084983	6091777	3	ensembl_havana	KNOWN	6.2769	5.58278	6.25417	5.35834	6.32754	5.18137	5.62872	5.78187	4.32988	5.63839	6.49432	5.28603
ENSMUSG00000006642	-0.961584	-1.94745	6.03475	5.6945	6.05554	6.49476	5.89421	-1.52662	0.156584	0.999992	1	protein_coding	Tcf23	transcription factor 23 [Source:MGI Symbol;Acc:MGI:1934960]	chr5	30968662	30977018	1	ensembl_havana	KNOWN	5.64886	5.04512	6.38952	5.93024	6.13162	6.10475	6.77231	5.89971	6.81227	6.41332	4.87139	6.39792
ENSMUSG00000047759	-0.2925	-1.22476	8.29992	8.30133	8.53666	8.20943	8.15226	-1.52561	0.156832	0.999992	1	protein_coding	Hs3st3a1	heparan sulfate (glucosamine) 3-O-sulfotransferase 3A1 [Source:MGI Symbol;Acc:MGI:1333861]	chr11	64435332	64522841	1	ensembl_havana	KNOWN	8.37926	8.12985	8.39489	8.52826	8.51517	8.56656	8.07897	8.15209	8.39723	7.88125	8.33082	8.24472
ENSMUSG00000043448	0.524581	1.43852	5.91669	6.02447	5.78512	5.78597	6.0712	1.52519	0.156935	0.999992	-1	protein_coding	Gjc2	gap junction protein, gamma 2 [Source:MGI Symbol;Acc:MGI:2153060]	chr11	59175568	59183213	2	ensembl_havana	KNOWN	5.64886	5.87229	6.55225	5.57515	5.84211	5.9381	5.48785	5.9552	5.91484	5.70113	6.2499	6.26257
ENSMUSG00000064141	0.577207	1.49196	6.3582	6.55291	6.57706	5.85073	6.45208	1.52441	0.157127	0.999992	-1	protein_coding	Zfp69	zinc finger protein 69 [Source:MGI Symbol;Acc:MGI:107794]	chr4	120930137	120951699	4	ensembl_havana	KNOWN	5.96202	7.03344	6.66328	6.96906	6.37263	6.38948	5.87488	5.65354	6.02377	6.71639	6.15827	6.48158
ENSMUSG00000078974	0.524795	1.43873	6.02773	6.13731	5.82748	5.96559	6.18055	1.52427	0.157163	0.999992	-1	protein_coding	Sec61g	SEC61, gamma subunit [Source:MGI Symbol;Acc:MGI:1202066]	chr11	16500530	16508484	7	ensembl_havana	KNOWN	6.09632	6.31975	5.99585	5.43429	6.2329	5.81524	5.87488	6.49407	5.52782	6.1689	6.15827	6.21448
ENSMUSG00000026630	-0.792471	-1.73204	5.48328	5.5914	5.70423	5.65857	4.97892	-1.52396	0.15724	0.999992	1	protein_coding	Batf3	basic leucine zipper transcription factor, ATF-like 3 [Source:MGI Symbol;Acc:MGI:1925491]	chr1	191097847	191108945	5	ensembl_havana	KNOWN	5.12803	6.1133	5.53288	5.10308	5.90485	6.10475	5.62872	6.06017	5.28681	5.43194	4.31499	5.18981
ENSMUSG00000049436	-1.08619	-2.12313	8.88733	8.59808	9.30662	9.01114	8.63348	-1.52395	0.157242	0.999992	-1	protein_coding	Upk1b	uroplakin 1B [Source:MGI Symbol;Acc:MGI:98912]	chr16	38773184	38800203	1	ensembl	KNOWN	9.13195	8.23559	8.42672	8.17679	9.26614	10.4769	9.42886	8.29874	9.30581	8.78678	8.60691	8.50676
ENSMUSG00000041319	0.243105	1.18354	9.03626	9.08542	8.89778	9.05318	9.10865	1.52383	0.15727	0.999992	-1	protein_coding	Thoc6	THO complex 6 homolog (Drosophila) [Source:MGI Symbol;Acc:MGI:2677480]	chr17	23668614	23673882	8	ensembl_havana	KNOWN	9.07615	9.15971	9.0204	8.85279	8.77232	9.06822	9.13023	9.12513	8.90419	9.14935	9.21905	8.95754
ENSMUSG00000025024	-0.180615	-1.13337	10.9487	10.8365	10.8451	11.1426	10.9707	-1.52276	0.157536	0.999992	-1	protein_coding	Smndc1	survival motor neuron domain containing 1 [Source:MGI Symbol;Acc:MGI:1923729]	chr19	53379214	53390573	1	ensembl	KNOWN	10.7453	10.8698	10.8942	10.799	10.8768	10.8596	11.1026	11.1632	11.162	10.9205	11.0832	10.9083
ENSMUSG00000020926	0.607669	1.5238	8.57599	9.35641	9.24134	7.6068	8.0994	1.52156	0.157833	0.999992	1	protein_coding	Adam11	a disintegrin and metallopeptidase domain 11 [Source:MGI Symbol;Acc:MGI:1098667]	chr11	102761439	102780262	9	ensembl_havana	KNOWN	9.57314	9.48967	9.00642	9.73572	8.61235	9.37596	7.8245	7.5936	7.40229	8.48193	7.80496	8.01131
ENSMUSG00000032501	-0.445151	-1.36146	11.2233	11.3937	11.1141	11.5552	10.8304	-1.52137	0.15788	0.999992	1	protein_coding	Trib1	tribbles homolog 1 (Drosophila) [Source:MGI Symbol;Acc:MGI:2443397]	chr15	59648350	59656550	2	ensembl_havana	KNOWN	11.887	11.0902	11.2038	11.165	11.351	10.8262	11.4953	11.5996	11.5705	10.8905	10.9916	10.6091
ENSMUSG00000021678	-0.339156	-1.26502	11.1252	11.0388	11.06	11.36	11.0421	-1.52105	0.157958	0.999992	-1	protein_coding	F2rl1	coagulation factor II (thrombin) receptor-like 1 [Source:MGI Symbol;Acc:MGI:101910]	chr13	95511732	95525240	1	ensembl	KNOWN	10.8441	11.1455	11.1268	10.9228	11.3899	10.8674	11.2003	11.3443	11.5353	10.8922	11.1649	11.0691
ENSMUSG00000099689	0.222945	1.16711	9.05381	9.09257	9.0845	8.91164	9.12652	1.521	0.15797	0.999992	1	protein_coding	Zfp383	zinc finger protein 383 [Source:MGI Symbol;Acc:MGI:1920979]	chr7	29908223	29916813	2	havana	KNOWN	8.96641	9.26336	9.04794	9.13472	9.14792	8.97085	8.87134	8.91728	8.94632	9.00762	9.23596	9.13596
ENSMUSG00000072949	-0.258681	-1.19638	12.2763	12.1605	12.2863	12.3957	12.2628	-1.5209	0.157996	0.999992	1	protein_coding	Acot1	acyl-CoA thioesterase 1 [Source:MGI Symbol;Acc:MGI:1349396]	chr12	84009502	84017670	1	ensembl	KNOWN	12.2251	12.2037	12.0526	12.1646	12.5606	12.1336	12.4441	12.321	12.422	12.2632	12.3468	12.1785
ENSMUSG00000037455	0.208067	1.15514	10.7812	10.9607	10.8458	10.6125	10.7057	1.52083	0.158013	0.999992	1	protein_coding	Slc18b1	solute carrier family 18, subfamily B, member 1 [Source:MGI Symbol;Acc:MGI:1923556]	chr10	23796986	23827968	6	ensembl_havana	KNOWN	10.8724	10.985	11.0247	10.9425	10.7628	10.8322	10.6711	10.6398	10.5267	10.557	10.7926	10.7675
ENSMUSG00000030672	-0.53087	-1.4448	5.84944	5.67133	5.72872	6.2356	5.76212	-1.51799	0.158718	0.999992	1	protein_coding	Mylpf	myosin light chain, phosphorylatable, fast skeletal muscle [Source:MGI Symbol;Acc:MGI:97273]	chr7	127211608	127214298	4	ensembl_havana	KNOWN	6.21918	5.51719	5.27763	5.57515	6.07818	5.53284	6.5423	6.24965	5.91484	5.87446	5.6538	5.7581
ENSMUSG00000023330	0.208305	1.15533	8.34961	8.38688	8.17629	8.41878	8.41649	1.51797	0.158724	0.999992	1	protein_coding	Dtwd1	DTW domain containing 1 [Source:MGI Symbol;Acc:MGI:1916435]	chr2	126152141	126165279	2	ensembl_havana	KNOWN	8.46866	8.2758	8.41619	8.12043	8.31026	8.09818	8.40702	8.42204	8.42729	8.38971	8.54494	8.31483
ENSMUSG00000072214	0.539852	1.45382	6.74393	6.84613	6.53953	6.67841	6.91166	1.51784	0.158757	0.999992	-1	protein_coding	2005-09-01	septin 5 [Source:MGI Symbol;Acc:MGI:1195461]	chr16	18621811	18629938	1	ensembl	KNOWN	6.53521	6.88534	7.11785	6.12616	6.75965	6.73278	6.5423	6.4561	7.03683	6.48639	7.02195	7.22665
ENSMUSG00000015484	0.340059	1.26581	9.4877	10.0633	10.1013	8.70404	9.08212	1.51723	0.158909	0.999992	-1	protein_coding	Fam163a	family with sequence similarity 163, member A [Source:MGI Symbol;Acc:MGI:3618859]	chr1	156075966	156205026	1	ensembl_havana	KNOWN	10.2429	9.83408	10.113	10.1219	9.82397	10.3582	8.89245	8.58922	8.63043	9.23134	8.97237	9.04264
ENSMUSG00000047881	-0.348892	-1.27358	10.3091	10.2897	10.3324	10.4603	10.154	-1.51615	0.159176	0.999992	-1	protein_coding	Rell1	RELT-like 1 [Source:MGI Symbol;Acc:MGI:2140767]	chr5	63908897	63968897	5	ensembl_havana	KNOWN	10.1913	10.3844	10.2935	10.0987	10.7437	10.1547	10.4563	10.4331	10.4915	9.94582	10.2346	10.2817
ENSMUSG00000030432	-0.313722	-1.24291	8.33764	8.1612	8.42321	8.40894	8.35723	-1.5155	0.15934	0.999992	1	protein_coding	Rpl28	ribosomal protein L28 [Source:MGI Symbol;Acc:MGI:101839]	chr7	4792874	4794562	4	ensembl_havana	KNOWN	8.25552	7.86571	8.36235	8.24164	8.37817	8.64982	8.39721	8.28798	8.54162	8.38016	8.28823	8.4033
ENSMUSG00000027674	-0.725856	-1.65388	6.30137	6.06768	6.40674	6.55894	6.17213	-1.51399	0.159718	0.999992	-1	protein_coding	Pex5l	peroxisomal biogenesis factor 5-like [Source:MGI Symbol;Acc:MGI:1916672]	chr3	32949408	33143247	12	ensembl_havana	KNOWN	5.81392	6.93642	5.45271	6.17125	6.61705	6.43191	6.31098	6.85664	6.5092	6.21263	5.78212	6.52166
ENSMUSG00000055660	-0.344782	-1.26996	9.03085	8.98119	9.1939	9.04019	8.90811	-1.51365	0.159802	0.999992	-1	protein_coding	Mettl4	methyltransferase like 4 [Source:MGI Symbol;Acc:MGI:1924031]	chr17	94727080	94749892	1	ensembl	KNOWN	9.12411	9.19684	8.62264	9.14606	9.38093	9.05471	8.98053	9.11298	9.02705	8.68957	8.99902	9.03574
ENSMUSG00000092486	-0.418394	-1.33644	7.755	7.67618	7.66677	8.05243	7.62462	-1.51335	0.159879	0.999992	-1	protein_coding	2610524H06Rik	RIKEN cDNA 2610524H06 gene [Source:MGI Symbol;Acc:MGI:2447819]	chr5	114821935	114823468	1	ensembl_havana	KNOWN	7.76434	7.68338	7.58082	7.42501	7.83408	7.74124	8.01623	7.96199	8.17905	7.69343	8.02843	7.15201
ENSMUSG00000015305	0.260051	1.19752	11.979	12.1739	12.0725	11.7554	11.9141	1.51278	0.16002	0.999992	-1	protein_coding	Sash1	SAM and SH3 domain containing 1 [Source:MGI Symbol;Acc:MGI:1917347]	chr10	8722219	8886070	1	ensembl	KNOWN	12.2835	11.9755	12.2626	12.2193	11.912	12.0862	11.7275	11.9186	11.6202	11.8825	11.9787	11.8811
ENSMUSG00000038567	-1.45321	-2.73817	12.8286	13.5631	11.921	14.4628	11.3675	-1.51157	0.160324	0.999992	-1	protein_coding	Cyp24a1	cytochrome P450, family 24, subfamily a, polypeptide 1 [Source:MGI Symbol;Acc:MGI:88593]	chr2	170482708	170497145	1	ensembl_havana	KNOWN	13.6707	13.8557	13.1628	12.4598	13.2166	10.0866	13.8683	14.7727	14.7474	11.1654	12.1675	10.7696
ENSMUSG00000045822	0.370907	1.29317	7.4324	7.54038	7.53051	7.14883	7.50987	1.50773	0.161291	0.999992	1	protein_coding	Zswim3	zinc finger SWIM-type containing 3 [Source:MGI Symbol;Acc:MGI:1914788]	chr2	164805098	164822130	1	ensembl_havana	KNOWN	7.42465	7.42184	7.77464	7.4798	7.58866	7.52306	6.74161	7.28256	7.42232	7.32645	7.55845	7.64472
ENSMUSG00000050213	-0.199412	-1.14823	9.93009	9.9258	9.91492	10.045	9.83468	-1.50758	0.161328	0.999992	1	protein_coding	Snip1	Smad nuclear interacting protein 1 [Source:MGI Symbol;Acc:MGI:2156003]	chr4	125066672	125074042	2	ensembl_havana	KNOWN	9.92865	9.98423	9.86453	9.76543	10.0031	9.97623	9.96566	10.1115	10.0578	9.76309	9.91927	9.82168
ENSMUSG00000034634	-1.37993	-2.60256	7.03447	6.80893	7.63964	7.11926	6.57004	-1.50729	0.161402	0.999992	-1	protein_coding	Ly6d	lymphocyte antigen 6 complex, locus D [Source:MGI Symbol;Acc:MGI:96881]	chr15	74762056	74763620	1	ensembl_havana	KNOWN	7.31872	7.05671	6.05135	6.29863	7.44829	9.17201	7.83908	6.4561	7.06259	7.08905	6.45635	6.16472
ENSMUSG00000019102	-1.74533	-3.35272	6.22374	5.88879	7.06373	6.25641	5.68602	-1.50692	0.161496	0.999992	1	protein_coding	Aldh3a1	aldehyde dehydrogenase family 3, subfamily A1 [Source:MGI Symbol;Acc:MGI:1353451]	chr11	61207537	61218421	3	ensembl_havana	KNOWN	6.2769	5.13532	6.25417	5.8768	6.37263	8.94177	7.58616	4.75084	6.43224	5.9279	5.51293	5.61724
ENSMUSG00000006469	0.335224	1.26157	11.9063	11.7038	11.6376	12.0074	12.2764	1.50609	0.161705	0.999992	-1	protein_coding	Slc34a3	solute carrier family 34 (sodium phosphate), member 3 [Source:MGI Symbol;Acc:MGI:2159410]	chr2	25228898	25234364	7	ensembl_havana	KNOWN	11.8158	11.6296	11.6661	11.3927	11.5964	11.9238	12.0855	11.7045	12.2322	12.3261	12.2558	12.2473
ENSMUSG00000036721	0.272001	1.20748	8.60011	8.74577	8.63802	8.4262	8.59044	1.50439	0.162137	0.999992	1	protein_coding	Zscan12	zinc finger and SCAN domain containing 12 [Source:MGI Symbol;Acc:MGI:1099444]	chr13	21362827	21369824	2	ensembl_havana	KNOWN	8.62128	9.03051	8.58552	8.73008	8.68565	8.49831	8.32657	8.54469	8.40732	8.58533	8.6496	8.5364
ENSMUSG00000048546	-0.382113	-1.30325	12.6989	12.8203	12.6478	12.9411	12.3865	-1.50416	0.162195	0.999992	-1	protein_coding	Tob2	transducer of ERBB2, 2 [Source:MGI Symbol;Acc:MGI:1888525]	chr15	81848270	81858326	1	ensembl	KNOWN	13.2069	12.5689	12.6851	12.6829	12.8166	12.444	13.1118	12.7902	12.9212	12.6144	12.2688	12.2762
ENSMUSG00000029206	-1.54589	-2.91983	5.37076	5.33354	6.00375	5.51071	4.63504	-1.50301	0.162487	0.999992	1	protein_coding	Nsun7	NOL1/NOP2/Sun domain family, member 7 [Source:MGI Symbol;Acc:MGI:1918168]	chr5	66259897	66298026	4	ensembl_havana	KNOWN	4.30491	7.12435	4.57136	6.45266	6.281	5.27759	5.48785	6.15802	4.88627	5.63839	4.47546	3.79127
ENSMUSG00000028617	0.17578	1.12958	10.3861	10.4507	10.3467	10.3377	10.4094	1.50249	0.162618	0.999992	-1	protein_coding	Lrrc42	leucine rich repeat containing 42 [Source:MGI Symbol;Acc:MGI:1925059]	chr4	107233514	107253532	5	ensembl_havana	KNOWN	10.3973	10.5035	10.4514	10.2587	10.415	10.3664	10.2618	10.3834	10.3678	10.3933	10.4766	10.3584
ENSMUSG00000060950	-0.30397	-1.23454	8.35123	8.22414	8.39819	8.45626	8.32634	-1.50236	0.162651	0.999992	1	protein_coding	Trmt61a	tRNA methyltransferase 61A [Source:MGI Symbol;Acc:MGI:2443487]	chr12	111678105	111683902	2	ensembl	KNOWN	8.2118	8.36239	8.09822	8.40155	8.35588	8.43713	8.36736	8.54469	8.45673	8.30135	8.02843	8.64925
ENSMUSG00000027424	0.253443	1.19205	9.52039	9.61605	9.59683	9.31723	9.55145	1.5017	0.162819	0.999992	1	protein_coding	Mgme1	mitochondrial genome maintainance exonuclease 1 [Source:MGI Symbol;Acc:MGI:1921778]	chr2	144270663	144281227	3	ensembl_havana	KNOWN	9.57314	9.50244	9.77258	9.4595	9.67893	9.65206	9.26044	9.49172	9.19952	9.44803	9.50598	9.70034
ENSMUSG00000020305	0.221175	1.16568	8.72309	8.83118	8.65883	8.67677	8.72559	1.50084	0.163039	0.999992	1	protein_coding	Asb3	ankyrin repeat and SOCS box-containing 3 [Source:MGI Symbol;Acc:MGI:1929749]	chr11	30885416	31102704	6	ensembl_havana	KNOWN	8.96641	8.72392	8.80321	8.69191	8.74686	8.53771	8.81348	8.66607	8.55075	8.68181	8.80118	8.69378
ENSMUSG00000061477	-0.456576	-1.37228	9.7307	9.56179	9.86846	9.82124	9.67132	-1.49794	0.163779	0.999992	-1	protein_coding	Rps7	ribosomal protein S7 [Source:MGI Symbol;Acc:MGI:1333818]	chr12	28630847	28635953	1	ensembl	KNOWN	9.75168	9.33648	9.59722	9.42733	9.97048	10.2076	9.90116	9.73705	9.8255	9.45715	9.49197	10.0648
ENSMUSG00000063884	0.198358	1.14739	11.1887	11.1876	11.1588	11.1193	11.2888	1.49789	0.163793	0.999992	-1	protein_coding	Ptcd3	pentatricopeptide repeat domain 3 [Source:MGI Symbol;Acc:MGI:1917206]	chr6	71880640	71908750	1	ensembl_havana	KNOWN	11.1904	11.2801	11.0924	11.2594	11.0411	11.1759	11.169	11.1909	10.9981	11.2765	11.3077	11.2824
ENSMUSG00000059811	-0.166744	-1.12252	12.0173	11.9637	12.0407	12.0772	11.9875	-1.49582	0.164321	0.999992	-1	protein_coding	Atl2	atlastin GTPase 2 [Source:MGI Symbol;Acc:MGI:1929492]	chr17	79848392	79896123	2	ensembl	KNOWN	12.0292	11.9854	11.8766	12.0925	12.0107	12.0191	12.1262	12.0888	12.0168	11.9543	11.9887	12.0196
ENSMUSG00000051335	0.329039	1.25618	7.9427	7.91022	7.7296	7.99129	8.1397	1.49582	0.164321	0.999992	-1	protein_coding	Gfod1	glucose-fructose oxidoreductase domain containing 1 [Source:MGI Symbol;Acc:MGI:2145304]	chr13	43195519	43304172	1	ensembl	KNOWN	7.63789	7.93013	8.16263	7.61649	8.02974	7.54256	8.00335	8.09147	7.87904	8.07135	8.16417	8.18358
ENSMUSG00000017724	-0.701676	-1.62639	6.53235	6.88942	6.80726	6.60827	5.82443	-1.49545	0.164417	0.999992	-1	protein_coding	Etv4	ets variant 4 [Source:MGI Symbol;Acc:MGI:99423]	chr11	101769742	101785371	12	ensembl_havana	KNOWN	6.83329	7.10215	6.73282	7.16011	7.38368	5.87798	6.6454	6.67022	6.5092	6.21263	5.71938	5.54129
ENSMUSG00000004565	0.281643	1.21558	12.1602	12.3361	12.2306	11.949	12.1252	1.49331	0.164968	0.999992	1	protein_coding	Pnpla6	patatin-like phospholipase domain containing 6 [Source:MGI Symbol;Acc:MGI:1354723]	chr8	3515384	3544266	2	ensembl	KNOWN	12.4243	12.3784	12.2057	12.5089	11.981	12.2018	11.9443	12.0008	11.902	12.2508	12.1333	11.9914
ENSMUSG00000047022	-0.343459	-1.26879	8.83202	8.86375	8.90194	8.93382	8.62856	-1.4932	0.164995	0.999992	1	protein_coding	Mipol1	mirror-image polydactyly gene 1 homolog (human) [Source:MGI Symbol;Acc:MGI:1920740]	chr12	57230427	57497199	10	ensembl_havana	KNOWN	9.10033	8.67964	8.81127	9.16847	8.60292	8.93441	9.06973	8.73111	9.00064	8.71259	8.66632	8.50676
ENSMUSG00000053604	-0.408084	-1.32692	10.288	10.2922	10.2764	10.5037	10.0799	-1.49128	0.16549	0.999992	-1	protein_coding	Rpia	ribose 5-phosphate isomerase A [Source:MGI Symbol;Acc:MGI:103254]	chr6	70765720	70792232	3	ensembl_havana	KNOWN	10.1571	10.5838	10.1356	10.2297	10.6414	9.9582	10.3886	10.4549	10.6676	9.96831	10.3452	9.92616
ENSMUSG00000039264	-0.938128	-1.91604	6.85756	6.86541	7.24406	6.94012	6.38064	-1.49074	0.16563	0.999992	-1	protein_coding	Gimap3	GTPase, IMAP family member 3 [Source:MGI Symbol;Acc:MGI:1932723]	chr6	48764464	48770851	2	ensembl_havana	KNOWN	6.09632	7.60663	6.89328	7.32879	7.51013	6.89324	6.74161	7.1221	6.95666	7.22335	5.43698	6.48158
ENSMUSG00000066640	0.302722	1.23347	10.2522	10.3534	10.357	9.99612	10.3024	1.49065	0.165654	0.999992	-1	protein_coding	Fbxl18	F-box and leucine-rich repeat protein 18 [Source:MGI Symbol;Acc:MGI:2444450]	chr5	142866946	142895421	5	ensembl_havana	KNOWN	10.2892	10.5818	10.1892	10.5185	10.3117	10.2408	9.90808	10.2287	9.85159	10.4696	10.2005	10.2372
ENSMUSG00000039763	0.243369	1.18375	10.2062	10.2509	10.2014	10.0893	10.2832	1.49056	0.165675	0.999992	-1	protein_coding	Dnajc28	DnaJ (Hsp40) homolog, subfamily C, member 28 [Source:MGI Symbol;Acc:MGI:2181053]	chr16	91614257	91619026	4	ensembl_havana	KNOWN	10.1951	10.2845	10.2733	10.0811	10.2587	10.2644	9.96898	10.2703	10.0287	10.1508	10.4766	10.2221
ENSMUSG00000030560	-0.439684	-1.35631	11.1291	11.0257	11.233	11.2451	11.0127	-1.48977	0.16588	0.999992	1	protein_coding	Ctsc	cathepsin C [Source:MGI Symbol;Acc:MGI:109553]	chr7	88278085	88310888	5	ensembl_havana	KNOWN	10.8224	11.2937	10.961	10.957	11.7018	11.0402	11.0122	11.343	11.38	10.7985	11.1825	11.0572
ENSMUSG00000060177	-0.624599	-1.54178	5.92635	5.85697	5.84531	6.31969	5.68343	-1.48896	0.166091	0.999992	1	protein_coding	Klk1b22	kallikrein 1-related peptidase b22 [Source:MGI Symbol;Acc:MGI:95291]	chr7	44112673	44116922	1	ensembl_havana	KNOWN	6.21918	5.30038	6.05135	5.57515	6.02268	5.9381	6.13319	5.84199	6.98388	5.63839	5.6538	5.7581
ENSMUSG00000039737	-0.205508	-1.15309	9.21647	9.24392	9.21934	9.31635	9.08627	-1.48785	0.166377	0.999992	-1	protein_coding	Prkrip1	Prkr interacting protein 1 (IL11 inducible) [Source:MGI Symbol;Acc:MGI:1914051]	chr5	136178127	136198963	4	ensembl_havana	KNOWN	9.08425	9.37864	9.26887	9.20145	9.21135	9.24523	9.31359	9.23571	9.39976	9.1882	9.06988	9.00072
ENSMUSG00000014813	-0.45861	-1.37422	8.9386	8.75819	9.15554	8.95097	8.88971	-1.4868	0.166649	0.999992	1	protein_coding	Stc1	stanniocalcin 1 [Source:MGI Symbol;Acc:MGI:109131]	chr14	69029289	69041401	1	ensembl	KNOWN	8.50534	8.89506	8.87418	9.04673	9.67444	8.74545	9.00011	9.15506	8.69774	8.85044	8.99902	8.81967
ENSMUSG00000044770	-0.424542	-1.34215	6.38535	6.31624	6.37764	6.60533	6.24218	-1.48414	0.167341	0.999992	1	protein_coding	Scml4	sex comb on midleg-like 4 (Drosophila) [Source:MGI Symbol;Acc:MGI:2446140]	chr10	42860370	42960780	9	ensembl_havana	KNOWN	6.15906	6.35771	6.43195	6.33871	6.54008	6.25413	6.31098	7.07277	6.43224	6.48639	6.29362	5.94654
ENSMUSG00000036304	0.697416	1.6216	6.78803	6.8636	6.93498	6.29236	7.06116	1.48365	0.167471	0.999992	-1	protein_coding	Zdhhc23	zinc finger, DHHC domain containing 23 [Source:MGI Symbol;Acc:MGI:2685625]	chr16	43969078	43979093	2	ensembl	KNOWN	6.03074	7.27084	7.28921	6.96906	6.82599	7.00989	6.03534	6.76644	6.07531	6.91472	6.79739	7.47139
ENSMUSG00000057982	-0.263466	-1.20036	9.68173	9.78837	10.0193	9.47591	9.44335	-1.48246	0.167781	0.999992	1	protein_coding	Zfp809	zinc finger protein 809 [Source:MGI Symbol;Acc:MGI:2143362]	chr9	22225714	22243197	1	ensembl	KNOWN	9.68396	9.95046	9.7307	10.2136	9.83609	10.0081	9.45748	9.64302	9.32722	9.50189	9.35424	9.47394
ENSMUSG00000027377	0.67848	1.60045	6.11884	6.06957	6.04978	5.84867	6.50736	1.48165	0.167992	0.999992	-1	protein_coding	Mall	mal, T cell differentiation protein-like [Source:MGI Symbol;Acc:MGI:2385152]	chr2	127704386	127729932	1	ensembl_havana	KNOWN	6.43736	5.51719	6.25417	5.27817	6.281	6.59018	6.03534	5.84199	5.66868	6.52158	6.29362	6.70687
ENSMUSG00000023243	-0.705839	-1.63109	13.3073	13.0847	13.2603	13.7072	13.177	-1.48151	0.16803	0.999992	-1	protein_coding	Kcnk5	potassium channel, subfamily K, member 5 [Source:MGI Symbol;Acc:MGI:1336175]	chr14	20140058	20181782	1	ensembl	KNOWN	13.8177	12.626	12.8105	13.741	13.1598	12.8801	14.0537	13.606	13.462	13.6012	12.8332	13.0965
ENSMUSG00000028919	0.431832	1.34895	9.59832	9.64932	9.46561	9.51511	9.76323	1.47928	0.168613	0.999992	1	protein_coding	Arhgef19	Rho guanine nucleotide exchange factor (GEF) 19 [Source:MGI Symbol;Acc:MGI:1925912]	chr4	141239499	141257564	8	ensembl_havana	KNOWN	9.58461	9.78963	9.57373	9.77276	9.24811	9.37596	9.60546	9.81787	9.122	10.0459	9.76475	9.47904
ENSMUSG00000085795	0.200779	1.14932	10.3053	10.385	10.3821	10.1281	10.326	1.47797	0.168957	0.999992	1	protein_coding	Zfp703	zinc finger protein 703 [Source:MGI Symbol;Acc:MGI:2662729]	chr8	26977336	26981461	2	ensembl	KNOWN	10.4515	10.2241	10.4795	10.4098	10.3059	10.4306	10.1464	10.0168	10.2211	10.2925	10.3607	10.3248
ENSMUSG00000022897	-0.182929	-1.13519	11.7131	11.6612	11.7522	11.7654	11.6734	-1.47687	0.169246	0.999992	1	protein_coding	Dyrk1a	dual-specificity tyrosine-(Y)-phosphorylation regulated kinase 1a [Source:MGI Symbol;Acc:MGI:1330299]	chr16	94570010	94695517	6	ensembl_havana	KNOWN	11.622	11.5742	11.7875	11.7258	11.8123	11.7184	11.6938	11.836	11.7665	11.6667	11.6182	11.7354
ENSMUSG00000074628	0.572252	1.48684	8.19344	7.74016	7.45773	8.64302	8.93284	1.47631	0.169393	0.999992	1	protein_coding	Tldc2	TBC/LysM associated domain containing 2 [Source:MGI Symbol;Acc:MGI:2686178]	chr2	157087055	157096482	2	ensembl_havana	KNOWN	6.97951	8.2955	7.94548	7.6327	7.38368	7.35681	8.44563	8.7857	8.69774	8.79399	9.13742	8.86711
ENSMUSG00000030265	-0.191079	-1.14162	11.7392	11.7119	11.7943	11.7797	11.671	-1.4761	0.169448	0.999992	-1	protein_coding	Kras	v-Ki-ras2 Kirsten rat sarcoma viral oncogene homolog [Source:MGI Symbol;Acc:MGI:96680]	chr6	145216699	145250239	7	ensembl_havana	KNOWN	11.622	11.718	11.7956	11.7585	11.8996	11.7248	11.7785	11.7766	11.784	11.5639	11.6575	11.7918
ENSMUSG00000066149	0.219355	1.16421	10.0499	10.0079	9.84812	10.1421	10.2016	1.47529	0.169662	0.999992	-1	protein_coding	Cdc26	cell division cycle 26 [Source:MGI Symbol;Acc:MGI:1913690]	chr4	62383654	62408642	4	ensembl_havana	KNOWN	9.95982	10.1955	9.86839	9.96427	9.81583	9.76426	10.1783	10.0586	10.1893	10.2874	10.1449	10.1726
ENSMUSG00000037263	0.418362	1.33641	8.11597	8.5522	8.16216	7.86061	7.88893	1.47499	0.169743	0.999992	1	protein_coding	Aldh3b3	aldehyde dehydrogenase 3 family, member B3 [Source:MGI Symbol;Acc:MGI:1920708]	chr19	3958645	3972103	3	ensembl_havana	KNOWN	8.2118	9.08245	8.36235	8.28331	8.21445	7.98872	7.67006	7.96199	7.94977	7.99829	7.78977	7.87873
ENSMUSG00000029394	0.231642	1.17417	9.3634	9.407	9.19662	9.41435	9.43562	1.47428	0.169928	0.999992	-1	protein_coding	Cdk2ap1	CDK2 (cyclin-dependent kinase 2)-associated protein 1 [Source:MGI Symbol;Acc:MGI:1202069]	chr5	124345417	124363082	5	ensembl_havana	KNOWN	9.53816	9.24827	9.43456	9.24955	9.09509	9.24523	9.54897	9.23009	9.464	9.50629	9.39996	9.40061
ENSMUSG00000028476	0.301702	1.2326	9.47295	9.50359	9.37428	9.42077	9.59317	1.47246	0.17041	0.999992	1	protein_coding	Reck	reversion-inducing-cysteine-rich protein with kazal motifs [Source:MGI Symbol;Acc:MGI:1855698]	chr4	43875530	43944806	3	ensembl_havana	KNOWN	9.45934	9.25835	9.79307	9.53043	9.44566	9.14676	9.53113	9.41463	9.31656	9.60802	9.53359	9.6379
ENSMUSG00000021798	0.394837	1.31479	6.89857	7.10338	6.93822	6.66151	6.89118	1.47233	0.170445	0.999992	-1	protein_coding	Ldb3	LIM domain binding 3 [Source:MGI Symbol;Acc:MGI:1344412]	chr14	34526699	34588681	5	ensembl	KNOWN	6.87126	7.45725	6.98164	7.2257	7.03676	6.55221	6.67819	6.49407	6.81227	6.86078	6.94178	6.87099
ENSMUSG00000032091	-0.487084	-1.40161	6.22191	6.25698	6.39315	6.29421	5.9433	-1.4722	0.170478	0.999992	-1	protein_coding	Tmprss4	transmembrane protease, serine 4 [Source:MGI Symbol;Acc:MGI:2384877]	chr9	45172726	45204092	5	ensembl_havana	KNOWN	6.53521	6.35771	5.87802	6.12616	6.54008	6.51321	6.80237	5.9552	6.12506	5.87446	5.84224	6.11319
ENSMUSG00000045362	0.499091	1.41332	6.45873	6.58774	6.29983	6.36808	6.57926	1.47212	0.170501	0.999992	-1	protein_coding	Tnfrsf26	tumor necrosis factor receptor superfamily, member 26 [Source:MGI Symbol;Acc:MGI:2651928]	chr7	143607685	143627845	1	ensembl	KNOWN	6.2769	6.85911	6.62721	5.98177	6.61705	6.30067	6.03534	6.63667	6.43224	6.80475	6.15827	6.77478
ENSMUSG00000020364	0.506854	1.42095	8.73254	8.92128	8.76721	8.44444	8.79722	1.47151	0.170662	0.999992	1	protein_coding	Zfp354a	zinc finger protein 354A [Source:MGI Symbol;Acc:MGI:103172]	chr11	51059257	51072799	5	ensembl_havana	KNOWN	8.69723	9.4811	8.58552	9.1404	8.48469	8.67654	8.24137	8.71512	8.37684	8.73525	8.94521	8.71121
ENSMUSG00000073411	-0.306196	-1.23644	14.052	13.9466	14.0022	14.2548	14.0043	-1.47088	0.17083	0.999992	1	protein_coding	H2-D1	histocompatibility 2, D region locus 1 [Source:MGI Symbol;Acc:MGI:95896]	chr17	35262730	35267499	4	ensembl_havana	KNOWN	13.9461	13.7236	14.17	13.7692	14.0545	14.183	14.1322	14.4619	14.1703	14.0068	13.925	14.081
ENSMUSG00000032602	-0.373167	-1.29519	12.4329	12.107	12.2999	12.7524	12.5721	-1.47052	0.170924	0.999992	1	protein_coding	Slc25a20	solute carrier family 25 (mitochondrial carnitine/acylcarnitine translocase), member 20 [Source:MGI Symbol;Acc:MGI:1928738]	chr9	108662088	108684641	3	ensembl_havana	KNOWN	12.3911	12.0042	11.9257	12.2294	12.6848	11.9856	12.9143	12.6193	12.7235	12.6531	12.5132	12.5501
ENSMUSG00000030051	0.330445	1.2574	8.48882	8.71332	8.61708	8.19534	8.42954	1.4699	0.171089	0.999992	-1	protein_coding	Aplf	aprataxin and PNKP like factor [Source:MGI Symbol;Acc:MGI:1919353]	chr6	87628424	87672193	4	ensembl_havana	KNOWN	8.68662	8.84915	8.6042	8.77459	8.70341	8.37324	7.90981	8.34102	8.33517	8.37054	8.6496	8.26847
ENSMUSG00000027577	0.305557	1.2359	11.7349	11.8985	11.9154	11.4017	11.7241	1.46832	0.17151	0.999992	-1	protein_coding	Chrna4	cholinergic receptor, nicotinic, alpha polypeptide 4 [Source:MGI Symbol;Acc:MGI:87888]	chr2	181018380	181043546	5	ensembl_havana	KNOWN	11.7318	11.936	12.0278	11.7343	11.8655	12.1464	11.3941	11.5248	11.2861	11.8595	11.4618	11.851
ENSMUSG00000031748	0.482237	1.39691	7.00839	6.88266	6.62518	7.15047	7.37523	1.46818	0.171548	0.999992	1	protein_coding	Gnao1	guanine nucleotide binding protein, alpha O [Source:MGI Symbol;Acc:MGI:95775]	chr8	93809966	93969388	11	ensembl_havana	KNOWN	6.67056	6.59872	7.37871	6.48873	6.75965	6.62717	7.32139	7.14614	6.98388	7.82602	7.12235	7.17732
ENSMUSG00000062328	-0.349924	-1.27449	11.387	11.291	11.5088	11.4402	11.3081	-1.46764	0.171692	0.999992	1	protein_coding	Rpl17	ribosomal protein L17 [Source:MGI Symbol;Acc:MGI:2448270]	chr18	75000477	75003381	1	ensembl	KNOWN	11.4601	11.0944	11.3185	11.1761	11.5407	11.8097	11.5693	11.2805	11.4706	11.3271	11.1276	11.4695
ENSMUSG00000028495	-0.397817	-1.31751	7.76757	7.88349	7.86921	7.86484	7.45274	-1.46484	0.172437	0.999992	-1	protein_coding	Rps6	ribosomal protein S6 [Source:MGI Symbol;Acc:MGI:98159]	chr4	86854660	86857412	4	ensembl_havana	KNOWN	7.89909	7.65317	8.09822	7.74134	7.76811	8.09818	7.80978	7.5034	8.28133	7.53024	7.48492	7.34306
ENSMUSG00000070645	-0.587875	-1.50303	13.1647	13.0801	13.4333	13.1899	12.9552	-1.4646	0.172501	0.999992	1	protein_coding	Ren1	renin 1 structural [Source:MGI Symbol;Acc:MGI:97898]	chr1	133350510	133360325	2	ensembl_havana	KNOWN	13.3292	12.7072	13.204	12.8948	14.0482	13.357	13.1803	13.0068	13.3828	12.5662	13.1477	13.1518
ENSMUSG00000022978	0.430745	1.34793	7.34709	7.67914	7.38153	7.09729	7.23042	1.46457	0.17251	0.999992	-1	protein_coding	Mis18a	MIS18 kinetochore protein homolog A (S. pombe) [Source:MGI Symbol;Acc:MGI:1913828]	chr16	90719312	90727404	3	ensembl_havana	KNOWN	7.42465	8.05093	7.56183	7.36805	7.60765	7.16888	6.9167	7.5034	6.87177	7.0654	7.28281	7.34306
ENSMUSG00000004018	0.222631	1.16686	8.80126	8.67049	8.62588	8.86533	9.04336	1.46385	0.172702	0.999992	1	protein_coding	Fancl	Fanconi anemia, complementation group L [Source:MGI Symbol;Acc:MGI:1914280]	chr11	26386135	26471876	5	ensembl_havana	KNOWN	8.75929	8.77392	8.47825	8.56251	8.61235	8.70277	8.74548	9.01191	8.83861	9.06838	9.0824	8.97929
ENSMUSG00000035283	-0.385959	-1.30673	7.49072	7.50426	7.40845	7.76597	7.2842	-1.46284	0.172974	0.999992	1	protein_coding	Adrb1	adrenergic receptor, beta 1 [Source:MGI Symbol;Acc:MGI:87937]	chr19	56722372	56724862	1	ensembl	KNOWN	7.63789	7.47463	7.40024	7.26782	7.86596	7.09157	7.60333	7.92077	7.7738	7.11232	7.46594	7.27435
ENSMUSG00000025758	0.379464	1.30086	7.49491	7.63231	7.3609	7.43919	7.54725	1.46185	0.173238	0.999992	1	protein_coding	Plk4	polo-like kinase 4 [Source:MGI Symbol;Acc:MGI:101783]	chr3	40800019	40816883	10	ensembl_havana	KNOWN	7.34594	7.87883	7.67216	7.69578	7.26912	7.1178	7.342	7.5936	7.38197	7.30641	7.72738	7.60796
ENSMUSG00000020439	0.214351	1.16018	12.7985	12.8561	12.7575	12.7324	12.8481	1.46044	0.173617	0.999992	-1	protein_coding	Smtn	smoothelin [Source:MGI Symbol;Acc:MGI:1354727]	chr11	3517523	3540612	10	ensembl_havana	KNOWN	12.7166	12.8448	13.0071	12.7615	12.7283	12.7826	12.6508	12.7169	12.8295	12.8601	12.7086	12.9755
ENSMUSG00000027333	0.201626	1.14999	8.93285	9.29319	9.18101	8.58387	8.67332	1.46	0.173735	0.999992	1	protein_coding	Smox	spermine oxidase [Source:MGI Symbol;Acc:MGI:2445356]	chr2	131491496	131525922	17	ensembl_havana	KNOWN	9.3493	9.15971	9.37055	9.1629	9.13489	9.24523	8.59047	8.47995	8.68121	8.76492	8.69921	8.55584
ENSMUSG00000031060	0.27747	1.21207	10.8463	10.8496	10.7547	10.7992	10.9818	1.45891	0.17403	0.999992	1	protein_coding	Rbm10	RNA binding motif protein 10 [Source:MGI Symbol;Acc:MGI:2384310]	chrX	20617503	20650901	7	ensembl_havana	KNOWN	10.642	11.0646	10.8421	10.9294	10.5922	10.7423	10.8126	10.7161	10.869	11.036	10.8002	11.1091
ENSMUSG00000003352	0.291646	1.22404	9.77712	9.78003	9.59776	9.81066	9.92003	1.45887	0.174041	0.999992	1	protein_coding	Cacnb3	calcium channel, voltage-dependent, beta 3 subunit [Source:MGI Symbol;Acc:MGI:103307]	chr15	98632220	98644530	2	ensembl	KNOWN	9.66246	9.95975	9.71789	9.58142	9.62871	9.58313	9.81532	9.57822	10.0385	10.0934	9.97068	9.69597
ENSMUSG00000074676	-0.988149	-1.98364	5.78691	5.4005	6.06251	6.00539	5.67925	-1.45866	0.174099	0.999992	-1	protein_coding	Foxs1	forkhead box S1 [Source:MGI Symbol;Acc:MGI:95546]	chr2	152931898	152933208	1	ensembl_havana	KNOWN	4.0639	5.70564	6.43195	5.76359	6.07818	6.34576	5.62872	6.4171	5.97034	5.43194	5.78212	5.82369
ENSMUSG00000050074	0.46209	1.37754	9.40594	9.41029	9.10934	9.4715	9.63264	1.45785	0.174317	0.999992	1	protein_coding	Spink8	serine peptidase inhibitor, Kazal type 8 [Source:MGI Symbol;Acc:MGI:1925959]	chr9	109812280	109826633	3	ensembl_havana	KNOWN	9.0598	9.68525	9.48582	8.83188	9.3304	9.16574	9.36484	9.71713	9.33253	9.66814	9.99406	9.23572
ENSMUSG00000048387	0.508556	1.42263	5.75672	5.82666	6.04498	5.21419	5.94107	1.4576	0.174384	0.999992	1	protein_coding	Osr1	odd-skipped related 1 (Drosophila) [Source:MGI Symbol;Acc:MGI:1344424]	chr12	9574442	9581499	1	ensembl	KNOWN	5.46245	6.02166	5.99585	6.52392	5.55971	6.05131	5.06043	5.58483	4.9973	5.9279	6.00889	5.88642
ENSMUSG00000021250	-1.04356	-2.0613	7.49929	7.99986	6.57359	8.94677	6.47694	-1.45736	0.174448	0.999992	1	protein_coding	Fos	FBJ osteosarcoma oncogene [Source:MGI Symbol;Acc:MGI:95574]	chr12	85473890	85477273	4	ensembl_havana	KNOWN	8.80904	7.23048	7.96005	6.03153	7.75114	5.9381	9.32399	8.64091	8.87541	6.91472	6.45635	6.05975
ENSMUSG00000037070	-0.300872	-1.23189	8.60048	8.53927	8.59965	8.75174	8.51125	-1.45677	0.174607	0.999992	-1	protein_coding	Rbmxl1	RNA binding motif protein, X linked-like-1 [Source:MGI Symbol;Acc:MGI:1343045]	chr8	78505271	78508928	1	ensembl	KNOWN	8.39237	8.64935	8.57609	8.42035	8.74686	8.63173	8.83545	8.74692	8.67287	8.3992	8.83116	8.30338
ENSMUSG00000031714	0.217929	1.16306	11.7951	11.8535	11.8285	11.6528	11.8457	1.45553	0.174942	0.999992	-1	protein_coding	Gab1	growth factor receptor bound protein 2-associated protein 1 [Source:MGI Symbol;Acc:MGI:108088]	chr8	80764434	80880479	1	ensembl	KNOWN	12.0101	11.7752	11.7752	12.0165	11.7062	11.7627	11.6366	11.6759	11.646	11.7709	11.9162	11.85
ENSMUSG00000032532	0.739016	1.66904	8.05726	8.12156	7.586	8.15901	8.36247	1.4554	0.174978	0.999992	-1	protein_coding	Cck	cholecystokinin [Source:MGI Symbol;Acc:MGI:88297]	chr9	121489825	121495689	1	ensembl	KNOWN	8.00535	7.72755	8.63177	7.89708	6.85805	8.00287	8.57314	7.5582	8.3457	8.14089	8.66632	8.2802
ENSMUSG00000044068	-0.181998	-1.13445	10.3073	10.3967	10.4055	10.3002	10.127	-1.45529	0.175007	0.999992	1	protein_coding	Zrsr1	zinc finger (CCCH type), RNA binding motif and serine/arginine rich 1 [Source:MGI Symbol;Acc:MGI:98885]	chr11	22973215	22976496	1	ensembl_havana	KNOWN	10.371	10.3729	10.4463	10.4674	10.447	10.3021	10.3018	10.3187	10.28	10.23	9.99406	10.1568
ENSMUSG00000036139	-0.282896	-1.21664	8.34261	8.15908	8.44824	8.37842	8.38468	-1.45527	0.175014	0.999992	1	protein_coding	Hoxc9	homeobox C9 [Source:MGI Symbol;Acc:MGI:96199]	chr15	102976439	102985099	2	ensembl_havana	KNOWN	8.00535	8.00382	8.46809	8.45722	8.52519	8.36231	8.32657	8.36171	8.44699	8.37054	8.56292	8.22058
ENSMUSG00000042745	-0.29734	-1.22888	10.9944	11.198	10.8082	11.3292	10.6421	-1.45455	0.175209	0.999992	1	protein_coding	Id1	inhibitor of DNA binding 1 [Source:MGI Symbol;Acc:MGI:96396]	chr2	152736251	152737410	2	ensembl_havana	KNOWN	11.0547	11.1015	11.4378	10.8257	10.9659	10.6329	11.5339	11.1061	11.3477	10.5675	10.6058	10.7528
ENSMUSG00000004231	0.339306	1.26515	11.1748	11.2253	11.1337	11.0463	11.294	1.45381	0.175409	0.999992	1	protein_coding	Pax2	paired box 2 [Source:MGI Symbol;Acc:MGI:97486]	chr19	44756045	44837871	3	ensembl_havana	KNOWN	10.8369	11.5406	11.2986	11.2116	11.2106	10.9789	10.9598	11.0625	11.1166	11.4127	11.3536	11.1157
ENSMUSG00000006522	-0.511083	-1.42512	7.1452	7.08531	7.40205	7.14389	6.94955	-1.45275	0.175696	0.999992	-1	protein_coding	Itih3	inter-alpha trypsin inhibitor, heavy chain 3 [Source:MGI Symbol;Acc:MGI:96620]	chr14	30908573	30923760	5	ensembl_havana	KNOWN	7.20438	6.63009	7.42146	7.53259	7.33894	7.33462	7.32139	6.85664	7.25364	7.34621	6.45635	7.04608
ENSMUSG00000025610	0.322997	1.25093	11.6029	12.14	12.0041	11.0401	11.2272	1.45174	0.175971	0.999992	1	protein_coding	Map3k7cl	Map3k7 C-terminal like [Source:MGI Symbol;Acc:MGI:2446584]	chr16	87553330	87595336	1	ensembl_havana	KNOWN	12.3497	11.9974	12.0729	12.2426	11.7171	12.0526	11.1918	10.983	10.9455	11.3007	11.3652	11.0157
ENSMUSG00000031010	-0.293815	-1.22588	13.155	13.2605	13.44	13.0168	12.9025	-1.45163	0.176001	0.999992	1	protein_coding	Usp9x	ubiquitin specific peptidase 9, X chromosome [Source:MGI Symbol;Acc:MGI:894681]	chrX	13071498	13173328	7	ensembl_havana	KNOWN	13.4983	13.2055	13.0777	13.3892	13.3582	13.5727	13.0007	13.0737	12.9761	12.6999	12.8286	13.1791
ENSMUSG00000000056	0.207082	1.15435	11.6351	11.6594	11.6549	11.5116	11.7143	1.45098	0.176178	0.999992	1	protein_coding	Narf	nuclear prelamin A recognition factor [Source:MGI Symbol;Acc:MGI:1914858]	chr11	121237253	121255856	3	ensembl_havana	KNOWN	11.6658	11.6286	11.6837	11.7613	11.445	11.7585	11.4919	11.4591	11.5839	11.7763	11.6332	11.7332
ENSMUSG00000026504	0.166367	1.12223	9.88444	9.95696	9.78148	9.90421	9.8951	1.45095	0.176186	0.999992	1	protein_coding	Sdccag8	serologically defined colon cancer antigen 8 [Source:MGI Symbol;Acc:MGI:1924066]	chr1	176814660	177020437	6	ensembl_havana	KNOWN	10.016	9.89667	9.95824	9.79814	9.75327	9.79303	9.97889	9.8066	9.92716	9.83479	9.94692	9.90359
ENSMUSG00000036160	-0.265068	-1.20169	10.1431	10.1432	10.1303	10.2884	10.0104	-1.44943	0.176602	0.999992	-1	protein_coding	Surf6	surfeit gene 6 [Source:MGI Symbol;Acc:MGI:98447]	chr2	26888628	26902879	7	ensembl_havana	KNOWN	10.07	10.032	10.3276	10.1103	10.2972	9.98338	10.2591	10.3371	10.2689	10.0519	9.78786	10.1914
ENSMUSG00000048222	-0.267563	-1.20377	9.58301	9.36887	9.497	9.80281	9.66338	-1.44923	0.176655	0.999992	-1	protein_coding	Mfap1b	microfibrillar-associated protein 1B [Source:MGI Symbol;Acc:MGI:3694697]	chr2	121460235	121474067	1	ensembl_havana	KNOWN	9.26625	9.17041	9.66994	9.40391	9.52768	9.5594	9.85888	9.70908	9.84047	9.69921	9.75696	9.53396
ENSMUSG00000025158	0.246014	1.18593	11.4808	11.3421	11.1392	11.6994	11.7425	1.44828	0.176914	0.999992	-1	protein_coding	Rfng	RFNG O-fucosylpeptide 3-beta-N-acetylglucosaminyltransferase [Source:MGI Symbol;Acc:MGI:894275]	chr11	120780746	120784207	2	ensembl_havana	KNOWN	11.4925	11.3179	11.216	11.2277	10.9305	11.2593	11.7402	11.581	11.7772	11.732	11.8628	11.6328
ENSMUSG00000007097	-0.816316	-1.7609	9.7831	9.59994	9.91672	10.0576	9.55809	-1.44773	0.177065	0.999992	-1	protein_coding	Atp1a2	ATPase, Na+/K+ transporting, alpha 2 polypeptide [Source:MGI Symbol;Acc:MGI:88106]	chr1	172271709	172298064	5	ensembl_havana	KNOWN	9.75168	9.36938	9.67878	9.23369	9.67444	10.842	10.6256	10.1175	9.42977	9.89305	9.21337	9.56785
ENSMUSG00000044405	-1.40936	-2.65618	5.26666	5.43823	5.74144	5.49655	4.3904	-1.44696	0.177276	0.999992	1	protein_coding	Adig	adipogenin [Source:MGI Symbol;Acc:MGI:2675492]	chr2	158502612	158508198	3	ensembl_havana	KNOWN	5.12803	5.81885	5.36782	5.10308	4.74258	7.37867	6.50623	5.65354	4.32988	5.00452	3.92797	4.23872
ENSMUSG00000007989	-0.413964	-1.33234	7.56349	7.67156	7.69878	7.63519	7.24844	-1.44678	0.177325	0.999992	-1	protein_coding	Fzd3	frizzled homolog 3 (Drosophila) [Source:MGI Symbol;Acc:MGI:108476]	chr14	65201026	65262463	2	ensembl_havana	KNOWN	7.49929	7.82564	7.68975	7.26782	7.92769	7.90082	7.55118	7.62816	7.72623	7.0169	7.62841	7.10002
ENSMUSG00000037157	0.587941	1.5031	6.88461	6.77917	6.66068	6.81456	7.28402	1.44552	0.177671	0.999992	1	protein_coding	Il22ra1	interleukin 22 receptor, alpha 1 [Source:MGI Symbol;Acc:MGI:2663588]	chr4	135728172	135752140	1	ensembl_havana	KNOWN	6.90825	6.56666	6.86259	7.01925	6.13162	6.83118	6.97064	7.1221	6.35094	7.32645	6.82744	7.69816
ENSMUSG00000043257	0.221651	1.16607	10.3029	10.2587	10.1917	10.3033	10.458	1.44509	0.177789	0.999992	-1	protein_coding	Pigv	phosphatidylinositol glycan anchor biosynthesis, class V [Source:MGI Symbol;Acc:MGI:2442480]	chr4	133660387	133672647	3	ensembl_havana	KNOWN	10.0983	10.4162	10.2615	10.335	10.0696	10.1704	10.2537	10.3681	10.2882	10.5549	10.4551	10.3639
ENSMUSG00000024993	0.169714	1.12484	10.9758	11.0874	10.9494	10.9174	10.9491	1.44504	0.177803	0.999992	1	protein_coding	Fam45a	family with sequence similarity 45, member A [Source:MGI Symbol;Acc:MGI:1915144]	chr19	60811585	60836227	7	ensembl_havana	KNOWN	11.1696	11.0268	11.0657	10.8929	10.9115	11.0436	10.9176	10.9475	10.8872	10.9353	11.0228	10.8893
ENSMUSG00000055963	0.27995	1.21415	8.84219	9.22505	8.94711	8.5973	8.5993	1.44484	0.177858	0.999992	1	protein_coding	Triqk	triple QxxK/R motif containing [Source:MGI Symbol;Acc:MGI:3650048]	chr4	12906838	12983553	3	ensembl_havana	KNOWN	9.35601	9.19159	9.12756	8.81066	8.97597	9.05471	8.52888	8.40221	8.8608	8.54314	8.77828	8.47649
ENSMUSG00000028197	0.751002	1.68296	5.58086	6.26553	6.22456	4.56165	5.27168	1.44403	0.178079	0.999992	1	protein_coding	Col24a1	collagen, type XXIV, alpha 1 [Source:MGI Symbol;Acc:MGI:1918605]	chr3	145292472	145552011	4	ensembl_havana	KNOWN	6.58175	6.53387	5.68098	6.45266	6.54008	5.68094	4.10934	5.08526	4.49034	5.81896	5.27193	4.72415
ENSMUSG00000031381	-0.520641	-1.43459	10.7658	10.7507	11.0313	10.7606	10.5206	-1.44397	0.178096	0.999992	1	protein_coding	Piga	phosphatidylinositol glycan anchor biosynthesis, class A [Source:MGI Symbol;Acc:MGI:99461]	chrX	164419793	164433916	6	ensembl_havana	KNOWN	10.7402	11.0224	10.4896	11.6261	10.9096	10.5582	10.9158	10.872	10.4939	10.7585	10.4955	10.3077
ENSMUSG00000020679	0.30917	1.23899	13.3011	13.2083	13.1406	13.3071	13.5486	1.44357	0.178206	0.999992	1	protein_coding	Hnf1b	HNF1 homeobox B [Source:MGI Symbol;Acc:MGI:98505]	chr11	83850063	83905819	5	ensembl_havana	KNOWN	13.3322	13.2146	13.0781	13.3389	13.0256	13.0575	13.261	13.47	13.1902	13.461	13.8577	13.3271
ENSMUSG00000001349	0.732712	1.66176	7.44708	7.51626	7.36169	7.16611	7.74425	1.44251	0.178499	0.999992	1	protein_coding	Cnn1	calponin 1 [Source:MGI Symbol;Acc:MGI:104979]	chr9	22099281	22109630	1	ensembl	KNOWN	7.42465	7.07961	8.04453	6.86313	6.95017	8.27176	7.32139	7.19306	6.98388	8.02305	7.75891	7.45077
ENSMUSG00000074971	0.238619	1.17986	7.50758	7.57376	7.37773	7.51812	7.5607	1.44209	0.178615	0.999992	-1	protein_coding	Fibin	fin bud initiation factor homolog (zebrafish) [Source:MGI Symbol;Acc:MGI:1914856]	chr2	110360917	110363183	1	ensembl_havana	KNOWN	7.54699	7.36705	7.80725	7.30875	7.36149	7.46294	7.53337	7.46568	7.5553	7.49526	7.69514	7.49171
ENSMUSG00000026836	0.255964	1.19413	9.65369	9.726	9.59194	9.58745	9.70937	1.44096	0.178925	0.999992	-1	protein_coding	Acvr1	activin A receptor, type 1 [Source:MGI Symbol;Acc:MGI:87911]	chr2	58388644	58567157	6	ensembl_havana	KNOWN	9.72081	9.63589	9.82128	9.49982	9.79527	9.48074	9.47625	9.76061	9.5255	9.5749	9.67255	9.88066
ENSMUSG00000032182	0.176466	1.13011	10.7581	10.6254	10.4956	10.9324	10.9791	1.4405	0.179054	0.999992	-1	protein_coding	Yipf2	Yip1 domain family, member 2 [Source:MGI Symbol;Acc:MGI:1922016]	chr9	21588709	21592831	3	ensembl	KNOWN	10.6282	10.6174	10.6306	10.3813	10.4705	10.6351	10.9846	10.881	10.9315	10.9659	11.0405	10.9308
ENSMUSG00000048701	0.358119	1.28175	12.4496	12.3944	12.3763	12.3439	12.6839	1.44014	0.179152	0.999992	1	protein_coding	Ccdc6	coiled-coil domain containing 6 [Source:MGI Symbol;Acc:MGI:1923801]	chr10	70097121	70193200	4	ensembl_havana	KNOWN	12.508	12.1873	12.488	12.6873	12.0398	12.4019	12.4412	12.4796	12.1109	12.8717	12.5665	12.6135
ENSMUSG00000087444	0.854247	1.80781	6.04658	6.1172	5.47082	6.19522	6.40309	1.43914	0.17943	0.999992	1	protein_coding	Gm5475	predicted gene 5475 [Source:MGI Symbol;Acc:MGI:3646320]	chr15	100422147	100428150	2	havana	KNOWN	5.55867	6.31975	6.47318	5.35834	5.30446	5.74965	5.87488	6.91378	5.797	6.52158	7.14639	5.54129
ENSMUSG00000019726	-0.414839	-1.33315	9.75543	9.7034	10.1017	9.61652	9.60003	-1.43856	0.179591	0.999992	1	protein_coding	Lyst	lysosomal trafficking regulator [Source:MGI Symbol;Acc:MGI:107448]	chr13	13590409	13777440	1	ensembl	KNOWN	9.39563	10.2696	9.44496	10.1219	10.2036	9.97981	9.58831	9.78761	9.47364	9.56228	9.52445	9.71338
ENSMUSG00000022340	0.626308	1.54361	6.22873	6.41325	6.52383	5.62048	6.35737	1.43784	0.179788	0.999992	-1	protein_coding	Sybu	syntabulin (syntaxin-interacting) [Source:MGI Symbol;Acc:MGI:2442392]	chr15	44671859	44788063	3	ensembl	KNOWN	6.38583	6.74914	6.10479	6.29863	6.75965	6.51321	5.81716	6.15802	4.88627	6.02918	6.33606	6.70687
ENSMUSG00000025574	0.475628	1.39052	8.22935	8.33904	8.184	8.03689	8.35748	1.43723	0.179957	0.999992	-1	protein_coding	Tk1	thymidine kinase 1 [Source:MGI Symbol;Acc:MGI:98763]	chr11	117815526	117826092	7	ensembl_havana	KNOWN	8.39237	8.48753	8.13721	8.62056	7.94272	7.98872	8.42645	7.84933	7.83487	8.71259	8.26645	8.09338
ENSMUSG00000079317	0.195729	1.1453	8.59767	8.71751	8.50219	8.59528	8.57569	1.43632	0.180211	0.999992	1	protein_coding	Trappc2	trafficking protein particle complex 2 [Source:MGI Symbol;Acc:MGI:1913476]	chrX	166440574	166453140	4	ensembl_havana	KNOWN	8.67593	8.83576	8.64084	8.51957	8.41096	8.57605	8.68223	8.50805	8.59556	8.45488	8.64116	8.63104
ENSMUSG00000028036	-0.222344	-1.16663	11.937	11.7777	11.8394	12.1458	11.9851	-1.43621	0.180241	0.999992	-1	protein_coding	Ptgfr	prostaglandin F receptor [Source:MGI Symbol;Acc:MGI:97796]	chr3	151796502	151837630	3	ensembl_havana	KNOWN	11.8072	11.7253	11.8007	11.6739	12.0477	11.7966	12.1765	12.0669	12.1941	11.8672	11.9812	12.107
ENSMUSG00000000782	0.408149	1.32698	6.50309	6.62602	6.14981	6.6523	6.58423	1.43541	0.180463	0.999992	-1	protein_coding	Tcf7	transcription factor 7, T cell specific [Source:MGI Symbol;Acc:MGI:98507]	chr11	52252371	52283014	2	ensembl_havana	KNOWN	6.94432	6.77743	6.15632	5.98177	6.41635	6.05131	6.5423	6.60232	6.81227	6.37536	6.67047	6.70687
ENSMUSG00000035206	0.206165	1.15362	10.8646	10.9242	10.7869	10.8392	10.9081	1.43494	0.180593	0.999992	1	protein_coding	Sppl2b	signal peptide peptidase like 2B [Source:MGI Symbol;Acc:MGI:1920468]	chr10	80855275	80868705	1	ensembl	KNOWN	10.9784	10.9559	10.8381	10.8878	10.6229	10.8499	10.8218	10.8864	10.8094	10.8251	11.0565	10.8426
ENSMUSG00000034488	-0.758678	-1.69194	6.51141	6.28009	6.79056	6.61159	6.36339	-1.43433	0.180765	0.999992	1	protein_coding	Edil3	EGF-like repeats and discoidin I-like domains 3 [Source:MGI Symbol;Acc:MGI:1329025]	chr13	88821472	89323223	8	ensembl_havana	KNOWN	5.24833	6.50032	7.09161	6.96906	6.88942	6.51321	6.9167	6.56713	6.35094	6.45032	6.15827	6.48158
ENSMUSG00000054484	-0.174363	-1.12847	10.62	10.7281	10.7804	10.5469	10.4248	-1.43299	0.181138	0.999992	1900-01-01	protein_coding	Tmem62	transmembrane protein 62 [Source:MGI Symbol;Acc:MGI:2139461]	chr2	120977017	121007852	7	ensembl_havana	KNOWN	10.82	10.656	10.7082	10.8222	10.735	10.7838	10.4982	10.6462	10.4963	10.4537	10.479	10.3417
ENSMUSG00000056671	-0.378064	-1.2996	7.70822	7.62662	7.90339	7.7021	7.6008	-1.43225	0.181345	0.999992	-1	protein_coding	Prelid2	PRELI domain containing 2 [Source:MGI Symbol;Acc:MGI:1924869]	chr18	41875696	41951194	1	ensembl	KNOWN	7.44996	7.60663	7.82328	7.46177	8.09845	8.14994	7.63708	7.7111	7.75812	7.54742	7.40744	7.84753
ENSMUSG00000047281	-0.365469	-1.2883	8.99837	8.9465	9.08088	9.0986	8.86751	-1.43214	0.181375	0.999992	-1	protein_coding	Sfn	stratifin [Source:MGI Symbol;Acc:MGI:1891831]	chr4	133600556	133602168	1	ensembl_havana	KNOWN	8.97516	8.90791	8.95642	8.66852	9.08835	9.48578	8.98709	8.99215	9.31656	8.97626	8.88931	8.73698
ENSMUSG00000020009	-0.251626	-1.19055	11.074	11.1368	11.2684	11.0053	10.8853	-1.43026	0.181901	0.999992	1	protein_coding	Ifngr1	interferon gamma receptor 1 [Source:MGI Symbol;Acc:MGI:107655]	chr10	19591949	19610229	6	ensembl_havana	KNOWN	11.0085	11.2912	11.1105	11.165	11.4879	11.1523	11.0565	11.1274	10.8321	10.8322	10.9597	10.8642
ENSMUSG00000048218	-0.245468	-1.18548	8.44082	8.50469	8.57582	8.42855	8.25421	-1.42931	0.182168	0.999992	-1	protein_coding	Amigo2	adhesion molecule with Ig like domain 2 [Source:MGI Symbol;Acc:MGI:2145995]	chr15	97244074	97247287	1	ensembl	KNOWN	8.52928	8.35302	8.63177	8.45722	8.85409	8.41615	8.41677	8.41216	8.45673	8.24982	8.24434	8.26847
ENSMUSG00000044811	0.710769	1.63668	6.12249	6.1015	5.63222	6.25737	6.49886	1.42909	0.182229	0.999992	-1	protein_coding	AF251705	cDNA sequence AF251705 [Source:MGI Symbol;Acc:MGI:2153249]	chr11	114996721	115001880	2	ensembl_havana	KNOWN	5.73375	6.46597	6.10479	5.43429	6.281	5.18137	5.93037	6.76644	6.07531	5.9279	6.63692	6.93175
ENSMUSG00000037813	0.414718	1.33304	7.3581	7.66986	7.41086	7.09798	7.2537	1.42854	0.182383	0.999992	-1	protein_coding	D630003M21Rik	RIKEN cDNA D630003M21 gene [Source:MGI Symbol;Acc:MGI:3606579]	chr2	158182533	158229222	3	ensembl_havana	KNOWN	7.44996	7.85248	7.70713	7.77093	7.29277	7.16888	6.71025	7.44645	7.13723	7.15776	7.21622	7.38712
ENSMUSG00000039477	0.234053	1.17613	12.4329	12.4575	12.4572	12.2915	12.5252	1.42842	0.182417	0.999992	-1	protein_coding	Tnrc18	trinucleotide repeat containing 18 [Source:MGI Symbol;Acc:MGI:3648294]	chr5	142724661	142817662	7	ensembl_havana	KNOWN	12.3581	12.483	12.5314	12.4918	12.4805	12.3992	12.2133	12.5078	12.1534	12.3769	12.5236	12.6753
ENSMUSG00000034532	0.710465	1.63633	6.28599	6.56975	6.09784	6.11889	6.35745	1.42837	0.182431	0.999992	1	protein_coding	Fbxo16	F-box protein 16 [Source:MGI Symbol;Acc:MGI:1354706]	chr14	65266701	65321501	1	ensembl	KNOWN	6.7943	6.66078	6.25417	5.57515	6.37263	6.34576	5.62872	6.37703	6.35094	5.97943	7.14639	5.94654
ENSMUSG00000054057	0.458246	1.37387	7.34209	7.28671	7.00141	7.45365	7.62659	1.4276	0.182645	0.999992	-1	protein_coding	A930004D18Rik	RIKEN cDNA A930004D18 gene [Source:MGI Symbol;Acc:MGI:1925190]	chr2	18025193	18037737	3	ensembl_havana	KNOWN	7.0802	7.79829	6.98164	7.01925	7.09173	6.89324	7.30048	7.67849	7.38197	7.32645	8.00232	7.551
ENSMUSG00000023852	-0.273151	-1.20844	11.2036	11.2132	11.3044	11.2392	11.0573	-1.42735	0.182717	0.999992	1	protein_coding	Chd1	chromodomain helicase DNA binding protein 1 [Source:MGI Symbol;Acc:MGI:88393]	chr17	15704967	15772610	5	ensembl_havana	KNOWN	11.0751	11.3746	11.1899	11.5026	11.3052	11.1056	11.1354	11.4398	11.1425	11.0956	10.9219	11.1544
ENSMUSG00000042010	-0.270403	-1.20614	11.8978	11.8388	12.0012	11.9296	11.8216	-1.42673	0.182891	0.999992	1	protein_coding	Acacb	acetyl-Coenzyme A carboxylase beta [Source:MGI Symbol;Acc:MGI:2140940]	chr5	114146535	114250761	5	ensembl_havana	KNOWN	11.8447	12.0191	11.6527	11.9469	12.182	11.8746	11.9435	12.009	11.8363	11.6725	11.7526	12.0396
ENSMUSG00000026303	0.186242	1.1378	10.0938	10.3029	10.2177	9.87669	9.97779	1.42421	0.183601	0.999992	1	protein_coding	Mlph	melanophilin [Source:MGI Symbol;Acc:MGI:2176380]	chr1	90915085	90951142	3	ensembl_havana	KNOWN	10.2822	10.3185	10.3078	10.2082	10.2222	10.2227	9.88017	9.88728	9.86264	10.162	9.95375	9.81766
ENSMUSG00000036136	-0.30396	-1.23453	9.06503	9.09316	9.05395	9.2281	8.88493	-1.42254	0.184072	0.999992	1	protein_coding	Fam110c	family with sequence similarity 110, member C [Source:MGI Symbol;Acc:MGI:1918813]	chr12	31073968	31079937	1	ensembl	KNOWN	8.98385	9.18104	9.11459	9.25479	9.12834	8.77872	9.24958	9.17272	9.26201	8.90476	9.13742	8.6126
ENSMUSG00000048281	0.440926	1.35748	10.1074	10.2411	10.1353	9.85901	10.1941	1.42139	0.184399	0.999992	-1	protein_coding	Dleu7	deleted in lymphocytic leukemia, 7 [Source:MGI Symbol;Acc:MGI:2447771]	chr14	62276231	62292979	1	ensembl	KNOWN	10.2787	9.9933	10.4514	10.2055	9.68341	10.5169	10.161	9.85846	9.55756	10.0728	10.34	10.1695
ENSMUSG00000033323	-0.170009	-1.12507	10.0194	9.93021	10.0243	10.0995	10.0236	-1.42091	0.184533	0.999992	-1	protein_coding	Ctdp1	CTD (carboxy-terminal domain, RNA polymerase II, polypeptide A) phosphatase, subunit 1 [Source:MGI Symbol;Acc:MGI:1926953]	chr18	80407959	80469695	3	ensembl_havana	KNOWN	9.89679	9.8408	10.0531	9.97384	9.99592	10.1031	10.1078	10.0459	10.1448	10.003	10.0268	10.0409
ENSMUSG00000096215	-0.379206	-1.30063	9.15622	8.56051	8.61437	9.88768	9.56233	-1.42082	0.184558	0.999992	1	protein_coding	Smim22	small integral membrane protein 22 [Source:MGI Symbol;Acc:MGI:3643379]	chr16	5007288	5008309	8	ensembl_havana	KNOWN	8.45622	8.39014	8.83518	8.51083	8.50508	8.82721	9.90116	9.53789	10.224	9.54528	9.38992	9.75179
ENSMUSG00000023266	0.806543	1.74901	8.29859	8.41562	8.41405	7.77987	8.58484	1.41889	0.185106	0.999992	1	protein_coding	Frs3	fibroblast growth factor receptor substrate 3 [Source:MGI Symbol;Acc:MGI:2135965]	chr17	47689030	47704286	5	ensembl_havana	KNOWN	7.82364	9.39242	8.03079	8.85279	8.22678	8.16259	7.44086	8.36171	7.53704	8.91141	8.56292	8.2802
ENSMUSG00000022598	0.584795	1.49983	10.2665	10.2967	9.66406	10.5765	10.5287	1.41853	0.185208	0.999992	1	protein_coding	Psca	prostate stem cell antigen [Source:MGI Symbol;Acc:MGI:1919623]	chr15	74714839	74717069	1	ensembl_havana	KNOWN	10.1494	10.0696	10.6711	9.29609	9.57667	10.1194	10.5894	10.0961	11.0441	10.6905	10.7677	10.1279
ENSMUSG00000018830	0.417695	1.33579	11.5915	11.5014	11.4048	11.5693	11.8904	1.41691	0.18567	0.999992	-1	protein_coding	Myh11	myosin, heavy polypeptide 11, smooth muscle [Source:MGI Symbol;Acc:MGI:102643]	chr16	14194527	14291408	1	ensembl	KNOWN	11.4062	11.0488	12.0492	11.4736	11.3425	11.3982	11.5573	11.6039	11.5468	12.1235	11.8007	11.747
ENSMUSG00000025019	-0.434794	-1.35172	9.08403	9.11249	9.28963	9.09584	8.83818	-1.41687	0.185682	0.999992	1	protein_coding	Lcor	ligand dependent nuclear receptor corepressor [Source:MGI Symbol;Acc:MGI:2443930]	chr19	41482645	41562246	2	ensembl	KNOWN	9.28043	9.27828	8.77876	9.21228	9.35307	9.30353	8.92013	9.52878	8.83861	8.76492	8.56292	9.1867
ENSMUSG00000029126	0.431211	1.34836	7.10569	6.90664	6.97381	7.02197	7.52035	1.41589	0.185962	0.999992	-1	protein_coding	Nsg1	neuron specific gene family member 1 [Source:MGI Symbol;Acc:MGI:109149]	chr5	38137192	38159907	7	ensembl_havana	KNOWN	6.62684	6.63009	7.46298	6.68804	7.19575	7.03763	7.16824	6.91378	6.98388	7.56439	7.40744	7.58922
ENSMUSG00000026090	0.41837	1.33642	6.93039	7.15064	6.8772	6.77439	6.91932	1.41563	0.186035	0.999992	-1	protein_coding	2010300C02Rik	RIKEN cDNA 2010300C02 gene [Source:MGI Symbol;Acc:MGI:1919347]	chr1	37611677	37720085	3	ensembl_havana	KNOWN	7.31872	7.20987	6.92334	6.89035	7.00847	6.73278	6.71025	6.60232	7.0106	6.99203	7.32556	6.44036
ENSMUSG00000051373	-0.358632	-1.28221	7.38255	7.75357	7.90774	7.03668	6.83221	-1.41541	0.186097	0.999992	1	protein_coding	Ppapdc3	phosphatidic acid phosphatase type 2 domain containing 3 [Source:MGI Symbol;Acc:MGI:2445183]	chr2	32095528	32110820	3	ensembl_havana	KNOWN	7.80414	7.78441	7.67216	7.84237	8.05762	7.82323	7.21368	6.73507	7.16128	6.62227	7.23876	6.63561
ENSMUSG00000026869	0.190815	1.14141	11.8399	11.8173	11.7333	11.8511	11.9579	1.41515	0.186173	0.999992	-1	protein_coding	Psmd5	proteasome (prosome, macropain) 26S subunit, non-ATPase, 5 [Source:MGI Symbol;Acc:MGI:1914248]	chr2	34849734	34874968	5	ensembl_havana	KNOWN	11.9757	11.6556	11.8208	11.752	11.6626	11.7854	11.9291	11.8258	11.7984	11.9397	11.9525	11.9815
ENSMUSG00000019906	0.337934	1.26395	8.98766	9.3606	9.41374	8.3926	8.78368	1.41392	0.186524	0.999992	1	protein_coding	Lin7a	lin-7 homolog A (C. elegans) [Source:MGI Symbol;Acc:MGI:2135609]	chr10	107271843	107425143	2	ensembl	KNOWN	9.48405	9.23813	9.3596	9.71684	9.09509	9.4293	8.41677	8.21027	8.55075	8.68957	8.63267	9.0288
ENSMUSG00000020363	0.377374	1.29898	7.54161	7.49347	7.23983	7.65471	7.77844	1.41318	0.186737	0.999992	1	protein_coding	Gfpt2	glutamine fructose-6-phosphate transaminase 2 [Source:MGI Symbol;Acc:MGI:1338883]	chr11	49794178	49838613	2	ensembl_havana	KNOWN	7.57025	7.32933	7.58082	7.06775	7.69899	6.95275	7.7023	7.81974	7.44209	7.93444	7.77443	7.62645
ENSMUSG00000057054	-0.303872	-1.23445	8.00173	8.30107	8.20575	7.94964	7.55045	-1.41307	0.186768	0.999992	-1	protein_coding	Inca1	inhibitor of CDK, cyclin A1 interacting protein 1 [Source:MGI Symbol;Acc:MGI:2144284]	chr11	70688361	70700155	5	ensembl_havana	KNOWN	8.29796	8.38095	8.2243	8.35345	8.0156	8.2482	7.95065	7.74298	8.1553	7.78316	7.59385	7.27435
ENSMUSG00000043702	-0.241797	-1.18246	10.6061	10.5037	10.6156	10.7175	10.5876	-1.41096	0.187371	0.999992	-1	protein_coding	Pde12	phosphodiesterase 12 [Source:MGI Symbol;Acc:MGI:2443226]	chr14	26659958	26669883	1	ensembl_havana	KNOWN	10.653	10.2621	10.5961	10.5991	10.5438	10.7038	10.7112	10.7101	10.7313	10.4354	10.564	10.7633
ENSMUSG00000037416	-0.232901	-1.1752	12.817	12.9034	13.0458	12.7046	12.6142	-1.40959	0.187766	0.999992	1	protein_coding	Dmxl1	Dmx-like 1 [Source:MGI Symbol;Acc:MGI:2443926]	chr18	49832670	49965473	5	ensembl_havana	KNOWN	12.8173	13.1314	12.7614	13.0567	12.9808	13.1	12.6769	12.755	12.682	12.4978	12.5497	12.7951
ENSMUSG00000079550	-0.796125	-1.73643	6.22758	6.32474	6.66419	6.18902	5.73235	-1.40935	0.187833	0.999992	-1	protein_coding	Mpp4	membrane protein, palmitoylated 4 (MAGUK p55 subfamily member 4) [Source:MGI Symbol;Acc:MGI:2386681]	chr1	59120935	59163389	10	ensembl_havana	KNOWN	6.43736	6.59872	5.93814	7.06775	6.37263	6.55221	6.5423	6.10992	5.91484	5.63839	6.70326	4.8554
ENSMUSG00000038256	0.396483	1.31629	10.0169	10.0148	10.0858	9.74968	10.2171	1.40915	0.187892	0.999992	-1	protein_coding	Bcl9	B cell CLL/lymphoma 9 [Source:MGI Symbol;Acc:MGI:1924828]	chr3	97203662	97297917	8	ensembl_havana	KNOWN	9.81636	10.3329	9.89518	10.3644	10.0559	9.83712	9.68828	10.0586	9.50216	10.4215	10.2346	9.99539
ENSMUSG00000038879	-0.398155	-1.31782	9.56254	9.77314	9.92257	9.40158	9.15285	-1.40778	0.188288	0.999992	-1	protein_coding	Nipal2	NIPA-like domain containing 2 [Source:MGI Symbol;Acc:MGI:1924488]	chr15	34572799	34678706	1	ensembl	KNOWN	9.67861	9.98423	9.65658	9.83363	10.3001	9.634	9.24958	9.50573	9.44943	8.80831	9.46355	9.1867
ENSMUSG00000055415	0.420636	1.33852	9.51463	9.71756	9.05797	9.76097	9.52202	1.40777	0.188289	0.999992	1	protein_coding	Atp10b	ATPase, class V, type 10B [Source:MGI Symbol;Acc:MGI:2442688]	chr11	43149877	43262285	3	ensembl_havana	KNOWN	9.33579	10.032	9.78491	8.86656	9.18631	9.12105	9.71618	9.50573	10.061	9.67597	9.69717	9.19292
ENSMUSG00000058620	-0.287589	-1.2206	13.5825	13.6961	13.6202	13.6887	13.3251	-1.4072	0.188453	0.999992	1	protein_coding	Adra2b	adrenergic receptor, alpha 2b [Source:MGI Symbol;Acc:MGI:87935]	chr2	127363208	127367221	2	ensembl_havana	KNOWN	14.054	13.533	13.5013	13.741	13.6398	13.4796	13.7971	13.6524	13.6165	13.3839	13.2542	13.3373
ENSMUSG00000022571	0.241629	1.18233	11.223	11.2113	11.0337	11.2915	11.3555	1.40547	0.188954	0.999992	-1	protein_coding	Pycrl	pyrroline-5-carboxylate reductase-like [Source:MGI Symbol;Acc:MGI:1913444]	chr15	75916463	75921560	1	ensembl	KNOWN	11.4239	10.9895	11.2205	11.0535	10.8826	11.165	11.2972	11.1807	11.3966	11.337	11.3664	11.3632
ENSMUSG00000015605	-0.215772	-1.16132	11.0696	11.036	11.0216	11.2254	10.9952	-1.40502	0.189084	0.999992	-1	protein_coding	Srf	serum response factor [Source:MGI Symbol;Acc:MGI:106658]	chr17	46546839	46556162	1	ensembl	KNOWN	11.0567	10.923	11.1284	10.8725	11.0671	11.1251	11.363	11.1439	11.1695	10.8702	11.0179	11.0975
ENSMUSG00000022898	0.17471	1.12874	10.8419	10.9752	10.8346	10.7618	10.796	1.40427	0.189302	0.999992	-1	protein_coding	Dscr3	Down syndrome critical region gene 3 [Source:MGI Symbol;Acc:MGI:1206040]	chr16	94497783	94526830	5	ensembl_havana	KNOWN	10.9253	11.0761	10.9243	10.7755	10.8943	10.8342	10.8107	10.7905	10.6843	10.7841	10.8938	10.7101
ENSMUSG00000028637	0.477147	1.39199	7.99619	8.14515	7.88287	7.87094	8.0858	1.40406	0.189361	0.999992	-1	protein_coding	Ccdc30	coiled-coil domain containing 30 [Source:MGI Symbol;Acc:MGI:1920582]	chr4	119322893	119415521	13	ensembl_havana	KNOWN	8.07208	8.30525	8.05814	8.12043	8.239	7.28917	7.60333	8.11602	7.89347	8.0949	8.33082	7.83168
ENSMUSG00000024561	-0.241892	-1.18254	10.828	10.8162	10.9313	10.8457	10.7188	-1.40353	0.189516	0.999992	1	protein_coding	Mbd1	methyl-CpG binding domain protein 1 [Source:MGI Symbol;Acc:MGI:1333811]	chr18	74268272	74282685	1	ensembl	KNOWN	10.856	10.9621	10.6306	10.9983	11.0076	10.7879	10.9565	10.6754	10.9051	10.7492	10.5906	10.8167
ENSMUSG00000022382	0.425208	1.34277	10.2714	10.361	9.89994	10.4303	10.3944	1.40265	0.189769	0.999992	-1	protein_coding	Wnt7b	wingless-type MMTV integration site family, member 7B [Source:MGI Symbol;Acc:MGI:98962]	chr15	85535439	85581821	3	ensembl	KNOWN	10.394	10.1476	10.5414	9.60626	9.83206	10.2615	10.4444	10.0427	10.8037	10.2032	10.4671	10.513
ENSMUSG00000030768	0.285109	1.2185	8.82332	9.13311	9.00194	8.50215	8.65609	1.40209	0.189933	0.999992	-1	protein_coding	Disp1	dispatched homolog 1 (Drosophila) [Source:MGI Symbol;Acc:MGI:1916147]	chr1	183086266	183221522	5	ensembl_havana	KNOWN	9.30144	8.82902	9.26887	9.10598	8.77232	9.12752	8.36736	8.60666	8.53243	8.65036	8.62414	8.69378
ENSMUSG00000020075	-0.167412	-1.12304	11.7383	11.5473	11.6787	11.8816	11.8457	-1.40008	0.190518	0.999992	-1	protein_coding	Ddx21	DEAD (Asp-Glu-Ala-Asp) box polypeptide 21 [Source:MGI Symbol;Acc:MGI:1860494]	chr10	62580248	62602298	1	ensembl	KNOWN	11.6009	11.5061	11.5347	11.6808	11.6761	11.6793	11.9059	11.9177	11.8213	11.7645	11.7883	11.9842
ENSMUSG00000026928	-0.886673	-1.84891	5.08515	4.97175	4.8429	5.77074	4.75521	-1.39947	0.190695	0.999992	-1	protein_coding	Card9	caspase recruitment domain family, member 9 [Source:MGI Symbol;Acc:MGI:2685628]	chr2	26352176	26360918	3	ensembl_havana	KNOWN	4.30491	6.19945	4.41089	4.90377	4.25715	5.36778	5.56	5.78187	5.97034	4.53885	4.75109	4.97569
ENSMUSG00000034457	-0.456599	-1.3723	7.26549	8.46713	8.92374	5.83554	5.83555	-1.39786	0.191165	0.999992	-1	protein_coding	Eda2r	ectodysplasin A2 receptor [Source:MGI Symbol;Acc:MGI:2442860]	chrX	97333840	97377216	4	ensembl_havana	KNOWN	8.58746	8.40834	8.40558	9.10598	9.06107	8.60416	5.93037	6.20456	5.3717	5.5728	5.71938	6.21448
ENSMUSG00000027797	0.454859	1.37065	6.50104	6.43303	6.55786	6.21678	6.79647	1.3957	0.191796	0.999992	1	protein_coding	Dclk1	doublecortin-like kinase 1 [Source:MGI Symbol;Acc:MGI:1330861]	chr3	55242364	55539068	15	ensembl_havana	KNOWN	6.21918	6.28075	6.79916	6.25741	6.61705	6.79912	6.57749	6.15802	5.91484	6.91472	6.45635	7.01833
ENSMUSG00000048644	0.333338	1.25992	7.79094	8.14228	7.76193	7.65327	7.60626	1.39505	0.191985	0.999992	-1	protein_coding	Ctxn1	cortexin 1 [Source:MGI Symbol;Acc:MGI:88566]	chr8	4257648	4259274	1	ensembl	KNOWN	8.1819	7.90471	8.34024	7.58351	7.92769	7.7746	7.88193	7.75866	7.31923	7.51286	7.77443	7.53151
ENSMUSG00000037852	-0.376253	-1.29797	10.6367	10.4534	10.8086	10.6529	10.6319	-1.39457	0.192127	0.999992	-1	protein_coding	Cpe	carboxypeptidase E [Source:MGI Symbol;Acc:MGI:101932]	chr8	64592558	64693040	1	ensembl	KNOWN	10.2356	10.2495	10.8751	10.7235	10.8025	10.8999	10.8199	10.6099	10.529	10.8304	10.2977	10.7675
ENSMUSG00000078302	-0.738878	-1.66888	6.25533	5.85197	6.46141	6.41869	6.28925	-1.39363	0.192402	0.999992	1	protein_coding	Foxd1	forkhead box D1 [Source:MGI Symbol;Acc:MGI:1347463]	chr13	98354242	98356703	1	ensembl_havana	KNOWN	4.8524	6.1133	6.59022	6.3777	6.61705	6.38948	6.46924	6.20456	6.58227	6.12382	6.79739	5.94654
ENSMUSG00000020605	0.186227	1.13778	10.5729	10.7244	10.6716	10.3811	10.5146	1.39232	0.192788	0.999992	1	protein_coding	Hs1bp3	HCLS1 binding protein 3 [Source:MGI Symbol;Acc:MGI:1913224]	chr12	8313433	8343824	1	ensembl	KNOWN	10.7143	10.6446	10.8143	10.5358	10.722	10.757	10.4421	10.3834	10.3179	10.4446	10.6188	10.4803
ENSMUSG00000044700	0.17923	1.13228	11.0052	10.9905	10.9085	11.0122	11.1095	1.39163	0.192992	0.999992	-1	protein_coding	Tmem201	transmembrane protein 201 [Source:MGI Symbol;Acc:MGI:1196277]	chr4	149715375	149738044	6	ensembl_havana	KNOWN	11.0772	11.0502	10.844	11.0014	10.8451	10.8789	11.0154	10.9372	11.084	11.1202	11.0925	11.1157
ENSMUSG00000039842	0.197441	1.14666	9.02634	9.25026	9.13054	8.82343	8.90115	1.39042	0.193348	0.999992	1	protein_coding	Mcph1	microcephaly, primary autosomal recessive 1 [Source:MGI Symbol;Acc:MGI:2443308]	chr8	18595131	18803189	6	ensembl_havana	KNOWN	9.30144	9.18632	9.26301	9.21228	9.02622	9.15311	8.69831	8.97882	8.79316	8.95067	8.96562	8.78716
ENSMUSG00000035329	-0.304554	-1.23504	10.004	9.76997	9.92004	10.2402	10.0857	-1.38897	0.193775	0.999992	-1	protein_coding	Fbxo33	F-box protein 33 [Source:MGI Symbol;Acc:MGI:1917861]	chr12	59200655	59219725	4	ensembl_havana	KNOWN	9.44682	10.0782	9.78491	9.91872	10.0524	9.78896	10.2317	10.4183	10.0706	10.0639	10.0333	10.16
ENSMUSG00000012428	-0.655266	-1.57491	7.50967	7.39576	7.79309	7.55388	7.29594	-1.38834	0.193962	0.999992	1	protein_coding	Steap4	STEAP family member 4 [Source:MGI Symbol;Acc:MGI:1923560]	chr5	7960457	7982213	1	ensembl_havana	KNOWN	6.87126	7.57474	7.74128	7.26782	7.71658	8.39485	7.7023	7.97547	6.98388	7.38494	7.07302	7.42987
ENSMUSG00000031137	-0.737371	-1.66714	5.36309	5.44309	5.80523	5.28962	4.9144	-1.38823	0.193992	0.999992	-1	protein_coding	Fgf13	fibroblast growth factor 13 [Source:MGI Symbol;Acc:MGI:109178]	chrX	59062145	59568071	9	ensembl_havana	KNOWN	6.03074	4.84582	5.45271	5.43429	6.37263	5.60879	5.06043	5.35656	5.45187	4.6701	5.6538	4.4193
ENSMUSG00000053550	0.327508	1.25484	10.1547	10.2989	10.0857	10.0599	10.1742	1.38785	0.194105	0.999992	-1	protein_coding	Shisa7	shisa family member 7 [Source:MGI Symbol;Acc:MGI:3605641]	chr7	4825552	4844696	6	ensembl_havana	KNOWN	10.2716	10.3518	10.2733	10.3547	9.81583	10.0866	10.0114	9.77224	10.396	10.222	10.2289	10.0716
ENSMUSG00000038594	-0.43207	-1.34917	6.64551	6.83862	7.22479	6.28227	6.23637	-1.38763	0.19417	0.999992	-1	protein_coding	Cep85l	centrosomal protein 85-like [Source:MGI Symbol;Acc:MGI:3642684]	chr10	53278081	53379851	1	ensembl	KNOWN	6.58175	7.27084	6.66328	7.40627	7.40554	6.86255	6.0851	6.63667	6.12506	6.33636	6.15827	6.21448
ENSMUSG00000021411	-0.330794	-1.25771	8.0792	7.9607	8.17908	8.14472	8.03232	-1.38612	0.19462	0.999992	-1	protein_coding	Pxdc1	PX domain containing 1 [Source:MGI Symbol;Acc:MGI:1914145]	chr13	34627840	34652681	4	ensembl_havana	KNOWN	7.76434	7.93013	8.18762	8.04975	8.44302	8.04449	8.0912	8.16392	8.17905	7.94744	7.78977	8.35974
ENSMUSG00000056124	-0.280836	-1.2149	11.0505	11.037	11.1058	11.1356	10.9236	-1.38561	0.194769	0.999992	-1	protein_coding	B4galt6	UDP-Gal:betaGlcNAc beta 1,4-galactosyltransferase, polypeptide 6 [Source:MGI Symbol;Acc:MGI:1928380]	chr18	20684599	20746404	1	ensembl	KNOWN	10.8933	11.1469	11.0708	11.0399	11.324	10.9537	11.0597	11.1837	11.1635	10.6808	11.1911	10.8988
ENSMUSG00000019927	0.161587	1.11852	10.8922	10.9936	10.904	10.7995	10.8715	1.38496	0.194962	0.999992	-1	protein_coding	Ube2d1	ubiquitin-conjugating enzyme E2D 1 [Source:MGI Symbol;Acc:MGI:2384911]	chr10	71254980	71285262	3	ensembl_havana	KNOWN	11.0213	10.9986	10.961	10.9651	10.8209	10.9261	10.7542	10.7518	10.8926	10.9418	10.8542	10.8187
ENSMUSG00000050821	-0.319489	-1.24789	7.70971	7.84641	7.94076	7.63839	7.41326	-1.38456	0.195081	0.999992	1	protein_coding	Fam131a	family with sequence similarity 131, member A [Source:MGI Symbol;Acc:MGI:1925658]	chr16	20693282	20703048	4	ensembl_havana	KNOWN	7.89909	8.00382	7.63631	7.82836	8.3218	7.67212	7.65366	7.5034	7.75812	7.34621	7.48492	7.40865
ENSMUSG00000017999	-0.16748	-1.1231	10.7566	10.7564	10.8133	10.7837	10.6731	-1.38435	0.195143	0.999992	1	protein_coding	Ddx27	DEAD (Asp-Glu-Ala-Asp) box polypeptide 27 [Source:MGI Symbol;Acc:MGI:2385884]	chr2	167015193	167034947	6	ensembl_havana	KNOWN	10.7931	10.8095	10.6666	10.8725	10.7713	10.7961	10.7348	10.7674	10.8488	10.7603	10.5752	10.6839
ENSMUSG00000001524	0.238772	1.17999	9.30461	9.39349	9.28135	9.20849	9.33512	1.38399	0.19525	0.999992	-1	protein_coding	Gtf2h4	general transcription factor II H, polypeptide 4 [Source:MGI Symbol;Acc:MGI:1338799]	chr17	35667730	35673739	12	ensembl_havana	KNOWN	9.42784	9.30767	9.44496	9.24955	9.18631	9.4082	9.11833	9.29606	9.21108	9.52375	9.40495	9.07667
ENSMUSG00000027171	-0.648314	-1.56734	8.75558	9.0289	9.4067	8.42862	8.1581	-1.38325	0.19547	0.999992	-1	protein_coding	Prrg4	proline rich Gla (G-carboxyglutamic acid) 4 (transmembrane) [Source:MGI Symbol;Acc:MGI:2442211]	chr2	104830741	104849876	2	ensembl_havana	KNOWN	9.45934	9.09936	8.528	9.76543	9.83206	8.6226	8.32657	8.81599	8.14328	7.99829	8.25544	8.22058
ENSMUSG00000055334	-0.189308	-1.14022	9.21778	9.16099	9.28017	9.25004	9.17991	-1.38269	0.195636	0.999992	1	protein_coding	Snupn	snurportin 1 [Source:MGI Symbol;Acc:MGI:1913319]	chr9	56950878	56983206	1	ensembl_havana	KNOWN	9.2155	9.07677	9.19071	9.36077	9.14792	9.33182	9.25502	9.13116	9.36395	9.18271	9.24712	9.10991
ENSMUSG00000037857	-0.233686	-1.17583	11.3711	11.4085	11.3954	11.4638	11.217	-1.38138	0.196028	0.999992	1	protein_coding	Nufip2	nuclear fragile X mental retardation protein interacting protein 2 [Source:MGI Symbol;Acc:MGI:1915814]	chr11	77686155	77741921	4	ensembl_havana	KNOWN	11.2238	11.5742	11.4274	11.5114	11.4184	11.2563	11.3528	11.5909	11.4476	11.2227	11.0971	11.3311
ENSMUSG00000071001	-0.375461	-1.29725	7.07176	7.04452	7.11093	7.22031	6.91126	-1.38075	0.196214	0.999992	1	protein_coding	Hrct1	histidine rich carboxyl terminus 1 [Source:MGI Symbol;Acc:MGI:1917945]	chr4	43727188	43728639	1	ensembl_havana	KNOWN	6.7943	6.77743	7.56183	6.9433	7.22062	7.16888	7.38236	7.21596	7.06259	6.83304	6.969	6.93175
ENSMUSG00000023034	-1.01452	-2.02023	8.79368	8.54777	8.64499	9.44962	8.53232	-1.3784	0.196917	0.999992	1	protein_coding	Nr4a1	nuclear receptor subfamily 4, group A, member 1 [Source:MGI Symbol;Acc:MGI:1352454]	chr15	101266846	101274792	1	ensembl	KNOWN	8.92188	8.30525	8.41619	8.79634	9.39738	7.74124	9.74742	9.20169	9.39976	9.77042	8.1284	7.69816
ENSMUSG00000059839	0.261118	1.19841	9.67786	9.73794	9.69493	9.53023	9.74834	1.37821	0.196975	0.999992	-1	protein_coding	Zfp874b	zinc finger protein 874b [Source:MGI Symbol;Acc:MGI:3040702]	chr13	67471514	67484225	1	ensembl_havana	KNOWN	9.50232	9.89021	9.82128	9.77642	9.65632	9.65206	9.26044	9.68055	9.64968	9.70687	9.75305	9.7851
ENSMUSG00000036432	0.28094	1.21499	10.2944	10.3282	10.0395	10.4088	10.4011	1.37808	0.197014	0.999992	-1	protein_coding	Siah2	seven in absentia 2 [Source:MGI Symbol;Acc:MGI:108062]	chr3	58674938	58692400	2	ensembl_havana	KNOWN	10.4421	10.0782	10.4643	10.0752	9.84811	10.1953	10.4913	10.324	10.4111	10.259	10.6337	10.3105
ENSMUSG00000060862	0.407246	1.32615	10.3445	10.4481	10.5375	9.94782	10.4444	1.37801	0.197036	0.999992	-1	protein_coding	Zbtb40	zinc finger and BTB domain containing 40 [Source:MGI Symbol;Acc:MGI:2682254]	chr4	136979732	137048801	2	ensembl_havana	KNOWN	10.2857	10.2646	10.7941	10.6297	10.2405	10.7423	9.95232	9.9535	9.93764	10.4446	10.062	10.8267
ENSMUSG00000018541	-0.165791	-1.12178	10.0121	9.95117	10.0045	10.1026	9.99016	-1.37795	0.197054	0.999992	-1	protein_coding	Cwc25	CWC25 spliceosome-associated protein homolog (S. cerevisiae) [Source:MGI Symbol;Acc:MGI:1914730]	chr11	97745481	97766556	4	ensembl_havana	KNOWN	9.99464	9.9751	9.88376	9.9021	10.1068	10.0046	10.0274	10.1236	10.1568	9.95228	9.98075	10.0375
ENSMUSG00000036570	-0.395692	-1.31557	8.23249	8.01137	8.1817	8.48112	8.25575	-1.37641	0.197514	0.999992	-1	protein_coding	Fxyd1	FXYD domain-containing ion transport regulator 1 [Source:MGI Symbol;Acc:MGI:1889273]	chr7	31051681	31055656	3	ensembl	KNOWN	7.72341	8.01574	8.29497	7.94978	8.05762	8.53771	8.76087	8.25519	8.42729	8.44574	8.04131	8.2802
ENSMUSG00000031723	0.213147	1.15921	9.76219	9.82847	9.68324	9.73457	9.80248	1.37616	0.19759	0.999992	1	protein_coding	Txnl4b	thioredoxin-like 4B [Source:MGI Symbol;Acc:MGI:2443724]	chr8	109565892	109574051	2	ensembl_havana	KNOWN	9.76686	9.78963	9.92891	9.51739	9.68341	9.84891	9.78177	9.63455	9.78738	9.73338	9.94349	9.73058
ENSMUSG00000042599	-0.295847	-1.22761	11.5068	11.519	11.6752	11.4862	11.3466	-1.37565	0.197741	0.999992	-1	protein_coding	Kdm7a	lysine (K)-specific demethylase 7A [Source:MGI Symbol;Acc:MGI:2443388]	chr6	39136623	39206789	2	ensembl_havana	KNOWN	11.4429	11.6517	11.4623	11.8297	11.7634	11.4326	11.4486	11.7226	11.2875	11.3394	11.156	11.5443
ENSMUSG00000031917	-0.19493	-1.14467	10.1597	10.1123	10.1331	10.2837	10.1096	-1.37559	0.197759	0.999992	1	protein_coding	Nip7	nuclear import 7 homolog (S. cerevisiae) [Source:MGI Symbol;Acc:MGI:1913414]	chr8	107056877	107060926	2	ensembl	KNOWN	10.0983	10.0495	10.1892	9.9514	10.143	10.305	10.2482	10.3423	10.2606	10.0429	10.1419	10.144
ENSMUSG00000025481	0.37571	1.29748	7.05472	7.5456	7.43935	6.48222	6.75168	1.37518	0.197884	0.999992	1	protein_coding	Urah	urate (5-hydroxyiso-) hydrolase [Source:MGI Symbol;Acc:MGI:1916142]	chr7	140835018	140837971	4	ensembl_havana	KNOWN	7.54699	7.66836	7.42146	7.60009	7.11844	7.59951	6.80237	6.29337	6.35094	7.08905	6.56738	6.59862
ENSMUSG00000045777	-0.630011	-1.54758	5.73935	5.66367	6.18758	5.60614	5.50003	-1.37461	0.198054	0.999992	-1	protein_coding	Ifitm10	interferon induced transmembrane protein 10 [Source:MGI Symbol;Acc:MGI:2444776]	chr7	142325837	142373753	6	ensembl_havana	KNOWN	5.12803	6.1133	5.74969	5.8768	6.69011	5.99581	5.06043	6.15802	5.59997	5.70113	5.51293	5.28603
ENSMUSG00000017978	-0.237976	-1.17934	10.7518	10.8127	10.8661	10.7565	10.5719	-1.3731	0.19851	0.999992	-1	protein_coding	Cadps2	Ca2+-dependent activator protein for secretion 2 [Source:MGI Symbol;Acc:MGI:2443963]	chr6	23262773	23839421	13	ensembl_havana	KNOWN	10.8465	10.8366	10.7549	10.6497	11.0411	10.9074	10.6506	10.8075	10.8113	10.3717	10.6982	10.6459
ENSMUSG00000046020	0.161312	1.1183	10.7876	10.7249	10.6511	10.8435	10.931	1.37287	0.198578	0.999992	1	protein_coding	Pofut1	protein O-fucosyltransferase 1 [Source:MGI Symbol;Acc:MGI:2153207]	chr2	153241533	153270247	8	ensembl_havana	KNOWN	10.7453	10.6579	10.7715	10.7063	10.5803	10.6666	10.8633	10.8019	10.8654	10.8357	11.0228	10.9345
ENSMUSG00000033068	0.193754	1.14374	10.369	10.3862	10.2173	10.4237	10.4486	1.37175	0.198917	0.999992	1	protein_coding	Entpd6	ectonucleoside triphosphate diphosphohydrolase 6 [Source:MGI Symbol;Acc:MGI:1202295]	chr2	150749042	150771675	4	ensembl_havana	KNOWN	10.3409	10.3281	10.4896	10.139	10.1035	10.4095	10.4252	10.3783	10.4676	10.3837	10.5048	10.4572
ENSMUSG00000030380	0.609072	1.52528	6.25907	6.48623	6.4281	5.7855	6.33644	1.37104	0.199131	0.999992	-1	protein_coding	Mzf1	myeloid zinc finger 1 [Source:MGI Symbol;Acc:MGI:107457]	chr7	13042303	13054764	6	ensembl_havana	KNOWN	6.21918	7.03344	6.20607	6.96906	6.50001	5.81524	5.33174	6.10992	5.91484	6.45032	6.2499	6.30911
ENSMUSG00000044707	-0.584297	-1.49931	5.63764	5.4123	5.89914	5.66828	5.57082	-1.3687	0.19984	0.999992	1	protein_coding	Ccnjl	cyclin J-like [Source:MGI Symbol;Acc:MGI:2685723]	chr11	43528784	43586997	2	ensembl_havana	KNOWN	5.64886	5.22021	5.36782	5.57515	6.37263	5.74965	6.13319	5.27167	5.59997	5.27582	5.27193	6.16472
ENSMUSG00000040435	-0.226116	-1.16968	10.2992	10.4143	10.4581	10.2533	10.071	-1.3686	0.19987	0.999992	-1	protein_coding	Ppp1r15a	protein phosphatase 1, regulatory (inhibitor) subunit 15A [Source:MGI Symbol;Acc:MGI:1927072]	chr7	45522916	45526268	4	ensembl_havana	KNOWN	10.3239	10.5636	10.3555	10.5185	10.6391	10.2167	10.2234	10.2538	10.2827	10.1338	9.99074	10.0884
ENSMUSG00000002055	0.35868	1.28225	8.97673	9.24037	8.96895	8.80516	8.89243	1.3681	0.200021	0.999992	1	protein_coding	Spag5	sperm associated antigen 5 [Source:MGI Symbol;Acc:MGI:1927470]	chr11	78301529	78322457	8	ensembl_havana	KNOWN	9.26625	9.47679	8.97807	8.96587	8.84611	9.09488	8.49247	9.16097	8.76205	8.71259	9.11323	8.85147
ENSMUSG00000041559	0.299956	1.23111	10.6342	10.486	10.4942	10.6242	10.9324	1.36793	0.200073	0.999992	1	protein_coding	Fmod	fibromodulin [Source:MGI Symbol;Acc:MGI:1328364]	chr1	134037254	134048277	2	ensembl_havana	KNOWN	10.586	10.3065	10.5654	10.4447	10.4257	10.6123	10.8811	10.7281	10.2634	10.7985	10.9883	11.0104
ENSMUSG00000027883	0.270671	1.20637	8.9109	8.96763	8.87688	8.80959	8.98951	1.36738	0.200241	0.999992	-1	protein_coding	Gpsm2	G-protein signalling modulator 2 (AGS3-like, C. elegans) [Source:MGI Symbol;Acc:MGI:1923373]	chr3	108678638	108722309	4	ensembl_havana	KNOWN	9.20066	8.63396	9.06826	8.81777	8.94645	8.86642	8.7532	8.87474	8.80084	8.93117	8.88217	9.1552
ENSMUSG00000000739	-0.389749	-1.31017	6.70387	6.92766	7.09208	6.51054	6.28521	-1.36706	0.200338	0.999992	-1	protein_coding	Sult5a1	sulfotransferase family 5A, member 1 [Source:MGI Symbol;Acc:MGI:1931463]	chr8	123142847	123158315	6	ensembl_havana	KNOWN	6.713	7.27084	6.79916	7.28843	7.06451	6.9233	6.46924	6.67022	6.39216	6.6857	5.95545	6.21448
ENSMUSG00000034311	0.769531	1.70472	6.26294	6.39183	5.85391	6.28721	6.51881	1.3664	0.200537	0.999992	1	protein_coding	Kif4	kinesin family member 4 [Source:MGI Symbol;Acc:MGI:108389]	chrX	100625737	100727214	3	ensembl_havana	KNOWN	6.713	5.87229	6.59022	5.19328	6.75965	5.60879	6.39228	6.24965	6.2197	6.07727	7.17005	6.30911
ENSMUSG00000030000	0.527959	1.44189	6.04466	6.16062	6.01167	5.81368	6.19268	1.36607	0.200639	0.999992	1	protein_coding	Add2	adducin 2 (beta) [Source:MGI Symbol;Acc:MGI:87919]	chr6	86028681	86124409	10	ensembl_havana	KNOWN	6.09632	5.87229	6.51325	6.25741	6.50001	5.27759	5.81716	5.9552	5.66868	6.25506	6.15827	6.16472
ENSMUSG00000030521	-0.164503	-1.12078	10.0364	9.92035	10.0088	10.1462	10.0701	-1.36585	0.200705	0.999992	-1	protein_coding	Mphosph10	M-phase phosphoprotein 10 (U3 small nucleolar ribonucleoprotein) [Source:MGI Symbol;Acc:MGI:1915223]	chr7	64376541	64392236	1	ensembl	KNOWN	9.7769	9.96898	10.0152	10.0084	9.99231	10.0256	10.1258	10.1206	10.1922	10.0817	10.0138	10.1148
ENSMUSG00000017778	0.225656	1.16931	8.56118	8.72446	8.60197	8.40756	8.51073	1.36492	0.200989	0.999992	-1	protein_coding	Cox7c	cytochrome c oxidase subunit VIIc [Source:MGI Symbol;Acc:MGI:103226]	chr13	86044816	86046904	4	ensembl_havana	KNOWN	8.55284	8.98877	8.63177	8.57095	8.64947	8.58548	8.47392	8.36171	8.38707	8.63438	8.44185	8.45596
ENSMUSG00000063049	0.240671	1.18154	9.92087	10.0108	9.8519	9.86951	9.95129	1.36382	0.201323	0.999992	-1	protein_coding	Ing2	inhibitor of growth family, member 2 [Source:MGI Symbol;Acc:MGI:1916510]	chr8	47667178	47675556	3	ensembl_havana	KNOWN	9.92865	10.1637	9.93998	9.80173	9.98144	9.77254	9.67209	10.0775	9.85896	9.83828	10.0746	9.94101
ENSMUSG00000040204	0.84906	1.80133	5.70732	5.68625	5.43945	5.55065	6.15291	1.36304	0.201562	0.999992	1	protein_coding	2810417H13Rik	RIKEN cDNA 2810417H13 gene [Source:MGI Symbol;Acc:MGI:1915276]	chr9	65890237	65903266	3	ensembl_havana	KNOWN	5.24833	5.87229	5.93814	4.67244	5.96497	5.68094	5.98381	5.78187	4.88627	6.25506	6.82744	5.37623
ENSMUSG00000022096	-0.519748	-1.4337	7.41343	7.19755	7.67861	7.40812	7.36944	-1.36237	0.201767	0.999992	1	protein_coding	Hr	hairless [Source:MGI Symbol;Acc:MGI:96223]	chr14	70552212	70573548	5	ensembl_havana	KNOWN	7.37266	6.88534	7.33466	7.54976	7.4692	8.01688	7.45984	6.88549	7.87904	7.51286	6.969	7.62645
ENSMUSG00000045333	0.371516	1.29371	7.2594	7.23812	7.24448	7.08855	7.46643	1.36013	0.202452	0.999992	-1	protein_coding	Zfp423	zinc finger protein 423 [Source:MGI Symbol;Acc:MGI:1891217]	chr8	87661810	87959595	7	ensembl_havana	KNOWN	7.04741	7.12435	7.5426	7.0914	7.22062	7.42142	7.51534	6.96875	6.78157	7.42266	7.3874	7.58922
ENSMUSG00000040752	0.801416	1.74281	5.66911	5.72688	5.32787	5.60964	6.01205	1.36008	0.202467	0.999992	-1	protein_coding	Myh6	myosin, heavy polypeptide 6, cardiac muscle, alpha [Source:MGI Symbol;Acc:MGI:97255]	chr14	54941981	54966927	5	ensembl_havana	KNOWN	5.55867	5.51719	6.10479	6.03153	5.10515	4.84695	5.81716	6.37703	4.63473	5.97943	5.84224	6.21448
ENSMUSG00000055022	0.652801	1.57222	6.62561	7.02606	6.53878	6.38604	6.55156	1.35997	0.202501	0.999992	1	protein_coding	Cntn1	contactin 1 [Source:MGI Symbol;Acc:MGI:105980]	chr15	92051165	92341967	4	ensembl_havana	KNOWN	6.58175	7.23048	7.26594	7.0437	6.41635	6.15628	7.02263	6.06017	6.07531	6.45032	6.15827	7.04608
ENSMUSG00000042041	-0.434868	-1.35179	7.15834	7.18858	7.35367	7.18046	6.91067	-1.3595	0.202645	0.999992	-1	protein_coding	2010003K11Rik	RIKEN cDNA 2010003K11 gene [Source:MGI Symbol;Acc:MGI:1917111]	chr19	4496790	4498583	1	ensembl	KNOWN	7.72341	6.77743	7.0649	7.4798	7.33894	7.24225	7.45984	7.09764	6.98388	7.15776	6.70326	6.87099
ENSMUSG00000042419	0.207304	1.15453	9.5408	9.59258	9.56038	9.41756	9.59266	1.35933	0.202696	0.999992	-1	protein_coding	Nfkbil1	nuclear factor of kappa light polypeptide gene enhancer in B cells inhibitor like 1 [Source:MGI Symbol;Acc:MGI:1340031]	chr17	35220175	35235792	2	ensembl_havana	KNOWN	9.58461	9.52764	9.6655	9.43197	9.55727	9.6919	9.3598	9.46807	9.42481	9.58741	9.76863	9.42195
ENSMUSG00000050931	-0.209982	-1.15667	13.5037	13.4249	13.4061	13.7062	13.4775	-1.35902	0.202791	0.999992	-1	protein_coding	Sgms2	sphingomyelin synthase 2 [Source:MGI Symbol;Acc:MGI:1921692]	chr3	131318985	131491411	4	ensembl_havana	KNOWN	13.4654	13.3742	13.4351	13.3496	13.5891	13.2796	13.6011	13.7433	13.7742	13.3154	13.5383	13.5787
ENSMUSG00000002617	0.438522	1.35521	8.82889	9.08002	8.89901	8.5395	8.79701	1.35885	0.202843	0.999992	-1	protein_coding	Zfp40	zinc finger protein 40 [Source:MGI Symbol;Acc:MGI:99185]	chr17	23173869	23193252	6	ensembl_havana	KNOWN	8.83809	9.63975	8.76222	9.08846	8.8381	8.77047	8.26315	8.86028	8.49508	8.9377	8.69106	8.76229
ENSMUSG00000022682	-0.201901	-1.15021	11.1641	11.1997	11.2428	11.1864	11.0275	-1.35853	0.202941	0.999992	1	protein_coding	Rrn3	RRN3 RNA polymerase I transcription factor homolog (yeast) [Source:MGI Symbol;Acc:MGI:1925255]	chr16	13780699	13814840	1	ensembl	KNOWN	11.242	11.0429	11.3142	11.2237	11.209	11.2957	11.2074	11.103	11.2487	10.8972	10.9932	11.1921
ENSMUSG00000048007	0.204104	1.15197	7.89691	7.75624	7.68434	8.00742	8.13964	1.35737	0.203298	0.999992	-1	protein_coding	Timm8a1	translocase of inner mitochondrial membrane 8A1 [Source:MGI Symbol;Acc:MGI:1353433]	chrX	134537256	134541865	1	ensembl_havana	KNOWN	7.82364	7.63782	7.80725	7.88359	7.58866	7.58078	7.97724	7.98883	8.0562	8.23929	8.14042	8.03919
ENSMUSG00000059423	-0.22051	-1.16515	9.42453	9.32079	9.53112	9.4282	9.41803	-1.3573	0.203321	0.999992	-1	protein_coding	Zfp933	zinc finger protein 933 [Source:MGI Symbol;Acc:MGI:1922865]	chr4	147822986	147848366	2	ensembl_havana	KNOWN	9.2081	9.48539	9.26887	9.52609	9.45617	9.6111	9.34966	9.63455	9.30041	9.44345	9.48727	9.32336
ENSMUSG00000030766	0.166646	1.12245	10.8061	10.9346	10.85	10.6788	10.7609	1.35725	0.203335	0.999992	-1	protein_coding	Arhgap17	Rho GTPase activating protein 17 [Source:MGI Symbol;Acc:MGI:1917747]	chr7	123279150	123369915	3	ensembl	KNOWN	10.8393	10.9713	10.9932	10.9667	10.7671	10.8162	10.6588	10.7101	10.6676	10.6905	10.7735	10.8187
ENSMUSG00000098132	-0.566886	-1.48132	7.46009	7.47638	7.79007	7.41355	7.16035	-1.35647	0.203575	0.999992	1	protein_coding	Rassf10	Ras association (RalGDS/AF-6) domain family (N-terminal) member 10 [Source:MGI Symbol;Acc:MGI:1925998]	chr7	112953962	112957457	1	havana	KNOWN	6.97951	8.18368	7.26594	7.6327	8.21445	7.52306	7.30048	7.5582	7.38197	7.28609	7.3874	6.80757
ENSMUSG00000029141	-0.164759	-1.12098	10.1801	10.0516	10.1272	10.3154	10.2263	-1.35565	0.203829	0.999992	1	protein_coding	Slc4a1ap	solute carrier family 4 (anion exchanger), member 1, adaptor protein [Source:MGI Symbol;Acc:MGI:1196608]	chr5	31526995	31556932	13	ensembl_havana	KNOWN	10.0495	10.0053	10.0999	10.0422	10.1784	10.161	10.2672	10.438	10.241	10.2433	10.1715	10.264
ENSMUSG00000063179	0.218372	1.16342	9.71914	9.78013	9.57825	9.75085	9.76734	1.35481	0.204088	0.999992	1	protein_coding	Pstk	phosphoseryl-tRNA kinase [Source:MGI Symbol;Acc:MGI:2685945]	chr7	131371141	131387839	7	ensembl_havana	KNOWN	9.86891	9.83744	9.63404	9.58142	9.53761	9.61571	9.70826	9.65982	9.88447	9.73712	9.96393	9.60096
ENSMUSG00000053310	0.413157	1.3316	6.94977	6.97681	6.54409	7.14887	7.12931	1.35389	0.20437	0.999992	-1	protein_coding	Nrgn	neurogranin [Source:MGI Symbol;Acc:MGI:1927184]	chr9	37544492	37552904	2	ensembl_havana	KNOWN	7.14363	6.74914	7.03767	6.07962	6.88942	6.66324	6.99687	7.04746	7.40229	7.26548	7.28281	6.83963
ENSMUSG00000089789	-0.490292	-1.40473	7.06607	6.62844	7.048	7.32928	7.25855	-1.35333	0.204544	0.999992	1	protein_coding	Rdh1	retinol dehydrogenase 1 (all trans) [Source:MGI Symbol;Acc:MGI:1195275]	chr10	127759721	127768297	1	ensembl_havana	KNOWN	6.03074	6.96129	6.89328	6.65668	7.24508	7.24225	7.25773	7.19306	7.53704	7.13522	7.54041	7.10002
ENSMUSG00000020889	0.563386	1.47773	12.8705	13.1831	12.8241	12.6351	12.8395	1.35257	0.204778	0.999992	-1	protein_coding	Nr1d1	nuclear receptor subfamily 1, group D, member 1 [Source:MGI Symbol;Acc:MGI:2444210]	chr11	98767932	98775333	2	ensembl_havana	KNOWN	12.8651	13.0634	13.6208	12.7624	12.4637	13.2462	12.2293	12.6353	13.0407	12.7114	13.2988	12.5083
ENSMUSG00000001642	0.592643	1.50801	11.8244	11.9901	11.367	11.9854	11.955	1.35209	0.204927	0.999992	-1	protein_coding	Akr1b3	aldo-keto reductase family 1, member B3 (aldose reductase) [Source:MGI Symbol;Acc:MGI:1353494]	chr6	34302434	34317478	6	ensembl_havana	KNOWN	12.2169	11.9059	11.8475	11.4198	11.0341	11.647	12.1758	11.4066	12.374	12.4089	12.1333	11.3226
ENSMUSG00000024101	0.225394	1.1691	11.1265	11.1911	11.0936	11.0467	11.1746	1.35198	0.20496	0.999992	1	protein_coding	Wash1	WAS protein family homolog 1 [Source:MGI Symbol;Acc:MGI:1916017]	chr17	66111546	66120503	2	ensembl	KNOWN	11.3652	10.959	11.249	10.9952	11.0147	11.271	11.0782	11.0176	11.0441	11.2146	11.2084	11.1008
ENSMUSG00000046574	0.241127	1.18192	10.9846	10.9933	10.9278	10.9208	11.0964	1.35104	0.205254	0.999992	-1	protein_coding	Prr12	proline rich 12 [Source:MGI Symbol;Acc:MGI:2679002]	chr7	45027707	45052881	1	ensembl	KNOWN	10.9828	10.7766	11.2205	10.8187	11.0147	10.95	10.8633	11.0782	10.8208	11.0254	11.0533	11.2107
ENSMUSG00000024054	-0.193407	-1.14346	11.4359	11.4386	11.5458	11.4227	11.3365	-1.35063	0.205379	0.999992	-1	protein_coding	Smchd1	SMC hinge domain containing 1 [Source:MGI Symbol;Acc:MGI:1921605]	chr17	71344489	71475343	9	ensembl_havana	KNOWN	11.311	11.5933	11.4116	11.583	11.6153	11.4391	11.3452	11.4202	11.5027	11.3772	11.231	11.4013
ENSMUSG00000031101	-0.643357	-1.56196	6.1478	6.0346	6.52178	6.0955	5.93932	-1.34996	0.205589	0.999992	1	protein_coding	Sash3	SAM and SH3 domain containing 3 [Source:MGI Symbol;Acc:MGI:1921381]	chrX	48146436	48161565	1	ensembl_havana	KNOWN	5.24833	6.46597	6.38952	5.8768	6.88942	6.79912	6.22482	6.20456	5.85713	5.76125	6.11017	5.94654
ENSMUSG00000029094	0.248275	1.18779	11.4431	11.5343	11.6305	11.1316	11.4761	1.34939	0.205764	0.999992	1	protein_coding	Afap1	actin filament associated protein 1 [Source:MGI Symbol;Acc:MGI:1917542]	chr5	35893319	36003923	4	ensembl_havana	KNOWN	11.3501	11.558	11.6947	11.8244	11.6489	11.4181	11.1961	11.1923	11.0065	11.6065	11.4192	11.4026
ENSMUSG00000033031	0.414862	1.33317	7.31974	7.42162	6.99751	7.43455	7.4253	1.34922	0.205816	0.999992	1	protein_coding	C330027C09Rik	RIKEN cDNA C330027C09 gene [Source:MGI Symbol;Acc:MGI:2146335]	chr16	48994185	49019709	8	ensembl_havana	KNOWN	7.0802	7.78441	7.40024	6.91707	7.44829	6.62717	7.51534	7.42695	7.36136	7.61414	7.3874	7.27435
ENSMUSG00000025198	0.248774	1.1882	12.4315	12.4858	12.3151	12.4236	12.5016	1.3492	0.205824	0.999992	-1	protein_coding	Erlin1	ER lipid raft associated 1 [Source:MGI Symbol;Acc:MGI:2387613]	chr19	44034944	44069785	9	ensembl_havana	KNOWN	12.517	12.4581	12.4824	12.5133	12.0214	12.4105	12.4146	12.4879	12.3682	12.3249	12.5514	12.6285
ENSMUSG00000070420	0.235705	1.17748	9.08934	9.2252	9.19657	8.86426	9.07133	1.3483	0.206103	0.999992	1	protein_coding	Zscan25	zinc finger and SCAN domain containing 25 [Source:MGI Symbol;Acc:MGI:3647079]	chr5	145280500	145291278	3	ensembl_havana	KNOWN	9.24472	9.19159	9.23931	9.33623	9.25414	8.99935	8.82816	8.87474	8.88987	9.28353	9.09481	8.83566
ENSMUSG00000039109	-0.992191	-1.9892	5.65746	6.18277	6.4233	5.38772	4.63606	-1.34818	0.206142	0.999992	-1	protein_coding	F13a1	coagulation factor XIII, A1 subunit [Source:MGI Symbol;Acc:MGI:1921395]	chr13	36867178	37050244	2	ensembl	KNOWN	6.58175	6.59872	5.36782	5.93024	6.41635	6.9233	5.62872	6.20456	4.32988	4.79039	3.92797	5.18981
ENSMUSG00000042985	0.442273	1.35874	9.15521	9.21638	8.68147	9.40781	9.31518	1.34687	0.206549	0.999992	1	protein_coding	Upk3b	uroplakin 3B [Source:MGI Symbol;Acc:MGI:2140882]	chr5	136038496	136046487	1	ensembl_havana	KNOWN	9.068	9.11052	9.47063	8.3825	8.51517	9.14676	9.4622	8.9855	9.77575	9.25245	9.43942	9.25367
ENSMUSG00000020911	-0.745812	-1.67692	9.41304	9.21518	9.62666	9.57234	9.23801	-1.34669	0.206606	0.999992	-1	protein_coding	Krt19	keratin 19 [Source:MGI Symbol;Acc:MGI:96693]	chr11	100140810	100148665	3	ensembl_havana	KNOWN	9.47791	9.09936	9.06826	8.7376	9.71439	10.428	9.89768	8.87474	9.94459	9.42033	9.11323	9.18046
ENSMUSG00000003123	-0.446435	-1.36267	10.5957	10.4094	10.603	10.8117	10.5588	-1.34659	0.206636	0.999992	-1	protein_coding	Lipe	lipase, hormone sensitive [Source:MGI Symbol;Acc:MGI:96790]	chr7	25379527	25398710	4	ensembl_havana	KNOWN	10.688	10.4207	10.1195	10.5846	10.4364	10.7879	11.0797	11.0241	10.3312	10.9073	10.5141	10.2552
ENSMUSG00000044952	0.284226	1.21776	9.09736	9.3502	9.288	8.7646	8.98662	1.3451	0.2071	0.999992	1	protein_coding	Kctd21	potassium channel tetramerisation domain containing 21 [Source:MGI Symbol;Acc:MGI:3643121]	chr7	97332327	97350213	1	ensembl_havana	KNOWN	9.30144	9.25332	9.49586	9.18506	9.26015	9.41879	8.94729	8.69896	8.64756	8.66617	9.07615	9.21753
ENSMUSG00000052087	-0.732223	-1.6612	5.47877	5.93921	5.84643	5.47722	4.65221	-1.3434	0.207633	0.999992	1	protein_coding	Rgs14	regulator of G-protein signaling 14 [Source:MGI Symbol;Acc:MGI:1859709]	chr13	55369732	55384687	3	ensembl_havana	KNOWN	4.99679	6.56666	6.25417	5.35834	6.50001	5.68094	5.24685	5.58483	5.59997	4.90142	4.47546	4.57976
ENSMUSG00000026172	0.236515	1.17814	10.2379	10.1853	10.0493	10.3083	10.4087	1.34287	0.207799	0.999992	1	protein_coding	Bcs1l	BCS1-like (yeast) [Source:MGI Symbol;Acc:MGI:1914071]	chr1	74588289	74592443	4	ensembl_havana	KNOWN	10.3443	9.90951	10.3021	9.98019	9.96313	10.2045	10.391	10.251	10.2827	10.3837	10.4814	10.3611
ENSMUSG00000002814	0.20451	1.15229	9.15954	9.16285	9.08822	9.1286	9.25848	1.34263	0.207874	0.999992	-1	protein_coding	Top3a	topoisomerase (DNA) III alpha [Source:MGI Symbol;Acc:MGI:1197527]	chr11	60740058	60777365	6	ensembl_havana	KNOWN	9.2081	9.28814	8.99231	9.19054	9.02622	9.0479	9.02582	9.26894	9.09104	9.16613	9.27466	9.33465
ENSMUSG00000018678	-0.203511	-1.1515	9.94872	9.91544	9.88774	10.1115	9.88025	-1.34243	0.207934	0.999992	-1	protein_coding	Sp2	Sp2 transcription factor [Source:MGI Symbol;Acc:MGI:1926162]	chr11	96953340	96982959	4	ensembl_havana	KNOWN	9.90597	9.74377	10.0966	9.99907	9.88748	9.77666	10.062	10.0743	10.1981	9.87275	9.95034	9.81766
ENSMUSG00000041986	-1.11433	-2.16495	5.53529	5.31255	5.81819	5.80955	5.20086	-1.34166	0.208178	0.999992	-1	protein_coding	Elmod1	ELMO/CED-12 domain containing 1 [Source:MGI Symbol;Acc:MGI:3583900]	chr9	53911460	53975301	2	ensembl	KNOWN	4.51136	5.97357	5.45271	5.64074	6.281	5.53284	5.98381	5.27167	6.17315	6.02918	3.68696	5.88642
ENSMUSG00000040434	0.506784	1.42088	10.5151	10.8278	10.5076	10.2693	10.4558	1.34099	0.208386	0.999992	-1	protein_coding	Gyltl1b	glycosyltransferase-like 1B [Source:MGI Symbol;Acc:MGI:2443769]	chr2	92365046	92374869	17	ensembl_havana	KNOWN	10.6087	11.3827	10.4921	10.8742	10.5487	10.0998	10.1376	10.4208	10.2494	10.7511	10.5347	10.0817
ENSMUSG00000049658	-0.423275	-1.34097	10.4323	10.4955	10.6392	10.437	10.1574	-1.34066	0.208492	0.999992	-1	protein_coding	Bdp1	B double prime 1, subunit of RNA polymerase III transcription initiation factor IIIB [Source:MGI Symbol;Acc:MGI:1347077]	chr13	100017994	100104070	7	ensembl_havana	KNOWN	10.13	10.9682	10.3882	10.8588	10.7199	10.3388	10.396	10.6939	10.2211	10.2406	9.9297	10.3019
ENSMUSG00000047250	-0.172213	-1.12679	11.354	11.3544	11.5034	11.2908	11.2675	-1.34043	0.208563	0.999992	1	protein_coding	Ptgs1	prostaglandin-endoperoxide synthase 1 [Source:MGI Symbol;Acc:MGI:97797]	chr2	36230426	36252272	5	ensembl_havana	KNOWN	11.2971	11.3665	11.3996	11.4893	11.5857	11.4352	11.3655	11.1409	11.3659	11.2307	11.2422	11.3297
ENSMUSG00000018387	0.499585	1.41381	7.76123	8.15728	7.90638	7.36629	7.61497	1.34003	0.208689	0.999992	1	protein_coding	Shroom1	shroom family member 1 [Source:MGI Symbol;Acc:MGI:1919024]	chr11	53457205	53467766	6	ensembl_havana	KNOWN	7.98817	8.45287	8.03079	8.57095	7.64488	7.5033	7.25773	7.3041	7.53704	7.94744	7.4467	7.45077
ENSMUSG00000040694	0.469686	1.38481	8.28602	8.50277	8.20865	8.12855	8.30412	1.33932	0.208913	0.999992	-1	protein_coding	Apobec2	apolipoprotein B mRNA editing enzyme, catalytic polypeptide 2 [Source:MGI Symbol;Acc:MGI:1343178]	chr17	48419231	48432728	1	ensembl	KNOWN	8.64339	8.41736	8.44755	8.24164	7.69899	8.68533	8.35727	8.16392	7.86447	8.64239	8.33082	7.93916
ENSMUSG00000040843	-0.183798	-1.13587	11.2555	11.1814	11.2154	11.3875	11.2377	-1.33862	0.209133	0.999992	-1	protein_coding	Tiprl	TIP41, TOR signalling pathway regulator-like (S. cerevisiae) [Source:MGI Symbol;Acc:MGI:1915087]	chr1	165212286	165236996	6	ensembl_havana	KNOWN	11.0913	11.3571	11.0957	11.241	11.2609	11.1444	11.2998	11.4699	11.3928	11.22	11.301	11.1921
ENSMUSG00000030160	-0.241027	-1.18183	14.5059	14.3337	14.4307	14.7016	14.5576	-1.33815	0.20928	0.999992	1	protein_coding	Tmem52b	transmembrane protein 52B [Source:MGI Symbol;Acc:MGI:2442838]	chr6	129512555	129519227	4	ensembl_havana	KNOWN	14.3147	14.2808	14.4055	14.2625	14.6395	14.3901	14.6394	14.7464	14.7192	14.3085	14.6709	14.6934
ENSMUSG00000069045	-0.357307	-1.28103	11.6987	11.6399	11.8315	11.7446	11.5789	-1.33762	0.209448	0.999992	-1	protein_coding	Ddx3y	DEAD (Asp-Glu-Ala-Asp) box polypeptide 3, Y-linked [Source:MGI Symbol;Acc:MGI:1349406]	chrY	1260771	1286629	4	ensembl_havana	KNOWN	11.4126	12.0983	11.4089	11.9558	11.704	11.8346	11.6655	11.9868	11.5817	11.7525	11.4582	11.526
ENSMUSG00000054146	-0.65384	-1.57335	7.77588	7.52067	7.79752	8.08115	7.70416	-1.3376	0.209453	0.999992	-1	protein_coding	Krt15	keratin 15 [Source:MGI Symbol;Acc:MGI:96689]	chr11	100131758	100135928	2	ensembl_havana	KNOWN	7.39889	7.14621	8.01692	7.61649	7.33894	8.43713	8.29521	7.64513	8.30311	8.0949	7.17005	7.84753
ENSMUSG00000072571	0.397192	1.31694	6.07481	6.43274	5.82859	6.12243	5.91547	1.33744	0.209505	0.999992	1	protein_coding	Tmem253	transmembrane protein 253 [Source:MGI Symbol;Acc:MGI:3588246]	chr14	52016865	52019787	1	ensembl	KNOWN	6.713	6.53387	6.05135	5.93024	5.55971	5.99581	5.87488	6.06017	6.43224	5.97943	5.6538	6.11319
ENSMUSG00000068740	0.200415	1.14903	13.1081	13.154	13.164	12.9519	13.1623	1.33735	0.209533	0.999992	-1	protein_coding	Celsr2	cadherin, EGF LAG seven-pass G-type receptor 2 (flamingo homolog, Drosophila) [Source:MGI Symbol;Acc:MGI:1858235]	chr3	108390851	108415552	7	ensembl_havana	KNOWN	13.1731	13.292	12.997	13.3345	13.0189	13.1386	12.9488	12.999	12.908	13.1959	13.11	13.181
ENSMUSG00000090641	0.581897	1.49682	6.90741	7.07622	6.92669	6.59718	7.02955	1.33658	0.209775	0.999992	-1	protein_coding	Zfp712	zinc finger protein 712 [Source:MGI Symbol;Acc:MGI:1925501]	chr13	67038594	67061170	1	ensembl	KNOWN	6.53521	7.23048	7.46298	7.28843	6.7932	6.69843	5.98381	6.99546	6.81227	6.71639	7.0979	7.27435
ENSMUSG00000036073	0.230072	1.17289	11.5594	11.7065	11.4996	11.5041	11.5273	1.3362	0.209896	0.999992	1	protein_coding	Galt	galactose-1-phosphate uridyl transferase [Source:MGI Symbol;Acc:MGI:95638]	chr4	41755228	41758695	10	ensembl_havana	KNOWN	11.8707	11.5972	11.6515	11.4555	11.3552	11.6881	11.5306	11.3713	11.6104	11.6608	11.4984	11.4226
ENSMUSG00000040896	0.496017	1.41031	8.31538	8.32729	8.16852	8.21422	8.55147	1.3359	0.209989	0.999992	1	protein_coding	Kcnd3	potassium voltage-gated channel, Shal-related family, member 3 [Source:MGI Symbol;Acc:MGI:1928743]	chr3	105452330	105674002	5	ensembl_havana	KNOWN	8.08829	7.85248	9.04111	8.15451	8.15116	8.19991	8.51986	8.05383	8.06896	8.49968	8.39244	8.76229
ENSMUSG00000075296	-0.762326	-1.69622	6.57553	6.6834	6.78954	6.74267	6.08649	-1.33578	0.210028	0.999992	1	protein_coding	Aldh3b2	aldehyde dehydrogenase 3 family, member B2 [Source:MGI Symbol;Acc:MGI:2147613]	chr19	3972328	3981645	1	ensembl_havana	KNOWN	6.94432	6.80517	6.30071	6.3777	6.2329	7.75802	7.25773	6.15802	6.81227	5.97943	6.45635	5.82369
ENSMUSG00000033632	-0.229497	-1.17243	9.35044	9.29771	9.44727	9.36835	9.28841	-1.33522	0.210206	0.999992	1	protein_coding	AW554918	expressed sequence AW554918 [Source:MGI Symbol;Acc:MGI:2147376]	chr18	25168999	25467321	8	ensembl_havana	KNOWN	9.22286	9.52347	9.1468	9.54763	9.3754	9.41879	9.34966	9.48231	9.27308	9.20993	9.20195	9.45337
ENSMUSG00000038046	-0.20831	-1.15533	9.30403	9.17574	9.27474	9.43749	9.32817	-1.33491	0.210304	0.999992	1	protein_coding	Rnmtl1	RNA methyltransferase like 1 [Source:MGI Symbol;Acc:MGI:1914640]	chr11	76243715	76250619	3	ensembl_havana	KNOWN	9.13975	9.31251	9.07497	9.1233	9.3304	9.37051	9.48554	9.30142	9.5255	9.21531	9.43455	9.33465
ENSMUSG00000028465	0.253694	1.19226	14.4037	14.3022	14.2646	14.416	14.632	1.33484	0.210326	0.999992	-1	protein_coding	Tln1	talin 1 [Source:MGI Symbol;Acc:MGI:1099832]	chr4	43531519	43562691	8	ensembl_havana	KNOWN	14.4467	14.0117	14.4483	14.3346	14.0538	14.4053	14.395	14.4584	14.3945	14.5855	14.5901	14.7203
ENSMUSG00000030505	0.169456	1.12463	10.2343	10.2577	10.1125	10.2714	10.2956	1.33477	0.210346	0.999992	1	protein_coding	Prmt3	protein arginine N-methyltransferase 3 [Source:MGI Symbol;Acc:MGI:1919224]	chr7	49778346	49858265	8	ensembl_havana	KNOWN	10.2645	10.1476	10.361	10.03	10.0968	10.2106	10.2207	10.2676	10.3259	10.3051	10.2261	10.3556
ENSMUSG00000003549	0.172227	1.1268	9.39601	9.49353	9.24637	9.45953	9.3846	1.33202	0.211219	0.999992	1	protein_coding	Ercc1	excision repair cross-complementing rodent repair deficiency, complementation group 1 [Source:MGI Symbol;Acc:MGI:95412]	chr7	19344778	19356524	10	ensembl_havana	KNOWN	9.62961	9.43744	9.41354	9.27042	9.21754	9.25117	9.40947	9.38463	9.58449	9.42499	9.32819	9.40061
ENSMUSG00000056342	-0.21549	-1.1611	12.9864	12.9628	13.1031	12.9773	12.9022	-1.32994	0.211881	0.999992	1	protein_coding	Usp34	ubiquitin specific peptidase 34 [Source:MGI Symbol;Acc:MGI:109473]	chr11	23306895	23490560	8	ensembl_havana	KNOWN	13.0698	13.0999	12.7187	13.1631	13.0413	13.105	13.0128	13.0445	12.8747	12.8606	12.8314	13.0146
ENSMUSG00000027995	-0.258164	-1.19596	7.98069	8.22502	8.32215	7.76831	7.60728	-1.32982	0.211918	0.999992	-1	protein_coding	Tlr2	toll-like receptor 2 [Source:MGI Symbol;Acc:MGI:1346060]	chr3	83836272	83841767	1	ensembl_havana	KNOWN	8.02232	8.38095	8.2718	8.3037	8.56458	8.09818	7.67006	7.72713	7.90775	7.51286	7.62841	7.68056
ENSMUSG00000068922	0.240404	1.18132	10.5727	10.6158	10.4545	10.5706	10.6497	1.32932	0.212078	0.999992	-1	protein_coding	Msto1	misato homolog 1 (Drosophila) [Source:MGI Symbol;Acc:MGI:2385175]	chr3	88905107	88913999	5	ensembl_havana	KNOWN	10.8794	10.4049	10.563	10.398	10.3601	10.6053	10.6506	10.4669	10.5945	10.6394	10.7383	10.5714
ENSMUSG00000027834	0.317367	1.24605	8.26167	8.32324	8.24462	8.12003	8.35878	1.32915	0.212131	0.999992	1	protein_coding	Serpini1	serine (or cysteine) peptidase inhibitor, clade I, member 1 [Source:MGI Symbol;Acc:MGI:1194506]	chr3	75557547	75643495	4	ensembl_havana	KNOWN	8.19693	8.22535	8.54743	8.34364	8.47438	7.91585	8.16245	8.06648	8.13116	8.26028	8.1759	8.64017
ENSMUSG00000024663	0.245385	1.18541	10.8244	10.7023	10.6946	10.8316	11.0693	1.32883	0.212234	0.999992	1	protein_coding	Rab3il1	RAB3A interacting protein (rabin3)-like 1 [Source:MGI Symbol;Acc:MGI:1922010]	chr19	10001669	10038380	8	ensembl_havana	KNOWN	10.8321	10.4929	10.7818	10.5097	10.646	10.9279	10.9295	10.7867	10.7787	11.0436	10.9799	11.1844
ENSMUSG00000031077	0.258749	1.19644	10.1435	10.1126	9.97033	10.1872	10.3037	1.32706	0.212797	0.999992	-1	protein_coding	Fadd	Fas (TNFRSF6)-associated via death domain [Source:MGI Symbol;Acc:MGI:109324]	chr7	144577318	144582463	1	ensembl_havana	KNOWN	10.2247	10.0231	10.09	9.80173	9.97048	10.1388	10.1982	10.1713	10.1922	10.1786	10.6145	10.1181
ENSMUSG00000055541	-0.663277	-1.58368	6.73179	6.33593	6.60783	7.18739	6.79601	-1.32698	0.212823	0.999992	-1	protein_coding	Lair1	leukocyte-associated Ig-like receptor 1 [Source:MGI Symbol;Acc:MGI:105492]	chr7	4007073	4063204	8	ensembl_havana	KNOWN	5.81392	6.56666	6.62721	5.82131	7.33894	6.66324	7.19114	7.38715	6.98388	6.41332	7.07302	6.90169
ENSMUSG00000040009	0.30344	1.23408	7.88013	7.92801	7.80269	7.80586	7.98398	1.32517	0.213402	0.999992	1	protein_coding	Gnaz	guanine nucleotide binding protein, alpha z subunit [Source:MGI Symbol;Acc:MGI:95780]	chr10	74967177	75016907	3	ensembl_havana	KNOWN	7.76434	8.11883	7.90086	7.81422	7.95759	7.63627	7.60333	7.87833	7.9359	7.67792	8.04131	8.2327
ENSMUSG00000094686	-0.511848	-1.42588	8.07349	7.47555	7.88844	8.51446	8.4155	-1.32502	0.213449	0.999992	-1	protein_coding	Ccl21a	chemokine (C-C motif) ligand 21A (serine) [Source:MGI Symbol;Acc:MGI:1349183]	chr4	42772860	42773993	1	ensembl_havana	KNOWN	7.26268	7.49181	7.67216	7.26782	7.85011	8.54739	8.51986	8.30943	8.71409	8.26028	8.68286	8.30338
ENSMUSG00000039911	-0.340591	-1.26628	8.85086	8.7822	9.01123	8.86078	8.74921	-1.32465	0.213567	0.999992	-1	protein_coding	Spsb1	splA/ryanodine receptor domain and SOCS box containing 1 [Source:MGI Symbol;Acc:MGI:1921896]	chr4	149896283	149955043	10	ensembl_havana	KNOWN	8.72859	8.52972	9.0883	8.81777	9.34178	8.87414	8.99362	8.64934	8.93938	8.72018	8.60691	8.92055
ENSMUSG00000053977	-0.307506	-1.23757	7.56563	7.36209	7.44763	7.83738	7.61542	-1.32373	0.213863	0.999992	1	protein_coding	Cd8a	CD8 antigen, alpha chain [Source:MGI Symbol;Acc:MGI:88346]	chr6	71373427	71379173	3	ensembl_havana	KNOWN	7.23383	7.2906	7.56183	7.4798	7.24508	7.61801	8.029	7.78952	7.69363	7.44116	7.46594	7.93916
ENSMUSG00000026360	-0.356013	-1.27988	10.9755	11.0534	10.7727	11.3563	10.7196	-1.32372	0.213865	0.999992	-1	protein_coding	Rgs2	regulator of G-protein signaling 2 [Source:MGI Symbol;Acc:MGI:1098271]	chr1	143999338	144004161	4	ensembl_havana	KNOWN	11.2053	11.0874	10.8674	10.6497	11.0722	10.596	11.2813	11.4103	11.3775	10.7931	11.058	10.3077
ENSMUSG00000029335	-0.283739	-1.21735	8.59368	8.59235	8.8628	8.46644	8.45314	-1.32362	0.213898	0.999992	1	protein_coding	Bmp3	bone morphogenetic protein 3 [Source:MGI Symbol;Acc:MGI:88179]	chr5	98854415	98884396	3	ensembl_havana	KNOWN	8.45622	8.71664	8.6042	8.57095	9.06107	8.95638	8.37738	8.49874	8.52319	8.18546	8.58948	8.5845
ENSMUSG00000062300	-0.234607	-1.17659	11.4986	11.4486	11.4061	11.7085	11.4314	-1.32328	0.214007	0.999992	-1	protein_coding	Pvrl2	poliovirus receptor-related 2 [Source:MGI Symbol;Acc:MGI:97822]	chr7	19716644	19749573	2	ensembl	KNOWN	11.4879	11.259	11.599	11.2502	11.6258	11.3423	11.6407	11.6635	11.8213	11.3986	11.5364	11.359
ENSMUSG00000032802	-0.219913	-1.16466	12.3786	12.389	12.5219	12.3452	12.2581	-1.32249	0.214262	0.999992	1	protein_coding	Srxn1	sulfiredoxin 1 homolog (S. cerevisiae) [Source:MGI Symbol;Acc:MGI:104971]	chr2	152105516	152111376	3	ensembl_havana	KNOWN	12.3413	12.3296	12.4962	12.3141	12.7337	12.5178	12.3359	12.3322	12.3675	12.1899	12.1682	12.4163
ENSMUSG00000026567	-1.54669	-2.92146	4.64283	3.82574	5.30348	4.75553	4.68658	-1.32228	0.214328	0.999992	1	protein_coding	Adcy10	adenylate cyclase 10 [Source:MGI Symbol;Acc:MGI:2660854]	chr1	165485183	165576774	10	ensembl_havana	KNOWN	3.41183	6.15702	1.90839	5.70347	5.63566	4.57132	4.45038	5.18148	4.63473	4.39446	5.08551	4.57976
ENSMUSG00000029674	0.271574	1.20712	8.7855	8.80554	8.75233	8.68289	8.90125	1.32146	0.214592	0.999992	-1	protein_coding	Limk1	LIM-domain containing, protein kinase [Source:MGI Symbol;Acc:MGI:104572]	chr5	134656039	134688598	6	ensembl_havana	KNOWN	9.03492	8.55445	8.82726	8.88698	8.73828	8.63173	8.88545	8.49874	8.66448	8.80831	8.84592	9.04951
ENSMUSG00000036819	-0.210132	-1.15679	9.80103	9.66166	9.76266	9.94446	9.83533	-1.32146	0.214593	0.999992	1	protein_coding	Jmjd4	jumonji domain containing 4 [Source:MGI Symbol;Acc:MGI:2144404]	chr11	59450045	59458567	4	ensembl_havana	KNOWN	9.8595	9.55649	9.56898	9.78732	9.65176	9.84891	9.96234	9.99381	9.87723	9.70304	9.82186	9.98109
ENSMUSG00000092335	-0.986233	-1.98101	5.08261	5.25587	5.61164	5.04669	4.41623	-1.32107	0.214717	0.999992	-1	protein_coding	Gm7221	predicted gene 7221 [Source:MGI Symbol;Acc:MGI:3645327]	chr7	42579783	42592547	1	havana	KNOWN	5.12803	6.06821	4.57136	6.29863	5.96497	4.57132	4.28992	5.65354	5.19661	4.234	4.98242	4.03227
ENSMUSG00000022064	-0.286759	-1.2199	8.19416	8.14559	8.15463	8.37707	8.09935	-1.32104	0.214726	0.999992	1	protein_coding	Pibf1	progesterone immunomodulatory binding factor 1 [Source:MGI Symbol;Acc:MGI:1261910]	chr14	99099433	99254493	1	ensembl	KNOWN	7.80414	8.40834	8.2243	8.03763	8.20201	8.22426	8.31619	8.54469	8.27032	7.96032	8.24434	8.09338
ENSMUSG00000030254	-0.463221	-1.37862	7.17078	7.35524	7.54498	7.0282	6.75472	-1.31812	0.215668	0.999992	-1	protein_coding	Rad18	RAD18 E3 ubiquitin protein ligase [Source:MGI Symbol;Acc:MGI:1890476]	chr6	112619850	112696686	8	ensembl_havana	KNOWN	7.65975	7.57474	6.83122	7.4798	7.86596	7.28917	7.19114	6.85664	7.03683	6.888	7.02195	6.3542
ENSMUSG00000021624	0.509997	1.42405	6.26809	6.09293	5.62713	6.65406	6.69825	1.31729	0.215938	0.999992	1	protein_coding	Cd180	CD180 antigen [Source:MGI Symbol;Acc:MGI:1194924]	chr13	102693558	102739629	5	ensembl_havana	KNOWN	5.55867	6.02166	6.69847	5.50643	5.55971	5.81524	6.46924	7.0217	6.47123	6.48639	7.04771	6.56065
ENSMUSG00000037989	0.416157	1.33437	8.55767	8.82133	8.66451	8.24275	8.50209	1.3154	0.21655	0.999992	-1	protein_coding	Wnk2	WNK lysine deficient protein kinase 2 [Source:MGI Symbol;Acc:MGI:1922857]	chr13	49036303	49148014	11	ensembl_havana	KNOWN	9.07615	8.52138	8.86646	9.07666	8.13816	8.77872	8.30574	8.39219	8.03032	8.43656	8.62414	8.44558
ENSMUSG00000004880	0.201987	1.15028	11.1392	11.1194	10.8856	11.2919	11.26	1.31537	0.21656	0.999992	-1	protein_coding	Lbr	lamin B receptor [Source:MGI Symbol;Acc:MGI:2138281]	chr1	181815335	181843046	8	ensembl_havana	KNOWN	11.251	11.0165	11.0908	11.0744	10.7286	10.8538	11.3298	11.3456	11.2002	11.2146	11.338	11.2274
ENSMUSG00000051041	-0.373917	-1.29587	9.48272	9.39279	9.61323	9.53917	9.38569	-1.315	0.216677	0.999992	1	protein_coding	Olfml1	olfactomedin-like 1 [Source:MGI Symbol;Acc:MGI:2679264]	chr7	107567446	107591094	1	ensembl_havana	KNOWN	9.59599	9.1271	9.45529	9.4458	9.7828	9.6111	9.37488	9.51037	9.73226	8.99516	9.36452	9.7974
ENSMUSG00000032044	0.234935	1.17685	9.54534	9.53076	9.45311	9.5201	9.67738	1.3145	0.21684	0.999992	1	protein_coding	Rpusd4	RNA pseudouridylate synthase domain containing 4 [Source:MGI Symbol;Acc:MGI:1919239]	chr9	35267865	35277731	4	ensembl_havana	KNOWN	9.31528	9.78616	9.49085	9.32131	9.55727	9.48074	9.52212	9.56935	9.46883	9.64039	9.81437	9.57739
ENSMUSG00000049600	0.216007	1.16151	9.15091	9.1147	9.0473	9.14651	9.29513	1.31445	0.216858	0.999992	-1	protein_coding	Zbtb45	zinc finger and BTB domain containing 45 [Source:MGI Symbol;Acc:MGI:2685003]	chr7	13004936	13009822	2	ensembl	KNOWN	9.07615	9.07107	9.19687	8.8734	9.12175	9.14676	9.1003	9.04426	9.29498	9.14935	9.45875	9.27728
ENSMUSG00000074063	-0.487348	-1.40187	12.4276	12.4792	12.5985	12.5005	12.1324	-1.31419	0.216943	0.999992	1	protein_coding	Osgin1	oxidative stress induced growth inhibitor 1 [Source:MGI Symbol;Acc:MGI:1919089]	chr8	119434124	119446256	6	ensembl_havana	KNOWN	12.6013	11.9532	12.883	12.5675	12.6959	12.5319	12.6063	12.1458	12.7495	12.0806	11.7516	12.5652
ENSMUSG00000055407	0.917401	1.88871	6.41687	6.47477	5.67125	6.70379	6.81768	1.31232	0.217548	0.999992	1	protein_coding	Map6	microtubule-associated protein 6 [Source:MGI Symbol;Acc:MGI:1201690]	chr7	99267447	99337137	5	ensembl_havana	KNOWN	6.48711	6.83239	6.10479	5.50643	4.99412	6.51321	7.12132	5.78187	7.2082	7.32645	7.12235	6.00426
ENSMUSG00000074635	0.753956	1.68641	5.6733	5.89914	5.12891	5.8407	5.82443	1.31228	0.217563	0.999992	-1	protein_coding	3110070M22Rik	RIKEN cDNA 3110070M22 gene [Source:MGI Symbol;Acc:MGI:1914554]	chr13	119487261	119488383	1	ensembl	KNOWN	6.58175	5.58278	5.53288	5.82131	4.59819	4.96724	6.43127	5.71913	5.3717	5.35599	6.29362	5.82369
ENSMUSG00000035834	-0.226956	-1.17036	8.8699	8.88879	8.93531	8.91796	8.73752	-1.31199	0.217657	0.999992	-1	protein_coding	Polr3g	polymerase (RNA) III (DNA directed) polypeptide G [Source:MGI Symbol;Acc:MGI:1914736]	chr13	81673843	81711013	5	ensembl_havana	KNOWN	8.9309	8.869	8.86646	9.02233	8.80559	8.97802	8.89245	9.13116	8.73026	8.61006	8.91753	8.68498
ENSMUSG00000078193	-0.333892	-1.26041	6.75106	6.85023	6.7721	6.89697	6.48495	-1.3116	0.217783	0.999992	1	protein_coding	Gm2000	predicted gene 2000 [Source:MGI Symbol;Acc:MGI:3780170]	chr1	156366040	156366484	1	ensembl_havana	KNOWN	7.17433	6.74914	6.62721	6.86313	6.65404	6.79912	7.09727	6.53106	7.06259	6.33636	6.63692	6.48158
ENSMUSG00000008373	-0.175271	-1.12918	10.9184	10.7885	10.876	11.0485	10.9607	-1.3107	0.218078	0.999992	1	protein_coding	Prpf31	PRP31 pre-mRNA processing factor 31 homolog (yeast) [Source:MGI Symbol;Acc:MGI:1916238]	chr7	3629985	3642486	6	ensembl_havana	KNOWN	10.856	10.6693	10.8401	10.7737	10.9696	10.8847	11.1131	10.9594	11.0729	11.0099	11.0081	10.8642
ENSMUSG00000036611	-0.365296	-1.28815	8.04488	7.89674	8.10568	8.16672	8.01038	-1.30996	0.218317	0.999992	1	protein_coding	Eepd1	endonuclease/exonuclease/phosphatase family domain containing 1 [Source:MGI Symbol;Acc:MGI:1914734]	chr9	25481547	25604110	2	ensembl_havana	KNOWN	7.80414	7.63782	8.24824	7.92367	8.09845	8.29493	8.41677	7.89262	8.19078	8.08317	7.72738	8.22058
ENSMUSG00000038910	0.284674	1.21813	9.89172	10.1269	10.047	9.59414	9.79884	1.30983	0.218359	0.999992	1	protein_coding	Plcl2	phospholipase C-like 2 [Source:MGI Symbol;Acc:MGI:1352756]	chr17	50509547	50688493	1	ensembl	KNOWN	10.2356	9.9254	10.2198	9.90544	9.93334	10.3021	9.65572	9.69692	9.42977	9.85562	9.55621	9.98468
ENSMUSG00000025804	-1.41829	-2.67268	5.16091	4.52599	5.34901	5.68196	5.08669	-1.30969	0.218405	0.999992	-1	protein_coding	Ccr1	chemokine (C-C motif) receptor 1 [Source:MGI Symbol;Acc:MGI:104618]	chr9	123962126	123968692	1	ensembl	KNOWN	2.9264	6.24067	4.41089	4.39681	6.37263	5.27759	5.41191	4.98217	6.65181	4.90142	4.98242	5.37623
ENSMUSG00000063177	-0.829064	-1.77653	6.83564	6.53852	6.81049	7.27531	6.71822	-1.30963	0.218424	0.999992	1	protein_coding	Klk1b27	kallikrein 1-related peptidase b27 [Source:MGI Symbol;Acc:MGI:891980]	chr7	44052290	44056705	1	ensembl_havana	KNOWN	6.62684	5.92382	7.0649	6.59183	7.00847	6.83118	7.36232	6.24965	8.21396	6.80475	6.2499	7.10002
ENSMUSG00000071645	-0.167008	-1.12273	10.2753	10.2765	10.2108	10.4232	10.1905	-1.30875	0.218714	0.999992	1	protein_coding	Tut1	terminal uridylyl transferase 1, U6 snRNA-specific [Source:MGI Symbol;Acc:MGI:1917294]	chr19	8953850	8966207	1	ensembl	KNOWN	10.3543	10.1903	10.2849	10.3024	10.0833	10.2467	10.3811	10.4404	10.4482	10.0993	10.2261	10.2462
ENSMUSG00000015839	-0.242383	-1.18295	12.9472	12.9769	12.8445	13.171	12.7963	-1.3077	0.219056	0.999992	-1	protein_coding	Nfe2l2	nuclear factor, erythroid derived 2, like 2 [Source:MGI Symbol;Acc:MGI:108420]	chr2	75675513	75704641	2	ensembl_havana	KNOWN	12.9256	12.9569	13.0482	12.696	13.1158	12.7219	13.102	13.1994	13.2116	12.5959	12.9675	12.8254
ENSMUSG00000037703	0.214027	1.15992	13.3864	13.3258	13.2428	13.423	13.554	1.30764	0.219075	0.999992	-1	protein_coding	Lzts3	leucine zipper, putative tumor suppressor family member 3 [Source:MGI Symbol;Acc:MGI:2656976]	chr2	130632839	130642803	3	ensembl_havana	KNOWN	13.2499	13.3949	13.3327	13.2612	13.0352	13.4321	13.46	13.416	13.393	13.5108	13.4304	13.7208
ENSMUSG00000027932	0.293614	1.22571	8.26839	8.29686	8.40148	7.9885	8.38674	1.30746	0.219133	0.999992	-1	protein_coding	Slc27a3	solute carrier family 27 (fatty acid transporter), member 3 [Source:MGI Symbol;Acc:MGI:1347358]	chr3	90385239	90389938	5	ensembl_havana	KNOWN	8.05568	8.46161	8.37328	8.34364	8.68565	8.17514	7.77988	8.09147	8.09416	8.46395	8.45153	8.24472
ENSMUSG00000045817	-0.14431	-1.1052	11.6971	11.6262	11.7359	11.7304	11.6958	-1.30733	0.219175	0.999992	-1	protein_coding	Zfp36l2	zinc finger protein 36, C3H type-like 2 [Source:MGI Symbol;Acc:MGI:107945]	chr17	84183931	84187947	1	ensembl_havana	KNOWN	11.6052	11.613	11.6605	11.7995	11.7313	11.6771	11.7527	11.7766	11.6618	11.7589	11.6741	11.6543
ENSMUSG00000029700	-0.284851	-1.21828	15.1354	15.3675	15.4956	14.9177	14.761	-1.30706	0.219264	0.999992	-1	protein_coding	Slc13a1	solute carrier family 13 (sodium/sulfate symporters), member 1 [Source:MGI Symbol;Acc:MGI:1859937]	chr6	24088283	24168092	4	ensembl_havana	KNOWN	15.4455	15.4259	15.2311	15.261	15.8983	15.3277	14.9735	14.8426	14.9369	14.7509	14.6757	14.8563
ENSMUSG00000042757	0.306286	1.23652	8.16133	8.36397	8.25198	7.91754	8.11183	1.30668	0.219391	0.999992	-1	protein_coding	Tmem108	transmembrane protein 108 [Source:MGI Symbol;Acc:MGI:1932411]	chr9	103482947	103761837	5	ensembl_havana	KNOWN	8.54111	8.06247	8.48834	8.26262	8.09845	8.39485	8.00335	7.75866	7.99061	8.15216	8.35165	7.83168
ENSMUSG00000022828	0.171708	1.12639	9.48072	9.57917	9.45446	9.42113	9.46812	1.30633	0.219506	0.999992	-1	protein_coding	Gtf2e1	general transcription factor II E, polypeptide 1 (alpha subunit) [Source:MGI Symbol;Acc:MGI:1921447]	chr16	37509790	37539789	2	ensembl_havana	KNOWN	9.60729	9.55649	9.57373	9.4954	9.49746	9.37051	9.39967	9.44887	9.41484	9.28864	9.53359	9.58213
ENSMUSG00000038806	-0.196124	-1.14562	10.3972	10.3401	10.2797	10.6127	10.3562	-1.30631	0.219511	0.999992	1	protein_coding	Sde2	SDE2 telomere maintenance homolog (S. pombe) [Source:MGI Symbol;Acc:MGI:2384788]	chr1	180851127	180868113	2	ensembl_havana	KNOWN	10.5008	10.1476	10.3719	10.243	10.2913	10.305	10.5633	10.7161	10.5587	10.3351	10.4695	10.264
ENSMUSG00000026185	0.38624	1.30698	15.29	15.3554	15.2071	15.1797	15.4177	1.30467	0.220048	0.999992	-1	protein_coding	Igfbp5	insulin-like growth factor binding protein 5 [Source:MGI Symbol;Acc:MGI:96440]	chr1	72857932	72874884	2	ensembl_havana	KNOWN	15.1501	15.067	15.8492	15.1465	14.9996	15.4754	15.2249	14.9536	15.3608	15.3131	15.3628	15.5773
ENSMUSG00000032846	-0.318273	-1.24684	10.195	10.2376	10.2524	10.2968	9.99331	-1.30467	0.22005	0.999992	-1	protein_coding	Zswim6	zinc finger SWIM-type containing 6 [Source:MGI Symbol;Acc:MGI:1914513]	chr13	107724618	107890064	1	ensembl	KNOWN	10.0863	10.3798	10.2468	10.4145	10.486	9.85672	10.1954	10.5115	10.1835	9.83828	10.0105	10.1311
ENSMUSG00000006435	-0.485159	-1.39974	6.28389	6.27886	6.48691	6.32345	6.04634	-1.30456	0.220084	0.999992	1	protein_coding	Neurl1a	neuralized E3 ubiquitin protein ligase 1A [Source:MGI Symbol;Acc:MGI:1334263]	chr19	47178820	47259440	2	ensembl	KNOWN	5.96202	6.93642	5.93814	6.25741	6.54008	6.66324	6.03534	6.24965	6.68536	5.87446	6.20481	6.05975
ENSMUSG00000050373	0.2069	1.15421	10.2566	10.3263	10.1904	10.2193	10.2903	1.30425	0.220188	0.999992	1	protein_coding	Snx21	sorting nexin family member 21 [Source:MGI Symbol;Acc:MGI:1917729]	chr2	164785823	164793816	7	ensembl_havana	KNOWN	10.4978	10.1876	10.2935	10.0899	10.1068	10.3746	10.1168	10.223	10.3179	10.2433	10.3057	10.3219
ENSMUSG00000021314	-0.458837	-1.37443	5.96335	5.84535	5.97287	6.18326	5.85194	-1.30328	0.220505	0.999992	1	protein_coding	Amph	amphiphysin [Source:MGI Symbol;Acc:MGI:103574]	chr13	18948351	19150915	5	ensembl_havana	KNOWN	5.88987	6.1133	5.53288	5.50643	6.02268	6.38948	6.03534	6.24965	6.26478	5.5728	6.29362	5.68939
ENSMUSG00000024431	0.184214	1.1362	12.6427	12.6748	12.6249	12.5684	12.7027	1.30316	0.220545	0.999992	-1	protein_coding	Nr3c1	nuclear receptor subfamily 3, group C, member 1 [Source:MGI Symbol;Acc:MGI:95824]	chr18	39410545	39491301	8	ensembl_havana	KNOWN	12.6962	12.6084	12.7198	12.6324	12.5931	12.649	12.4542	12.7063	12.5448	12.5375	12.7557	12.8149
ENSMUSG00000038086	0.263898	1.20072	7.16206	7.03463	6.66736	7.52481	7.42144	1.30269	0.220701	0.999992	-1	protein_coding	Hspb2	heat shock protein 2 [Source:MGI Symbol;Acc:MGI:1916503]	chr9	50751072	50752354	1	ensembl	KNOWN	6.87126	7.16774	7.0649	6.65668	6.7932	6.55221	7.63708	7.34622	7.59114	7.64638	7.46594	7.15201
ENSMUSG00000029816	-1.46385	-2.75843	4.72906	5.2443	6.01424	4.1758	3.48189	-1.30226	0.220841	0.999992	1	protein_coding	Gpnmb	glycoprotein (transmembrane) nmb [Source:MGI Symbol;Acc:MGI:1934765]	chr6	49036546	49070929	5	ensembl_havana	KNOWN	4.69193	5.04512	5.99585	5.43429	6.7932	5.81524	3.90289	6.06017	2.56434	3.31646	4.47546	2.65376
ENSMUSG00000041757	0.278613	1.21303	13.3833	13.3808	13.3559	13.2714	13.5252	1.30183	0.220983	0.999992	1	protein_coding	Plekha6	pleckstrin homology domain containing, family A member 6 [Source:MGI Symbol;Acc:MGI:2388662]	chr1	133181321	133303435	10	ensembl_havana	KNOWN	13.3241	13.4527	13.3656	13.5984	13.1602	13.3091	13.1517	13.5241	13.1386	13.6899	13.2988	13.5867
ENSMUSG00000071177	0.393028	1.31315	12.4243	11.9944	11.7714	12.8806	13.0506	1.30162	0.221053	0.999992	-1	protein_coding	Serpina1d	serine (or cysteine) peptidase inhibitor, clade A, member 1D [Source:MGI Symbol;Acc:MGI:891968]	chr12	103763594	103773592	1	ensembl_havana	KNOWN	12.2587	11.612	12.1126	11.8882	11.3283	12.0978	12.712	12.9639	12.9659	12.9199	13.0017	13.2302
ENSMUSG00000027806	-0.305428	-1.23579	11.3192	11.3404	11.4391	11.3519	11.1452	-1.30136	0.221139	0.999992	1	protein_coding	Tsc22d2	TSC22 domain family, member 2 [Source:MGI Symbol;Acc:MGI:1919283]	chr3	58414715	58466783	4	ensembl_havana	KNOWN	11.017	11.6801	11.3241	11.5577	11.5542	11.2053	11.3064	11.5063	11.2431	11.113	11.2534	11.0691
ENSMUSG00000071679	-0.436803	-1.3536	5.99749	6.11812	6.08916	6.12422	5.65846	-1.30044	0.221442	0.999992	1	protein_coding	Zcchc16	zinc finger, CCHC domain containing 16 [Source:MGI Symbol;Acc:MGI:3588192]	chrX	144688907	145122411	2	ensembl_havana	KNOWN	6.15906	6.19945	5.99585	6.07962	5.84211	6.34576	6.31098	6.20456	5.85713	5.35599	5.35681	6.26257
ENSMUSG00000020143	-0.446103	-1.36236	7.31635	7.2913	7.4429	7.41284	7.11834	-1.29993	0.22161	0.999992	-1	protein_coding	Dock2	dedicator of cyto-kinesis 2 [Source:MGI Symbol;Acc:MGI:2149010]	chr11	34226815	34783892	7	ensembl_havana	KNOWN	6.90825	7.40381	7.56183	7.18231	7.51013	7.63627	7.38236	7.69489	7.16128	6.83304	6.91403	7.60796
ENSMUSG00000028859	-0.867609	-1.82464	5.59273	5.64179	6.04609	5.57318	5.10987	-1.29938	0.22179	0.999992	1	protein_coding	Csf3r	colony stimulating factor 3 receptor (granulocyte) [Source:MGI Symbol;Acc:MGI:1339755]	chr4	126024550	126044440	4	ensembl_havana	KNOWN	5.24833	6.06821	5.60883	5.70347	6.82599	5.60879	5.62872	6.20456	4.88627	5.81896	5.27193	4.23872
ENSMUSG00000022554	-0.198252	-1.14731	8.92601	8.95942	9.04384	8.90731	8.79348	-1.29854	0.22207	0.999992	1	protein_coding	Hgh1	HGH1 homolog [Source:MGI Symbol;Acc:MGI:1930628]	chr15	76368898	76371403	1	ensembl	KNOWN	9.04326	9.04803	8.78695	9.18506	9.01204	8.93441	8.98053	8.91027	8.83113	8.83653	8.86778	8.67613
ENSMUSG00000071176	0.264884	1.20154	9.57017	9.58447	9.43432	9.57357	9.68831	1.29812	0.222207	0.999992	1	protein_coding	Arhgef10	Rho guanine nucleotide exchange factor (GEF) 10 [Source:MGI Symbol;Acc:MGI:2444453]	chr8	14911663	15001085	7	ensembl_havana	KNOWN	9.25911	9.75092	9.74339	9.38967	9.58148	9.33182	9.61396	9.69692	9.40983	9.62834	9.64327	9.79331
ENSMUSG00000022491	-3.0476	-8.26838	1.04936	0.339609	2.87014	0.75237	0.235301	-1.29807	0.222224	0.999992	-1	protein_coding	Glycam1	glycosylation dependent cell adhesion molecule 1 [Source:MGI Symbol;Acc:MGI:95759]	chr15	103562762	103565078	1	ensembl	KNOWN	0.604471	0.0909276	0.323429	0.148883	0.35026	8.11129	0.202452	1.81224	0.242415	0.146536	0.227531	0.331834
ENSMUSG00000014303	0.237181	1.17869	13.4822	13.4507	13.352	13.4938	13.6323	1.2979	0.222281	0.999992	1	protein_coding	Glis2	GLIS family zinc finger 2 [Source:MGI Symbol;Acc:MGI:1932535]	chr16	4594713	4624924	5	ensembl_havana	KNOWN	13.5127	13.3614	13.4781	13.5192	13.0626	13.4742	13.6035	13.4889	13.3891	13.5616	13.57	13.7653
ENSMUSG00000054894	0.181236	1.13386	9.42134	9.38788	9.25112	9.50094	9.54542	1.29734	0.222467	0.999992	1	protein_coding	Atp5s	ATP synthase, H+ transporting, mitochondrial F0 complex, subunit S [Source:MGI Symbol;Acc:MGI:1915305]	chr12	69724962	69744658	1	ensembl	KNOWN	9.51436	9.44628	9.20301	9.22302	9.15439	9.37596	9.48554	9.50108	9.51621	9.5538	9.52903	9.55342
ENSMUSG00000057137	0.248226	1.18775	11.5931	11.8621	11.7369	11.3252	11.4482	1.29592	0.222938	0.999992	1	protein_coding	Tmem140	transmembrane protein 140 [Source:MGI Symbol;Acc:MGI:1915737]	chr6	34863146	34874946	6	ensembl_havana	KNOWN	11.7687	11.8311	11.9865	11.6641	11.6351	11.9116	11.0456	11.5732	11.3568	11.4197	11.4879	11.4371
ENSMUSG00000025213	0.404415	1.32355	5.84677	5.87407	5.78405	5.70728	6.02167	1.29589	0.222949	0.999992	1	protein_coding	Kazald1	Kazal-type serine peptidase inhibitor domain 1 [Source:MGI Symbol;Acc:MGI:2147606]	chr19	45075241	45079289	2	ensembl_havana	KNOWN	5.81392	6.19945	5.60883	5.8768	6.02268	5.45267	5.69431	5.89971	5.52782	5.70113	6.41736	5.94654
ENSMUSG00000068798	0.162404	1.11915	11.6419	11.7086	11.5943	11.6083	11.6565	1.29494	0.223263	0.999992	-1	protein_coding	Rap1a	RAS-related protein-1a [Source:MGI Symbol;Acc:MGI:97852]	chr3	105727267	105801336	4	ensembl_havana	KNOWN	11.8158	11.6002	11.7098	11.5861	11.512	11.6848	11.5451	11.6372	11.6428	11.6949	11.6823	11.5922
ENSMUSG00000041609	-0.186757	-1.1382	11.6531	11.6937	11.8214	11.5781	11.519	-1.29484	0.223295	0.999992	-1	protein_coding	Ccdc64	coiled-coil domain containing 64 [Source:MGI Symbol;Acc:MGI:1922915]	chr5	115648175	115731621	10	ensembl_havana	KNOWN	11.6344	11.8167	11.6301	11.8066	11.9728	11.6848	11.5606	11.5677	11.606	11.4656	11.4449	11.6464
ENSMUSG00000039431	-0.495311	-1.40962	7.36411	7.43031	7.62704	7.34883	7.05024	-1.29463	0.223366	0.999992	-1	protein_coding	Mtmr7	myotubularin related protein 7 [Source:MGI Symbol;Acc:MGI:1891693]	chr8	40551095	40634797	6	ensembl_havana	KNOWN	7.68129	7.49181	7.11785	7.32879	8.26315	7.28917	7.32139	7.54016	7.18493	6.83304	7.4467	6.87099
ENSMUSG00000041471	-0.195962	-1.14549	9.59547	9.74795	9.88466	9.40426	9.34502	-1.2943	0.223476	0.999992	-1	protein_coding	Fam35a	family with sequence similarity 35, member A [Source:MGI Symbol;Acc:MGI:1922948]	chr14	34237041	34310503	1	ensembl	KNOWN	9.92865	9.78963	9.52555	9.9928	9.86003	9.80115	9.43367	9.39971	9.37941	9.34375	9.31234	9.37896
ENSMUSG00000011382	-0.288487	-1.22136	9.77471	9.58096	9.7927	9.90097	9.82422	-1.29414	0.223529	0.999992	-1	protein_coding	Dhdh	dihydrodiol dehydrogenase (dimeric) [Source:MGI Symbol;Acc:MGI:1919005]	chr7	45472956	45488805	2	ensembl_havana	KNOWN	9.38911	9.63589	9.71789	10.03	9.77443	9.57369	9.91154	10.0712	9.72017	10.0699	9.6808	9.722
ENSMUSG00000025082	0.416569	1.33475	9.83812	9.8198	9.62799	9.83997	10.0647	1.29341	0.223772	0.999992	1	protein_coding	Vwa2	von Willebrand factor A domain containing 2 [Source:MGI Symbol;Acc:MGI:2684334]	chr19	56874249	56912078	1	ensembl_havana	KNOWN	9.67325	9.94111	9.84503	9.99594	9.23596	9.65206	9.92867	10.1565	9.43471	10.1647	10.2651	9.76438
ENSMUSG00000023000	0.417157	1.33529	5.65457	5.84396	5.30538	5.79518	5.67376	1.29307	0.223883	0.999992	-1	protein_coding	Dhh	desert hedgehog [Source:MGI Symbol;Acc:MGI:94891]	chr15	98893031	98898540	1	ensembl	KNOWN	5.46245	6.31975	5.74969	4.90377	5.55971	5.45267	5.87488	5.65354	5.85713	5.50409	5.89996	5.61724
ENSMUSG00000050192	-0.284553	-1.21803	9.19285	8.88761	9.23336	9.2946	9.3558	-1.29153	0.224399	0.999992	1	protein_coding	Eif5a2	eukaryotic translation initiation factor 5A2 [Source:MGI Symbol;Acc:MGI:1933735]	chr3	28781276	28798846	1	ensembl_havana	KNOWN	8.85714	8.97051	8.83518	9.3801	9.47696	8.84302	9.33431	9.19595	9.35355	9.22602	9.31234	9.52905
ENSMUSG00000022195	-0.169483	-1.12466	10.3431	10.2739	10.3636	10.4073	10.3276	-1.29039	0.22478	0.999992	-1	protein_coding	6030458C11Rik	RIKEN cDNA 6030458C11 gene [Source:MGI Symbol;Acc:MGI:1925127]	chr15	12808177	12824657	1	ensembl	KNOWN	10.1838	10.4363	10.2015	10.3837	10.3488	10.3582	10.396	10.5161	10.3098	10.3327	10.3083	10.3417
ENSMUSG00000020250	-0.1879	-1.1391	13.1586	13.1254	13.222	13.1891	13.0978	-1.28986	0.224955	0.999992	1	protein_coding	Txnrd1	thioredoxin reductase 1 [Source:MGI Symbol;Acc:MGI:1354175]	chr10	82859206	82897724	1	ensembl	KNOWN	13.082	13.1954	13.0988	13.2441	13.3259	13.0959	13.2538	13.3136	13	13.0506	13.1275	13.1154
ENSMUSG00000037580	-0.28298	-1.21671	6.41209	6.53979	6.69235	6.27331	6.14289	-1.28964	0.22503	0.999992	-1	protein_coding	Gch1	GTP cyclohydrolase 1 [Source:MGI Symbol;Acc:MGI:95675]	chr14	47153895	47189413	1	ensembl	KNOWN	6.38583	6.72028	6.51325	6.45266	6.85805	6.76633	6.31098	6.3358	6.17315	5.9279	6.06042	6.44036
ENSMUSG00000030218	-0.536406	-1.45035	11.9766	11.7088	12.1672	12.0542	11.9762	-1.28871	0.225339	0.999992	-1	protein_coding	Mgp	matrix Gla protein [Source:MGI Symbol;Acc:MGI:96976]	chr6	136872435	136875823	2	ensembl_havana	KNOWN	11.3023	11.5396	12.2845	11.6261	12.7647	12.1109	12.2196	11.8314	12.1116	11.9995	11.8555	12.0737
ENSMUSG00000043487	-0.262542	-1.19959	9.84231	10.0011	10.0959	9.72	9.55225	-1.28841	0.225443	0.999992	1	protein_coding	Acot6	acyl-CoA thioesterase 6 [Source:MGI Symbol;Acc:MGI:1921287]	chr12	84100654	84111349	1	ensembl_havana	KNOWN	9.93763	10.1147	9.95096	9.98966	10.156	10.142	9.73967	9.73705	9.68328	9.35355	9.9297	9.37349
ENSMUSG00000044149	-0.231028	-1.17367	8.68069	8.62379	8.6053	8.8716	8.62208	-1.28822	0.225504	0.999992	-1	protein_coding	Nkrf	NF-kappaB repressing factor [Source:MGI Symbol;Acc:MGI:1924536]	chrX	36887540	36902899	1	ensembl_havana	KNOWN	8.62128	8.66457	8.58552	8.58767	8.78071	8.44751	8.82084	8.9855	8.80847	8.42731	8.57183	8.86711
ENSMUSG00000043003	-0.363091	-1.28618	7.82244	7.59849	7.80773	8.0187	7.86486	-1.28777	0.225655	0.999992	-1	protein_coding	Rasef	RAS and EF hand domain containing [Source:MGI Symbol;Acc:MGI:2448565]	chr4	73714579	73790709	2	ensembl_havana	KNOWN	7.14363	7.97967	7.67216	7.74134	7.75114	7.93072	7.77988	8.2329	8.04332	7.66224	7.92102	8.01131
ENSMUSG00000041777	0.249524	1.18882	8.85545	8.93372	8.87904	8.7071	8.90194	1.2871	0.225881	0.999992	-1	protein_coding	Cir1	corepressor interacting with RBPJ, 1 [Source:MGI Symbol;Acc:MGI:1914185]	chr2	73283105	73312701	2	ensembl_havana	KNOWN	8.7794	9.06534	8.95642	8.8734	8.96865	8.79506	8.64954	9.00536	8.46642	8.95711	8.94521	8.80351
ENSMUSG00000039375	0.777152	1.71374	5.15491	5.59231	5.38283	4.5384	5.10608	1.28699	0.225918	0.999992	-1	protein_coding	Wdr17	WD repeat domain 17 [Source:MGI Symbol;Acc:MGI:1924662]	chr8	54629055	54887184	13	ensembl_havana	KNOWN	4.99679	6.59872	5.18141	4.79274	6.07818	5.27759	4.10934	4.87114	4.63473	5.19093	5.27193	4.8554
ENSMUSG00000043872	0.233709	1.17585	8.78911	8.90525	8.808	8.65337	8.78983	1.28562	0.226376	0.999992	-1	protein_coding	Zmym1	zinc finger, MYM domain containing 1 [Source:MGI Symbol;Acc:MGI:1915560]	chr4	127047094	127061152	7	ensembl_havana	KNOWN	8.81879	9.03051	8.86646	8.69963	8.79734	8.92702	8.42645	8.90324	8.63043	8.67401	8.86778	8.82769
ENSMUSG00000027559	-1.42884	-2.69231	11.4012	12.1096	12.5802	10.9368	9.97848	-1.28481	0.22665	0.999992	1	protein_coding	Car3	carbonic anhydrase 3 [Source:MGI Symbol;Acc:MGI:88270]	chr3	14863512	14872523	3	ensembl_havana	KNOWN	12.0552	12.3176	11.956	11.8891	12.5267	13.3246	12.2182	11.9445	8.64756	10.5654	9.47783	9.89217
ENSMUSG00000042246	-0.463644	-1.37902	6.76444	6.60223	6.92814	6.83257	6.69483	-1.28414	0.226874	0.999992	-1	protein_coding	Tmc7	transmembrane channel-like gene family 7 [Source:MGI Symbol;Acc:MGI:2443317]	chr7	118535843	118584736	4	ensembl_havana	KNOWN	5.96202	7.14621	6.69847	7.26782	6.88942	6.62717	6.80237	6.76644	6.92892	6.77589	6.63692	6.67168
ENSMUSG00000018574	-0.148044	-1.10807	14.3894	14.2441	14.3509	14.502	14.4607	-1.28347	0.227099	0.999992	-1	protein_coding	Acadvl	acyl-Coenzyme A dehydrogenase, very long chain [Source:MGI Symbol;Acc:MGI:895149]	chr11	70010183	70015411	7	ensembl_havana	KNOWN	14.3444	14.2487	14.1393	14.3154	14.4017	14.3354	14.5133	14.4912	14.5015	14.5199	14.453	14.4092
ENSMUSG00000079559	0.31607	1.24493	5.7806	5.85725	5.76326	5.63991	5.86198	1.28305	0.227244	0.999992	-1	protein_coding	Gm684	predicted gene 684 [Source:MGI Symbol;Acc:MGI:2685530]	chr9	51270258	51278554	1	ensembl	KNOWN	5.73375	6.15702	5.68098	5.76359	5.77652	5.74965	6.03534	5.35656	5.52782	5.9279	5.89996	5.7581
ENSMUSG00000013415	0.500318	1.41452	7.86191	7.77078	7.57968	7.89399	8.20321	1.28301	0.227254	0.999992	-1	protein_coding	Igf2bp1	insulin-like growth factor 2 mRNA binding protein 1 [Source:MGI Symbol;Acc:MGI:1890357]	chr11	95957163	96005940	5	ensembl_havana	KNOWN	7.97079	7.74198	7.59955	7.94978	6.95017	7.83909	8.11534	7.97547	7.59114	8.59362	7.81999	8.19602
ENSMUSG00000040345	-0.577858	-1.49263	6.28468	5.81582	6.36004	6.49825	6.46461	-1.28242	0.227456	0.999992	1	protein_coding	Arhgap9	Rho GTPase activating protein 9 [Source:MGI Symbol;Acc:MGI:2143764]	chr10	127323727	127329943	1	ensembl	KNOWN	5.35936	6.72028	5.36782	6.33871	6.69011	6.05131	6.39228	6.67022	6.43224	6.62227	6.41736	6.3542
ENSMUSG00000029553	0.245452	1.18546	9.91755	10.1169	10.0622	9.65018	9.84087	1.28234	0.227482	0.999992	-1	protein_coding	Tfec	transcription factor EC [Source:MGI Symbol;Acc:MGI:1333760]	chr6	16833373	16898441	5	ensembl_havana	KNOWN	9.95982	10.2112	10.1799	10.2717	9.81174	10.1031	9.83363	9.59141	9.5255	9.93607	9.76086	9.82569
ENSMUSG00000026694	0.155044	1.11346	9.84779	9.84442	9.84765	9.77041	9.92867	1.28226	0.22751	0.999992	-1	protein_coding	Mettl13	methyltransferase like 13 [Source:MGI Symbol;Acc:MGI:1918699]	chr1	162532127	162548551	8	ensembl_havana	KNOWN	9.88292	9.81715	9.8332	9.89875	9.87578	9.7684	9.68021	9.8475	9.78351	9.85562	10.0268	9.90359
ENSMUSG00000032740	-0.41846	-1.3365	8.82508	8.78755	8.99135	8.86804	8.65338	-1.28161	0.22773	0.999992	1	protein_coding	Ccdc88a	coiled coil domain containing 88A [Source:MGI Symbol;Acc:MGI:1925177]	chr11	29373658	29510808	7	ensembl_havana	KNOWN	8.37926	9.26336	8.72003	8.71494	9.40825	8.85087	8.83545	8.99877	8.76989	8.44574	8.78595	8.72844
ENSMUSG00000072875	0.517171	1.43115	6.1839	6.20334	5.98382	6.1254	6.42305	1.28146	0.227781	0.999992	1	protein_coding	Gpr27	G protein-coupled receptor 27 [Source:MGI Symbol;Acc:MGI:1202299]	chr6	99692679	99695066	1	ensembl_havana	KNOWN	5.88987	6.02166	6.69847	5.76359	6.37263	5.81524	6.39228	5.71913	6.26478	6.6857	6.63692	5.94654
ENSMUSG00000037465	-0.650084	-1.56926	10.4745	10.7383	10.4334	10.8406	9.88574	-1.28076	0.228017	0.999992	-1	protein_coding	Klf10	Kruppel-like factor 10 [Source:MGI Symbol;Acc:MGI:1101353]	chr15	38294413	38300707	1	ensembl	KNOWN	11.1407	10.8214	10.2527	10.6397	11.106	9.55461	10.7921	10.8337	10.8962	9.82777	10.276	9.55342
ENSMUSG00000009772	-0.524482	-1.43842	13.0046	12.9108	12.3926	13.8788	12.8361	-1.28076	0.228017	0.999992	1	protein_coding	Nuak2	NUAK family, SNF1-like kinase, 2 [Source:MGI Symbol;Acc:MGI:1921387]	chr1	132316126	132333488	4	ensembl_havana	KNOWN	13.507	12.7082	12.5173	12.2817	12.702	12.1941	13.9311	13.938	13.7673	12.2832	12.9342	13.2909
ENSMUSG00000032482	0.322389	1.2504	6.88901	6.89387	6.83292	6.7839	7.04533	1.28062	0.228064	0.999992	1	protein_coding	Cspg5	chondroitin sulfate proteoglycan 5 [Source:MGI Symbol;Acc:MGI:1352747]	chr9	110243783	110262576	5	ensembl_havana	KNOWN	7.01386	6.63009	7.03767	6.45266	7.06451	6.9816	6.67819	6.63667	7.03683	7.0169	7.07302	7.04608
ENSMUSG00000037649	-0.434503	-1.35145	9.52291	9.55468	9.49512	9.76796	9.2739	-1.27819	0.228886	0.999992	1	protein_coding	H2-DMa	histocompatibility 2, class II, locus DMa [Source:MGI Symbol;Acc:MGI:95921]	chr17	34135182	34139101	2	ensembl_havana	KNOWN	9.72081	9.36005	9.58317	9.07072	9.80353	9.6111	9.33431	10.2174	9.75219	9.06838	9.26919	9.48412
ENSMUSG00000078234	0.224663	1.1685	13.2635	13.4269	13.4002	13.0143	13.2123	1.27807	0.228926	0.999992	-1	protein_coding	Klhdc7a	kelch domain containing 7A [Source:MGI Symbol;Acc:MGI:2444612]	chr4	139960220	139968026	1	ensembl_havana	KNOWN	13.3745	13.5668	13.3394	13.3379	13.4226	13.4402	12.7961	13.2457	13.0013	13.0663	13.2823	13.2884
ENSMUSG00000047409	0.256556	1.19462	12.6117	12.6544	12.5101	12.5851	12.6974	1.27782	0.229011	0.999992	1	protein_coding	Ctdspl	CTD (carboxy-terminal domain, RNA polymerase II, polypeptide A) small phosphatase-like [Source:MGI Symbol;Acc:MGI:1916524]	chr9	118926453	119043998	4	ensembl_havana	KNOWN	12.6923	12.4305	12.8404	12.6198	12.1993	12.7111	12.6425	12.5818	12.531	12.6908	12.7271	12.6742
ENSMUSG00000031089	-0.515491	-1.42948	5.74225	5.62908	6.16838	5.57386	5.59767	-1.2775	0.22912	0.999992	1	protein_coding	Slc6a14	solute carrier family 6 (neurotransmitter transporter), member 14 [Source:MGI Symbol;Acc:MGI:1890216]	chrX	21714896	21742355	1	ensembl_havana	KNOWN	5.12803	5.76335	5.99585	5.93024	6.75965	5.81524	5.41191	5.78187	5.52782	5.27582	5.89996	5.61724
ENSMUSG00000025907	-0.167041	-1.12275	12.2968	12.315	12.4248	12.2523	12.1951	-1.27672	0.229384	0.999992	1	protein_coding	Rb1cc1	RB1-inducible coiled-coil 1 [Source:MGI Symbol;Acc:MGI:1341850]	chr1	6206197	6276648	16	ensembl_havana	KNOWN	12.2242	12.3898	12.3308	12.4165	12.3618	12.4961	12.2876	12.3024	12.1669	12.1574	12.1021	12.3258
ENSMUSG00000024383	-0.206424	-1.15382	12.2072	12.2521	12.3017	12.2159	12.0591	-1.27639	0.229497	0.999992	1	protein_coding	Map3k2	mitogen-activated protein kinase kinase kinase 2 [Source:MGI Symbol;Acc:MGI:1346873]	chr18	32163089	32236751	1	ensembl	KNOWN	12.4162	12.268	12.072	12.326	12.259	12.3202	12.1284	12.3862	12.1331	12.0018	11.9845	12.191
ENSMUSG00000025665	-0.186316	-1.13785	9.81317	9.76694	9.82705	9.89245	9.76623	-1.27591	0.229661	0.999992	-1	protein_coding	Rps6ka6	ribosomal protein S6 kinase polypeptide 6 [Source:MGI Symbol;Acc:MGI:1914321]	chrX	111388192	111537959	12	ensembl_havana	KNOWN	9.74146	9.78267	9.7767	9.74321	9.82397	9.91398	9.73967	10.007	9.93067	9.60392	9.82186	9.87293
ENSMUSG00000035285	-0.225671	-1.16932	8.13364	8.12838	8.3315	8.04862	8.02608	-1.27533	0.229859	0.999992	1	protein_coding	Nat14	N-acetyltransferase 14 [Source:MGI Symbol;Acc:MGI:3039561]	chr7	4922251	4925006	1	ensembl	KNOWN	7.97079	8.09655	8.31778	8.37288	8.42172	8.19991	8.10332	8.07903	7.96351	7.89473	8.24434	7.93916
ENSMUSG00000022280	-0.175622	-1.12945	11.865	11.8984	11.8943	11.9236	11.7439	-1.27497	0.229979	0.999992	-1	protein_coding	Rnf19a	ring finger protein 19A [Source:MGI Symbol;Acc:MGI:1353623]	chr15	36239934	36283147	1	ensembl	KNOWN	11.7912	11.9959	11.9079	11.9486	11.9581	11.7761	11.8513	12.0383	11.8813	11.6696	11.7289	11.8332
ENSMUSG00000060548	0.596131	1.51166	7.15424	7.03202	6.36552	7.64489	7.57452	1.27467	0.230081	0.999992	-1	protein_coding	Tnfrsf19	tumor necrosis factor receptor superfamily, member 19 [Source:MGI Symbol;Acc:MGI:1352474]	chr14	60963834	61046855	2	ensembl	KNOWN	6.53521	7.36705	7.19379	5.98177	6.41635	6.69843	7.19114	7.66191	8.08162	8.07135	7.66216	6.99005
ENSMUSG00000016262	-0.411013	-1.32962	7.24755	6.97407	7.25499	7.44563	7.31553	-1.27463	0.230096	0.999992	-1	protein_coding	Sertad4	SERTA domain containing 4 [Source:MGI Symbol;Acc:MGI:2443496]	chr1	192844488	192855756	4	ensembl_havana	KNOWN	6.62684	6.83239	7.46298	7.13757	7.29277	7.33462	7.44086	7.7111	7.18493	7.63035	6.99572	7.32052
ENSMUSG00000031697	-0.243812	-1.18412	8.77776	8.76546	8.79293	8.88449	8.66814	-1.27422	0.230235	0.999992	1	protein_coding	Orc6	origin recognition complex, subunit 6 [Source:MGI Symbol;Acc:MGI:1929285]	chr8	85299632	85308278	2	ensembl	KNOWN	8.66517	8.869	8.76222	8.69963	8.90868	8.77047	8.92013	8.91728	8.81606	8.72018	8.9245	8.35974
ENSMUSG00000043789	0.264544	1.20126	10.5251	10.2924	10.1356	10.7822	10.8899	1.27348	0.230487	0.999992	1	protein_coding	Vwce	von Willebrand factor C and EGF domains [Source:MGI Symbol;Acc:MGI:1919018]	chr19	10634233	10665210	1	ensembl	KNOWN	10.5308	10.1824	10.1642	10.3741	9.85607	10.1767	10.7132	10.7301	10.9033	10.775	10.9236	10.9712
ENSMUSG00000009356	-0.580332	-1.49519	6.07715	5.78173	6.48267	5.9618	6.0824	-1.2734	0.230516	0.999992	-1	protein_coding	Lpo	lactoperoxidase [Source:MGI Symbol;Acc:MGI:1923363]	chr11	87806428	87828289	3	ensembl_havana	KNOWN	6.21918	5.51719	5.60883	5.98177	7.36149	6.10475	6.13319	5.78187	5.97034	6.07727	5.95545	6.21448
ENSMUSG00000021286	0.177594	1.131	11.0977	11.1149	11.0178	11.0888	11.1692	1.27265	0.230772	0.999992	1	protein_coding	Zfyve21	zinc finger, FYVE domain containing 21 [Source:MGI Symbol;Acc:MGI:1915770]	chr12	111814170	111828388	1	ensembl	KNOWN	11.0297	11.2973	11.0178	10.992	10.9805	11.0808	11.0935	11.0562	11.1166	11.0706	11.2794	11.1576
ENSMUSG00000038745	0.489606	1.40406	12.7853	13.0327	12.8307	12.4951	12.7827	1.27253	0.230811	0.999992	1	protein_coding	Nlrp6	NLR family, pyrin domain containing 6 [Source:MGI Symbol;Acc:MGI:2141990]	chr7	140920902	140929192	4	ensembl_havana	KNOWN	12.9868	13.4423	12.6691	13.3524	12.3393	12.8004	12.2869	12.7408	12.4576	13.0819	12.5109	12.7552
ENSMUSG00000071648	-0.220991	-1.16553	8.92936	8.65696	8.87229	9.09693	9.09127	-1.27185	0.231043	0.999992	-1	protein_coding	Rom1	rod outer segment membrane protein 1 [Source:MGI Symbol;Acc:MGI:97998]	chr19	8927382	8929356	1	ensembl	KNOWN	8.6101	8.47894	8.88185	8.71494	9.0049	8.89704	9.12429	9.05065	9.11586	8.95711	9.21337	9.10332
ENSMUSG00000045671	-0.17728	-1.13075	11.3761	11.3921	11.3505	11.4903	11.2715	-1.27117	0.231277	0.999992	1	protein_coding	Spred2	sprouty-related, EVH1 domain containing 2 [Source:MGI Symbol;Acc:MGI:2150019]	chr11	19924375	20024026	3	ensembl_havana	KNOWN	11.3058	11.3347	11.5359	11.408	11.3857	11.2578	11.4745	11.5588	11.4378	11.1696	11.3993	11.2455
ENSMUSG00000031266	-0.18503	-1.13684	9.18647	9.09247	9.15636	9.3091	9.18796	-1.27107	0.23131	0.999992	-1	protein_coding	Gla	galactosidase, alpha [Source:MGI Symbol;Acc:MGI:1347344]	chrX	134588149	134601125	2	ensembl_havana	KNOWN	9.09231	9.00681	9.1783	9.13472	9.09509	9.23927	9.25502	9.21312	9.45916	9.09782	9.13141	9.33465
ENSMUSG00000049488	-0.179405	-1.13242	9.33902	9.45271	9.52128	9.24647	9.13563	-1.27046	0.231519	0.999992	-1	protein_coding	Tmem67	transmembrane protein 67 [Source:MGI Symbol;Acc:MGI:1923928]	chr4	12039355	12090020	6	ensembl_havana	KNOWN	9.57889	9.39242	9.38682	9.4954	9.62871	9.43973	9.28194	9.25795	9.19952	9.08023	9.29093	9.03574
ENSMUSG00000008226	0.205567	1.15314	11.7077	11.7296	11.6231	11.6895	11.7886	1.27014	0.231629	0.999992	1	protein_coding	Scrn3	secernin 3 [Source:MGI Symbol;Acc:MGI:1921866]	chr2	73312601	73337818	6	ensembl_havana	KNOWN	11.7912	11.6641	11.7334	11.7741	11.3885	11.7066	11.7566	11.7415	11.5705	11.807	11.6854	11.8734
ENSMUSG00000056091	-0.359402	-1.28289	8.43775	8.23553	8.42696	8.62824	8.46027	-1.26995	0.231693	0.999992	1	protein_coding	St3gal5	ST3 beta-galactoside alpha-2,3-sialyltransferase 5 [Source:MGI Symbol;Acc:MGI:1339963]	chr6	72097592	72154571	4	ensembl_havana	KNOWN	7.8806	8.19422	8.63177	8.17679	8.76389	8.3402	8.47392	8.64091	8.76989	8.62632	8.36196	8.39253
ENSMUSG00000040599	-0.167813	-1.12335	10.0509	9.98005	10.0623	10.1234	10.0378	-1.26926	0.231931	0.999992	1	protein_coding	Mis12	MIS12 homolog (yeast) [Source:MGI Symbol;Acc:MGI:1914389]	chr11	71019611	71027371	6	ensembl_havana	KNOWN	9.92414	9.90631	10.1097	10.1333	10.028	10.0256	10.0338	10.1297	10.2068	9.9555	10.0236	10.1344
ENSMUSG00000032528	-0.831861	-1.77998	6.49017	5.90836	6.83336	6.56291	6.65606	-1.2691	0.231985	0.999992	1	protein_coding	Vipr1	vasoactive intestinal peptide receptor 1 [Source:MGI Symbol;Acc:MGI:109272]	chr9	121642716	121672954	4	ensembl_havana	KNOWN	6.15906	4.73478	6.83122	6.65668	6.95017	6.89324	6.86066	6.10992	6.71815	6.94095	6.00889	7.01833
ENSMUSG00000035310	0.198526	1.14753	9.70214	9.69052	9.62489	9.68012	9.81302	1.2691	0.231987	0.999992	-1	protein_coding	Lin54	lin-54 homolog (C. elegans) [Source:MGI Symbol;Acc:MGI:2140902]	chr5	100441918	100500639	10	ensembl_havana	KNOWN	9.78687	9.59276	9.69194	9.84759	9.57185	9.45525	9.7003	9.7645	9.57557	9.81009	9.79928	9.82969
ENSMUSG00000044566	0.315831	1.24473	7.42118	8.04893	7.6714	7.01305	6.95134	1.26908	0.231992	0.999992	-1	protein_coding	Cage1	cancer antigen 1 [Source:MGI Symbol;Acc:MGI:1918463]	chr13	38006052	38037069	4	ensembl_havana	KNOWN	8.07208	8.23559	7.83913	7.68026	7.9125	7.42142	6.74161	7.0217	7.27584	6.77589	7.14639	6.93175
ENSMUSG00000033032	0.280786	1.21486	11.6203	11.5229	11.2879	11.8124	11.8581	1.26801	0.232358	0.999992	-1	protein_coding	Afap1l1	actin filament associated protein 1-like 1 [Source:MGI Symbol;Acc:MGI:2147199]	chr18	61730261	61786702	3	ensembl_havana	KNOWN	11.5536	11.428	11.5873	11.401	11.1584	11.3042	11.946	11.8452	11.646	11.9118	12.1601	11.5024
ENSMUSG00000034450	-0.591831	-1.50716	6.63786	6.88889	6.90634	6.66531	6.09092	-1.26787	0.232407	0.999992	-1	protein_coding	Gulo	gulonolactone (L-) oxidase [Source:MGI Symbol;Acc:MGI:1353434]	chr14	65986787	66009210	1	ensembl	KNOWN	6.7943	6.63009	7.24229	6.41567	7.75114	6.55221	6.67819	6.4171	6.90063	6.48639	5.89996	5.88642
ENSMUSG00000031792	-0.25926	-1.19686	10.0108	10.1903	10.0466	10.1047	9.70172	-1.26698	0.232713	0.999992	1	protein_coding	Usb1	U6 snRNA biogenesis 1 [Source:MGI Symbol;Acc:MGI:2142454]	chr8	95332292	95347507	4	ensembl_havana	KNOWN	10.1876	10.3682	10.0152	10.0929	10.2098	9.83712	10.1435	10.1387	10.0319	9.58741	9.97405	9.54372
ENSMUSG00000020080	0.312793	1.24211	7.94243	7.96506	7.8498	7.87867	8.0762	1.26684	0.232761	0.999992	-1	protein_coding	Hkdc1	hexokinase domain containing 1 [Source:MGI Symbol;Acc:MGI:2384910]	chr10	62383137	62422491	4	ensembl_havana	KNOWN	7.74402	8.16239	7.98877	7.77093	8.07136	7.70709	7.92355	7.89262	7.81984	8.27066	8.27738	7.68056
ENSMUSG00000025578	0.28836	1.22125	8.10401	8.10086	7.95332	8.11053	8.25135	1.26573	0.233145	0.999992	-1	protein_coding	Cbx8	chromobox 8 [Source:MGI Symbol;Acc:MGI:1353589]	chr11	119036305	119040969	3	ensembl_havana	KNOWN	8.10432	8.07392	8.12433	8.08552	7.66314	8.11129	8.00335	8.09147	8.23677	8.32146	8.5083	7.92429
ENSMUSG00000033126	0.231693	1.17421	8.78129	8.73919	8.79596	8.65078	8.93924	1.26556	0.2332	0.999992	-1	protein_coding	Ybey	ybeY metallopeptidase [Source:MGI Symbol;Acc:MGI:2656825]	chr10	76459569	76469114	1	ensembl	KNOWN	8.48099	8.86242	8.87418	8.77459	8.74686	8.86642	8.52888	8.56267	8.8608	8.90476	9.0381	8.87487
ENSMUSG00000016520	0.172876	1.1273	10.4174	10.4232	10.2974	10.4509	10.498	1.26431	0.233632	0.999992	-1	protein_coding	Lnx2	ligand of numb-protein X 2 [Source:MGI Symbol;Acc:MGI:2155959]	chr5	147016655	147076586	2	ensembl_havana	KNOWN	10.3809	10.3377	10.551	10.3176	10.3488	10.2258	10.4867	10.5616	10.3045	10.44	10.5187	10.5352
ENSMUSG00000005899	0.172947	1.12736	11.0604	11.0942	10.9716	11.0626	11.113	1.26368	0.233849	0.999992	1	protein_coding	Smpd4	sphingomyelin phosphodiesterase 4 [Source:MGI Symbol;Acc:MGI:1924876]	chr16	17619354	17644828	23	ensembl_havana	KNOWN	11.2053	11.0718	11.0055	11.0292	10.825	11.0606	11.0859	11.0403	11.0618	11.2187	11.0228	11.0975
ENSMUSG00000016526	0.254425	1.19286	7.0707	7.10258	7.38821	6.62598	7.16604	1.26329	0.233985	0.999992	-1	protein_coding	Dyrk3	dual-specificity tyrosine-(Y)-phosphorylation regulated kinase 3 [Source:MGI Symbol;Acc:MGI:1330300]	chr1	131127455	131138340	2	ensembl_havana	KNOWN	7.14363	7.27084	6.89328	7.40627	7.4692	7.28917	6.77231	6.79714	6.3085	7.20182	7.17005	7.12625
ENSMUSG00000028524	-0.472151	-1.38718	6.01139	5.8673	5.97433	6.28453	5.91942	-1.26324	0.234001	0.999992	1	protein_coding	Sgip1	SH3-domain GRB2-like (endophilin) interacting protein 1 [Source:MGI Symbol;Acc:MGI:1920344]	chr4	102741297	102973628	15	ensembl_havana	KNOWN	5.73375	5.76335	6.10479	5.93024	6.54008	5.45267	6.50623	5.9552	6.39216	5.81896	6.2499	5.68939
ENSMUSG00000021215	-0.239998	-1.18099	13.1378	13.0763	13.2338	13.1619	13.0793	-1.26289	0.234124	0.999992	-1	protein_coding	Net1	neuroepithelial cell transforming gene 1 [Source:MGI Symbol;Acc:MGI:1927138]	chr13	3882565	3918220	2	ensembl	KNOWN	13.1468	13.0915	12.9908	13.2165	13.5424	12.9425	13.2637	13.1025	13.1195	13.0874	13.0491	13.1015
ENSMUSG00000027859	-0.288306	-1.22121	6.73564	6.66647	6.86325	6.75218	6.66066	-1.26247	0.234267	0.999992	1	protein_coding	Ngf	nerve growth factor [Source:MGI Symbol;Acc:MGI:97321]	chr3	102469919	102521013	4	ensembl_havana	KNOWN	6.38583	6.72028	6.89328	6.68804	7.00847	6.89324	6.50623	6.96875	6.78157	6.74645	6.49432	6.74122
ENSMUSG00000089774	-0.365695	-1.2885	14.1531	14.1093	14.2595	14.2296	14.0141	-1.26185	0.234483	0.999992	1	protein_coding	Slc5a3	solute carrier family 5 (inositol transporters), member 3 [Source:MGI Symbol;Acc:MGI:1858226]	chr16	92058322	92087473	2	ensembl_havana	KNOWN	13.8611	14.5067	13.9599	14.2384	14.4421	14.0979	13.9326	14.2735	14.4827	13.8934	13.8433	14.3056
ENSMUSG00000028271	0.141028	1.10269	10.6859	10.7528	10.711	10.5903	10.6896	1.26172	0.234526	0.999992	1	protein_coding	Gtf2b	general transcription factor IIB [Source:MGI Symbol;Acc:MGI:2385191]	chr3	142765045	142783606	2	ensembl_havana	KNOWN	10.6719	10.8316	10.7549	10.6537	10.735	10.7444	10.5894	10.6228	10.5587	10.7343	10.7023	10.6322
ENSMUSG00000055976	-0.695138	-1.61904	5.23207	5.52991	6.01923	4.79249	4.58667	-1.26157	0.23458	0.999992	-1	protein_coding	Cldn23	claudin 23 [Source:MGI Symbol;Acc:MGI:1919158]	chr8	35824709	35826559	1	ensembl	KNOWN	5.24833	5.97357	5.36782	5.19328	6.13162	6.73278	5.41191	4.47521	4.49034	4.90142	4.61985	4.23872
ENSMUSG00000063802	0.291281	1.22373	11.0432	11.048	10.7874	11.1533	11.184	1.26127	0.234683	0.999992	-1	protein_coding	Hspbp1	HSPA (heat shock 70kDa) binding protein, cytoplasmic cochaperone 1 [Source:MGI Symbol;Acc:MGI:1913495]	chr7	4660521	4684963	1	ensembl	KNOWN	11.3552	10.7047	11.0841	10.8151	10.5827	10.9645	11.2759	11.016	11.168	11.2052	11.2794	11.0674
ENSMUSG00000037112	-0.202352	-1.15057	10.4979	10.4494	10.6279	10.4691	10.4452	-1.26124	0.234694	0.999992	-1	protein_coding	Sik2	salt inducible kinase 2 [Source:MGI Symbol;Acc:MGI:2445031]	chr9	50892801	51009073	8	ensembl_havana	KNOWN	10.4609	10.4779	10.4096	10.7025	10.6112	10.5701	10.4539	10.5322	10.4211	10.3814	10.2485	10.7058
ENSMUSG00000039427	0.214957	1.16067	11.278	11.3059	11.1411	11.3074	11.3575	1.26089	0.234813	0.999992	1	protein_coding	Alg1	asparagine-linked glycosylation 1 (beta-1,4-mannosyltransferase) [Source:MGI Symbol;Acc:MGI:2384774]	chr16	5233621	5244912	5	ensembl_havana	KNOWN	11.4507	11.1671	11.3	11.1397	10.9823	11.3014	11.4474	11.1764	11.2984	11.3723	11.4653	11.235
ENSMUSG00000005045	0.877009	1.83656	5.23963	5.17366	4.80238	5.23838	5.74411	1.26064	0.234902	0.999992	1	protein_coding	Chd5	chromodomain helicase DNA binding protein 5 [Source:MGI Symbol;Acc:MGI:3036258]	chr4	152338651	152390194	5	ensembl_havana	KNOWN	4.69193	6.1133	4.71575	5.64074	4.74258	4.02383	5.24685	5.27167	5.19661	6.58948	5.35681	5.28603
ENSMUSG00000040034	0.229563	1.17248	8.7189	8.68569	8.55338	8.76964	8.86689	1.26044	0.234969	0.999992	1	protein_coding	Nup43	nucleoporin 43 [Source:MGI Symbol;Acc:MGI:1917162]	chr10	7667503	7678881	4	ensembl_havana	KNOWN	8.57601	8.82225	8.65882	8.31379	8.53513	8.81123	8.73773	8.77803	8.79316	8.88463	8.97908	8.73698
ENSMUSG00000020682	0.361284	1.28457	8.34466	8.28581	8.1318	8.37687	8.58414	1.26016	0.235068	0.999992	-1	protein_coding	Mmp28	matrix metallopeptidase 28 (epilysin) [Source:MGI Symbol;Acc:MGI:2153062]	chr11	83440768	83463071	5	ensembl_havana	KNOWN	8.07208	8.07392	8.71145	7.92367	8.17681	8.29493	8.57314	8.2329	8.32456	8.56016	8.30968	8.88258
ENSMUSG00000032066	0.44463	1.36097	9.62326	9.81106	9.55398	9.47023	9.65777	1.25916	0.235416	0.999992	-1	protein_coding	Bco2	beta-carotene oxygenase 2 [Source:MGI Symbol;Acc:MGI:2177469]	chr9	50533087	50555181	1	ensembl_havana	KNOWN	9.93763	9.74377	9.75179	9.93842	8.97597	9.74755	9.63499	9.65982	9.11586	9.86593	9.78404	9.32336
ENSMUSG00000071722	0.445942	1.3622	6.21689	6.3453	6.12699	6.08382	6.31146	1.25913	0.235425	0.999992	-1	protein_coding	Spin4	spindlin family, member 4 [Source:MGI Symbol;Acc:MGI:2444925]	chrX	95022510	95026682	1	ensembl_havana	KNOWN	6.33239	6.35771	6.3458	6.21497	6.41635	5.74965	6.26854	6.53106	5.45187	6.1689	6.45635	6.30911
ENSMUSG00000022123	0.324785	1.25248	9.65025	9.82818	9.42036	9.71774	9.63471	1.25822	0.235741	0.999992	1	protein_coding	Scel	sciellin [Source:MGI Symbol;Acc:MGI:1891228]	chr14	103513341	103613346	1	ensembl	KNOWN	9.63514	10.0083	9.8411	9.49982	9.43507	9.3262	9.52212	9.72513	9.90597	9.25245	10.0138	9.6379
ENSMUSG00000027778	0.189927	1.14071	10.4875	10.609	10.5762	10.3039	10.461	1.25738	0.236032	0.999992	-1	protein_coding	Ift80	intraflagellar transport 80 [Source:MGI Symbol;Acc:MGI:1915509]	chr3	68892499	69004570	12	ensembl_havana	KNOWN	10.4609	10.8466	10.5194	10.6216	10.5803	10.5267	10.3018	10.3859	10.224	10.4853	10.4719	10.4259
ENSMUSG00000022369	0.37537	1.29717	8.29015	8.34358	8.14984	8.24278	8.4244	1.25729	0.236064	0.999992	1	protein_coding	Mtbp	Mdm2, transformed 3T3 cell double minute p53 binding protein [Source:MGI Symbol;Acc:MGI:2146005]	chr15	55557408	55626423	6	ensembl_havana	KNOWN	8.16671	8.75271	8.11133	8.3825	8.15116	7.91585	8.06664	8.65773	8.00397	8.3992	8.47071	8.4033
ENSMUSG00000048583	0.427246	1.34466	7.63579	7.6688	7.40722	7.65073	7.81639	1.25718	0.236101	0.999992	-1	protein_coding	Igf2	insulin-like growth factor 2 [Source:MGI Symbol;Acc:MGI:96434]	chr7	142650766	142666816	9	ensembl_havana	KNOWN	7.59316	7.18896	8.2243	7.38729	7.14468	7.68971	7.40212	7.62816	7.9219	7.81187	7.78977	7.84753
ENSMUSG00000032515	-0.264777	-1.20145	9.6298	9.6197	9.5079	9.88409	9.50751	-1.25705	0.236146	0.999992	-1	protein_coding	Csrnp1	cysteine-serine-rich nuclear protein 1 [Source:MGI Symbol;Acc:MGI:2387989]	chr9	119971166	119977250	1	ensembl	KNOWN	9.8736	9.45506	9.53044	9.53043	9.49746	9.49582	10.1869	9.72114	9.74425	9.62429	9.35939	9.53885
ENSMUSG00000005267	0.423799	1.34146	6.87822	7.11465	6.93334	6.6112	6.85368	1.25591	0.236544	0.999992	-1	protein_coding	Zfp287	zinc finger protein 287 [Source:MGI Symbol;Acc:MGI:2176561]	chr11	62700356	62731905	6	ensembl_havana	KNOWN	6.83329	7.36705	7.14361	6.91707	7.29277	6.59018	6.22482	6.82719	6.78157	6.96672	6.49432	7.10002
ENSMUSG00000035133	-0.260567	-1.19795	12.7503	12.7662	12.8898	12.741	12.604	-1.25566	0.236631	0.999992	1	protein_coding	Arhgap5	Rho GTPase activating protein 5 [Source:MGI Symbol;Acc:MGI:1332637]	chr12	52516077	52567852	1	ensembl	KNOWN	12.8971	12.7191	12.6824	12.8552	12.8504	12.9639	12.7272	12.7159	12.7799	12.427	12.3921	12.9929
ENSMUSG00000089847	0.377402	1.299	8.29601	8.23397	8.11103	8.29229	8.54676	1.25552	0.236681	0.999992	1	protein_coding	Timm10b	translocase of inner mitochondrial membrane 10B [Source:MGI Symbol;Acc:MGI:1315196]	chr7	105640056	105655748	11	ensembl_havana	KNOWN	7.76434	8.52138	8.41619	8.273	8.07136	7.98872	8.26315	8.47045	8.14328	8.88463	8.49899	8.25665
ENSMUSG00000035161	-0.270513	-1.20624	10.0625	10.1496	10.1292	10.1311	9.84025	-1.25492	0.236889	0.999992	-1	protein_coding	Ints6	integrator complex subunit 6 [Source:MGI Symbol;Acc:MGI:1202397]	chr14	62676330	62761112	1	ensembl	KNOWN	10.1533	10.1955	10.0999	10.2897	10.0968	10.0011	10.0558	10.4035	9.93416	9.88969	9.56961	10.0615
ENSMUSG00000001334	-0.287655	-1.22065	7.44129	7.5817	7.87226	7.15415	7.15705	-1.25471	0.236961	0.999992	1	protein_coding	Fndc5	fibronectin type III domain containing 5 [Source:MGI Symbol;Acc:MGI:1917614]	chr4	129136999	129144593	1	ensembl_havana	KNOWN	7.6157	7.43966	7.68975	7.54976	8.15116	7.91585	7.19114	6.99546	7.27584	7.0654	7.3874	7.01833
ENSMUSG00000037892	0.470389	1.38548	7.96059	7.91542	7.85096	7.83502	8.24096	1.25445	0.237053	0.999992	-1	protein_coding	Pcdh18	protocadherin 18 [Source:MGI Symbol;Acc:MGI:1920423]	chr3	49743296	49757325	5	ensembl_havana	KNOWN	7.42465	8.00382	8.31778	7.54976	8.16404	7.83909	7.8245	7.90676	7.7738	8.17444	7.81999	8.72844
ENSMUSG00000037341	-0.505825	-1.41994	7.11251	7.21963	7.53263	6.94531	6.75249	-1.25366	0.23733	0.999992	-1	protein_coding	Slc9a7	solute carrier family 9 (sodium/hydrogen exchanger), member 7 [Source:MGI Symbol;Acc:MGI:2444530]	chrX	20105755	20291807	4	ensembl_havana	KNOWN	7.29097	7.47463	6.89328	7.20417	7.44829	7.94544	6.83181	7.04746	6.95666	6.29628	6.53131	7.42987
ENSMUSG00000070808	0.290893	1.2234	9.91976	9.98908	10.0274	9.66672	9.99588	1.25269	0.237669	0.999992	-1	protein_coding	Gltscr1	glioma tumor suppressor candidate region gene 1 [Source:MGI Symbol;Acc:MGI:2154263]	chr7	15971262	15999495	1	ensembl	KNOWN	9.76182	10.2008	10.0047	10.2163	9.96681	9.89893	9.71223	9.90852	9.37941	10.1224	9.81061	10.0546
ENSMUSG00000037995	0.52879	1.44272	8.21393	8.39521	8.34271	7.82076	8.29705	1.25208	0.237883	0.999992	1	protein_coding	Igsf9	immunoglobulin superfamily, member 9 [Source:MGI Symbol;Acc:MGI:2135283]	chr1	172481788	172498878	14	ensembl_havana	KNOWN	8.13585	9.14892	7.90086	8.40155	8.464	8.16259	7.49707	8.25519	7.71002	8.47297	8.35165	8.06654
ENSMUSG00000020639	-0.373922	-1.29587	6.39006	6.37438	6.39675	6.57032	6.21877	-1.252	0.23791	0.999992	1	protein_coding	Pfn4	profilin family, member 4 [Source:MGI Symbol;Acc:MGI:1920121]	chr12	4769295	4778266	2	ensembl	KNOWN	6.58175	6.24067	6.30071	6.65668	6.2329	6.30067	6.17973	6.91378	6.61745	6.02918	6.56738	6.05975
ENSMUSG00000047205	-0.187366	-1.13868	10.2081	10.4078	10.3767	10.1333	9.91478	-1.25187	0.237953	0.999992	1	protein_coding	Dusp18	dual specificity phosphatase 18 [Source:MGI Symbol;Acc:MGI:1922469]	chr11	3895240	3901296	2	ensembl_havana	KNOWN	10.4733	10.3729	10.3774	10.5466	10.3851	10.1984	10.1048	10.1624	10.1327	9.77042	9.95034	10.0236
ENSMUSG00000056899	-0.248467	-1.18794	8.00361	7.94081	8.08853	8.04292	7.94217	-1.25165	0.238033	0.999992	1	protein_coding	Immp2l	IMP2 inner mitochondrial membrane peptidase-like (S. cerevisiae) [Source:MGI Symbol;Acc:MGI:2135611]	chr12	41024090	41955588	5	ensembl_havana	KNOWN	8.02232	7.82564	7.97448	8.01307	7.95759	8.29493	7.90981	8.02818	8.19078	7.76859	7.84958	8.20835
ENSMUSG00000008540	-0.384853	-1.30573	12.6303	12.7002	12.7808	12.6722	12.368	-1.25075	0.238349	0.999992	1	protein_coding	Mgst1	microsomal glutathione S-transferase 1 [Source:MGI Symbol;Acc:MGI:1913850]	chr6	138140316	138156755	8	ensembl_havana	KNOWN	12.5027	12.8622	12.7357	12.2616	13.1916	12.8892	12.5308	12.5774	12.9084	12.1567	12.4787	12.4685
ENSMUSG00000056014	-0.202916	-1.15102	9.01339	8.91609	8.99708	9.13115	9.00923	-1.25028	0.238511	0.999992	1	protein_coding	A430033K04Rik	RIKEN cDNA A430033K04 gene [Source:MGI Symbol;Acc:MGI:3583896]	chr5	138622859	138652414	4	ensembl_havana	KNOWN	8.76938	9.00082	8.97807	9.08257	8.81378	9.09488	9.27123	9.02494	9.09728	9.10943	8.91753	9.00072
ENSMUSG00000037621	0.40065	1.3201	8.72603	8.78762	8.57966	8.67207	8.86476	1.24873	0.239057	0.999992	-1	protein_coding	Atoh8	atonal homolog 8 (Drosophila) [Source:MGI Symbol;Acc:MGI:1918343]	chr6	72206177	72235577	1	ensembl_havana	KNOWN	8.55284	8.57071	9.23931	8.33376	8.7554	8.64982	8.93377	8.22163	8.8608	8.82953	8.77828	8.98647
ENSMUSG00000027500	0.496401	1.41069	6.16245	6.0826	5.81238	6.26432	6.4905	1.24725	0.239576	0.999992	1	protein_coding	Stmn2	stathmin-like 2 [Source:MGI Symbol;Acc:MGI:98241]	chr3	8509360	8561606	4	ensembl_havana	KNOWN	6.38583	5.70564	6.15632	5.70347	6.281	5.45267	6.31098	6.56713	5.91484	6.94095	6.41736	6.11319
ENSMUSG00000032643	0.308512	1.23843	8.15609	8.24463	7.96553	8.19239	8.2218	1.2454	0.24023	0.999992	1	protein_coding	Fhl3	four and a half LIM domains 3 [Source:MGI Symbol;Acc:MGI:1341092]	chr4	124700701	124708611	3	ensembl_havana	KNOWN	8.22652	8.03929	8.46809	7.85624	7.73396	8.30638	8.19681	8.06648	8.31388	8.32146	7.96224	8.38168
ENSMUSG00000035620	-0.181259	-1.13387	10.5646	10.4794	10.5699	10.6499	10.5591	-1.24468	0.240484	0.999992	1	protein_coding	Ric8b	resistance to inhibitors of cholinesterase 8 homolog B (C. elegans) [Source:MGI Symbol;Acc:MGI:2682307]	chr10	84917616	85016446	2	ensembl	KNOWN	10.4262	10.4779	10.5341	10.5075	10.5922	10.6099	10.598	10.5749	10.7767	10.5052	10.4235	10.7486
ENSMUSG00000040187	0.792294	1.73183	5.8845	6.68675	6.42605	4.94681	5.47841	1.24461	0.240506	0.999992	1	protein_coding	Arntl2	aryl hydrocarbon receptor nuclear translocator-like 2 [Source:MGI Symbol;Acc:MGI:2684845]	chr6	146796055	146833529	9	ensembl_havana	KNOWN	6.48711	7.36705	6.20607	7.0437	6.18315	6.05131	4.45038	5.89971	4.49034	5.87446	5.58508	4.97569
ENSMUSG00000070304	0.456462	1.37217	6.6886	6.81535	6.633	6.51596	6.79008	1.24447	0.240556	0.999992	1	protein_coding	Scn2b	sodium channel, voltage-gated, type II, beta [Source:MGI Symbol;Acc:MGI:106921]	chr9	45117876	45130070	2	ensembl	KNOWN	6.53521	6.59872	7.31211	6.48873	6.57908	6.83118	6.03534	6.67022	6.84233	6.77589	6.49432	7.10002
ENSMUSG00000024803	-0.623583	-1.5407	7.21361	7.48042	7.78317	6.95583	6.635	-1.24306	0.241056	0.999992	-1	protein_coding	Ankrd1	ankyrin repeat domain 1 (cardiac muscle) [Source:MGI Symbol;Acc:MGI:1097717]	chr19	36111965	36119844	1	ensembl	KNOWN	6.67056	7.97967	7.79103	7.69578	8.27507	7.37867	6.61184	7.04746	7.2082	6.37536	6.45635	7.0733
ENSMUSG00000033952	-0.697069	-1.62121	5.82623	5.87931	5.98382	6.01717	5.42461	-1.24213	0.241385	0.999992	1	protein_coding	Aspm	asp (abnormal spindle)-like, microcephaly associated (Drosophila) [Source:MGI Symbol;Acc:MGI:1334448]	chr1	139454772	139494091	5	ensembl_havana	KNOWN	5.46245	6.56666	5.60883	5.64074	6.37263	5.9381	6.13319	6.24965	5.66868	4.79039	6.29362	5.18981
ENSMUSG00000042064	-0.365034	-1.28791	8.83926	8.73457	8.85259	9.00845	8.76144	-1.24175	0.24152	0.999992	1	protein_coding	Myo3b	myosin IIIB [Source:MGI Symbol;Acc:MGI:2448580]	chr2	70039126	70429198	3	ensembl_havana	KNOWN	8.46866	9.12159	8.61345	8.99123	9.01914	8.54739	9.00011	8.90324	9.122	8.74273	8.45153	9.09006
ENSMUSG00000027397	-0.508894	-1.42296	11.3557	11.5547	11.7219	11.244	10.9023	-1.24098	0.241791	0.999992	1	protein_coding	Slc20a1	solute carrier family 20, member 1 [Source:MGI Symbol;Acc:MGI:108392]	chr2	129198764	129211616	8	ensembl_havana	KNOWN	11.5061	11.8971	11.2608	12.2038	11.8812	11.0808	11.213	11.4177	11.1012	11.3615	10.6506	10.6949
ENSMUSG00000076434	0.817506	1.76236	4.80567	5.24613	4.97514	4.22744	4.77396	1.24084	0.24184	0.999992	-1	protein_coding	Wfdc3	WAP four-disulfide core domain 3 [Source:MGI Symbol;Acc:MGI:1923897]	chr2	164731180	164745931	3	ensembl_havana	KNOWN	4.69193	6.19945	4.84699	5.64074	4.87382	4.41085	3.66188	4.87114	4.14931	5.10073	4.98242	4.23872
ENSMUSG00000039384	-0.270992	-1.20664	6.75328	6.73166	6.79399	6.84807	6.63942	-1.23957	0.242294	0.999992	1	protein_coding	Dusp10	dual specificity phosphatase 10 [Source:MGI Symbol;Acc:MGI:1927070]	chr1	184013302	184075636	2	ensembl_havana	KNOWN	6.53521	6.96129	6.69847	6.52392	7.09173	6.76633	6.99687	6.73507	6.81227	6.65433	6.70326	6.56065
ENSMUSG00000045573	-0.305106	-1.23551	7.90021	8.10791	8.11664	7.83634	7.53996	-1.23934	0.242375	0.999992	-1	protein_coding	Penk	preproenkephalin [Source:MGI Symbol;Acc:MGI:104629]	chr4	4133531	4138819	2	ensembl_havana	KNOWN	8.08829	7.79829	8.43717	8.00063	8.25113	8.09818	8.029	7.81974	7.66027	7.30641	7.74323	7.57024
ENSMUSG00000071064	0.323013	1.25094	10.1228	10.0798	10.0315	10.0525	10.3272	1.23911	0.242455	0.999992	1	protein_coding	Zfp827	zinc finger protein 827 [Source:MGI Symbol;Acc:MGI:2444807]	chr8	79028437	79193766	7	ensembl_havana	KNOWN	9.89218	10.3113	10.036	10.1974	10.1879	9.70925	9.97559	10.3985	9.78351	10.4168	10.2457	10.3191
ENSMUSG00000000378	-0.231635	-1.17416	10.5587	10.5988	10.6658	10.5676	10.4028	-1.23885	0.242546	0.999992	1	protein_coding	Ccm2	cerebral cavernous malformation 2 [Source:MGI Symbol;Acc:MGI:2384924]	chr11	6546887	6596744	8	ensembl_havana	KNOWN	10.7681	10.3137	10.7147	10.6052	10.5899	10.8022	10.6873	10.4477	10.5677	10.4122	10.5002	10.2962
ENSMUSG00000021597	-0.248161	-1.18769	9.34882	9.35327	9.47374	9.34797	9.22028	-1.23764	0.242977	0.999992	-1	protein_coding	Ankrd32	ankyrin repeat domain 32 [Source:MGI Symbol;Acc:MGI:2145448]	chr13	77043088	77135473	7	ensembl_havana	KNOWN	9.28747	9.65126	9.12109	9.60215	9.48725	9.33182	9.33431	9.41463	9.29498	9.05643	9.37474	9.22968
ENSMUSG00000023051	0.25595	1.19412	9.27616	9.24182	9.09853	9.32582	9.43848	1.2375	0.243029	0.999992	1	protein_coding	Tarbp2	TAR (HIV) RNA binding protein 2 [Source:MGI Symbol;Acc:MGI:103027]	chr15	102518192	102523676	14	ensembl_havana	KNOWN	9.12411	9.44187	9.15948	9.28587	8.96865	9.04107	9.34456	9.26894	9.36395	9.73338	9.36452	9.21753
ENSMUSG00000021699	-0.20399	-1.15188	10.3513	10.2507	10.3651	10.4396	10.35	-1.23718	0.243142	0.999992	1	protein_coding	Pde4d	phosphodiesterase 4D, cAMP specific [Source:MGI Symbol;Acc:MGI:99555]	chr13	108449948	109953461	20	ensembl_havana	KNOWN	10.4452	10.1394	10.1674	10.4424	10.4731	10.1798	10.4539	10.3475	10.5174	10.4051	10.2457	10.3993
ENSMUSG00000039463	0.434964	1.35188	13.5409	13.9282	13.6611	13.2032	13.3711	1.23689	0.243244	0.999992	1	protein_coding	Slc9a8	solute carrier family 9 (sodium/hydrogen exchanger), member 8 [Source:MGI Symbol;Acc:MGI:1924281]	chr2	167421712	167477000	13	ensembl_havana	KNOWN	13.9092	14.0811	13.7942	13.931	13.2727	13.7796	13.7131	13.2126	12.6841	13.4011	13.5619	13.1502
ENSMUSG00000045962	-0.238834	-1.18004	15.5702	15.4751	15.6319	15.628	15.5459	-1.23612	0.243519	0.999992	-1	protein_coding	Wnk1	WNK lysine deficient protein kinase 1 [Source:MGI Symbol;Acc:MGI:2442092]	chr6	119923969	120038672	26	ensembl_havana	KNOWN	15.472	15.5873	15.3661	15.6679	15.7938	15.4338	15.5212	15.8262	15.5364	15.4215	15.4563	15.7598
ENSMUSG00000033454	-0.281267	-1.21526	10.4058	10.4576	10.5849	10.3674	10.2134	-1.23509	0.243886	0.999992	1	protein_coding	Zbtb1	zinc finger and BTB domain containing 1 [Source:MGI Symbol;Acc:MGI:2442326]	chr12	76370266	76396950	1	ensembl_havana	KNOWN	10.2356	10.6936	10.4437	10.6636	10.6552	10.4358	10.2779	10.6795	10.1448	10.1395	10.376	10.1246
ENSMUSG00000050106	0.722518	1.65006	5.83656	6.02702	5.94615	5.36571	6.00735	1.23433	0.244159	0.999992	1	protein_coding	Tmc8	transmembrane channel-like gene family 8 [Source:MGI Symbol;Acc:MGI:2669037]	chr11	117782076	117793110	6	ensembl_havana	KNOWN	5.46245	7.00979	5.60883	5.98177	6.57908	5.27759	5.56	5.08526	5.45187	5.9279	6.33606	5.7581
ENSMUSG00000023279	-0.912205	-1.88192	5.89885	5.61215	6.07961	6.17419	5.72945	-1.23426	0.244184	0.999992	-1	protein_coding	Bmp15	bone morphogenetic protein 15 [Source:MGI Symbol;Acc:MGI:1316745]	chrX	6314107	6320721	1	ensembl_havana	KNOWN	5.55867	6.43078	4.84699	6.17125	6.45878	5.60879	5.81716	6.73507	5.97034	6.07727	6.53131	4.57976
ENSMUSG00000022364	0.333343	1.25993	8.41991	8.66395	8.5602	8.11293	8.34253	1.23388	0.24432	0.999992	1	protein_coding	Tbc1d31	TBC1 domain family, member 31 [Source:MGI Symbol;Acc:MGI:2684931]	chr15	57912199	57970067	7	ensembl_havana	KNOWN	8.54111	9.11052	8.34024	8.75991	8.43241	8.4883	8.34711	8.02818	7.96351	8.38971	8.44185	8.19602
ENSMUSG00000019039	0.253244	1.19188	12.083	12.2868	12.0707	11.9687	12.0058	1.23358	0.244427	0.999992	1	protein_coding	Dalrd3	DALR anticodon binding domain containing 3 [Source:MGI Symbol;Acc:MGI:1915039]	chr9	108569886	108572774	9	ensembl_havana	KNOWN	12.4543	12.4249	11.9812	12.23	11.8143	12.1677	12.0373	11.8904	11.9784	12.0635	11.9887	11.9653
ENSMUSG00000039756	-0.151245	-1.11053	10.882	10.9081	10.9172	10.9224	10.7804	-1.23345	0.244475	0.999992	1	protein_coding	Dnttip2	deoxynucleotidyltransferase, terminal, interacting protein 2 [Source:MGI Symbol;Acc:MGI:1923173]	chr3	122274388	122285271	5	ensembl_havana	KNOWN	10.8321	10.9865	10.9056	10.9063	10.938	10.9074	10.9879	10.8151	10.9644	10.6808	10.8376	10.8227
ENSMUSG00000009418	0.322583	1.25057	10.3055	10.2724	10.1531	10.2966	10.4999	1.23302	0.244626	0.999992	-1	protein_coding	Nav1	neuron navigator 1 [Source:MGI Symbol;Acc:MGI:2183683]	chr1	135434580	135607295	8	ensembl_havana	KNOWN	9.80659	10.5514	10.4591	10.3201	10.2067	9.93257	10.1697	10.3732	10.347	10.6374	10.4551	10.4073
ENSMUSG00000018819	-0.232344	-1.17474	9.07673	8.91604	8.95603	9.31361	9.12126	-1.23286	0.244683	0.999992	1	protein_coding	Lsp1	lymphocyte specific 1 [Source:MGI Symbol;Acc:MGI:96832]	chr7	142460809	142494867	12	ensembl_havana	KNOWN	8.89449	8.87556	8.97807	8.7073	9.15439	9.00638	9.23863	9.35914	9.34308	9.1772	9.29631	8.89025
ENSMUSG00000021177	-0.209317	-1.15614	9.07328	8.98827	9.01496	9.23626	9.05363	-1.23274	0.244728	0.999992	1	protein_coding	Tdp1	tyrosyl-DNA phosphodiesterase 1 [Source:MGI Symbol;Acc:MGI:1920036]	chr12	99884517	99955219	7	ensembl_havana	KNOWN	8.85714	8.86242	9.24527	8.98493	9.07477	8.98517	9.3598	9.0759	9.27308	8.98889	9.08862	9.08338
ENSMUSG00000024397	-0.589079	-1.50429	6.60702	6.38134	6.41493	7.09364	6.53816	-1.23161	0.245134	0.999992	-1	protein_coding	Aif1	allograft inflammatory factor 1 [Source:MGI Symbol;Acc:MGI:1343098]	chr17	35170991	35176068	7	ensembl_havana	KNOWN	6.03074	6.85911	6.25417	5.76359	7.09173	6.38948	6.9167	7.5219	6.84233	6.888	6.41736	6.30911
ENSMUSG00000033453	0.266422	1.20282	10.1345	9.70973	9.7081	10.4276	10.6924	1.23138	0.245216	0.999992	-1	protein_coding	Adamts15	a disintegrin-like and metallopeptidase (reprolysin type) with thrombospondin type 1 motif, 15 [Source:MGI Symbol;Acc:MGI:2449569]	chr9	30899155	30922452	1	ensembl	KNOWN	9.64064	9.64743	9.8411	9.8954	9.72312	9.50578	10.6485	10.5138	10.1205	10.7895	10.7599	10.5278
ENSMUSG00000005360	-0.330324	-1.2573	8.15637	8.04655	8.14064	8.33726	8.10103	-1.23127	0.245253	0.999992	-1	protein_coding	Slc1a3	solute carrier family 1 (glial high affinity glutamate transporter), member 3 [Source:MGI Symbol;Acc:MGI:99917]	chr15	8634124	8710764	8	ensembl_havana	KNOWN	8.0391	8.24575	7.85481	7.77093	8.34461	8.30638	8.32657	8.3821	8.30311	7.90809	8.47071	7.92429
ENSMUSG00000004040	-0.207447	-1.15464	12.3166	12.4349	12.5014	12.2355	12.0946	-1.23107	0.245328	0.999992	-1	protein_coding	Stat3	signal transducer and activator of transcription 3 [Source:MGI Symbol;Acc:MGI:103038]	chr11	100885098	100939540	14	ensembl_havana	KNOWN	12.4298	12.5258	12.3489	12.5274	12.6815	12.2953	12.1409	12.4063	12.1594	12.0242	12.1893	12.0703
ENSMUSG00000028001	-0.458144	-1.37377	11.5649	11.7024	11.8334	11.5254	11.1983	-1.23079	0.245428	0.999992	1	protein_coding	Fga	fibrinogen alpha chain [Source:MGI Symbol;Acc:MGI:1316726]	chr3	83026076	83033627	2	ensembl_havana	KNOWN	11.9179	11.7805	11.4089	11.6442	12.2806	11.5755	11.1876	11.6018	11.7869	11.0883	10.8265	11.68
ENSMUSG00000020140	-0.44803	-1.36418	6.11564	5.9511	6.36074	6.09456	6.05617	-1.23	0.24571	0.999992	-1	protein_coding	Lgr5	leucine rich repeat containing G protein coupled receptor 5 [Source:MGI Symbol;Acc:MGI:1341817]	chr10	115450311	115587780	8	ensembl_havana	KNOWN	6.09632	5.81885	5.93814	6.07962	7.06451	5.9381	5.81716	6.29337	6.17315	6.07727	6.20481	5.88642
ENSMUSG00000028085	-0.135055	-1.09813	11.8181	11.6724	11.7955	11.9082	11.8962	-1.22963	0.245845	0.999992	1	protein_coding	Gatb	glutamyl-tRNA(Gln) amidotransferase, subunit B [Source:MGI Symbol;Acc:MGI:2442496]	chr3	85574119	85655622	5	ensembl_havana	KNOWN	11.6806	11.6431	11.6936	11.765	11.742	11.8794	11.9367	11.8957	11.8921	11.8825	11.9669	11.8391
ENSMUSG00000032898	0.166586	1.1224	11.9797	12.0554	12.01	11.8662	11.9873	1.22928	0.245968	0.999992	1	protein_coding	Fbxo21	F-box protein 21 [Source:MGI Symbol;Acc:MGI:1924223]	chr5	117976730	118010201	6	ensembl_havana	KNOWN	12.0479	12.0835	12.0347	11.9347	11.9608	12.1344	11.7498	11.9333	11.9153	11.8586	12.0288	12.0746
ENSMUSG00000018570	0.416525	1.33471	6.82963	6.69001	6.54203	6.90897	7.17752	1.22839	0.246288	0.999992	-1	protein_coding	2810408A11Rik	RIKEN cDNA 2810408A11 gene [Source:MGI Symbol;Acc:MGI:1917669]	chr11	69897352	69900987	9	ensembl_havana	KNOWN	6.87126	6.50032	6.69847	6.62462	6.07818	6.9233	7.07282	6.67022	6.98388	7.30641	7.48492	6.74122
ENSMUSG00000038624	0.328535	1.25574	11.1451	11.5273	11.3849	10.741	10.9272	1.2283	0.246323	0.999992	1	protein_coding	Nepn	nephrocan [Source:MGI Symbol;Acc:MGI:1913900]	chr10	52388972	52404607	2	ensembl_havana	KNOWN	11.6793	11.3595	11.5432	11.4302	11.0585	11.666	10.777	10.5991	10.847	10.6454	11.2876	10.8485
ENSMUSG00000073433	-0.580601	-1.49547	6.9123	6.91712	6.80317	7.31173	6.61718	-1.22806	0.246406	0.999992	-1	protein_coding	Arhgdig	Rho GDP dissociation inhibitor (GDI) gamma [Source:MGI Symbol;Acc:MGI:108430]	chr17	26196226	26207786	5	ensembl_havana	KNOWN	6.83329	6.93642	6.98164	6.55827	7.11844	6.73278	7.53337	6.49407	7.90775	6.71639	7.02195	6.11319
ENSMUSG00000036817	0.14594	1.10645	11.8446	11.9009	11.8122	11.804	11.8612	1.22745	0.246628	0.999992	1	protein_coding	Sun1	Sad1 and UNC84 domain containing 1 [Source:MGI Symbol;Acc:MGI:1924303]	chr5	139200637	139249840	20	ensembl_havana	KNOWN	11.8242	12.0242	11.8543	11.8218	11.8615	11.7533	11.7813	11.8323	11.7984	11.8088	11.8464	11.9285
ENSMUSG00000034342	-0.355828	-1.27972	9.53089	9.59875	9.83916	9.40054	9.28513	-1.22671	0.246893	0.999992	-1	protein_coding	Cbl	Casitas B-lineage lymphoma [Source:MGI Symbol;Acc:MGI:88279]	chr9	44149262	44234046	1	ensembl	KNOWN	9.62961	9.90951	9.25712	10.0722	9.81583	9.62945	9.31359	9.62602	9.26201	9.14935	9.06358	9.64245
ENSMUSG00000032252	-0.214916	-1.16064	9.89301	9.78231	9.90633	9.98715	9.89625	-1.2263	0.247043	0.999992	-1	protein_coding	Glce	glucuronyl C5-epimerase [Source:MGI Symbol;Acc:MGI:2136405]	chr9	62057248	62122655	5	ensembl_havana	KNOWN	9.88292	9.78963	9.67437	10.0391	9.99231	9.68752	9.84811	10.2003	9.91307	9.93933	9.88038	9.86905
ENSMUSG00000090935	0.188979	1.13996	12.1959	12.2096	12.1509	12.1465	12.2767	1.22595	0.247167	0.999992	-1	protein_coding	Synj2bp	synaptojanin 2 binding protein [Source:MGI Symbol;Acc:MGI:1344347]	chr12	81497941	81532911	5	ensembl_havana	KNOWN	12.1538	12.1754	12.2996	12.3297	11.9319	12.1911	12.2438	12.1263	12.0694	12.3261	12.253	12.2511
ENSMUSG00000059486	-0.236112	-1.17781	10.7294	10.7374	10.7439	10.8329	10.6033	-1.22558	0.247303	0.999992	-1	protein_coding	Kbtbd2	kelch repeat and BTB (POZ) domain containing 2 [Source:MGI Symbol;Acc:MGI:2384811]	chr6	56777524	56797813	4	ensembl_havana	KNOWN	10.5218	10.8095	10.8809	10.9113	10.8209	10.4996	10.8033	11.0029	10.6926	10.5633	10.6145	10.6322
ENSMUSG00000052812	-0.308328	-1.23827	8.96079	9.12199	9.25871	8.81703	8.64543	-1.22504	0.247499	0.999992	1	protein_coding	Atad2b	ATPase family, AAA domain containing 2B [Source:MGI Symbol;Acc:MGI:2444798]	chr12	4917404	5044047	1	ensembl	KNOWN	9.03492	9.53594	8.7951	9.27559	9.34744	9.15311	8.72993	9.08215	8.63902	8.61821	8.59822	8.71985
ENSMUSG00000030347	0.167531	1.12313	10.2166	10.3176	10.3177	10.0317	10.1993	1.22474	0.247605	0.999992	1	protein_coding	D6Wsu163e	DNA segment, Chr 6, Wayne State University 163, expressed [Source:MGI Symbol;Acc:MGI:107893]	chr6	126939962	126975967	7	ensembl_havana	KNOWN	10.4102	10.2521	10.2907	10.2482	10.2795	10.4254	10.0744	9.95009	10.0706	10.0964	10.1597	10.3417
ENSMUSG00000029123	-0.245519	-1.18552	10.9158	10.7522	10.8819	11.0724	10.9565	-1.22453	0.247683	0.999992	-1	protein_coding	Stk32b	serine/threonine kinase 32B [Source:MGI Symbol;Acc:MGI:1927552]	chr5	37446825	37717171	1	ensembl_havana	KNOWN	10.891	10.5534	10.8123	10.7954	11.1292	10.7211	10.9464	11.0193	11.2515	10.8702	10.892	11.1074
ENSMUSG00000021340	0.234374	1.1764	8.78103	8.90784	8.75558	8.6893	8.77141	1.22401	0.247869	0.999992	1	protein_coding	Gpld1	glycosylphosphatidylinositol specific phospholipase D1 [Source:MGI Symbol;Acc:MGI:106604]	chr13	24943152	24990753	3	ensembl_havana	KNOWN	9.0598	8.9015	8.76222	8.60421	8.90868	8.75384	8.67413	8.62388	8.76989	8.78678	8.52674	9.00072
ENSMUSG00000036282	-0.137184	-1.09976	11.4305	11.3629	11.4114	11.5182	11.4295	-1.22324	0.248148	0.999992	1	protein_coding	Naa30	N(alpha)-acetyltransferase 30, NatC catalytic subunit [Source:MGI Symbol;Acc:MGI:1922259]	chr14	49172226	49191031	5	ensembl_havana	KNOWN	11.3213	11.3653	11.4022	11.4487	11.3622	11.4234	11.4438	11.5974	11.5133	11.4969	11.3956	11.3959
ENSMUSG00000005483	-0.334468	-1.26091	11.6219	11.4985	11.4284	11.9827	11.5781	-1.22306	0.248213	0.999992	1	protein_coding	Dnajb1	DnaJ (Hsp40) homolog, subfamily B, member 1 [Source:MGI Symbol;Acc:MGI:1931874]	chr8	83608175	83611902	1	ensembl	KNOWN	11.591	11.0689	11.8357	11.3157	11.3023	11.6671	12.1439	11.79	12.0143	11.5199	11.4473	11.767
ENSMUSG00000022525	0.351901	1.27624	7.11958	7.65417	7.4288	6.6344	6.76093	1.22278	0.248314	0.999992	1	protein_coding	Hrasls	HRAS-like suppressor [Source:MGI Symbol;Acc:MGI:1351473]	chr16	29209695	29230531	4	ensembl_havana	KNOWN	7.42465	7.86571	7.67216	7.30875	7.17044	7.8072	6.3522	6.56713	6.98388	6.58948	6.88574	6.80757
ENSMUSG00000021356	-0.724981	-1.65288	5.55178	5.61935	5.83242	5.63364	5.12172	-1.22078	0.249041	0.999992	1	protein_coding	Irf4	interferon regulatory factor 4 [Source:MGI Symbol;Acc:MGI:1096873]	chr13	30749226	30766927	2	ensembl_havana	KNOWN	5.73375	6.15702	4.96729	6.07962	5.96497	5.45267	6.17973	5.9552	4.76598	4.6701	5.71938	4.97569
ENSMUSG00000050390	-0.170102	-1.12514	12.7939	12.8784	12.829	12.8438	12.6242	-1.22038	0.249187	0.999992	-1	protein_coding	C77080	expressed sequence C77080 [Source:MGI Symbol;Acc:MGI:2140651]	chr4	129219578	129261404	5	ensembl_havana	KNOWN	12.8574	12.833	12.9448	12.7434	12.9256	12.818	12.7515	12.9201	12.8597	12.4608	12.6816	12.7303
ENSMUSG00000066319	0.50956	1.42362	6.91202	6.97213	6.99406	6.57519	7.10669	1.22008	0.249296	0.999992	-1	protein_coding	Rtp3	receptor transporter protein 3 [Source:MGI Symbol;Acc:MGI:2446841]	chr9	110984935	110990583	3	ensembl_havana	KNOWN	6.43736	6.93642	7.5426	7.28843	6.50001	7.19375	6.57749	6.3358	6.81227	7.42266	6.79739	7.10002
ENSMUSG00000032295	0.266721	1.20307	11.9144	11.9606	11.8659	11.8294	12.0015	1.21983	0.249387	0.999992	1	protein_coding	Man2c1	mannosidase, alpha, class 2C, member 1 [Source:MGI Symbol;Acc:MGI:1920994]	chr9	57130690	57142722	23	ensembl_havana	KNOWN	12.1058	12.0607	11.7152	12.1301	11.6281	11.8396	11.7546	11.8397	11.8939	12.2177	11.8528	11.9341
ENSMUSG00000039704	-0.273721	-1.20892	11.3674	11.3669	11.5732	11.2985	11.2311	-1.21976	0.249412	0.999992	1	protein_coding	Lmbrd2	LMBR1 domain containing 2 [Source:MGI Symbol;Acc:MGI:2444173]	chr15	9140621	9198318	1	ensembl	KNOWN	11.4848	11.3418	11.274	11.616	11.4035	11.7001	11.3272	11.4153	11.1531	11.0192	11.0644	11.6097
ENSMUSG00000022335	0.209938	1.15664	8.04166	8.20545	8.02808	7.95026	7.98283	1.21941	0.249539	0.999992	-1	protein_coding	Zfat	zinc finger and AT hook domain containing [Source:MGI Symbol;Acc:MGI:2681865]	chr15	68083766	68258856	5	ensembl_havana	KNOWN	8.16671	8.22535	8.2243	7.93679	7.97231	8.17514	8.19681	7.84933	7.80466	7.84002	8.02843	8.08003
ENSMUSG00000074384	0.308509	1.23843	7.43485	7.72422	7.51924	7.19621	7.29974	1.21881	0.249757	0.999992	1	protein_coding	AI429214	expressed sequence AI429214 [Source:MGI Symbol;Acc:MGI:2142538]	chr8	36993575	36995531	1	ensembl	KNOWN	7.8806	7.89183	7.40024	7.61649	7.26912	7.67212	7.02263	7.5034	7.06259	7.20182	7.4467	7.2507
ENSMUSG00000033066	0.310753	1.24036	9.51703	9.46311	9.20949	9.6692	9.72633	1.21851	0.249867	0.999992	1	protein_coding	Gas7	growth arrest specific 7 [Source:MGI Symbol;Acc:MGI:1202388]	chr11	67455437	67688990	11	ensembl_havana	KNOWN	9.16289	9.43744	9.789	8.95945	9.42974	9.23927	9.39474	9.8216	9.79124	9.66421	9.6931	9.82168
ENSMUSG00000037474	-0.51017	-1.42422	5.849	5.67993	5.99068	5.96241	5.76299	-1.2182	0.24998	0.999992	-1	protein_coding	Dtl	denticleless homolog (Drosophila) [Source:MGI Symbol;Acc:MGI:1924093]	chr1	191537356	191575544	6	ensembl_havana	KNOWN	5.55867	5.87229	5.60883	5.76359	6.45878	5.74965	6.17973	6.3358	5.3717	5.27582	5.89996	6.11319
ENSMUSG00000032714	0.15552	1.11382	10.9492	10.9441	10.8663	10.9543	11.0321	1.21816	0.249994	0.999992	-1	protein_coding	Syde1	synapse defective 1, Rho GTPase, homolog 1 (C. elegans) [Source:MGI Symbol;Acc:MGI:1918959]	chr10	78584503	78591964	1	ensembl	KNOWN	10.9117	10.8349	11.0858	10.8674	10.8431	10.8885	10.921	10.9897	10.9524	10.9547	11.0015	11.14
ENSMUSG00000044876	0.25125	1.19024	11.5542	11.4917	11.3211	11.6617	11.7424	1.21646	0.250615	0.999992	1	protein_coding	Zfp444	zinc finger protein 444 [Source:MGI Symbol;Acc:MGI:1923365]	chr7	6172226	6191349	9	ensembl_havana	KNOWN	11.4802	11.3477	11.647	11.3565	11.0253	11.5814	11.7147	11.5909	11.6796	11.8681	11.7979	11.5613
ENSMUSG00000041012	0.18859	1.13965	9.01461	9.20627	9.02396	8.91097	8.91725	1.21596	0.250795	0.999992	-1	protein_coding	Cmtm8	CKLF-like MARVEL transmembrane domain containing 8 [Source:MGI Symbol;Acc:MGI:2447167]	chr9	114789345	114844152	1	ensembl	KNOWN	9.15522	9.15432	9.30927	8.93352	8.95389	9.18448	9.00658	8.80093	8.92541	8.75756	8.97237	9.02183
ENSMUSG00000021287	0.42678	1.34423	7.09351	7.18705	7.34223	6.6314	7.21336	1.21591	0.250812	0.999992	-1	protein_coding	Xrcc3	X-ray repair complementing defective repair in Chinese hamster cells 3 [Source:MGI Symbol;Acc:MGI:1921585]	chr12	111803192	111813873	8	ensembl_havana	KNOWN	6.62684	7.66836	7.26594	7.58351	7.40554	7.03763	6.83181	6.67022	6.39216	7.0169	7.19332	7.42987
ENSMUSG00000030600	-0.348148	-1.27293	7.81021	7.68464	7.94598	7.84852	7.76171	-1.21579	0.250859	0.999992	1	protein_coding	Lrfn1	leucine rich repeat and fibronectin type III domain containing 1 [Source:MGI Symbol;Acc:MGI:2136810]	chr7	28451980	28468242	5	ensembl_havana	KNOWN	7.84288	7.57474	7.63631	7.74134	8.15116	7.94544	7.80978	7.75866	7.97712	7.24457	8.11627	7.92429
ENSMUSG00000036980	0.167246	1.12291	10.8132	10.8496	10.7451	10.7976	10.8604	1.21578	0.25086	0.999992	-1	protein_coding	Taf6	TAF6 RNA polymerase II, TATA box binding protein (TBP)-associated factor [Source:MGI Symbol;Acc:MGI:109129]	chr5	138178617	138187451	8	ensembl_havana	KNOWN	10.7856	10.8112	10.9519	10.8292	10.5779	10.8282	10.8218	10.7674	10.8037	10.7622	10.9375	10.8816
ENSMUSG00000024610	-0.461754	-1.37722	13.7414	13.5531	13.5311	14.1825	13.6988	-1.21485	0.2512	0.999992	1	protein_coding	Cd74	CD74 antigen (invariant polypeptide of major histocompatibility complex, class II antigen-associated) [Source:MGI Symbol;Acc:MGI:96534]	chr18	60803848	60812646	3	ensembl	KNOWN	13.493	13.4777	13.6885	12.8985	13.9461	13.7487	13.7791	14.6463	14.1223	13.5687	13.7205	13.8072
ENSMUSG00000026234	-0.157562	-1.1154	14.4563	14.2608	14.4242	14.5672	14.573	-1.21458	0.2513	0.999992	-1	protein_coding	Ncl	nucleolin [Source:MGI Symbol;Acc:MGI:97286]	chr1	86344719	86359400	6	ensembl_havana	KNOWN	14.3227	14.1248	14.3349	14.3599	14.5292	14.3835	14.5647	14.5612	14.5756	14.6497	14.4817	14.5877
ENSMUSG00000039461	0.154031	1.11267	11.218	11.3106	11.2209	11.138	11.2024	1.21441	0.251363	0.999992	-1	protein_coding	Tcta	T cell leukemia translocation altered gene [Source:MGI Symbol;Acc:MGI:1918829]	chr9	108302958	108306160	3	ensembl_havana	KNOWN	11.3585	11.3287	11.2445	11.2076	11.106	11.3492	11.2269	11.0953	11.0918	11.2544	11.159	11.1937
ENSMUSG00000026620	0.34231	1.26778	7.99653	8.02413	7.9049	7.917	8.14009	1.21416	0.251454	0.999992	-1	protein_coding	Mark1	MAP/microtubule affinity regulating kinase 1 [Source:MGI Symbol;Acc:MGI:2664902]	chr1	184896789	184999570	2	ensembl_havana	KNOWN	7.57025	8.09655	8.40558	7.88359	8.17681	7.65431	7.86779	7.89262	7.99061	8.31144	8.01543	8.09338
ENSMUSG00000032373	0.183009	1.13525	14.434	14.5242	14.3979	14.3787	14.4353	1.21406	0.251489	0.999992	1	protein_coding	Car12	carbonic anyhydrase 12 [Source:MGI Symbol;Acc:MGI:1923709]	chr9	66713686	66766845	5	ensembl_havana	KNOWN	14.4939	14.5038	14.575	14.3066	14.289	14.598	14.3376	14.3904	14.408	14.3103	14.5845	14.4112
ENSMUSG00000041779	0.356285	1.28013	9.4639	9.39256	9.33066	9.419	9.71339	1.21296	0.251894	0.999992	-1	protein_coding	Tram2	translocating chain-associating membrane protein 2 [Source:MGI Symbol;Acc:MGI:1924817]	chr1	20996299	21079229	2	ensembl_havana	KNOWN	9.37596	9.4811	9.32061	9.6744	9.23596	9.08161	9.36484	9.83276	9.0594	9.95871	9.64749	9.53396
ENSMUSG00000003226	-0.228752	-1.17182	13.1773	13.1139	13.27	13.1989	13.1262	-1.21271	0.251986	0.999992	1	protein_coding	Ranbp2	RAN binding protein 2 [Source:MGI Symbol;Acc:MGI:894323]	chr10	58446852	58494155	1	ensembl	KNOWN	13.0713	13.3464	12.924	13.2468	13.2197	13.3435	13.1813	13.2844	13.131	13.1035	12.9225	13.3526
ENSMUSG00000045555	-0.523223	-1.43716	5.75026	5.96476	6.15705	5.60508	5.27415	-1.21223	0.252161	0.999992	1	protein_coding	Mettl24	methyltransferase like 24 [Source:MGI Symbol;Acc:MGI:3045338]	chr10	40683282	40811083	1	ensembl_havana	KNOWN	5.35936	6.28075	6.25417	6.45266	6.02268	5.99581	5.24685	5.89971	5.66868	5.00452	5.84224	4.97569
ENSMUSG00000026966	0.18854	1.13961	10.2055	10.1557	10.0217	10.2949	10.3494	1.21178	0.252324	0.999992	-1	protein_coding	Ssna1	Sjogren's syndrome nuclear autoantigen 1 [Source:MGI Symbol;Acc:MGI:1915725]	chr2	25271039	25272438	4	ensembl_havana	KNOWN	10.3273	10.0172	10.1227	9.9121	9.93334	10.2197	10.2965	10.2703	10.3179	10.3327	10.3003	10.4153
ENSMUSG00000009292	-0.986083	-1.9808	5.20771	5.207	5.85914	5.04931	4.71537	-1.21132	0.252496	0.999992	-1	protein_coding	Trpm2	transient receptor potential cation channel, subfamily M, member 2 [Source:MGI Symbol;Acc:MGI:1351901]	chr10	77907722	77970563	8	ensembl_havana	KNOWN	4.69193	6.35771	4.57136	5.76359	6.281	5.53284	5.15665	5.84199	4.14931	5.63839	4.47546	4.03227
ENSMUSG00000025395	-0.230607	-1.17333	8.809	8.64349	8.68137	9.05193	8.8592	-1.21091	0.252645	0.999992	1	protein_coding	Prim1	DNA primase, p49 subunit [Source:MGI Symbol;Acc:MGI:97757]	chr10	128015168	128030037	5	ensembl_havana	KNOWN	8.71821	8.72392	8.48834	8.79634	8.54502	8.70277	9.13614	9.2188	8.80084	8.89808	8.98575	8.69378
ENSMUSG00000019808	-0.248467	-1.18794	8.01896	8.06786	8.07974	8.08242	7.84584	-1.2103	0.252871	0.999992	1	protein_coding	Adat2	adenosine deaminase, tRNA-specific 2 [Source:MGI Symbol;Acc:MGI:1914007]	chr10	13552894	13563376	1	ensembl_havana	KNOWN	8.22652	7.86571	8.11133	7.97543	8.0156	8.2482	7.964	8.11602	8.16723	7.69343	7.71135	8.13273
ENSMUSG00000028712	-0.246172	-1.18606	14.9828	14.7512	14.9771	15.1116	15.0914	-1.20995	0.252997	0.999992	1	protein_coding	Cyp4a31	cytochrome P450, family 4, subfamily a, polypeptide 31 [Source:MGI Symbol;Acc:MGI:3028580]	chr4	115563649	115579015	4	ensembl_havana	KNOWN	15.0062	14.7498	14.4975	15.1928	14.9553	14.7833	15.1579	15.0701	15.1068	15.1327	14.9463	15.1952
ENSMUSG00000020941	-0.453875	-1.36971	9.08994	9.21971	9.17685	9.22997	8.73324	-1.20862	0.253487	0.999992	-1	protein_coding	Map3k14	mitogen-activated protein kinase kinase kinase 14 [Source:MGI Symbol;Acc:MGI:1858204]	chr11	103219762	103267472	4	ensembl_havana	KNOWN	9.13195	9.40608	9.12109	9.52609	9.21754	8.78691	9.23863	9.70504	8.74624	9.13238	8.58068	8.48665
ENSMUSG00000042198	0.189669	1.1405	10.7263	10.7399	10.5973	10.7605	10.8076	1.20831	0.253603	0.999992	1	protein_coding	Chchd7	coiled-coil-helix-coiled-coil-helix domain containing 7 [Source:MGI Symbol;Acc:MGI:1913683]	chr4	3938888	3951046	15	ensembl_havana	KNOWN	10.798	10.6731	10.7486	10.5228	10.5289	10.7402	10.8364	10.5436	10.9015	10.8616	10.7324	10.8287
ENSMUSG00000051506	-0.454299	-1.37012	8.15088	7.92793	8.17806	8.35085	8.14669	-1.20748	0.253909	0.999992	-1	protein_coding	Wdfy4	WD repeat and FYVE domain containing 4 [Source:MGI Symbol;Acc:MGI:3584510]	chr14	32959547	33185508	4	ensembl_havana	KNOWN	7.52333	8.08528	8.17518	7.68026	8.72964	8.12429	8.21926	8.66607	8.16723	8.11808	7.96224	8.35974
ENSMUSG00000030771	-0.569047	-1.48354	5.65181	5.85237	5.86676	5.72138	5.16672	-1.2074	0.253939	0.999992	1	protein_coding	Micalcl	MICAL C-terminal like [Source:MGI Symbol;Acc:MGI:1918127]	chr7	112368308	112413104	5	ensembl_havana	KNOWN	5.24833	6.43078	5.87802	6.21497	5.77652	5.60879	5.81716	6.06017	5.28681	5.50409	4.61985	5.37623
ENSMUSG00000042492	0.177755	1.13112	11.6279	11.5482	11.5647	11.6024	11.7966	1.20722	0.254002	0.999992	-1	protein_coding	Tbc1d10b	TBC1 domain family, member 10b [Source:MGI Symbol;Acc:MGI:1915699]	chr7	127197465	127208468	7	ensembl_havana	KNOWN	11.5868	11.3513	11.7066	11.4926	11.5221	11.6793	11.6103	11.5996	11.5972	11.758	11.7477	11.884
ENSMUSG00000039253	0.163346	1.11988	10.798	10.7203	10.7711	10.7433	10.9574	1.20366	0.255319	0.999992	1	protein_coding	Fn3krp	fructosamine 3 kinase related protein [Source:MGI Symbol;Acc:MGI:2679256]	chr11	121421401	121431288	1	ensembl_havana	KNOWN	10.7606	10.6579	10.7423	10.8204	10.6665	10.8262	10.7426	10.8774	10.6098	10.9434	11.0453	10.8835
ENSMUSG00000037887	-0.387618	-1.30823	8.4886	8.87283	9.08601	8.08499	7.91056	-1.20355	0.255359	0.999992	-1	protein_coding	Dusp8	dual specificity phosphatase 8 [Source:MGI Symbol;Acc:MGI:106626]	chr7	142079490	142095843	2	ensembl_havana	KNOWN	8.70776	8.83576	9.07497	8.97861	9.57667	8.70277	8.37738	7.75866	8.11893	7.84002	7.75891	8.13273
ENSMUSG00000021453	-0.809808	-1.75298	10.6002	10.5483	10.7561	10.8492	10.2472	-1.20337	0.255427	0.999992	1	protein_coding	Gadd45g	growth arrest and DNA-damage-inducible 45 gamma [Source:MGI Symbol;Acc:MGI:1346325]	chr13	51846678	51848468	2	ensembl_havana	KNOWN	10.2997	11.3941	9.95096	11.2062	11.2291	9.83316	10.9003	11.0594	10.5878	10.9106	10.2923	9.53885
ENSMUSG00000024960	0.19198	1.14233	11.3097	11.4245	11.3635	11.1599	11.2909	1.20332	0.255446	0.999992	-1	protein_coding	Plcb3	phospholipase C, beta 3 [Source:MGI Symbol;Acc:MGI:104778]	chr19	6953714	6969759	1	ensembl	KNOWN	11.3669	11.6081	11.2986	11.5396	11.3095	11.2415	11.0904	11.2124	11.1768	11.3675	11.1883	11.317
ENSMUSG00000026200	0.227173	1.17054	13.5151	13.6278	13.4925	13.4242	13.5161	1.20319	0.255494	0.999992	-1	protein_coding	Glb1l	galactosidase, beta 1-like [Source:MGI Symbol;Acc:MGI:1921827]	chr1	75198236	75210813	12	ensembl_havana	KNOWN	13.7742	13.4647	13.6444	13.5038	13.2475	13.726	13.3603	13.4154	13.497	13.4857	13.4035	13.659
ENSMUSG00000028023	0.347433	1.27229	7.89406	7.95327	7.89229	7.72211	8.00857	1.20275	0.255657	0.999992	1	protein_coding	Pitx2	paired-like homeodomain transcription factor 2 [Source:MGI Symbol;Acc:MGI:109340]	chr3	129199878	129219591	8	ensembl_havana	KNOWN	7.86186	8.34359	7.65435	8.08552	7.85011	7.74124	7.47858	7.5936	8.09416	7.82602	8.05408	8.14561
ENSMUSG00000022199	0.214314	1.16015	11.2955	11.4232	11.2503	11.2335	11.2749	1.20244	0.255772	0.999992	-1	protein_coding	Slc22a17	solute carrier family 22 (organic cation transporter), member 17 [Source:MGI Symbol;Acc:MGI:1926225]	chr14	54906727	54913132	1	ensembl	KNOWN	11.4632	11.5427	11.2637	11.3369	10.9932	11.4208	11.2746	11.1061	11.3199	11.2752	11.3328	11.2168
ENSMUSG00000010044	0.320302	1.24859	10.2383	10.0499	9.83887	10.4777	10.587	1.20227	0.255836	0.999992	1	protein_coding	Zmynd10	zinc finger, MYND domain containing 10 [Source:MGI Symbol;Acc:MGI:2387863]	chr9	107547298	107551319	5	ensembl_havana	KNOWN	10.2062	9.88697	10.0564	10.0929	9.44037	9.98338	10.5807	10.1742	10.6781	10.6944	10.4161	10.6504
ENSMUSG00000005251	-0.279449	-1.21373	11.1402	11.1405	11.2878	11.1323	11.0001	-1.20212	0.25589	0.999992	-1	protein_coding	Ripk4	receptor-interacting serine-threonine kinase 4 [Source:MGI Symbol;Acc:MGI:1919638]	chr16	97741933	97763737	2	ensembl_havana	KNOWN	11.4191	10.8095	11.193	11.237	11.3524	11.2739	11.153	10.8935	11.3503	11.0146	10.8376	11.148
ENSMUSG00000024544	-0.204797	-1.15252	10.0614	10.105	10.2357	9.98951	9.91537	-1.20199	0.25594	0.999992	1	protein_coding	Ldlrad4	low density lipoprotein receptor class A domain containing 4 [Source:MGI Symbol;Acc:MGI:1277150]	chr18	67933257	68255549	1	ensembl	KNOWN	10.1378	10.061	10.1162	10.2403	10.1168	10.3499	9.80793	9.97715	10.1835	9.76309	9.89464	10.0884
ENSMUSG00000038618	0.158057	1.11578	10.6287	10.6263	10.4737	10.7047	10.7101	1.2015	0.256122	0.999992	1	protein_coding	Rassf7	Ras association (RalGDS/AF-6) domain family (N-terminal) member 7 [Source:MGI Symbol;Acc:MGI:1914235]	chr7	141215860	141218658	7	ensembl_havana	KNOWN	10.6906	10.7266	10.4617	10.4809	10.3987	10.5413	10.6629	10.7301	10.7212	10.6925	10.7831	10.6549
ENSMUSG00000031636	0.233082	1.17534	7.52976	7.49536	7.47771	7.46527	7.6807	1.20128	0.256203	0.999992	1	protein_coding	Pdlim3	PDZ and LIM domain 3 [Source:MGI Symbol;Acc:MGI:1859274]	chr8	45885485	45919546	1	ensembl	KNOWN	7.52333	7.2906	7.67216	7.24691	7.54993	7.63627	7.44086	7.34622	7.60874	7.61414	7.81999	7.60796
ENSMUSG00000033849	-0.778639	-1.71551	6.08531	5.77364	6.26649	6.29346	6.00767	-1.20125	0.256215	0.999992	1	protein_coding	B3galt2	UDP-Gal:betaGlcNAc beta 1,3-galactosyltransferase, polypeptide 2 [Source:MGI Symbol;Acc:MGI:1349461]	chr1	143640664	143654614	1	ensembl_havana	KNOWN	4.69193	6.69084	5.93814	6.12616	5.84211	6.83118	6.0851	6.67022	6.12506	5.87446	6.53131	5.61724
ENSMUSG00000028463	0.538451	1.45241	9.41066	8.88578	8.36482	10.1873	10.2048	1.20102	0.2563	0.999992	1	protein_coding	Car9	carbonic anhydrase 9 [Source:MGI Symbol;Acc:MGI:2447188]	chr4	43506966	43513729	7	ensembl_havana	KNOWN	9.05155	8.64935	8.95642	8.99123	7.48981	8.61341	10.0369	10.1417	10.3832	10.3327	9.91228	10.3694
ENSMUSG00000015627	0.432777	1.34983	6.70994	6.86497	6.71714	6.48635	6.7713	1.20006	0.256656	0.999992	-1	protein_coding	Gata5	GATA binding protein 5 [Source:MGI Symbol;Acc:MGI:109497]	chr2	180325133	180334699	1	ensembl_havana	KNOWN	6.7943	6.46597	7.33466	6.7488	6.88942	6.51321	6.31098	6.3358	6.81227	6.45032	6.63692	7.22665
ENSMUSG00000069171	0.289764	1.22244	6.13748	6.07504	6.23904	5.89103	6.3448	1.19972	0.256782	0.999992	-1	protein_coding	Nr2f1	nuclear receptor subfamily 2, group F, member 1 [Source:MGI Symbol;Acc:MGI:1352451]	chr13	78188973	78199757	5	ensembl_havana	KNOWN	5.81392	6.15702	6.25417	6.3777	6.18315	6.15628	6.0851	6.06017	5.52782	6.41332	6.45635	6.16472
ENSMUSG00000074785	0.633081	1.55087	6.36977	6.4859	6.18892	6.23409	6.57019	1.1995	0.256866	0.999992	-1	protein_coding	Plxnc1	plexin C1 [Source:MGI Symbol;Acc:MGI:1890127]	chr10	94790866	94944578	4	ensembl_havana	KNOWN	5.96202	6.43078	7.0649	6.12616	6.75965	5.68094	6.57749	5.65354	6.47123	7.0654	6.20481	6.44036
ENSMUSG00000030264	0.138006	1.10038	10.7293	10.7257	10.6502	10.7394	10.8019	1.19884	0.257111	0.999992	1	protein_coding	Thumpd3	THUMP domain containing 3 [Source:MGI Symbol;Acc:MGI:1277973]	chr6	113046225	113068273	10	ensembl_havana	KNOWN	10.7931	10.6955	10.6887	10.6497	10.597	10.7038	10.7231	10.7341	10.7611	10.7768	10.7224	10.9064
ENSMUSG00000042499	0.383753	1.30473	6.46528	6.32163	6.40976	6.32892	6.8008	1.19856	0.257213	0.999992	1	protein_coding	Hoxd11	homeobox D11 [Source:MGI Symbol;Acc:MGI:96203]	chr2	74679557	74687016	2	ensembl_havana	KNOWN	5.81392	6.59872	6.55225	6.52392	6.65404	6.05131	6.43127	6.3358	6.2197	6.96672	6.91403	6.52166
ENSMUSG00000067336	-0.152526	-1.11151	12.8865	12.8569	12.9574	12.892	12.8399	-1.19844	0.257258	0.999992	1	protein_coding	Bmpr2	bone morphogenetic protein receptor, type II (serine/threonine kinase) [Source:MGI Symbol;Acc:MGI:1095407]	chr1	59763400	59879014	3	ensembl_havana	KNOWN	12.9244	12.7903	12.856	12.8872	12.9767	13.0084	12.8631	12.9061	12.9066	12.7416	12.7852	12.9929
ENSMUSG00000089694	0.563613	1.47797	7.47066	7.69311	7.6099	7.04961	7.53002	1.19841	0.257269	0.999992	-1	protein_coding	Gm4477	predicted gene 4477 [Source:MGI Symbol;Acc:MGI:3782661]	chr6	85706727	85713205	2	ensembl_havana	KNOWN	8.0391	7.68338	7.35685	7.68026	7.06451	8.08494	7.51534	6.3358	7.2977	7.79759	7.4272	7.36526
ENSMUSG00000016179	0.488065	1.40256	7.36384	7.14752	6.93811	7.54555	7.82419	1.19827	0.257322	0.999992	-1	protein_coding	Camk1g	calcium/calmodulin-dependent protein kinase I gamma [Source:MGI Symbol;Acc:MGI:2388073]	chr1	193346346	193370298	4	ensembl_havana	KNOWN	6.94432	7.32933	7.16892	6.68804	7.14468	6.9816	7.58616	7.62816	7.42232	7.59775	8.62414	7.2507
ENSMUSG00000047649	-0.26368	-1.20054	8.74616	8.80058	8.76627	8.85788	8.55989	-1.1981	0.257387	0.999992	-1	protein_coding	Cd3eap	CD3E antigen, epsilon polypeptide associated protein [Source:MGI Symbol;Acc:MGI:1917583]	chr7	19356849	19359483	2	ensembl_havana	KNOWN	8.92188	8.75981	8.72003	8.69191	8.62172	8.98517	8.78365	8.69896	9.09104	8.58533	8.29899	8.79536
ENSMUSG00000028841	0.222217	1.16652	10.2669	10.5204	10.3758	10.0469	10.1245	1.19749	0.257614	0.999992	-1	protein_coding	Cnksr1	connector enhancer of kinase suppressor of Ras 1 [Source:MGI Symbol;Acc:MGI:2670958]	chr4	134228041	134238399	5	ensembl_havana	KNOWN	10.5746	10.656	10.3305	10.4764	10.2098	10.441	9.83726	10.1829	10.1205	10.162	10.2233	9.98826
ENSMUSG00000041649	-0.943022	-1.92255	5.39644	4.84767	5.94524	5.31915	5.4737	-1.19568	0.25829	0.999992	1	protein_coding	Klf8	Kruppel-like factor 8 [Source:MGI Symbol;Acc:MGI:2442430]	chrX	153237466	153396132	3	ensembl_havana	KNOWN	3.7744	6.35771	4.41089	5.93024	6.37263	5.53284	5.06043	5.89971	4.9973	5.87446	5.08551	5.46112
ENSMUSG00000039701	-0.243264	-1.18367	11.0883	11.0193	11.0084	11.2899	11.0358	-1.19562	0.258311	0.999992	-1	protein_coding	Usp53	ubiquitin specific peptidase 53 [Source:MGI Symbol;Acc:MGI:2139607]	chr3	122931493	122984510	10	ensembl_havana	KNOWN	11.1113	11.1084	10.8381	11.1154	11.2059	10.7038	11.2773	11.3865	11.206	11.0192	10.8991	11.189
ENSMUSG00000061132	-0.177087	-1.1306	10.7396	10.6583	10.6838	10.8838	10.7323	-1.19544	0.258379	0.999992	-1	protein_coding	Blnk	B cell linker [Source:MGI Symbol;Acc:MGI:96878]	chr19	40928927	40994535	3	ensembl_havana	KNOWN	10.6365	10.6541	10.6843	10.5358	10.8943	10.6215	10.9261	10.8132	10.9122	10.7078	10.8432	10.6459
ENSMUSG00000068580	0.230894	1.17356	10.6493	10.7992	10.6136	10.5694	10.6147	1.19523	0.258457	0.999992	1	protein_coding	Zfyve19	zinc finger, FYVE domain containing 19 [Source:MGI Symbol;Acc:MGI:1919258]	chr2	119208617	119217049	11	ensembl_havana	KNOWN	11.0318	10.6598	10.7061	10.7936	10.374	10.6732	10.5345	10.4999	10.6739	10.6334	10.7204	10.4904
ENSMUSG00000060044	0.497938	1.41219	9.91747	9.70565	9.75925	9.82672	10.3783	1.19466	0.258671	0.999992	1	protein_coding	Tmem26	transmembrane protein 26 [Source:MGI Symbol;Acc:MGI:2143537]	chr10	68723746	68782654	1	ensembl	KNOWN	9.98601	9.08811	10.0428	9.92532	9.14792	10.2045	9.90808	9.84383	9.72824	10.5378	10.1269	10.4701
ENSMUSG00000007613	-0.141547	-1.10309	12.2867	12.1234	12.2108	12.4334	12.3793	-1.1944	0.258767	0.999992	1	protein_coding	Tgfbr1	transforming growth factor, beta receptor I [Source:MGI Symbol;Acc:MGI:98728]	chr4	47353222	47414931	5	ensembl_havana	KNOWN	12.1518	12.0969	12.1215	12.2059	12.3012	12.1255	12.4358	12.4486	12.4158	12.3299	12.314	12.4939
ENSMUSG00000035775	-1.81809	-3.52614	5.91462	5.51839	6.66107	6.07721	5.4018	-1.19435	0.258787	0.999992	-1	protein_coding	Krt20	keratin 20 [Source:MGI Symbol;Acc:MGI:1914059]	chr11	99428403	99438150	1	ensembl_havana	KNOWN	6.7943	5.04512	4.71575	5.10308	6.92012	7.96001	7.07282	3.92772	7.2311	4.79039	4.31499	7.10002
ENSMUSG00000042359	0.292672	1.22491	12.8587	13.008	12.8764	12.6947	12.8557	1.19418	0.258851	0.999992	1	protein_coding	Osbpl6	oxysterol binding protein-like 6 [Source:MGI Symbol;Acc:MGI:2139014]	chr2	76406508	76600647	8	ensembl_havana	KNOWN	13.2277	12.9599	12.8364	13.137	12.5286	12.9634	12.6539	12.955	12.4751	12.8442	12.9015	12.8214
ENSMUSG00000078650	-0.414152	-1.33251	15.3256	15.3065	15.4377	15.4206	15.1376	-1.19407	0.258891	0.999992	1	protein_coding	G6pc	glucose-6-phosphatase, catalytic [Source:MGI Symbol;Acc:MGI:95607]	chr11	101367561	101377903	1	ensembl_havana	KNOWN	15.6485	15.276	14.9949	15.4708	15.833	15.0092	15.4749	15.1991	15.5877	15.3764	14.7467	15.2898
ENSMUSG00000038335	-0.159815	-1.11714	10.2775	10.1808	10.2574	10.3776	10.2944	-1.1932	0.25922	0.999992	1	protein_coding	Tsr1	TSR1 20S rRNA accumulation [Source:MGI Symbol;Acc:MGI:2144566]	chr11	74898071	74909342	7	ensembl_havana	KNOWN	10.0741	10.304	10.1642	10.2136	10.303	10.2556	10.3458	10.3859	10.401	10.2668	10.1774	10.4391
ENSMUSG00000036306	0.544306	1.45832	6.31695	6.16821	6.12828	6.23346	6.73784	1.19295	0.259311	0.999992	-1	protein_coding	Lzts1	leucine zipper, putative tumor suppressor 1 [Source:MGI Symbol;Acc:MGI:2684762]	chr8	69132669	69184225	5	ensembl_havana	KNOWN	6.2769	5.97357	6.25417	5.82131	6.45878	6.10475	6.61184	5.43673	6.65181	7.11232	6.29362	6.80757
ENSMUSG00000006538	-0.306527	-1.23673	10.1847	10.2974	10.1713	10.3514	9.91885	-1.1927	0.259407	0.999992	-1	protein_coding	Ihh	Indian hedgehog [Source:MGI Symbol;Acc:MGI:96533]	chr1	74945315	74951672	2	ensembl_havana	KNOWN	10.2573	10.3821	10.2527	9.98966	10.329	10.1953	10.3636	10.6588	10.0319	9.62024	10.2176	9.91867
ENSMUSG00000021994	0.165801	1.12179	10.5588	10.6672	10.5283	10.5064	10.5333	1.19155	0.259836	0.999992	1	protein_coding	Wnt5a	wingless-type MMTV integration site family, member 5A [Source:MGI Symbol;Acc:MGI:98958]	chr14	28504750	28527447	6	ensembl_havana	KNOWN	10.5367	10.7783	10.6865	10.6397	10.4936	10.4514	10.5412	10.5322	10.4458	10.4238	10.5325	10.6436
ENSMUSG00000033256	0.268184	1.20429	9.19894	9.28636	9.0703	9.19349	9.24561	1.19155	0.259837	0.999992	-1	protein_coding	Shf	Src homology 2 domain containing F [Source:MGI Symbol;Acc:MGI:3613669]	chr2	122348892	122369162	10	ensembl_havana	KNOWN	9.54405	8.9015	9.41354	8.85969	9.15439	9.19683	9.24958	9.06333	9.26755	9.2472	9.23596	9.25367
ENSMUSG00000061451	-0.355047	-1.27903	9.09715	8.94438	9.07409	9.29773	9.07239	-1.19035	0.260287	0.999992	-1	protein_coding	Tmem151a	transmembrane protein 151A [Source:MGI Symbol;Acc:MGI:2147713]	chr19	5070859	5085531	5	ensembl_havana	KNOWN	8.95762	8.6184	9.25712	8.69191	9.15439	9.37596	9.3188	9.04426	9.53013	9.02612	8.93143	9.25961
ENSMUSG00000054945	0.951948	1.93448	5.97324	6.18203	5.7476	5.72291	6.24043	1.19026	0.260324	0.999992	1	protein_coding	Gm9958	predicted gene 9958 [Source:MGI Symbol;Acc:MGI:3641866]	chr5	90367204	90368487	1	ensembl	KNOWN	5.12803	7.66836	5.74969	6.25741	5.70781	5.27759	5.41191	5.84199	5.91484	6.41332	6.76669	5.54129
ENSMUSG00000027368	-0.714146	-1.64051	6.23826	7.13378	5.33075	7.50284	4.98567	-1.19014	0.260368	0.999992	1	protein_coding	Dusp2	dual specificity phosphatase 2 [Source:MGI Symbol;Acc:MGI:101911]	chr2	127336159	127338376	2	ensembl_havana	KNOWN	8.05568	6.28075	7.0649	5.00686	5.70781	5.27759	7.63708	7.75866	7.11278	5.35599	4.31499	5.28603
ENSMUSG00000096433	0.167542	1.12314	9.47114	9.69371	9.55367	9.30484	9.33234	1.18999	0.260425	0.999992	-1	protein_coding	Gm4944	predicted gene 4944 [Source:MGI Symbol;Acc:MGI:3643318]	chr17	22197265	22225614	1	ensembl	KNOWN	9.54405	9.8408	9.69629	9.66261	9.51768	9.48074	9.26585	9.2744	9.37427	9.26807	9.30702	9.42195
ENSMUSG00000078762	0.659009	1.579	5.52238	5.7158	5.04507	5.67018	5.65846	1.18991	0.260452	0.999992	-1	protein_coding	Haus5	HAUS augmin-like complex, subunit 5 [Source:MGI Symbol;Acc:MGI:1919159]	chr7	30653711	30664994	6	ensembl_havana	KNOWN	5.12803	6.56666	5.45271	5.82131	4.59819	4.71571	5.75704	5.58483	5.66868	6.07727	5.43698	5.46112
ENSMUSG00000027611	-0.474951	-1.38987	6.74688	6.79063	6.98181	6.74943	6.46566	-1.1899	0.260459	0.999992	1	protein_coding	Procr	protein C receptor, endothelial [Source:MGI Symbol;Acc:MGI:104596]	chr2	155751117	155755471	4	ensembl_havana	KNOWN	6.33239	7.14621	6.89328	6.80709	7.40554	6.73278	6.3522	6.99546	6.90063	6.71639	6.00889	6.67168
ENSMUSG00000031616	0.341613	1.26717	7.71701	7.73038	7.68858	7.57464	7.87445	1.18907	0.260771	0.999992	-1	protein_coding	Ednra	endothelin receptor type A [Source:MGI Symbol;Acc:MGI:105923]	chr8	77663031	77724464	2	ensembl_havana	KNOWN	7.6157	7.55853	8.01692	7.49761	8.18946	7.37867	7.60333	7.67849	7.44209	7.81187	8.02843	7.78304
ENSMUSG00000017718	0.383575	1.30457	10.4401	10.5634	10.3454	10.343	10.5086	1.18864	0.260932	0.999992	1	protein_coding	Afmid	arylformamidase [Source:MGI Symbol;Acc:MGI:2448704]	chr11	117825924	117839908	6	ensembl_havana	KNOWN	10.8724	10.2571	10.5606	10.7254	9.77443	10.5365	10.4082	10.3001	10.3206	10.6593	10.3811	10.4854
ENSMUSG00000026718	-0.148304	-1.10827	11.2111	11.2138	11.3277	11.1687	11.1343	-1.18859	0.26095	0.999992	1	protein_coding	Stam	signal transducing adaptor molecule (SH3 domain and ITAM motif) 1 [Source:MGI Symbol;Acc:MGI:1329014]	chr2	14074098	14149634	9	ensembl_havana	KNOWN	11.181	11.159	11.3014	11.3406	11.2443	11.3982	11.1369	11.1822	11.1871	11.0084	11.2055	11.189
ENSMUSG00000028962	0.155184	1.11356	12.4123	12.4275	12.4195	12.3275	12.4746	1.18859	0.26095	0.999992	1	protein_coding	Slc4a2	solute carrier family 4 (anion exchanger), member 2 [Source:MGI Symbol;Acc:MGI:109351]	chr5	24423837	24440950	15	ensembl_havana	KNOWN	12.4898	12.3795	12.4132	12.5084	12.3329	12.4171	12.3752	12.287	12.3202	12.4917	12.3344	12.5977
ENSMUSG00000091512	0.156507	1.11459	10.7534	10.846	10.7235	10.7051	10.7392	1.18793	0.261198	0.999992	1	protein_coding	Lamtor3	late endosomal/lysosomal adaptor, MAPK and MTOR activator 3 [Source:MGI Symbol;Acc:MGI:1929467]	chr3	137918506	137928900	8	ensembl_havana	KNOWN	10.7221	10.9697	10.846	10.6437	10.823	10.7038	10.725	10.665	10.7252	10.7695	10.8021	10.6459
ENSMUSG00000028212	0.356651	1.28045	6.10019	5.92163	6.20333	5.81872	6.45707	1.18762	0.261316	0.999992	1	protein_coding	Ccne2	cyclin E2 [Source:MGI Symbol;Acc:MGI:1329034]	chr4	11191351	11204779	7	ensembl_havana	KNOWN	5.35936	6.19945	6.20607	6.12616	6.18315	6.30067	5.81716	5.84199	5.797	6.21263	6.41736	6.74122
ENSMUSG00000026070	-0.823142	-1.76926	5.85444	5.97283	6.00273	6.11772	5.32449	-1.18758	0.261333	0.999992	1	protein_coding	Il18r1	interleukin 18 receptor 1 [Source:MGI Symbol;Acc:MGI:105383]	chr1	40465552	40500854	6	ensembl_havana	KNOWN	4.8524	6.96129	6.10479	5.82131	6.65404	5.53284	6.22482	5.9552	6.17315	5.27582	4.75109	5.94654
ENSMUSG00000024304	0.302515	1.23329	8.11356	8.30046	8.36609	7.70977	8.07791	1.18738	0.261408	0.999992	-1	protein_coding	Cdh2	cadherin 2 [Source:MGI Symbol;Acc:MGI:88355]	chr18	16588877	16809246	3	ensembl_havana	KNOWN	8.32557	8.10774	8.46809	8.12043	8.27507	8.70277	7.6203	8.02818	7.48082	8.02305	8.00232	8.20835
ENSMUSG00000022900	-0.201028	-1.14952	11.3089	11.3754	11.3828	11.3354	11.1419	-1.18641	0.261776	0.999992	1	protein_coding	Ildr1	immunoglobulin-like domain containing receptor 1 [Source:MGI Symbol;Acc:MGI:2146574]	chr16	36693978	36726804	5	ensembl_havana	KNOWN	11.3144	11.5406	11.2711	11.2317	11.5456	11.3712	11.2186	11.3365	11.4513	11.013	11.2726	11.14
ENSMUSG00000031986	-0.241671	-1.18236	8.9633	8.99073	9.05315	8.99428	8.81504	-1.18525	0.262214	0.999992	1	protein_coding	Sprtn	SprT-like N-terminal domain [Source:MGI Symbol;Acc:MGI:2685351]	chr8	124897886	124903813	1	ensembl	KNOWN	8.92188	9.19159	8.8587	9.24955	9.07477	8.83514	8.74548	9.18438	9.05299	8.77953	8.84592	8.81967
ENSMUSG00000010067	-0.283621	-1.21725	10.5625	10.7038	10.7813	10.4854	10.2793	-1.18497	0.26232	0.999992	1	protein_coding	Rassf1	Ras association (RalGDS/AF-6) domain family member 1 [Source:MGI Symbol;Acc:MGI:1928386]	chr9	107551555	107562267	10	ensembl_havana	KNOWN	10.7453	10.8665	10.4996	10.9425	10.7755	10.626	10.5501	10.5749	10.3312	10.6273	9.96731	10.2432
ENSMUSG00000047141	-0.175584	-1.12942	10.3643	10.484	10.4375	10.3789	10.1568	-1.18476	0.262398	0.999992	-1	protein_coding	Zfp654	zinc finger protein 654 [Source:MGI Symbol;Acc:MGI:1919270]	chr16	64780351	64786321	1	ensembl	KNOWN	10.3577	10.5555	10.539	10.4898	10.5063	10.3163	10.2753	10.4035	10.4579	10.0758	10.084	10.3105
ENSMUSG00000028995	0.220146	1.16485	9.85384	9.9971	9.88332	9.71429	9.82066	1.18474	0.262407	0.999992	-1	protein_coding	Fam126a	family with sequence similarity 126, member A [Source:MGI Symbol;Acc:MGI:2149839]	chr5	23915276	24030690	7	ensembl_havana	KNOWN	9.84526	10.3089	9.83716	9.95785	9.89908	9.79303	9.67209	9.85116	9.61963	9.75202	9.8293	9.88066
ENSMUSG00000053560	-0.463306	-1.3787	10.0504	10.5964	9.11827	11.2141	9.27265	-1.18453	0.262487	0.999992	-1	protein_coding	Ier2	immediate early response 2 [Source:MGI Symbol;Acc:MGI:104815]	chr8	84661331	84662852	1	ensembl	KNOWN	11.2671	10.134	10.3882	8.89372	9.49746	8.96363	11.4331	10.9424	11.2669	9.47969	9.24155	9.09671
ENSMUSG00000063663	-0.280083	-1.21427	9.57761	9.56476	9.6623	9.63296	9.45041	-1.18399	0.262691	0.999992	-1	protein_coding	Brwd3	bromodomain and WD repeat domain containing 3 [Source:MGI Symbol;Acc:MGI:3029414]	chrX	108737016	108834372	5	ensembl_havana	KNOWN	9.47175	9.85746	9.36509	9.68998	9.79113	9.50578	9.57966	9.95009	9.36912	9.35842	9.45394	9.53885
ENSMUSG00000028128	-0.371615	-1.2938	10.9602	11.1153	10.8344	11.2718	10.6193	-1.18341	0.26291	0.999992	1	protein_coding	F3	coagulation factor III [Source:MGI Symbol;Acc:MGI:88381]	chr3	121723537	121735048	4	ensembl_havana	KNOWN	11.0107	11.3071	11.0282	10.6871	11.0909	10.7253	10.9481	11.0969	11.7704	10.6573	10.319	10.8816
ENSMUSG00000017697	0.468382	1.38356	7.08717	7.13632	6.78907	7.15108	7.27221	1.18307	0.263037	0.999992	-1	protein_coding	Ada	adenosine deaminase [Source:MGI Symbol;Acc:MGI:87916]	chr2	163726584	163750239	2	ensembl_havana	KNOWN	7.04741	7.16774	7.19379	6.3777	7.03676	6.95275	6.9167	7.2607	7.27584	6.99203	6.82744	7.99717
ENSMUSG00000012076	0.257524	1.19543	9.78617	9.91602	9.80351	9.64007	9.78508	1.18301	0.263061	0.999992	1	protein_coding	Brms1l	breast cancer metastasis-suppressor 1-like [Source:MGI Symbol;Acc:MGI:1196337]	chr12	55836366	55869735	1	ensembl	KNOWN	9.69458	10.3185	9.73494	9.94816	9.76177	9.7006	9.55339	9.71713	9.64968	9.85217	9.7725	9.73058
ENSMUSG00000078202	-0.237406	-1.17887	9.16421	9.20554	9.16825	9.27888	9.00418	-1.18292	0.263096	0.999992	1	protein_coding	Nrarp	Notch-regulated ankyrin repeat protein [Source:MGI Symbol;Acc:MGI:1914372]	chr2	25180758	25183339	1	ensembl_havana	KNOWN	9.2081	9.10495	9.30357	8.94005	9.20513	9.35956	9.35474	9.08215	9.39976	8.96352	9.21337	8.83566
ENSMUSG00000033706	0.169965	1.12503	9.9365	9.97274	9.80914	9.97889	9.98525	1.18263	0.263206	0.999992	1	protein_coding	Smyd5	SET and MYND domain containing 5 [Source:MGI Symbol;Acc:MGI:108048]	chr6	85431989	85446435	8	ensembl_havana	KNOWN	10.1378	9.89667	9.88376	9.79454	9.80764	9.82523	10.0369	9.85481	10.0449	10.0459	10.0525	9.85735
ENSMUSG00000025352	-0.395204	-1.31513	9.647	9.83803	9.96221	9.5294	9.25838	-1.18214	0.26339	0.999992	-1	protein_coding	Gdf11	growth differentiation factor 11 [Source:MGI Symbol;Acc:MGI:1338027]	chr10	128882295	128891718	1	ensembl_havana	KNOWN	9.60165	10.0951	9.81728	9.66655	10.6229	9.59718	9.448	9.58263	9.55756	9.17168	9.2801	9.32336
ENSMUSG00000028583	-0.280146	-1.21432	9.14639	8.97715	9.14369	9.28917	9.17557	-1.18193	0.263472	0.999992	-1	protein_coding	Pdpn	podoplanin [Source:MGI Symbol;Acc:MGI:103098]	chr4	143267431	143299564	2	ensembl_havana	KNOWN	8.92188	8.87556	9.134	8.77459	9.32467	9.33182	9.34966	9.30676	9.21108	9.1152	9.43942	8.97208
ENSMUSG00000078861	0.213942	1.15985	8.61563	8.73864	8.47159	8.6527	8.59959	1.18166	0.263573	0.999992	-1	protein_coding	Zfp931	zinc finger protein 931 [Source:MGI Symbol;Acc:MGI:2441662]	chr2	178067695	178078476	4	ensembl_havana	KNOWN	8.76938	8.95821	8.48834	8.44809	8.40011	8.56656	8.52888	8.71512	8.71409	8.45488	8.63267	8.71121
ENSMUSG00000037185	0.3428	1.26822	9.55028	9.33827	9.13039	9.79876	9.93369	1.18145	0.263655	0.999992	-1	protein_coding	Krt80	keratin 80 [Source:MGI Symbol;Acc:MGI:1921377]	chr15	101349571	101370125	1	ensembl	KNOWN	9.33579	8.98271	9.69629	9.05878	9.14792	9.18448	9.86245	9.51499	10.0188	9.79219	9.72139	10.2875
ENSMUSG00000070802	0.246615	1.18642	9.66764	9.53964	9.45402	9.75796	9.91896	1.18128	0.263719	0.999992	1	protein_coding	Pnmal2	PNMA-like 2 [Source:MGI Symbol;Acc:MGI:3645856]	chr7	16944682	16948828	1	ensembl	KNOWN	9.65704	9.24827	9.7136	9.33128	9.4666	9.56418	9.75896	9.57379	9.94112	9.75202	9.96393	10.0409
ENSMUSG00000038797	0.230102	1.17292	8.89401	9.01616	9.04037	8.63259	8.88691	1.18033	0.264081	0.999992	1	protein_coding	Zscan2	zinc finger and SCAN domain containing 2 [Source:MGI Symbol;Acc:MGI:99176]	chr7	80860920	80876516	4	ensembl_havana	KNOWN	9.07615	9.03051	8.94181	9.11755	9.12175	8.88181	8.39721	8.71512	8.78545	8.98889	9.03166	8.64017
ENSMUSG00000015133	0.1822	1.13461	10.9943	11.1134	11.1277	10.7699	10.9664	1.18017	0.264141	0.999992	-1	protein_coding	Lrrk1	leucine-rich repeat kinase 1 [Source:MGI Symbol;Acc:MGI:2142227]	chr7	66226912	66388350	7	ensembl_havana	KNOWN	11.2053	10.9605	11.1744	11.2554	11.0058	11.1219	10.8089	10.7655	10.7353	10.9627	10.8191	11.1173
ENSMUSG00000032477	-0.172261	-1.12682	9.81532	9.85699	9.8236	9.89318	9.68753	-1.1794	0.264435	0.999992	1	protein_coding	Cdc25a	cell division cycle 25A [Source:MGI Symbol;Acc:MGI:103198]	chr9	109875579	109893895	7	ensembl_havana	KNOWN	9.67861	9.95975	9.93261	9.8751	9.9258	9.6699	9.85888	9.93981	9.88085	9.67597	9.63904	9.74758
ENSMUSG00000030074	-0.427232	-1.34465	7.46095	8.28017	8.4194	6.71611	6.42811	-1.17932	0.264463	0.999992	1	protein_coding	Gxylt2	glucoside xylosyltransferase 2 [Source:MGI Symbol;Acc:MGI:2682940]	chr6	100704734	100810913	2	ensembl_havana	KNOWN	8.10432	8.66457	8.07162	8.19873	8.96128	8.09818	6.57749	6.88549	6.68536	6.07727	6.76669	6.44036
ENSMUSG00000031775	0.315913	1.2448	11.4769	11.34	10.9979	11.7979	11.7717	1.17927	0.264481	0.999992	-1	protein_coding	Pllp	plasma membrane proteolipid [Source:MGI Symbol;Acc:MGI:1915051]	chr8	94674895	94696242	1	ensembl	KNOWN	11.3264	11.1577	11.5359	10.8187	10.8189	11.3561	11.744	11.6882	11.9614	11.7926	12.0632	11.4592
ENSMUSG00000021715	-0.198978	-1.14789	9.50658	9.37827	9.39025	9.7224	9.53541	-1.17925	0.264491	0.999992	-1	protein_coding	Cwc27	CWC27 spliceosome-associated protein homolog (S. cerevisiae) [Source:MGI Symbol;Acc:MGI:1914535]	chr13	104631140	104817142	4	ensembl_havana	KNOWN	9.22286	9.53594	9.376	9.30117	9.43507	9.43452	9.54897	9.86209	9.75614	9.64439	9.58288	9.37896
ENSMUSG00000040118	0.27569	1.21057	8.52713	8.58173	8.60423	8.31218	8.61037	1.17898	0.264593	0.999992	1	protein_coding	Cacna2d1	calcium channel, voltage-dependent, alpha2/delta subunit 1 [Source:MGI Symbol;Acc:MGI:88295]	chr5	15934691	16374511	12	ensembl_havana	KNOWN	8.25552	8.5626	8.92706	8.39206	8.85409	8.56656	8.35727	8.32004	8.25922	8.60186	8.52674	8.70252
ENSMUSG00000034648	-0.469432	-1.38456	9.3645	9.16982	9.30834	9.65537	9.32446	-1.17797	0.264979	0.999992	1	protein_coding	Lrrn1	leucine rich repeat protein 1, neuronal [Source:MGI Symbol;Acc:MGI:106038]	chr6	107529768	107570214	1	ensembl_havana	KNOWN	8.7389	9.34123	9.42934	9.00997	9.84011	9.07493	9.14203	9.75671	10.0674	9.23665	9.42475	9.31197
ENSMUSG00000026271	-0.344662	-1.26985	5.99623	6.03374	6.23369	5.93111	5.78639	-1.17789	0.26501	0.999992	1	protein_coding	Gpr35	G protein-coupled receptor 35 [Source:MGI Symbol;Acc:MGI:1929509]	chr1	92950865	92986391	6	ensembl_havana	KNOWN	5.73375	6.1133	6.25417	6.12616	6.57908	5.99581	6.03534	6.15802	5.59997	5.5728	5.78212	6.00426
ENSMUSG00000059042	0.374343	1.29625	7.04502	7.07366	6.56067	7.3422	7.20355	1.17771	0.265079	0.999992	1	protein_coding	Klk1b9	kallikrein 1-related peptidase b9 [Source:MGI Symbol;Acc:MGI:95293]	chr7	43976061	43980376	1	ensembl_havana	KNOWN	7.37266	6.98575	6.86259	6.41567	6.50001	6.76633	7.58616	6.79714	7.64329	7.0169	7.36708	7.22665
ENSMUSG00000021958	-0.282517	-1.21631	7.58562	7.52984	7.80887	7.50363	7.50014	-1.17731	0.265232	0.999992	1	protein_coding	Pinx1	PIN2/TERF1 interacting, telomerase inhibitor 1 [Source:MGI Symbol;Acc:MGI:1919650]	chr14	63860312	63919859	1	ensembl	KNOWN	7.20438	7.71298	7.67216	7.61649	7.98688	7.82323	7.76469	7.42695	7.31923	7.66224	7.3874	7.45077
ENSMUSG00000026207	0.270788	1.20647	9.64897	9.71163	9.75051	9.41203	9.7217	1.17724	0.265258	0.999992	1	protein_coding	Speg	SPEG complex locus [Source:MGI Symbol;Acc:MGI:109282]	chr1	75375297	75432320	15	ensembl_havana	KNOWN	9.31528	10.0023	9.81728	9.72064	9.91059	9.6203	9.49016	9.47283	9.27308	9.78859	9.75696	9.61955
ENSMUSG00000039395	-0.440599	-1.35717	8.98788	9.11917	9.5506	8.64546	8.6363	-1.17689	0.265392	0.999992	-1	protein_coding	Mreg	melanoregulin [Source:MGI Symbol;Acc:MGI:2151839]	chr1	72159442	72212307	1	ensembl_havana	KNOWN	9.28043	8.98877	9.0883	9.6977	10.042	8.9121	9.01944	8.24409	8.67287	8.5686	8.69106	8.64925
ENSMUSG00000050164	0.484128	1.39874	7.03755	7.21067	7.25314	6.5799	7.10649	1.17687	0.2654	0.999992	1	protein_coding	Mchr1	melanin-concentrating hormone receptor 1 [Source:MGI Symbol;Acc:MGI:2180756]	chr15	81235499	81238963	1	ensembl	KNOWN	7.68129	6.85911	7.09161	7.16011	7.40554	7.19375	7.09727	6.56713	6.07531	7.38494	6.63692	7.29762
ENSMUSG00000026095	-0.255982	-1.19415	9.11257	9.05246	8.98358	9.36955	9.04469	-1.17674	0.265447	0.999992	-1	protein_coding	Asnsd1	asparagine synthetase domain containing 1 [Source:MGI Symbol;Acc:MGI:1917646]	chr1	53344617	53352752	5	ensembl_havana	KNOWN	9.28043	8.81544	9.06152	8.78913	8.94645	9.21517	9.48554	9.17856	9.44454	9.20993	8.95205	8.97208
ENSMUSG00000027947	-0.381405	-1.30261	8.65458	8.32957	8.77687	8.72298	8.78888	-1.17619	0.265657	0.999992	-1	protein_coding	Il6ra	interleukin 6 receptor, alpha [Source:MGI Symbol;Acc:MGI:105304]	chr3	89864059	89913196	2	ensembl_havana	KNOWN	8.00535	8.32455	8.65882	8.69963	8.88553	8.74545	8.94054	8.59797	8.63043	9.03223	8.24434	9.09006
ENSMUSG00000002326	0.165237	1.12135	10.5976	10.6208	10.5124	10.6001	10.6569	1.17612	0.265687	0.999992	1	protein_coding	Gmpr2	guanosine monophosphate reductase 2 [Source:MGI Symbol;Acc:MGI:1917903]	chr14	55672235	55678750	1	ensembl	KNOWN	10.7529	10.4252	10.6843	10.4921	10.4679	10.5772	10.5479	10.566	10.6864	10.7059	10.6145	10.6504
ENSMUSG00000016024	-0.269142	-1.20509	8.88034	8.96558	9.0746	8.82065	8.66053	-1.17535	0.26598	0.999992	1	protein_coding	Lbp	lipopolysaccharide binding protein [Source:MGI Symbol;Acc:MGI:1098776]	chr2	158306493	158332852	5	ensembl_havana	KNOWN	8.74913	8.91429	9.23332	8.78913	9.35307	9.08161	8.76087	8.75476	8.94632	8.65036	8.53587	8.79536
ENSMUSG00000037225	-0.519138	-1.4331	6.80486	6.53975	6.92046	6.94883	6.8104	-1.17525	0.266017	0.999992	1	protein_coding	Fgf2	fibroblast growth factor 2 [Source:MGI Symbol;Acc:MGI:95516]	chr3	37348346	37410108	8	ensembl_havana	KNOWN	6.03074	6.39471	7.19379	6.80709	7.09173	6.86255	7.19114	7.14614	6.5092	6.65433	6.45635	7.32052
ENSMUSG00000031770	-0.358348	-1.28196	15.0694	15.0103	15.1778	15.1401	14.9493	-1.17488	0.26616	0.999992	1	protein_coding	Herpud1	homocysteine-inducible, endoplasmic reticulum stress-inducible, ubiquitin-like domain member 1 [Source:MGI Symbol;Acc:MGI:1927406]	chr8	94386438	94395377	5	ensembl_havana	KNOWN	15.2387	14.6562	15.136	15.1303	15.1269	15.2762	15.2333	14.7608	15.4261	15.0568	14.5825	15.2085
ENSMUSG00000020397	-0.14777	-1.10786	10.6559	10.6744	10.5338	10.8518	10.5634	-1.17469	0.266234	0.999992	1	protein_coding	Med7	mediator complex subunit 7 [Source:MGI Symbol;Acc:MGI:1913463]	chr11	46436925	46442721	9	ensembl_havana	KNOWN	10.6143	10.7357	10.6733	10.4719	10.6299	10.4996	10.8898	10.8075	10.858	10.6253	10.6337	10.4312
ENSMUSG00000038517	0.224646	1.16849	8.89405	8.87318	8.81967	8.8561	9.02724	1.17443	0.266333	0.999992	-1	protein_coding	Tbkbp1	TBK1 binding protein 1 [Source:MGI Symbol;Acc:MGI:1920424]	chr11	97136171	97151495	6	ensembl_havana	KNOWN	8.57601	8.98877	9.05475	8.7073	8.90868	8.84302	8.86423	8.7857	8.91837	9.17168	8.86053	9.04951
ENSMUSG00000025485	0.138866	1.10104	11.3389	11.3946	11.3122	11.2962	11.3527	1.1742	0.266422	0.999992	1	protein_coding	Ric8	resistance to inhibitors of cholinesterase 8 homolog (C. elegans) [Source:MGI Symbol;Acc:MGI:2141866]	chr7	140856957	140863730	8	ensembl_havana	KNOWN	11.4366	11.3665	11.3807	11.2397	11.3095	11.3875	11.2692	11.228	11.3915	11.3133	11.3157	11.4292
ENSMUSG00000019312	0.189832	1.14063	12.2149	12.2492	12.1827	12.1522	12.2755	1.17407	0.266471	0.999992	1	protein_coding	Grb7	growth factor receptor bound protein 7 [Source:MGI Symbol;Acc:MGI:102683]	chr11	98446394	98455373	6	ensembl_havana	KNOWN	12.1315	12.4915	12.1247	12.2406	12.0485	12.2589	12.0786	12.2297	12.1482	12.3274	12.275	12.224
ENSMUSG00000042229	-0.171418	-1.12617	11.1197	11.0799	11.1104	11.2147	11.0738	-1.17367	0.266622	0.999992	1	protein_coding	Rabif	RAB interacting factor [Source:MGI Symbol;Acc:MGI:2138605]	chr1	134494648	134508774	1	ensembl_havana	KNOWN	11.1033	10.8829	11.2534	11.0353	11.0739	11.222	11.213	11.188	11.2431	11.036	11.1231	11.0623
ENSMUSG00000039153	0.59166	1.50698	6.26438	6.51077	6.22323	6.0097	6.31382	1.17257	0.267044	0.999992	-1	protein_coding	Runx2	runt related transcription factor 2 [Source:MGI Symbol;Acc:MGI:99829]	chr17	44495987	44814797	13	ensembl_havana	KNOWN	6.62684	6.74914	6.15632	6.48873	6.50001	5.68094	6.03534	6.79714	5.19661	6.29628	6.33606	6.30911
ENSMUSG00000024535	0.301618	1.23253	9.38157	9.64402	9.39017	9.22216	9.26993	1.17185	0.267321	0.999992	1	protein_coding	Snx24	sorting nexing 24 [Source:MGI Symbol;Acc:MGI:1916476]	chr18	53245662	53390823	2	ensembl	KNOWN	9.57889	9.83744	9.51572	9.22837	9.50761	9.43452	8.98053	9.36939	9.31656	9.13238	9.67668	9.00072
ENSMUSG00000002763	0.175226	1.12914	12.3703	12.3609	12.2561	12.397	12.4673	1.17179	0.267345	0.999992	1	protein_coding	Pex6	peroxisomal biogenesis factor 6 [Source:MGI Symbol;Acc:MGI:2385054]	chr17	46711463	46725541	4	ensembl_havana	KNOWN	12.4867	12.2674	12.3287	12.3002	12.0735	12.3945	12.3876	12.3204	12.4829	12.545	12.4287	12.4282
ENSMUSG00000038374	-0.166014	-1.12195	11.0256	10.9424	10.9802	11.154	11.0258	-1.17178	0.267348	0.999992	1	protein_coding	Rbm8a	RNA binding motif protein 8a [Source:MGI Symbol;Acc:MGI:1913129]	chr3	96629933	96633791	6	ensembl_havana	KNOWN	10.9002	10.923	11.0038	10.8912	11.0722	10.9771	11.1574	11.103	11.2017	11.0223	11.1969	10.8583
ENSMUSG00000044393	-0.34049	-1.26619	10.6241	10.6752	10.7649	10.6536	10.4028	-1.17165	0.267397	0.999992	1	protein_coding	Dsg2	desmoglein 2 [Source:MGI Symbol;Acc:MGI:1196466]	chr18	20558074	20604521	3	ensembl_havana	KNOWN	10.5396	10.7713	10.7147	10.4809	11.1696	10.6442	10.3585	10.5925	11.0098	10.2032	10.3962	10.6091
ENSMUSG00000038332	0.241986	1.18262	10.2646	10.4338	10.3583	10.0499	10.2164	1.17158	0.267425	0.999992	1	protein_coding	Sesn1	sestrin 1 [Source:MGI Symbol;Acc:MGI:2155278]	chr10	41810574	41908424	2	ensembl_havana	KNOWN	10.2173	10.7905	10.2935	10.4898	10.303	10.2819	9.91498	10.093	10.1418	10.2642	10.1239	10.2611
ENSMUSG00000015947	-0.567933	-1.4824	6.10981	6.0039	6.10651	6.39708	5.93176	-1.17148	0.267464	0.999992	-1	protein_coding	Fcgr1	Fc receptor, IgG, high affinity I [Source:MGI Symbol;Acc:MGI:95498]	chr3	96282909	96293969	2	ensembl_havana	KNOWN	5.81392	6.31975	5.87802	5.43429	6.88942	5.99581	6.17973	6.70301	6.3085	5.70113	5.6538	6.44036
ENSMUSG00000034724	-0.186673	-1.13814	12.6524	12.5631	12.6618	12.7363	12.6483	-1.17141	0.267489	0.999992	-1	protein_coding	Cnot6l	CCR4-NOT transcription complex, subunit 6-like [Source:MGI Symbol;Acc:MGI:2443154]	chr5	96070333	96164171	10	ensembl_havana	KNOWN	12.6167	12.4862	12.5864	12.6029	12.8222	12.5603	12.5875	12.7831	12.8384	12.48	12.7395	12.7255
ENSMUSG00000001380	-0.172755	-1.12721	11.8098	11.7344	11.8158	11.8901	11.7988	-1.17099	0.267654	0.999992	-1	protein_coding	Hars	histidyl-tRNA synthetase [Source:MGI Symbol;Acc:MGI:108087]	chr18	36766530	36783205	1	ensembl	KNOWN	11.8928	11.5344	11.7762	11.8253	11.7171	11.9051	11.9376	11.8452	11.8876	11.8141	11.8564	11.7258
ENSMUSG00000066072	-0.298534	-1.22989	15.3321	15.0893	15.244	15.5695	15.4257	-1.17069	0.267767	0.999992	1	protein_coding	Cyp4a10	cytochrome P450, family 4, subfamily a, polypeptide 10 [Source:MGI Symbol;Acc:MGI:88611]	chr4	115518264	115533649	2	ensembl_havana	KNOWN	15.2753	15.07	14.9225	15.0974	15.4403	15.1944	15.5363	15.4585	15.7137	15.4318	15.0506	15.7946
ENSMUSG00000037418	0.768238	1.70319	5.52796	5.62414	5.21312	5.45867	5.8159	1.16983	0.2681	0.999992	-1	protein_coding	Best1	bestrophin 1 [Source:MGI Symbol;Acc:MGI:1346332]	chr19	9985174	10001633	2	ensembl_havana	KNOWN	6.2769	4.84582	5.74969	5.76359	4.59819	5.27759	6.13319	4.87114	5.3717	6.48639	5.27193	5.68939
ENSMUSG00000002428	0.152726	1.11167	11.1524	11.2751	11.219	11.0094	11.106	1.1697	0.26815	0.999992	1	protein_coding	Hltf	helicase-like transcription factor [Source:MGI Symbol;Acc:MGI:1196437]	chr3	20057811	20118490	6	ensembl_havana	KNOWN	11.2848	11.2665	11.274	11.3144	11.0411	11.3014	11.0456	10.9946	10.9881	11.0854	11.0437	11.189
ENSMUSG00000041530	0.156231	1.11437	12.2675	12.3093	12.276	12.1809	12.3038	1.16969	0.268153	0.999992	-1	protein_coding	Ago1	argonaute RISC catalytic subunit 1 [Source:MGI Symbol;Acc:MGI:2446630]	chr4	126435012	126468583	5	ensembl_havana	KNOWN	12.396	12.225	12.3068	12.3285	12.2545	12.2449	12.0717	12.3137	12.1572	12.1981	12.3305	12.3827
ENSMUSG00000032264	0.192654	1.14286	10.4652	10.5422	10.457	10.3771	10.4846	1.16967	0.268162	0.999992	1	protein_coding	Zw10	zw10 kinetochore protein [Source:MGI Symbol;Acc:MGI:1349478]	chr9	49055581	49078772	1	ensembl	KNOWN	10.5278	10.6973	10.4016	10.6695	10.3001	10.4015	10.3585	10.4257	10.347	10.4964	10.3811	10.5762
ENSMUSG00000025597	-0.398707	-1.31833	6.89685	6.73364	7.15025	6.84281	6.86071	-1.16956	0.268203	0.999992	1	protein_coding	Klhl4	kelch-like 4 [Source:MGI Symbol;Acc:MGI:2442829]	chrX	114474333	114560829	4	ensembl_havana	KNOWN	6.33239	7.10215	6.76637	6.89035	7.60765	6.95275	6.80237	6.91378	6.81227	6.48639	6.99572	7.10002
ENSMUSG00000037661	0.202464	1.15066	10.6608	10.7884	10.5914	10.629	10.6345	1.16913	0.268368	0.999992	1	protein_coding	Gpr160	G protein-coupled receptor 160 [Source:MGI Symbol;Acc:MGI:1919112]	chr3	30855950	30897192	8	ensembl_havana	KNOWN	10.8979	10.8299	10.6374	10.4004	10.6506	10.7232	10.6609	10.6164	10.6098	10.5183	10.845	10.5401
ENSMUSG00000020122	0.285864	1.21914	12.3437	12.3999	12.3052	12.2392	12.4304	1.16905	0.268401	0.999992	1	protein_coding	Egfr	epidermal growth factor receptor [Source:MGI Symbol;Acc:MGI:95294]	chr11	16752203	16918158	5	ensembl_havana	KNOWN	12.5692	12.2218	12.4086	12.4357	11.9291	12.5507	12.2431	12.1345	12.3401	12.3834	12.2398	12.6681
ENSMUSG00000055994	0.451034	1.36702	6.67673	6.75525	6.80463	6.32332	6.82373	1.16903	0.268407	0.999992	1	protein_coding	Nod2	nucleotide-binding oligomerization domain containing 2 [Source:MGI Symbol;Acc:MGI:2429397]	chr8	88647315	88688474	4	ensembl_havana	KNOWN	6.48711	6.88534	6.89328	6.80709	6.97962	6.62717	6.46924	6.76644	5.73427	7.08905	6.33606	7.04608
ENSMUSG00000079334	-0.175145	-1.12908	11.9256	12.0282	12.0155	11.9234	11.7355	-1.1689	0.268457	0.999992	1	protein_coding	Nat6	N-acetyltransferase 6 [Source:MGI Symbol;Acc:MGI:1888902]	chr9	107578887	107584050	7	ensembl_havana	KNOWN	12.0417	11.9709	12.072	12.0104	12.0658	11.9704	11.8259	11.8598	12.0844	11.8646	11.5511	11.7908
ENSMUSG00000075600	0.382423	1.30353	7.0604	7.08423	7.10604	6.82355	7.22779	1.1681	0.268766	0.999992	-1	protein_coding	Zc3h3	zinc finger CCCH type containing 3 [Source:MGI Symbol;Acc:MGI:2663721]	chr15	75754432	75841915	1	ensembl	KNOWN	7.0802	7.43966	6.73282	7.34856	7.17044	6.79912	6.50623	7.1221	6.84233	7.51286	7.23876	6.93175
ENSMUSG00000031637	0.546611	1.46065	5.45288	5.92425	5.87864	4.75382	5.25481	1.16774	0.268903	0.999992	1	protein_coding	Lrp2bp	Lrp2 binding protein [Source:MGI Symbol;Acc:MGI:1914870]	chr8	45999303	46029477	6	ensembl_havana	KNOWN	5.46245	6.77743	5.53288	5.8768	6.07818	5.68094	4.28992	4.87114	5.1004	5.43194	5.35681	4.97569
ENSMUSG00000036564	0.501428	1.41561	8.96308	8.94102	8.42002	9.25543	9.23585	1.16684	0.269251	0.999992	1	protein_coding	Ndrg4	N-myc downstream regulated gene 4 [Source:MGI Symbol;Acc:MGI:2384590]	chr8	95676980	95715119	10	ensembl_havana	KNOWN	8.29796	9.56869	8.95642	8.40155	8.6586	8.19991	9.30836	8.99877	9.45916	9.46169	9.49197	8.7539
ENSMUSG00000028487	0.47341	1.38839	9.7931	9.80058	9.63241	9.71709	10.0223	1.16613	0.269528	0.999992	-1	protein_coding	Bnc2	basonuclin 2 [Source:MGI Symbol;Acc:MGI:2443805]	chr4	84275095	84675275	22	ensembl_havana	KNOWN	9.97298	9.42408	10.0047	9.98335	8.85409	10.0598	9.67616	9.87294	9.60216	9.85217	10.1774	10.0375
ENSMUSG00000054723	0.204014	1.1519	10.9084	10.9038	10.736	10.9787	11.0149	1.16605	0.269557	0.999992	-1	protein_coding	Vmac	vimentin-type intermediate filament associated coiled-coil protein [Source:MGI Symbol;Acc:MGI:2146912]	chr17	56713932	56717699	2	ensembl	KNOWN	11.0649	10.6693	10.9772	10.6256	10.7522	10.8302	10.9814	10.8244	11.1304	10.9691	11.1063	10.9694
ENSMUSG00000020778	-0.223463	-1.16753	9.08397	8.83987	8.9134	9.36627	9.21634	-1.16587	0.269629	0.999992	1	protein_coding	Ten1	TEN1 telomerase capping complex subunit [Source:MGI Symbol;Acc:MGI:1916785]	chr11	116198855	116215318	4	ensembl_havana	KNOWN	8.84764	8.75981	8.91214	8.60421	9.06107	9.07493	9.4809	9.29067	9.32722	9.2472	9.33867	9.06315
ENSMUSG00000066306	0.159484	1.11689	13.4152	13.4309	13.4316	13.3191	13.4793	1.1657	0.269692	0.999992	1	protein_coding	Numa1	nuclear mitotic apparatus protein 1 [Source:MGI Symbol;Acc:MGI:2443665]	chr7	101969843	102014959	2	ensembl_havana	KNOWN	13.4808	13.4505	13.3615	13.5536	13.3525	13.3886	13.2599	13.4544	13.2429	13.559	13.3841	13.4947
ENSMUSG00000038533	0.194707	1.14449	10.691	10.7966	10.8177	10.4669	10.6826	1.16549	0.269776	0.999992	1	protein_coding	Cbfa2t2	core-binding factor, runt domain, alpha subunit 2, translocated to, 2 (human) [Source:MGI Symbol;Acc:MGI:1333833]	chr2	154436481	154539356	9	ensembl_havana	KNOWN	10.6746	10.9293	10.7859	11.0169	10.7942	10.6419	10.4156	10.625	10.3601	10.7173	10.6401	10.6905
ENSMUSG00000030994	0.441947	1.35844	6.88226	7.24415	6.70936	6.83419	6.74134	1.16502	0.269956	0.999992	-1	protein_coding	D7Ertd443e	DNA segment, Chr 7, ERATO Doi 443, expressed [Source:MGI Symbol;Acc:MGI:1196431]	chr7	134266262	134385661	7	ensembl_havana	KNOWN	7.0802	7.20987	7.44237	6.77824	6.75965	6.59018	6.39228	6.85664	7.25364	6.37536	7.36708	6.48158
ENSMUSG00000021573	-0.257375	-1.1953	8.1788	8.02367	8.40293	8.08335	8.20524	-1.16396	0.270365	0.999992	1	protein_coding	Tppp	tubulin polymerization promoting protein [Source:MGI Symbol;Acc:MGI:1920198]	chr13	74009407	74035753	4	ensembl_havana	KNOWN	7.82364	8.16239	8.08498	8.45722	8.64028	8.11129	8.12726	8.05383	8.06896	7.94744	8.33082	8.33746
[truncated: 12,191 more rows]

## Sheet: GO process
GO Term	Description	P-value	FDR q-value	Enrichment	N	B	n	b	Genes
[truncated: 66 more rows]

## Sheet: GO function
GO Term	Description	P-value	FDR q-value	Enrichment	N	B	n	b	Genes
[truncated: 24 more rows]

[truncated: 1 more sheets: GO component]
